# Supplementary material for: Adolescent binge ethanol impacts H3K36me3 regulation of synaptic genes
Source: Front Mol Neurosci. 2023 Mar 3;16:1082104. doi: 10.3389/fnmol.2023.1082104 (PMC10020663; doi:10.3389/fnmol.2023.1082104)
Supplement: SUPPLEMENTARY TABLE 1 — Differential gene expression results for male and female PFC. [file Table_1.xlsx]

## Sheet: Sheet1
Differential gene expression results for male and female PFC
Male DEGs								Female DEGs
ensembl_gene	baseMean	log2FoldChange	lfcSE	pvalue	padj	gene_symbol		ensembl_gene	baseMean	log2FoldChange	lfcSE	pvalue	padj	gene_symbol
ENSMUSG00000041879	8480.42	0.211245	0.0365168	3.54599e-10	5.35941e-06	Ipo9		ENSMUSG00000097290	240.409	0.4905	0.123211	2.78713e-06	0.027327	1300002E11Rik
ENSMUSG00000022769	346.547	-0.420881	0.0960959	4.76138e-07	0.00359818	Sdf2l1		ENSMUSG00000055305	245.083	-0.450601	0.116524	4.22977e-06	0.027327	Zfp93
ENSMUSG00000043439	3937.54	-0.198284	0.0501183	3.20762e-06	0.01212	Epop		ENSMUSG00000019874	1309.44	0.32063	0.0833214	4.87256e-06	0.027327	Fabp7
ENSMUSG00000052133	1015.98	0.277999	0.0740386	6.98075e-06	0.0211014	Sema5b		ENSMUSG00000110218	109.747	-0.633876	0.170958	7.68547e-06	0.032327	Tincr
ENSMUSG00000019874	1210.86	0.359486	0.0978846	9.41536e-06	0.0237173	Fabp7		ENSMUSG00000037400	11005.8	0.200572	0.0555484	1.32315e-05	0.0445241	Atp11b
ENSMUSG00000042804	1339.03	0.224135	0.0619939	1.2303e-05	0.026564	Gpr153		ENSMUSG00000024136	262.445	-0.437539	0.124595	1.62962e-05	0.0456972	Dnase1l2
ENSMUSG00000041773	17950	-0.168633	0.0458141	1.42582e-05	0.0269373	Enc1		ENSMUSG00000027792	219.829	0.510868	0.148887	2.24067e-05	0.0486628	Bche
ENSMUSG00000051351	2038.87	0.169159	0.0481918	1.98283e-05	0.0289907	Zfp46		ENSMUSG00000029559	2717.81	-0.195405	0.0566417	2.34775e-05	0.0486628	2210016L21Rik
ENSMUSG00000037400	10166.2	0.201951	0.0582191	2.1369e-05	0.0289907	Atp11b		ENSMUSG00000054619	828.72	-0.256553	0.075588	2.77197e-05	0.0486628	Mettl7a1
ENSMUSG00000022797	6206.61	0.178527	0.0512428	2.1573e-05	0.0289907	Tfrc		ENSMUSG00000034059	2589.6	-0.218114	0.0645655	2.89229e-05	0.0486628	Ypel4
ENSMUSG00000056708	2922.74	-0.172925	0.0502912	2.30177e-05	0.0289907	Ier5		ENSMUSG00000097557	18.7203	1.51156	0.457223	3.69451e-05	0.0565093	C130060C02Rik
ENSMUSG00000021185	172.099	0.509201	0.149945	2.55989e-05	0.0297617	Dglucy		ENSMUSG00000024610	159.974	0.476331	0.146918	4.30504e-05	0.0603602	Cd74
ENSMUSG00000026864	8323.61	-0.164626	0.0486021	2.83602e-05	0.0306169	Hspa5		ENSMUSG00000044254	170.417	0.480202	0.152866	5.94608e-05	0.076956	Pcsk9
ENSMUSG00000031170	191.675	0.484958	0.148112	3.84748e-05	0.0380109	Slc38a5		ENSMUSG00000041879	8694.75	0.138984	0.0440954	7.55325e-05	0.0907739	Ipo9
ENSMUSG00000050211	1190.52	0.271902	0.083144	4.02392e-05	0.0380109	Pla2g4e		ENSMUSG00000025809	3475.35	0.138445	0.0450252	9.74333e-05	0.0955435	Itgb1
ENSMUSG00000028750	5.28238	3.43265	0.991279	4.74284e-05	NA	Pla2g2c		ENSMUSG00000115149	216.079	0.406011	0.135972	9.91536e-05	0.0955435	9330188P03Rik
ENSMUSG00000032012	2410.92	-0.185071	0.0577197	5.09307e-05	0.0452804	Nectin1		ENSMUSG00000036151	104.066	-0.699022	0.237336	0.000101797	0.0955435	Tm6sf2
ENSMUSG00000046167	70.2087	0.728128	0.22995	5.49302e-05	0.046123	Gldn		ENSMUSG00000006218	71.288	-0.721206	0.244827	0.000102216	0.0955435	Fam131c
ENSMUSG00000026641	1455.64	-0.166618	0.0522493	6.11494e-05	0.0486427	Usf1		ENSMUSG00000044550	1406.39	-0.251707	0.0853045	0.000112358	0.0994964	Tceal3
ENSMUSG00000027435	647.508	0.281268	0.0900275	6.52239e-05	0.0492897	Cd93		ENSMUSG00000056629	2661.96	-0.157297	0.0524355	0.000119121	0.10021	Fkbp2
ENSMUSG00000059022	162.222	0.467293	0.152551	7.69917e-05	0.055412	Kcp		ENSMUSG00000026895	1830.61	-0.155209	0.0521201	0.000125286	0.100378	Ndufa8
ENSMUSG00000094686	57.1018	0.738731	0.244586	8.96206e-05	0.0615693	Ccl21a		ENSMUSG00000009470	3785.83	0.151495	0.052074	0.000153491	0.114001	Tnpo1
ENSMUSG00000020108	695.762	-0.302497	0.104827	0.000127422	0.0802441	Ddit4		ENSMUSG00000041261	874.308	0.203046	0.0722496	0.000183701	0.123433	Car8
ENSMUSG00000000489	1392.94	0.15307	0.0532776	0.000157669	0.0953202	Pdgfb		ENSMUSG00000017754	2796.07	0.239261	0.0863912	0.000202595	0.123433	Pltp
ENSMUSG00000114469	689.071	0.271044	0.096405	0.000168766	0.0970164	C730002L08Rik		ENSMUSG00000032902	1785.51	0.245571	0.0889182	0.000205825	0.123433	Slc16a1
ENSMUSG00000025993	795.263	0.298177	0.106809	0.000178321	0.0970164	Slc40a1		ENSMUSG00000031409	900.71	-0.234841	0.0856625	0.000208289	0.123433	Tceal6
ENSMUSG00000034936	255.388	-0.439448	0.159233	0.000179897	0.0970164	Arl4d		ENSMUSG00000031983	2523.13	0.178008	0.064054	0.000212752	0.123433	2310022B05Rik
ENSMUSG00000038368	1851.49	0.14121	0.0501264	0.000196556	0.0970164	Focad		ENSMUSG00000098132	36.8584	0.8709	0.325548	0.000241819	0.13562	Rassf10
ENSMUSG00000000392	170.213	0.439099	0.159986	0.000198988	0.0970164	Fap		ENSMUSG00000032368	735.146	0.220474	0.0827777	0.000269758	0.143389	Zic1
ENSMUSG00000060862	614.119	-0.266236	0.0977294	0.00021922	0.0986355	Zbtb40		ENSMUSG00000034126	1428.81	0.167604	0.0627291	0.000287015	0.146334	Pomt2
ENSMUSG00000021039	1439.5	-0.183026	0.0669633	0.000220331	0.0986355	Snw1		ENSMUSG00000024793	460.41	-0.351997	0.136495	0.00030069	0.148798	Tnfrsf25
ENSMUSG00000024966	2919.79	-0.13602	0.0492204	0.000221887	0.0986355	Stip1		ENSMUSG00000063765	746.566	0.20669	0.0791972	0.000318355	0.153038	Chadl
ENSMUSG00000022285	17055.7	-0.111871	0.0404028	0.00023351	0.100836	Ywhaz		ENSMUSG00000018398	10224.8	-0.105792	0.0389826	0.000333578	0.155901	Septin8
ENSMUSG00000030521	452.794	-0.233941	0.0870571	0.000241943	0.101576	Mphosph10		ENSMUSG00000030357	2229.99	-0.136824	0.0522855	0.000344782	0.156783	Fkbp4
ENSMUSG00000029165	629.366	0.234418	0.0871698	0.000248832	0.101644	Agbl5		ENSMUSG00000029657	5971.17	-0.13814	0.052207	0.00035702	0.158075	Hsph1
ENSMUSG00000022150	509.187	0.244571	0.0920309	0.000263828	0.103751	Dab2		ENSMUSG00000026814	1130.87	0.228195	0.0902592	0.000384587	0.161382	Eng
ENSMUSG00000032890	7743.36	-0.120644	0.0453186	0.000267719	0.103751	Rims3		ENSMUSG00000024411	5340.9	0.149246	0.0580326	0.00039603	0.161382	Aqp4
ENSMUSG00000054619	839.009	-0.187717	0.0716961	0.000297183	0.112291	Mettl7a1		ENSMUSG00000050619	305.474	-0.290769	0.117467	0.000402856	0.161382	Zscan29
ENSMUSG00000031283	1274.5	0.214152	0.0824919	0.000315746	0.115479	Chrdl1		ENSMUSG00000020680	2061.31	-0.183487	0.073094	0.000417869	0.162655	Taf15
ENSMUSG00000025991	14.2636	-0.00312912	0.0205261	0.000319155	NA	Cps1		ENSMUSG00000087185	407.569	0.280461	0.113098	0.00042563	0.162655	Gm13872
ENSMUSG00000064247	958.577	0.180463	0.0696042	0.000330065	0.115479	Plcxd1		ENSMUSG00000028789	1048.85	-0.164094	0.0655604	0.000435036	0.162655	Azin2
ENSMUSG00000037921	66.1887	0.610715	0.238927	0.000332627	0.115479	Ddx60		ENSMUSG00000010086	13799.8	-0.149055	0.0599029	0.000459149	0.164585	Rnf112
ENSMUSG00000003469	12114.6	-0.11293	0.042919	0.000339774	0.115479	Phyhip		ENSMUSG00000028197	236.782	-0.324027	0.135519	0.000491297	0.164585	Col24a1
ENSMUSG00000004768	1031.05	-0.160212	0.0619647	0.000343823	0.115479	Rab23		ENSMUSG00000053398	1691.59	0.156978	0.0633686	0.000494772	0.164585	Phgdh
ENSMUSG00000022075	3618.7	-0.133963	0.0516605	0.000360972	0.116724	Rhobtb2		ENSMUSG00000047603	594.164	-0.202407	0.0834306	0.000496885	0.164585	Zfp235
ENSMUSG00000032204	75.4514	0.593696	0.235681	0.000362975	0.116724	Aqp9		ENSMUSG00000020723	1784.47	0.166506	0.0679216	0.000516667	0.164585	Cacng4
ENSMUSG00000103923	5.35614	2.56876	0.96331	0.000372813	NA	Gm37896		ENSMUSG00000044350	261.08	0.348524	0.146857	0.000525886	0.164585	Lacc1
ENSMUSG00000038894	1206.81	-0.157689	0.062871	0.000416402	0.131115	Irs2		ENSMUSG00000034274	948.604	-0.180585	0.0749051	0.000530229	0.164585	Thoc5
ENSMUSG00000028832	6111.89	-0.148787	0.0602205	0.000447479	0.133533	Stmn1		ENSMUSG00000055202	490.144	-0.246844	0.104056	0.000537632	0.164585	Zfp811
ENSMUSG00000045318	856.999	-0.200176	0.0813356	0.00045057	0.133533	Adra2c		ENSMUSG00000027962	1085.85	0.17405	0.0715598	0.000547801	0.164585	Vcam1
ENSMUSG00000031503	4139.14	0.132549	0.0527045	0.000450588	0.133533	Col4a2		ENSMUSG00000031111	107.779	0.524194	0.225419	0.000575153	0.169154	Igsf1
ENSMUSG00000028409	1156.94	-0.157041	0.0640183	0.000467139	0.135776	Smu1		ENSMUSG00000045790	1520.09	-0.158075	0.0661243	0.000585642	0.169154	Ccdc149
ENSMUSG00000027273	46021.9	-0.129726	0.0528981	0.000485847	0.138549	Snap25		ENSMUSG00000028273	1591.04	0.15881	0.0660701	0.000593169	0.169154	Pdlim5
ENSMUSG00000030096	9100.61	0.107198	0.0418753	0.000503058	0.139913	Slc6a6		ENSMUSG00000026285	7.7811	1.71444	0.728639	0.000603242	NA	Pdcd1
ENSMUSG00000063558	353.101	0.293374	0.122402	0.00051342	0.139913	Aox1		ENSMUSG00000039831	932.769	0.215099	0.0922053	0.000628384	0.169315	Arhgap29
ENSMUSG00000020571	3969.34	-0.125881	0.051415	0.000531311	0.139913	Pdia6		ENSMUSG00000031785	2895.95	0.209323	0.0894324	0.000636692	0.169315	Adgrg1
ENSMUSG00000029625	1716.4	0.147803	0.060922	0.00054177	0.139913	Cpsf4		ENSMUSG00000036086	306.934	0.267578	0.116577	0.000646906	0.169315	Zranb3
ENSMUSG00000045659	1831.37	0.132829	0.0544346	0.000541867	0.139913	Plekha7		ENSMUSG00000026483	230.546	0.286152	0.125312	0.000658548	0.169315	Niban1
ENSMUSG00000068037	718.475	0.212329	0.0893094	0.000546172	0.139913	Mas1		ENSMUSG00000036357	23.8185	1.41698	0.624154	0.00066938	0.169315	Gpr101
ENSMUSG00000031770	1250.87	-0.166354	0.0707063	0.000595443	0.149992	Herpud1		ENSMUSG00000035125	505.773	0.227854	0.09882	0.000670506	0.169315	Gcfc2
ENSMUSG00000045294	2698.31	0.141391	0.059811	0.00060945	0.151004	Insig1		ENSMUSG00000023272	570.464	-0.234633	0.102882	0.00067278	0.169315	Creld2
ENSMUSG00000031980	159.115	-0.542894	0.244863	0.000674842	0.164263	Agt		ENSMUSG00000021018	453.661	-0.233916	0.102735	0.00067733	0.169315	Polr2h
ENSMUSG00000015656	23189.8	-0.0982125	0.0403828	0.000684702	0.164263	Hspa8		ENSMUSG00000017664	1840.34	-0.162245	0.0701865	0.000684305	0.169315	Slc35c2
ENSMUSG00000019916	2072.35	-0.166605	0.0737021	0.000731195	0.170577	P4ha1		ENSMUSG00000070044	1456.49	0.167127	0.072062	0.000702762	0.171362	Fam149a
ENSMUSG00000029131	2900.17	-0.107074	0.0460191	0.000733594	0.170577	Dnajb6		ENSMUSG00000096929	3841.43	-0.137747	0.0596202	0.000717989	0.172574	A330023F24Rik
ENSMUSG00000038349	675.623	-0.200779	0.0905798	0.000779565	0.176431	Plcl1		ENSMUSG00000022708	3838.98	0.123708	0.0522048	0.00072964	0.172904	Zbtb20
ENSMUSG00000044139	17.0826	-1.15118	0.535532	0.000787614	NA	Prss53		ENSMUSG00000042851	461.504	0.225378	0.100161	0.000748921	0.174621	Zc3h6
ENSMUSG00000047246	61.4284	-0.603811	0.282609	0.000804023	0.176431	H2bc6		ENSMUSG00000021364	829.347	0.183113	0.0808257	0.000768023	0.174621	Elovl2
ENSMUSG00000032575	1396.2	-0.16487	0.0742041	0.00080404	0.176431	Manf		ENSMUSG00000113960	33.8555	0.706463	0.324078	0.000800777	0.179641	4933412O06Rik
ENSMUSG00000059456	7602.99	-0.100018	0.0423153	0.000809321	0.176431	Ptk2b		ENSMUSG00000046160	4239.59	0.182695	0.0817413	0.000825184	0.182681	Olig1
ENSMUSG00000041324	539.947	0.289133	0.132368	0.000817135	0.176431	Inhba		ENSMUSG00000018470	1256.8	-0.181311	0.0821301	0.000844172	0.183314	Kcnab3
ENSMUSG00000062960	1030.77	0.203938	0.093264	0.00084973	0.179915	Kdr		ENSMUSG00000001128	679.193	-0.190477	0.0865238	0.000849834	0.183314	Cfp
ENSMUSG00000090125	976.746	-0.202025	0.0936212	0.000857079	0.179915	Pou3f1		ENSMUSG00000038305	698.241	-0.190127	0.0866958	0.000865407	0.18431	Spats2l
ENSMUSG00000045573	1378.16	0.13594	0.0613427	0.000901937	0.186738	Penk		ENSMUSG00000060586	52.3131	0.552354	0.261117	0.000908652	0.191101	H2-Eb1
ENSMUSG00000024411	4961.85	0.122677	0.0550307	0.000925284	0.188983	Aqp4		ENSMUSG00000039168	209.394	0.290742	0.136645	0.000928831	0.192933	Dap
ENSMUSG00000046593	330.641	-0.359367	0.174907	0.000979415	0.19468	Tmem215		ENSMUSG00000053441	8.64512	1.4845	0.692868	0.000943044	NA	Adamts19
ENSMUSG00000039910	625.292	-0.183006	0.0864078	0.000982731	0.19468	Cited2		ENSMUSG00000051278	453.176	0.234298	0.110377	0.000969469	0.197378	Zgrf1
ENSMUSG00000069227	3455.36	-0.120194	0.0546348	0.00099182	0.19468	Gprin1		ENSMUSG00000039671	4734.56	-0.121915	0.0545234	0.000980203	0.197378	Zmynd8
ENSMUSG00000000957	629.938	0.237189	0.113809	0.00104045	0.201607	Mmp14		ENSMUSG00000025726	8.97835	1.4073	0.668702	0.00101012	NA	Slc28a1
ENSMUSG00000050505	769.329	0.21123	0.101851	0.00108254	0.206628	Pcdh20		ENSMUSG00000037395	1181.47	0.17502	0.0820316	0.00103785	0.203045	Rcor3
ENSMUSG00000040557	340.026	0.234091	0.114205	0.0010937	0.206628	Mettl27		ENSMUSG00000002227	771.941	-0.177314	0.0846092	0.0011342	0.218234	Mov10
ENSMUSG00000042501	11.4321	1.42017	0.694397	0.00110047	NA	Cpa6		ENSMUSG00000024620	1135.96	0.189869	0.0914684	0.00115783	0.218234	Pdgfrb
ENSMUSG00000033083	496.186	-0.22461	0.110708	0.00111055	0.20722	Tbc1d4		ENSMUSG00000026917	923.56	-0.157133	0.0757632	0.00116193	0.218234	Wdr5
ENSMUSG00000034525	8221.72	0.104406	0.0470746	0.00116839	0.213789	Ice1		ENSMUSG00000028763	860.187	0.254011	0.125193	0.00116738	0.218234	Hspg2
ENSMUSG00000033594	1213.27	-0.146398	0.0709301	0.00117404	0.213789	Spata2l		ENSMUSG00000090210	189.721	-0.340142	0.173265	0.0012134	0.224346	Itga10
ENSMUSG00000032267	2066.51	0.120471	0.0570514	0.00122629	0.218711	Usp28		ENSMUSG00000039633	762.034	-0.180708	0.088962	0.00123468	0.225798	Lonrf1
ENSMUSG00000025816	4670.33	0.10758	0.0495	0.00123001	0.218711	Sec61a2		ENSMUSG00000041633	215.981	0.330922	0.167809	0.00126	0.227951	Kctd12b
ENSMUSG00000019232	137.686	-0.00601839	0.0214599	0.00129923	0.227428	Etnppl		ENSMUSG00000099696	1908	0.136003	0.0649962	0.00132179	0.236586	2900052N01Rik
ENSMUSG00000031583	785.551	0.173175	0.0869617	0.00131057	0.227428	Wrn		ENSMUSG00000032177	6175.78	-0.0998199	0.0450948	0.00133946	0.237226	Pde4a
ENSMUSG00000031785	2459.46	0.144014	0.0714631	0.0013346	0.227428	Adgrg1		ENSMUSG00000006932	15041.2	0.0991485	0.0449851	0.00137773	0.238376	Ctnnb1
ENSMUSG00000016179	1071.65	-0.202546	0.103951	0.00133923	0.227428	Camk1g		ENSMUSG00000036256	1146.36	0.19149	0.0969606	0.00139202	0.238376	Igfbp7
ENSMUSG00000015305	3685.01	0.119723	0.0587139	0.0014226	0.238717	Sash1		ENSMUSG00000116673	166.312	-0.34786	0.184489	0.00140464	0.238376	A630089N07Rik
ENSMUSG00000071656	46.6086	-0.684979	0.379305	0.00148141	0.238717	Lrrn4cl		ENSMUSG00000043241	1468.14	-0.127774	0.0622262	0.00141507	0.238376	Upf2
ENSMUSG00000036594	73.3611	0.523424	0.28161	0.00149319	0.238717	H2-Aa		ENSMUSG00000035245	1857.08	0.113271	0.0538339	0.0014294	0.238376	Eogt
ENSMUSG00000059486	1319.82	-0.133471	0.067835	0.00151323	0.238717	Kbtbd2		ENSMUSG00000016206	85.2263	0.409017	0.216582	0.00143415	0.238376	H2-M3
ENSMUSG00000089862	803.688	-0.167849	0.088734	0.00152566	0.238717	Umad1		ENSMUSG00000006179	38.1338	-0.614865	0.33293	0.00145338	0.238376	Prss16
ENSMUSG00000021750	13447.9	-0.126839	0.0637462	0.0015298	0.238717	Fam107a		ENSMUSG00000074457	1838.42	0.141125	0.0695914	0.0014593	0.238376	S100a16
ENSMUSG00000092981	789.8	0.213529	0.116063	0.00153206	0.238717	Mir5125		ENSMUSG00000026770	7.78714	-0.0026916	0.0240266	0.00146498	NA	Il2ra
ENSMUSG00000026220	221.56	0.284911	0.154022	0.00155572	0.23993	Slc16a14		ENSMUSG00000034799	21145.1	-0.0903467	0.0372637	0.00149421	0.239521	Unc13a
ENSMUSG00000021294	834.681	0.169599	0.0896331	0.00158631	0.242177	Kif26a		ENSMUSG00000046169	302.051	0.288705	0.152557	0.00149478	0.239521	Adamts6
ENSMUSG00000026134	155.373	-0.336758	0.189303	0.00165258	0.249772	Prim2		ENSMUSG00000078926	7.33743	-0.00263408	0.0240173	0.00156591	NA	Cdc20b
ENSMUSG00000047109	4.24058	2.76941	1.37351	0.00175294	NA	Cldn14		ENSMUSG00000063796	1158.65	0.186093	0.0974849	0.00158924	0.247223	Slc22a8
ENSMUSG00000020708	3125.7	-0.097694	0.0499353	0.00175302	0.25846	Psmc5		ENSMUSG00000021638	429.505	0.218415	0.116945	0.00161507	0.247223	Ocln
ENSMUSG00000028527	1590.96	-0.125781	0.0659342	0.00175769	0.25846	Ak4		ENSMUSG00000086682	23.1342	0.824862	0.456921	0.00161782	0.247223	Gm16023
ENSMUSG00000105923	49.0203	-0.531338	0.307161	0.00176137	0.25846	A830019L24Rik		ENSMUSG00000023938	1446.97	-0.135384	0.0691217	0.00162224	0.247223	Aars2
ENSMUSG00000040705	68.6115	0.408579	0.23404	0.00181626	0.262714	A930016O22Rik		ENSMUSG00000020100	685.918	0.205895	0.10987	0.00163101	0.247223	Slc29a3
ENSMUSG00000020921	916.371	-0.16804	0.0934591	0.00182513	0.262714	Tmem101		ENSMUSG00000026840	298.198	0.243568	0.132507	0.00165829	0.249113	Lamc3
ENSMUSG00000020038	443.946	-0.188606	0.107316	0.00189027	0.267143	Cry1		ENSMUSG00000097619	58.2815	0.566336	0.317884	0.00169077	0.251506	4833422M21Rik
ENSMUSG00000022052	1769.96	-0.115133	0.0618118	0.00197834	0.267143	Ppp2r2a		ENSMUSG00000010054	1848.29	-0.123447	0.0633987	0.00174144	0.252604	Tusc2
ENSMUSG00000026269	1938.78	0.118939	0.0640705	0.00199424	0.267143	Rnpepl1		ENSMUSG00000028864	318.689	0.248935	0.137373	0.00174158	0.252604	Hgf
ENSMUSG00000024844	652.909	-0.16189	0.0920599	0.00200005	0.267143	Banf1		ENSMUSG00000030096	9538.33	0.0997414	0.0493756	0.0017976	0.258501	Slc6a6
ENSMUSG00000022759	42.4088	0.578207	0.344257	0.00200038	0.267143	Lrrc74b		ENSMUSG00000062929	1671.49	0.123093	0.063926	0.00188119	0.266152	Cfl2
ENSMUSG00000043773	285.81	0.301856	0.178456	0.00202967	0.267143	1700048O20Rik		ENSMUSG00000073418	729.999	0.190046	0.10556	0.00188565	0.266152	C4b
ENSMUSG00000071073	1241.81	-0.124501	0.0693583	0.00207036	0.267143	Lrrc73		ENSMUSG00000033105	1984.95	0.143956	0.0770816	0.00190446	0.266152	Lss
ENSMUSG00000030103	2812	-0.129905	0.0732161	0.00207456	0.267143	Bhlhe40		ENSMUSG00000020572	1715.6	0.130193	0.0686503	0.00192421	0.266152	Nampt
ENSMUSG00000118346	152.28	0.328294	0.198771	0.00212589	0.267143	Tmem179b		ENSMUSG00000010142	126.499	0.334329	0.196635	0.00198334	0.266152	Tnfrsf13b
ENSMUSG00000036158	2913.48	-0.0895661	0.0463103	0.00212594	0.267143	Prickle1		ENSMUSG00000024188	4785.42	0.0992664	0.0497983	0.00199157	0.266152	Luc7l
ENSMUSG00000024835	1728.18	0.126605	0.0710298	0.00214293	0.267143	Coro1b		ENSMUSG00000097616	56.1108	-0.00856529	0.0260174	0.00199597	0.266152	1110019D14Rik
ENSMUSG00000028883	773.097	-0.172537	0.101456	0.00215801	0.267143	Sema3a		ENSMUSG00000023990	286.209	0.269308	0.157356	0.00201651	0.266152	Tfeb
ENSMUSG00000039087	1951.2	0.129503	0.0734427	0.00216943	0.267143	Rreb1		ENSMUSG00000066621	4369.81	-0.10043	0.0504826	0.00202481	0.266152	Tecpr1
ENSMUSG00000021257	520.299	0.166856	0.0979954	0.00217889	0.267143	Angel1		ENSMUSG00000026609	3.15553	-0.00157309	0.0238855	0.00205828	NA	Ush2a
ENSMUSG00000026342	771.786	0.156605	0.0914395	0.00219955	0.267143	Slc35f5		ENSMUSG00000047910	262.006	0.229092	0.133805	0.00206502	0.26769	Pcdhb16
ENSMUSG00000095139	1056.86	-0.12097	0.0674516	0.00221111	0.267143	Pou3f2		ENSMUSG00000026837	1558.52	-0.195537	0.112704	0.00207054	0.26769	Col5a1
ENSMUSG00000036528	277.852	0.20916	0.126939	0.00224631	0.267143	Ppfibp2		ENSMUSG00000021583	520.481	0.1804	0.10301	0.00208507	0.26769	Erap1
ENSMUSG00000024081	962.911	-0.144061	0.0850521	0.00225013	0.267143	Cebpz		ENSMUSG00000021998	374.368	0.219319	0.129625	0.0021421	0.270984	Lcp1
ENSMUSG00000032462	707.753	-0.147528	0.08742	0.0022604	0.267143	Pik3cb		ENSMUSG00000025993	850.143	0.159536	0.0910647	0.00219283	0.275332	Slc40a1
ENSMUSG00000021645	303.975	-0.0148924	0.0288176	0.00228099	0.267143	Smn1		ENSMUSG00000018821	292.244	-0.0182332	0.034921	0.00223781	0.278897	Avpi1
ENSMUSG00000017756	229.729	0.250159	0.154572	0.0022819	0.267143	Slc12a7		ENSMUSG00000039087	2429.1	0.158353	0.0903147	0.00226377	0.279358	Rreb1
ENSMUSG00000041617	1122.11	0.135364	0.0774703	0.00230351	0.267143	Ccdc74a		ENSMUSG00000026589	119.854	0.416107	0.259476	0.00227472	0.279358	Sec16b
ENSMUSG00000020572	1624.83	0.125671	0.0718735	0.00230764	0.267143	Nampt		ENSMUSG00000030671	969.858	0.160248	0.0938332	0.00234765	0.283645	Pde3b
ENSMUSG00000046721	89.314	-0.346315	0.222793	0.00230947	0.267143	Rpl14-ps1		ENSMUSG00000090164	42.5507	0.495253	0.316228	0.00235671	0.283645	BC035044
ENSMUSG00000045205	1585.18	0.119488	0.0675907	0.00231545	0.267143	Dpy19l4		ENSMUSG00000003437	1508.81	-0.12409	0.0685361	0.00236948	0.283645	Paf1
ENSMUSG00000047502	864.692	0.153107	0.0923846	0.00243001	0.278236	Mroh7		ENSMUSG00000026707	285.629	0.26517	0.166551	0.00239391	0.283645	Nsun6
ENSMUSG00000095098	3492.34	-0.0914764	0.0501801	0.00247181	0.280005	Ccdc85b		ENSMUSG00000029465	1661.39	-0.137575	0.0799957	0.00242544	0.285371	Arpc3
ENSMUSG00000021963	1585.17	-0.117874	0.0696021	0.00248251	0.280005	Sap18		ENSMUSG00000028932	1602.93	-0.134592	0.0789805	0.00246205	0.287666	Psmc2
ENSMUSG00000089917	1016.94	0.134864	0.0816992	0.00255482	0.286027	Uckl1		ENSMUSG00000045294	2907.56	0.115915	0.0639394	0.00249478	0.287998	Insig1
ENSMUSG00000029875	436.282	-0.186883	0.112178	0.00258625	0.287416	Ccdc184		ENSMUSG00000091931	191.537	-0.256973	0.166519	0.00250826	0.287998	Gon7
ENSMUSG00000025580	911.341	-0.139337	0.0859742	0.0026442	0.290467	Eif4a3		ENSMUSG00000048163	1399.03	0.145765	0.085408	0.00253192	0.287998	Selplg
ENSMUSG00000041936	13165.1	0.0871685	0.046876	0.00265214	0.290467	Agrn		ENSMUSG00000046159	2539.44	-0.143358	0.0814331	0.00253517	0.287998	Chrm3
ENSMUSG00000018920	41.9318	0.549031	0.37825	0.00268364	0.291802	Cxcl16		ENSMUSG00000059481	18.1083	-0.00423768	0.0243391	0.00258737	0.287998	Plg
ENSMUSG00000024146	720.173	-0.154081	0.0980547	0.00272936	0.292275	Cript		ENSMUSG00000000359	29.38	0.639852	0.429351	0.00258907	0.287998	Rem1
ENSMUSG00000010064	4169	0.101088	0.0584357	0.00278305	0.292275	Slc38a3		ENSMUSG00000019890	27.9238	0.803895	0.540333	0.00260482	0.287998	Nts
ENSMUSG00000044352	2575.22	-0.110757	0.069902	0.00279906	0.292275	Sowaha		ENSMUSG00000061232	1030.58	0.16287	0.099702	0.00267297	0.287998	H2-K1
ENSMUSG00000020396	1892.94	-0.149708	0.0991342	0.00279944	0.292275	Nefh		ENSMUSG00000056708	2934.69	-0.10111	0.0564078	0.00268706	0.287998	Ier5
ENSMUSG00000003814	12035.3	-0.0833119	0.0469408	0.00280392	0.292275	Calr		ENSMUSG00000070997	27.7131	0.628063	0.429384	0.00269723	0.287998	1700055D18Rik
ENSMUSG00000037703	8796.58	-0.0818396	0.0468994	0.00280401	0.292275	Lzts3		ENSMUSG00000009585	118.279	0.310437	0.208842	0.0027068	0.287998	Apobec3
ENSMUSG00000022246	611.083	0.210204	0.142675	0.00283211	0.293181	Rai14		ENSMUSG00000042156	5025.93	-0.0949482	0.0553777	0.00272408	0.287998	Dzip1
ENSMUSG00000087461	20.094	-0.00337486	0.0205719	0.00285076	NA	C230014O12Rik		ENSMUSG00000048347	202.337	0.239821	0.158431	0.0027271	0.287998	Pcdhb18
ENSMUSG00000009628	44.8974	0.660167	0.465746	0.00288171	0.296287	Tex15		ENSMUSG00000058900	56.4975	-0.00837654	0.0259058	0.00275928	0.287998	Rsl1
ENSMUSG00000062270	5071.31	-0.0846014	0.0482889	0.00290703	0.29687	Morf4l1		ENSMUSG00000003814	11988.8	-0.131003	0.0819524	0.00276984	0.287998	Calr
ENSMUSG00000033863	4464.29	-0.11201	0.0876839	0.00298798	0.30309	Klf9		ENSMUSG00000072949	279.506	0.272032	0.184467	0.00280018	0.287998	Acot1
ENSMUSG00000022516	1068.06	-0.133424	0.0873889	0.0030607	0.304648	Nudt16l1		ENSMUSG00000031596	1876.82	0.124962	0.0740685	0.00280742	0.287998	Slc7a2
ENSMUSG00000006941	1642.45	-0.128404	0.0844084	0.00306664	0.304648	Eif1b		ENSMUSG00000022438	957.877	0.196811	0.128245	0.00282435	0.287998	Parvb
ENSMUSG00000006717	796.66	-0.148037	0.101207	0.00306804	0.304648	Acot13		ENSMUSG00000027273	42597.5	-0.11862	0.0648902	0.0028547	0.28907	Snap25
ENSMUSG00000027187	1176.2	0.120433	0.0774264	0.00311088	0.305311	Cat		ENSMUSG00000036594	72.5717	0.422496	0.298136	0.00286923	0.28907	H2-Aa
ENSMUSG00000025931	6109.81	-0.108288	0.0667253	0.00313802	0.305987	Paqr8		ENSMUSG00000050856	671.67	-0.18096	0.122283	0.00297979	0.295143	Atp5k
ENSMUSG00000109336	2674.91	-0.10241	0.0606599	0.00320342	0.310362	Samd4b		ENSMUSG00000051486	371.144	-0.0196194	0.0368442	0.00302468	0.297604	Pcdhb11
ENSMUSG00000096740	101.103	-0.00635225	0.0215868	0.00322868	0.310817	Lbhd1		ENSMUSG00000097370	4.20629	-0.00187871	0.023916	0.00303803	NA	4930467K11Rik
ENSMUSG00000037735	292.112	-0.192948	0.144511	0.00327741	0.313178	2810032G03Rik		ENSMUSG00000073529	7.03843	-0.00251243	0.023997	0.00304536	NA	F830208F22Rik
ENSMUSG00000000823	4050.71	0.0972974	0.0597392	0.00332116	0.313178	Zfp512b		ENSMUSG00000024966	2870.03	-0.114022	0.0675478	0.00313097	0.300869	Stip1
ENSMUSG00000073940	211.09	-0.30314	0.245147	0.00334006	0.313178	Hbb-bt		ENSMUSG00000015127	719.51	0.136679	0.0874531	0.00313637	0.300869	Unkl
ENSMUSG00000060427	325.492	-0.181112	0.136046	0.00336753	0.313178	Zfp868		ENSMUSG00000042817	431.153	-0.212638	0.153612	0.0031757	0.300869	Flt3
ENSMUSG00000034807	3486.35	0.0911735	0.0556114	0.00337226	0.313178	Colgalt1		ENSMUSG00000085084	602.706	0.160187	0.107699	0.00318929	0.300869	4930570G19Rik
ENSMUSG00000029209	602.198	-0.135828	0.095687	0.00337753	0.313178	Gnpda2		ENSMUSG00000026566	1223.11	0.135907	0.0880125	0.00319288	0.300869	Mpzl1
ENSMUSG00000074196	19.8802	0.713285	0.577594	0.00347887	NA	Clca4c-ps		ENSMUSG00000035486	457.366	0.187718	0.130872	0.00320158	0.300869	Plk5
ENSMUSG00000035439	158.32	-0.233385	0.186827	0.00348258	0.317368	Haus8		ENSMUSG00000063787	515.123	-0.15914	0.108981	0.00321963	0.300869	Chchd1
ENSMUSG00000072653	750.731	0.138363	0.0983876	0.00349762	0.317368	Zfp783		ENSMUSG00000067206	4.65031	-0.00187254	0.0239152	0.00323349	NA	Lrrc66
ENSMUSG00000046152	141.63	0.257786	0.205962	0.00350497	0.317368	Fut10		ENSMUSG00000032724	394.727	0.222634	0.162313	0.00328551	0.300869	Abtb2
ENSMUSG00000068392	9.12414	-0.00179594	0.02029	0.0035094	NA	Rnase13		ENSMUSG00000062563	397.496	-0.180264	0.130014	0.00333975	0.300869	Cys1
ENSMUSG00000024743	24228.9	0.0736681	0.0406836	0.00351076	0.317368	Syt7		ENSMUSG00000020085	337.118	0.194419	0.13788	0.00334252	0.300869	Aifm2
ENSMUSG00000042675	4856.11	-0.085713	0.052256	0.00352772	0.317368	Ypel3		ENSMUSG00000031995	26.9138	0.560334	0.438597	0.00334386	0.300869	St14
ENSMUSG00000022033	14.5602	0.899031	0.732082	0.00354273	NA	Pbk		ENSMUSG00000027204	439.989	0.170213	0.11927	0.00334593	0.300869	Fbn1
ENSMUSG00000008200	2780.59	0.0899722	0.0560856	0.00359892	0.321384	Fnbp4		ENSMUSG00000100417	118.128	0.289116	0.221241	0.0033653	0.300869	Gm29595
ENSMUSG00000063796	1076.54	0.17118	0.128034	0.00361488	0.321384	Slc22a8		ENSMUSG00000043243	147.898	-0.281432	0.222904	0.00338061	0.300869	Niban3
ENSMUSG00000027896	124.338	0.276312	0.231758	0.00368175	0.323141	Slc16a4		ENSMUSG00000027173	26.3439	0.618072	0.490974	0.00339176	0.300869	Depdc7
ENSMUSG00000029623	1973.54	-0.0932259	0.0594639	0.00369376	0.323141	Pdap1		ENSMUSG00000015812	28.8382	-0.531675	0.445128	0.00340561	0.300869	Gnrh1
ENSMUSG00000029782	925.91	0.118543	0.0831581	0.00369878	0.323141	Tmem209		ENSMUSG00000038292	174.236	-0.247258	0.193234	0.00342387	0.300869	Kash5
ENSMUSG00000040459	9694.38	0.0904178	0.0553431	0.00374282	0.323397	Arglu1		ENSMUSG00000032398	284.803	-0.226581	0.176677	0.00344338	0.300869	Snapc5
ENSMUSG00000020325	138.601	0.28841	0.247578	0.0037445	0.323397	Fstl3		ENSMUSG00000022797	6105.29	0.0974316	0.0578008	0.00347323	0.300869	Tfrc
ENSMUSG00000006179	31.7204	-0.004036	0.0207393	0.00377487	NA	Prss16		ENSMUSG00000022960	933.88	-0.125632	0.0834441	0.00349526	0.300869	Donson
ENSMUSG00000051048	273.882	-0.184842	0.154422	0.00379119	0.323718	P4ha3		ENSMUSG00000060579	66.1954	0.398254	0.323226	0.00351066	0.300869	Fhit
ENSMUSG00000020955	922.16	-0.117646	0.086429	0.00387917	0.323718	Ap4s1		ENSMUSG00000042595	628.05	0.177095	0.128903	0.00351334	0.300869	Fam199x
ENSMUSG00000051506	155.03	0.256497	0.220336	0.00388911	0.323718	Wdfy4		ENSMUSG00000051351	2067.1	0.119003	0.0772822	0.003566	0.300869	Zfp46
ENSMUSG00000014226	1433.54	-0.113266	0.0820105	0.00389387	0.323718	Cacybp		ENSMUSG00000109321	536.954	0.164378	0.118708	0.00356998	0.300869	A330076H08Rik
ENSMUSG00000003949	4991.32	-0.0893579	0.0575744	0.00393974	0.323718	Hlf		ENSMUSG00000027122	1156.74	0.121585	0.0794114	0.00359391	0.300869	Arl14ep
ENSMUSG00000015289	317.574	-0.174627	0.149867	0.00394618	0.323718	Lage3		ENSMUSG00000005483	1030.27	-0.14885	0.108783	0.00361431	0.300869	Dnajb1
ENSMUSG00000046020	1211.23	0.11286	0.0768558	0.00395344	0.323718	Pofut1		ENSMUSG00000034245	5802.09	-0.101503	0.063043	0.0036414	0.300869	Hdac11
ENSMUSG00000036835	798.02	-0.114987	0.0842387	0.00396133	0.323718	Psenen		ENSMUSG00000026798	616.995	0.130873	0.0888339	0.00364311	0.300869	Coq4
ENSMUSG00000030757	2338.98	0.109218	0.0771776	0.0039624	0.323718	Zkscan2		ENSMUSG00000024070	960.37	0.151773	0.106612	0.00364878	0.300869	Prkd3
ENSMUSG00000026255	475.697	0.160728	0.129811	0.00398536	0.323769	Efhd1		ENSMUSG00000023968	161.374	-0.266271	0.226534	0.00366943	0.300869	Crip3
ENSMUSG00000104063	149.491	-0.223207	0.245515	0.00400702	0.323769	Pcdhgb7		ENSMUSG00000045817	998.019	0.162767	0.118277	0.00368167	0.300869	Zfp36l2
ENSMUSG00000013846	1230.45	0.139433	0.107299	0.00402729	0.323769	St3gal1		ENSMUSG00000006386	1066.76	0.159903	0.115944	0.00368375	0.300869	Tek
ENSMUSG00000014353	2700.75	0.0901622	0.0575611	0.00407609	0.324954	Tmem87b		ENSMUSG00000023055	2040.42	-0.122338	0.0785457	0.00370738	0.301336	Calcoco1
ENSMUSG00000042185	1560.62	0.0999834	0.0692299	0.00408504	0.324954	Nfrkb		ENSMUSG00000037933	4561.56	-0.0879982	0.0541291	0.00372589	0.301385	Bicd2
ENSMUSG00000037958	391.263	-0.0170836	0.0317846	0.00411045	0.325263	Nsrp1		ENSMUSG00000032582	2375.62	-0.102829	0.0642447	0.00374991	0.301847	Rbm6
ENSMUSG00000048497	492.952	0.152511	0.129212	0.00418348	0.327024	Mmgt2		ENSMUSG00000020902	476.192	0.17843	0.135506	0.00377898	0.301847	Ntn1
ENSMUSG00000001247	313.536	0.169026	0.147996	0.00419491	0.327024	Lsr		ENSMUSG00000060862	631.329	-0.170424	0.1336	0.00380097	0.301847	Zbtb40
ENSMUSG00000073530	117.269	0.341571	0.349591	0.00421601	0.327024	Pappa2		ENSMUSG00000025576	7882.61	-0.100587	0.0607077	0.00380336	0.301847	Rbfox3
ENSMUSG00000029465	1685.29	-0.102105	0.0742291	0.00421925	0.327024	Arpc3		ENSMUSG00000027562	6785.55	0.102525	0.061816	0.00386324	0.30516	Car2
ENSMUSG00000039307	1265.78	0.143319	0.119973	0.0043077	0.332176	Hexdc		ENSMUSG00000030235	4001.84	0.142653	0.0971019	0.00389496	0.306228	Slco1c1
ENSMUSG00000091705	11.4746	0.817092	0.953725	0.00441407	NA	H2-Q2		ENSMUSG00000028310	16.9149	0.659518	0.600861	0.00390849	NA	Ppp3r2
ENSMUSG00000046169	255.979	0.1844	0.179385	0.00442766	0.338793	Adamts6		ENSMUSG00000020186	214.05	0.222077	0.188252	0.00393169	0.307248	Csrp2
ENSMUSG00000048424	506.203	0.174707	0.161516	0.0044441	0.338793	Ranbp3l		ENSMUSG00000074203	22.2289	0.563316	0.523673	0.00394446	0.307248	G430095P16Rik
ENSMUSG00000035258	728.99	0.254481	0.264938	0.00446076	0.338793	Abi3bp		ENSMUSG00000027692	8443.57	0.0920339	0.057821	0.0040056	0.310572	Tnik
ENSMUSG00000028973	4169.05	0.0824982	0.0532924	0.00450195	0.339981	Abcb8		ENSMUSG00000040254	263.401	0.230732	0.201411	0.00402551	0.310678	Sema3d
ENSMUSG00000046269	314.874	-0.176913	0.166191	0.00452138	0.339981	Usp27x		ENSMUSG00000019647	1186.49	0.126935	0.0862243	0.00404389	0.310678	Sema6a
ENSMUSG00000045515	5985.75	-0.0738537	0.0465301	0.00455372	0.340638	Pou3f3		ENSMUSG00000042099	1080.87	0.120213	0.0841059	0.00409869	0.313457	Kank3
ENSMUSG00000028064	4325.81	0.099901	0.0703753	0.00459112	0.340638	Sema4a		ENSMUSG00000025508	3131.85	-0.0836683	0.0555372	0.0041546	0.316295	Rplp2
ENSMUSG00000033751	672.846	-0.125549	0.110231	0.00460626	0.340638	Gadd45gip1		ENSMUSG00000034255	598.47	0.16359	0.131838	0.00422988	0.317263	Arhgap27
ENSMUSG00000032258	570.319	0.140604	0.128856	0.00467534	0.343025	Lca5		ENSMUSG00000023008	873.574	0.16475	0.136418	0.00424808	0.317263	Fmnl3
ENSMUSG00000022419	938.594	-0.113213	0.0985504	0.00472783	0.344742	Deptor		ENSMUSG00000022407	646.17	-0.140938	0.112695	0.00424854	0.317263	Adsl
ENSMUSG00000027351	5921.23	-0.077532	0.055048	0.00474436	0.344742	Spred1		ENSMUSG00000050737	383.836	0.16111	0.133223	0.00425503	0.317263	Ptges
ENSMUSG00000034908	3930.36	0.0735015	0.0471813	0.00482946	0.349121	Sidt2		ENSMUSG00000019916	2141.39	-0.109799	0.0772637	0.00428289	0.317263	P4ha1
ENSMUSG00000026814	1044.62	0.144044	0.140615	0.00491946	0.349121	Eng		ENSMUSG00000001039	497.308	-0.140684	0.111702	0.0042871	0.317263	B9d1
ENSMUSG00000074415	2790.75	0.1118	0.0915945	0.00495316	0.349121	Mir100hg		ENSMUSG00000022769	348.147	-0.191104	0.179176	0.00430975	0.317263	Sdf2l1
ENSMUSG00000055809	22.2056	0.604831	1.074	0.00496946	NA	Dnaaf3		ENSMUSG00000038026	9444.08	-0.129456	0.0888678	0.00432581	0.317263	Kcnj9
ENSMUSG00000034377	4454.52	0.0752466	0.049985	0.00497082	0.349121	Tulp4		ENSMUSG00000038132	527.907	-0.146493	0.120438	0.00434841	0.317263	Rbm24
ENSMUSG00000044763	243.181	-0.00971446	0.0235263	0.00497492	0.349121	Trmt10c		ENSMUSG00000044308	7345.05	0.09204	0.0581975	0.00435588	0.317263	Ubr3
ENSMUSG00000028885	51.1136	-0.0051386	0.0210856	0.00498383	0.349121	Smpdl3b		ENSMUSG00000030237	3437.32	0.123691	0.0903515	0.00439538	0.317391	Slco1a4
ENSMUSG00000025571	5016.69	0.0714602	0.0450594	0.00498942	0.349121	Tnrc6c		ENSMUSG00000074415	2940.22	0.115307	0.0831783	0.00444016	0.319255	Mir100hg
ENSMUSG00000049225	2884.2	-0.0951389	0.0823061	0.00504645	0.350788	Pdp1		ENSMUSG00000029675	591.052	0.185199	0.162325	0.00452901	0.324258	Eln
ENSMUSG00000047514	3513.5	-0.0900784	0.0695301	0.00505966	0.350788	Tspyl1		ENSMUSG00000022500	355.898	0.243432	0.256401	0.00460083	0.327233	Litaf
ENSMUSG00000031700	1878.4	-0.0963847	0.0848424	0.00511048	0.350882	Gpt2		ENSMUSG00000025316	1175.96	-0.117233	0.0876498	0.00462891	0.327233	Banp
ENSMUSG00000033105	1865.34	0.0961753	0.0760338	0.00513739	0.350882	Lss		ENSMUSG00000002948	1521.59	-0.0998347	0.0691444	0.00465536	0.327726	Map2k7
ENSMUSG00000041438	695.877	-0.111398	0.106179	0.00516255	0.350882	Utp4		ENSMUSG00000033916	1343.3	-0.135718	0.106754	0.00468959	0.32876	Chmp2a
ENSMUSG00000041057	688.157	-0.108211	0.112022	0.00517159	0.350882	Wdr43		ENSMUSG00000029828	27.9416	0.468431	0.704436	0.0047446	0.329429	4921507P07Rik
ENSMUSG00000102545	25.05	-0.00341058	0.0205758	0.00517686	NA	6430573P05Rik		ENSMUSG00000073676	1106.84	-0.118148	0.0922266	0.00476006	0.329429	Hspe1
ENSMUSG00000050424	16.4583	0.00258096	0.020406	0.00519556	NA	Pnma5		ENSMUSG00000056698	700.741	-0.131536	0.118398	0.00477745	0.329429	Elmod3
ENSMUSG00000030188	208.631	0.174611	0.243627	0.0051997	0.350882	Magohb		ENSMUSG00000036185	17.42	-0.00342335	0.0241517	0.00480474	NA	Sapcd1
ENSMUSG00000039683	533.671	0.160336	0.205252	0.00520032	0.350882	Sdk1		ENSMUSG00000024420	329.493	0.195346	0.206633	0.00486138	0.33322	Zfp521
ENSMUSG00000060152	883.844	-0.1184	0.118536	0.00530284	0.355161	Pop5		ENSMUSG00000022505	1731.36	0.125711	0.100454	0.00492076	0.33322	Emp2
ENSMUSG00000074274	4.34226	1.54126	2.06169	0.00530946	NA	D930028M14Rik		ENSMUSG00000049517	4877.8	-0.0995594	0.0670914	0.0049285	0.33322	Rps23
ENSMUSG00000040552	60.0003	0.00592461	0.0213873	0.00531073	0.355161	C3ar1		ENSMUSG00000043441	29.727	0.573476	2.08444	0.00493146	0.33322	Gpr149
ENSMUSG00000027469	76.7442	-0.00648546	0.0216302	0.00534862	0.35536	Tpx2		ENSMUSG00000015341	3265.77	0.0951424	0.0641286	0.00496146	0.3339	Golga7
ENSMUSG00000050912	586.421	0.124424	0.127452	0.0053909	0.35536	Tmem123		ENSMUSG00000028134	3862.48	0.0782648	0.0492231	0.00501023	0.3339	Ptbp2
ENSMUSG00000021007	773.291	0.122932	0.125375	0.00541447	0.35536	Spata7		ENSMUSG00000029178	1053.84	0.14034	0.122555	0.00501279	0.3339	Klf3
ENSMUSG00000006611	141.675	0.00909572	0.0230894	0.00543592	0.35536	Hfe		ENSMUSG00000031665	975.443	0.124567	0.104685	0.00502091	0.3339	Sall1
ENSMUSG00000032425	2639.6	0.0911592	0.0676779	0.00548429	0.35536	Zfp949		ENSMUSG00000028447	1109.37	-0.108569	0.0858517	0.00510694	0.338285	Dctn3
ENSMUSG00000044224	1305.51	-0.112291	0.119696	0.00548913	0.35536	Dnajc21		ENSMUSG00000059173	4118.76	-0.108346	0.0824978	0.00516687	0.339797	Pde1a
ENSMUSG00000022528	378.376	-0.135494	0.25426	0.00549037	0.35536	Hes1		ENSMUSG00000040459	10079.8	0.0907352	0.0583838	0.00517017	0.339797	Arglu1
ENSMUSG00000035245	1724.81	0.0998023	0.0842506	0.00551879	0.35536	Eogt		ENSMUSG00000070942	91.6662	0.234373	0.573783	0.00521662	0.340538	Il1rl2
ENSMUSG00000022440	122.346	0.00836886	0.0226214	0.00553475	0.35536	C1qtnf6		ENSMUSG00000038233	225.353	0.175468	0.214522	0.00522191	0.340538	Gask1a
ENSMUSG00000086040	2887.56	-0.104535	0.0911355	0.00554882	0.35536	Wipf3		ENSMUSG00000003847	4801.43	0.0933656	0.0659291	0.0052496	0.341021	Nfat5
ENSMUSG00000028364	221.595	0.010084	0.023787	0.0055902	0.356499	Tnc		ENSMUSG00000025937	918.993	0.140793	0.132407	0.00528541	0.342027	Lactb2
ENSMUSG00000029547	4534.13	0.0709954	0.0488132	0.00566801	0.359942	Ints1		ENSMUSG00000004056	5466.99	0.0762957	0.046121	0.00534768	0.344731	Akt2
ENSMUSG00000025221	3409.92	-0.100311	0.0823493	0.00576394	0.362657	Kcnip2		ENSMUSG00000026365	1323.38	0.115705	0.0965914	0.00538041	0.345517	Cfh
ENSMUSG00000090799	696.021	-0.0127341	0.0260976	0.00577357	0.362657	Klhl33		ENSMUSG00000046269	310.711	-0.0184658	0.0348859	0.00544091	0.34793	Usp27x
ENSMUSG00000048485	137.608	-0.00664967	0.0217017	0.00579424	0.362657	Zbtb8b		ENSMUSG00000078202	1240.82	0.140744	0.138643	0.00545934	0.34793	Nrarp
ENSMUSG00000030539	843.611	-0.107052	0.112086	0.00580674	0.362657	Sema4b		ENSMUSG00000068748	14562.6	0.0993681	0.0685474	0.00550654	0.349614	Ptprz1
ENSMUSG00000030711	247.199	-0.00786764	0.0223286	0.00584277	0.363406	Sult1a1		ENSMUSG00000048706	284.664	-0.0147862	0.0305724	0.00558356	0.350777	Lurap1l
ENSMUSG00000020395	18.7221	-0.00278199	0.0204419	0.00588247	NA	Itk		ENSMUSG00000096992	28.9906	0.0047551	0.0244668	0.00558742	0.350777	Gm26788
ENSMUSG00000001029	110.988	0.0149353	0.0298076	0.00592553	0.367003	Icam2		ENSMUSG00000005397	550.472	0.125938	0.123965	0.00562376	0.351419	Nid1
ENSMUSG00000030161	12252.4	-0.075781	0.0519521	0.00594918	0.367003	Gabarapl1		ENSMUSG00000039382	450.208	-0.134878	0.153723	0.00563941	0.351419	Wdr45
ENSMUSG00000034587	137.095	0.00802139	0.0224159	0.00601034	0.36927	8430429K09Rik		ENSMUSG00000000486	81.9669	-0.00941845	0.0264247	0.00572114	0.355012	Septin1
ENSMUSG00000068522	81.8644	-0.00570063	0.0212935	0.00611015	0.373695	Aard		ENSMUSG00000032624	2327.13	-0.0932873	0.0666325	0.00573928	0.355012	Eml4
ENSMUSG00000040488	3835.4	0.0934257	0.0864944	0.00613182	0.373695	Ltbp4		ENSMUSG00000078747	10.0382	0.00288363	0.0240519	0.00580735	NA	Gm20878
ENSMUSG00000042073	754.519	0.104589	0.134491	0.00628762	0.376047	Abhd14b		ENSMUSG00000085925	23.3594	0.00479075	0.0244758	0.0058234	0.358608	Rtl1
ENSMUSG00000038463	219.09	-0.00962721	0.0234326	0.00629669	0.376047	Olfml2b		ENSMUSG00000107385	16.9386	0.00386025	0.0242421	0.00582383	NA	C330024D21Rik
ENSMUSG00000057054	120.868	0.00742657	0.0220831	0.00637234	0.376047	Inca1		ENSMUSG00000033157	493.341	0.141825	0.162373	0.00586862	0.358608	Abhd10
ENSMUSG00000059208	3377.33	-0.0825543	0.0688232	0.00638391	0.376047	Hnrnpm		ENSMUSG00000030353	35.1202	0.00496386	0.0245249	0.00587968	0.358608	Tead4
ENSMUSG00000025417	5358.96	-0.0660716	0.0459746	0.00639116	0.376047	Pip4k2c		ENSMUSG00000018372	583.111	-0.143418	0.15355	0.00592455	0.358608	Cep95
ENSMUSG00000025010	412.968	0.120231	0.187561	0.00641229	0.376047	Ccnj		ENSMUSG00000021414	15.9582	0.00404986	0.0242851	0.00593514	NA	Fam217a
ENSMUSG00000068696	949.775	-0.0147997	0.0283669	0.00643139	0.376047	Gpr88		ENSMUSG00000038188	131.259	0.0104425	0.0270908	0.00598963	0.358608	Scarf1
ENSMUSG00000075270	72.2249	-0.00585828	0.0213546	0.00643465	0.376047	Pde11a		ENSMUSG00000002233	550.895	0.155259	0.221776	0.00599311	0.358608	Rhoc
ENSMUSG00000017478	1548.66	-0.0784327	0.0643835	0.00643648	0.376047	Zc3h18		ENSMUSG00000035875	16.8594	0.0039237	0.0242561	0.00602609	NA	AI182371
ENSMUSG00000063297	9943.34	0.075242	0.0574051	0.0064441	0.376047	Luzp2		ENSMUSG00000037703	8940.84	-0.0765476	0.0507299	0.00603154	0.358608	Lzts3
ENSMUSG00000036334	113.853	0.00699051	0.0218599	0.0064955	0.377588	Igsf10		ENSMUSG00000030008	486.787	-0.131523	0.20911	0.00605834	0.358608	Pradc1
ENSMUSG00000005892	34.3675	0.00284345	0.0204534	0.00650795	NA	Trh		ENSMUSG00000042625	4231.73	-0.102054	0.0842935	0.00607091	0.358608	Safb2
ENSMUSG00000034269	5858.49	0.0661301	0.0470112	0.00659916	0.382144	Setd5		ENSMUSG00000005950	61.9172	-0.00646728	0.0250268	0.00610318	0.358608	P2rx5
ENSMUSG00000006740	11474.8	-0.0719797	0.0544608	0.00682554	0.393745	Kif5b		ENSMUSG00000107879	1485.98	-0.106479	0.101943	0.00611068	0.358608	9330102E08Rik
ENSMUSG00000097101	9.62413	-0.00181321	0.0202905	0.00683151	NA	1810034E14Rik		ENSMUSG00000036362	726.839	0.0219289	0.0401847	0.00611331	0.358608	P2ry13
ENSMUSG00000021024	1170.06	-0.0829621	0.0710438	0.00687411	0.395039	Psma6		ENSMUSG00000029250	1303.66	-0.10954	0.110272	0.00621403	0.360439	Polr2b
ENSMUSG00000097170	38.3713	-0.00441849	0.0208439	0.00707162	0.400792	Gm16982		ENSMUSG00000043635	748.357	0.126941	0.171892	0.00626475	0.360439	Adamts3
ENSMUSG00000051335	4781.93	-0.0758923	0.0721101	0.00709386	0.400792	Gfod1		ENSMUSG00000034936	260.905	-0.00960419	0.0265178	0.00628978	0.360439	Arl4d
ENSMUSG00000025348	574.29	0.0946164	0.152408	0.00709804	0.400792	Itga7		ENSMUSG00000036206	699.777	-0.034853	0.0841551	0.00630423	0.360439	Sh3bp4
ENSMUSG00000031502	3485.18	0.084928	0.0908292	0.00712776	0.400792	Col4a1		ENSMUSG00000031565	3059.36	0.0982716	0.0836023	0.00630878	0.360439	Fgfr1
ENSMUSG00000020032	2499.04	-0.0814702	0.0907823	0.0071584	0.400792	Nuak1		ENSMUSG00000054708	2564.48	-0.113046	0.124177	0.00631242	0.360439	Ankrd24
ENSMUSG00000054459	12689.3	-0.0831156	0.101616	0.00720037	0.400792	Vsnl1		ENSMUSG00000028949	3045.24	0.0855541	0.0638823	0.0063257	0.360439	Smarcd3
ENSMUSG00000037973	70.4182	0.00536251	0.0211528	0.00723299	0.400792	Itprid1		ENSMUSG00000070643	607.388	0.116403	0.224865	0.00637971	0.360439	Sox13
ENSMUSG00000027570	946.889	0.0903382	0.130885	0.00723493	0.400792	Col9a3		ENSMUSG00000035473	65.6156	0.00677631	0.0251417	0.00639438	0.360439	Galm
ENSMUSG00000093930	10003.7	0.0749222	0.0635381	0.00728202	0.400792	Hmgcs1		ENSMUSG00000034573	903.078	0.101181	0.092809	0.00639919	0.360439	Ptpn13
ENSMUSG00000066441	969.844	0.0895695	0.15094	0.00728887	0.400792	Rdh11		ENSMUSG00000024921	8417.73	-0.0699132	0.0450909	0.00640543	0.360439	Smarca2
ENSMUSG00000045136	3138.22	0.0803278	0.0787352	0.00728976	0.400792	Tubb2b		ENSMUSG00000026864	8159.01	-0.130372	0.131394	0.00646793	0.362701	Hspa5
ENSMUSG00000022136	2394.94	-0.0806112	0.0913087	0.00730104	0.400792	Dnajc3		ENSMUSG00000025380	5.96696	0.00185824	0.0239119	0.00648309	NA	Fscn2
ENSMUSG00000018189	719.685	-0.0221065	0.0411084	0.00735331	0.400792	Uchl5		ENSMUSG00000057706	714.993	0.116344	0.147776	0.00652171	0.362701	Mex3b
ENSMUSG00000029073	484.422	0.018728	0.0340869	0.00735966	0.400792	Cptp		ENSMUSG00000024647	1932.66	-0.106526	0.108817	0.00653184	0.362701	Cbln2
ENSMUSG00000036817	5370.2	0.0656308	0.0494568	0.00737198	0.400792	Sun1		ENSMUSG00000065947	148.184	-0.0100552	0.0267978	0.00656959	0.363597	ND4L
ENSMUSG00000033730	4318.17	-0.0668872	0.0586023	0.00743433	0.402733	Egr3		ENSMUSG00000042675	4790.39	-0.080083	0.0623046	0.006638	0.366178	Ypel3
ENSMUSG00000063458	9.29196	-0.00170086	0.020277	0.00752014	NA	Lrmda		ENSMUSG00000116779	24.7756	-0.00434529	0.0243555	0.00670627	0.368735	Gm4829
ENSMUSG00000020846	592.254	0.0138596	0.0273765	0.00759657	0.410052	Rflnb		ENSMUSG00000045319	133.909	-0.0110902	0.0274536	0.00674799	0.369821	Proser2
ENSMUSG00000057722	266.38	0.00996578	0.0236697	0.00763749	0.410794	Lepr		ENSMUSG00000035086	3178.33	-0.070667	0.05238	0.0067874	0.370773	Becn1
ENSMUSG00000039438	5.55008	0.0014708	0.0202523	0.00775721	NA	Ttc36		ENSMUSG00000052302	2406.88	-0.0946156	0.0822085	0.00688267	0.373551	Tbc1d30
ENSMUSG00000068744	491.155	-0.0158155	0.0295535	0.0078388	0.420126	Psrc1		ENSMUSG00000039109	138.859	0.0109633	0.027377	0.00699453	0.377722	F13a1
ENSMUSG00000059900	95.9949	0.00662635	0.0216789	0.00791331	0.422621	Tmem40		ENSMUSG00000055489	95.8151	0.00831648	0.0257841	0.00700442	0.377722	Ano5
ENSMUSG00000010021	160.619	0.0088419	0.0229034	0.0080266	0.426347	Kif19a		ENSMUSG00000026255	526.979	0.0186438	0.0350217	0.00713353	0.383254	Efhd1
ENSMUSG00000018965	14941.7	-0.0745098	0.0948452	0.00808388	0.426347	Ywhah		ENSMUSG00000027896	153.106	0.0135568	0.0293756	0.00715877	0.383254	Slc16a4
ENSMUSG00000072704	3371.48	-0.0711712	0.0631776	0.00813837	0.426347	Smim10l1		ENSMUSG00000031133	510.482	0.0253615	0.0468931	0.00721413	0.383254	Arhgef6
ENSMUSG00000033295	5446.27	0.0743259	0.0720237	0.00814312	0.426347	Ptprf		ENSMUSG00000010064	4705.82	0.0932934	0.0868414	0.00724247	0.383254	Slc38a3
ENSMUSG00000030067	2402.26	-0.0751905	0.0710511	0.0081684	0.426347	Foxp1		ENSMUSG00000025089	1303	0.0887102	0.0767947	0.00725529	0.383254	Gfra1
ENSMUSG00000021969	4694.1	0.0682056	0.0531514	0.00816873	0.426347	Zdhhc20		ENSMUSG00000027427	987.113	0.107269	0.155802	0.00726932	0.383254	Polr3f
ENSMUSG00000020866	8448.81	0.0637472	0.0510158	0.00818054	0.426347	Cacna1g		ENSMUSG00000070867	258.155	-0.0143572	0.0303059	0.00731207	0.383254	Trabd2b
ENSMUSG00000021670	5412.21	0.081907	0.0971823	0.00825067	0.428524	Hmgcr		ENSMUSG00000037624	1726.62	0.0932233	0.0883213	0.0073256	0.383254	Kcnk2
ENSMUSG00000040629	37.3756	-0.0041446	0.0207587	0.00828439	0.428803	Mael		ENSMUSG00000062115	3897.64	0.0858716	0.0687266	0.00737562	0.383254	Rai1
ENSMUSG00000031209	255.117	-0.0086692	0.0227692	0.00832583	0.429476	Heph		ENSMUSG00000054484	1417.37	-0.0855695	0.0736871	0.00738022	0.383254	Tmem62
ENSMUSG00000037286	1803.02	0.0729535	0.0822856	0.00843156	0.432124	Stag1		ENSMUSG00000031283	1416.26	0.0988276	0.104342	0.00738552	0.383254	Chrdl1
ENSMUSG00000041460	104.807	0.0064473	0.0215766	0.0084484	0.432124	Cacna2d4		ENSMUSG00000022658	4760.36	-0.0786819	0.058995	0.00740756	0.383254	Tagln3
ENSMUSG00000075012	4183.94	0.0709088	0.0713486	0.00848362	0.432124	Fjx1		ENSMUSG00000020463	1703.16	0.0863952	0.0777046	0.00742591	0.383254	Ppp4r3b
ENSMUSG00000031904	1853.44	0.0770503	0.119806	0.00849151	0.432124	Slc7a6		ENSMUSG00000049969	297.526	0.0166016	0.0322693	0.00745932	0.383322	Plekhf2
ENSMUSG00000029605	22.2664	0.00313638	0.0205103	0.00860256	NA	Oas1b		ENSMUSG00000024030	2250.6	-0.0948898	0.131844	0.00754592	0.383322	Abcg1
ENSMUSG00000025889	4439.34	-0.0699746	0.120991	0.00863735	0.434186	Snca		ENSMUSG00000021288	18529.6	-0.0634594	0.039053	0.00756165	0.383322	Klc1
ENSMUSG00000073676	1167.14	-0.0184264	0.0334053	0.00864694	0.434186	Hspe1		ENSMUSG00000037922	51.4917	0.00632242	0.0249639	0.00756211	0.383322	Bank1
ENSMUSG00000066902	12.5786	-0.00207955	0.0203246	0.00873618	NA	Rps23-ps2		ENSMUSG00000026851	1382.35	-0.0945861	0.135023	0.00757976	0.383322	BC005624
ENSMUSG00000060981	15.0119	-0.00210791	0.0203283	0.00881927	NA	H4c8		ENSMUSG00000032403	469.273	0.0207037	0.0380625	0.00759015	0.383322	2300009A05Rik
ENSMUSG00000024713	515.877	0.0126995	0.0259599	0.00882821	0.440807	Pcsk5		ENSMUSG00000063406	1277.76	0.0939621	0.104785	0.00763272	0.383322	Tmed5
ENSMUSG00000091086	9.06024	-0.00176337	0.0202835	0.0088529	NA	Rpl6l		ENSMUSG00000026712	227.587	0.0130479	0.0289401	0.00765505	0.383322	Mrc1
ENSMUSG00000029392	1481.89	-0.0728512	0.162323	0.00886613	0.440807	Rilpl1		ENSMUSG00000022339	579.276	-0.0224399	0.0409012	0.00771702	0.385278	Ebag9
ENSMUSG00000031453	2474.22	0.0701685	0.0755425	0.0088663	0.440807	Rasa3		ENSMUSG00000025905	273.054	0.0095658	0.0264942	0.00778869	0.385755	Oprk1
ENSMUSG00000051615	3156.82	-0.0688206	0.0839182	0.00898838	0.44253	Rap2a		ENSMUSG00000072618	22.9555	0.00482495	0.0244793	0.00780014	0.385755	Gm10384
ENSMUSG00000046215	1441.04	-0.0192866	0.0350995	0.00902353	0.44253	Rprml		ENSMUSG00000054556	74.456	0.00881334	0.0260802	0.00781828	0.385755	Gm4876
ENSMUSG00000020167	1300.77	0.0229365	0.0424742	0.0090548	0.44253	Tcf3		ENSMUSG00000020571	3968.25	-0.0961024	0.210178	0.00789044	0.387292	Pdia6
ENSMUSG00000053783	63.3195	0.00456828	0.0208809	0.00908018	0.44253	1700016K19Rik		ENSMUSG00000037364	4416.51	-0.0802549	0.0978779	0.00789546	0.387292	Srrt
ENSMUSG00000032640	602.589	-0.0143398	0.0276917	0.00912943	0.44253	Chsy1		ENSMUSG00000034177	138.489	0.0101578	0.0268441	0.00796432	0.389245	Rnf43
ENSMUSG00000038146	764.371	0.0172233	0.0314999	0.00913249	0.44253	Notch3		ENSMUSG00000034758	200.722	-0.0102937	0.026925	0.00799181	0.389245	Tle6
ENSMUSG00000015653	524.177	0.0149574	0.0284665	0.00913519	0.44253	Steap2		ENSMUSG00000038663	30.6563	0.00490537	0.0245012	0.00802782	0.389245	Fsd2
ENSMUSG00000029863	562.787	0.0149268	0.02835	0.00920334	0.444407	Casp2		ENSMUSG00000043991	2084.41	0.0888223	0.0992487	0.00808033	0.390665	Pura
ENSMUSG00000020080	1357.94	0.0303255	0.0692441	0.00927043	0.445058	Hkdc1		ENSMUSG00000057388	704.724	-0.0844795	0.132026	0.00821602	0.393506	Mrpl18
ENSMUSG00000025630	2470.79	-0.0684808	0.067014	0.00927571	0.445058	Hprt		ENSMUSG00000073102	516.631	-0.0203384	0.0372891	0.00821771	0.393506	Drc1
ENSMUSG00000017210	5007.54	0.060737	0.0505363	0.00933744	0.446601	Med24		ENSMUSG00000022436	292.017	-0.0137945	0.0295435	0.00823264	0.393506	Sh3bp1
ENSMUSG00000059326	1532.54	0.0167238	0.0306216	0.00939912	0.448134	Csf2ra		ENSMUSG00000063767	29.2759	-0.00464668	0.0244304	0.0082794	0.39462	S100a7a
ENSMUSG00000038181	3507.95	0.0619477	0.0527162	0.00946081	0.449656	Chpf2		ENSMUSG00000115632	58.4415	-0.00610096	0.0248819	0.00835529	0.395009	Gm17922
ENSMUSG00000030652	351.16	-0.0113438	0.0247065	0.00953826	0.449932	Coq7		ENSMUSG00000083992	18.9921	-0.0033934	0.0241413	0.00836103	0.395009	Gm11478
ENSMUSG00000043719	116.65	0.00693761	0.0218807	0.00954367	0.449932	Col6a6		ENSMUSG00000052675	392.009	0.0216571	0.03947	0.00837705	0.395009	Zfp112
ENSMUSG00000024515	1160.23	-0.0606038	0.259891	0.00955591	0.449932	Smad4		ENSMUSG00000073207	46.1656	-0.00608456	0.0248758	0.00838146	0.395009	Ccdc160
ENSMUSG00000047766	1613.29	-0.0664815	0.0914105	0.00964841	0.451594	Lrrc49		ENSMUSG00000050545	369.228	0.015608	0.0312878	0.00846875	0.39797	Fam228b
ENSMUSG00000075324	53.1479	-0.00369965	0.0206392	0.00965097	0.451594	Fign		ENSMUSG00000032744	171.952	0.010937	0.0273373	0.00851522	0.39797	Heyl
ENSMUSG00000013622	2098.87	0.0637212	0.0683196	0.00977322	0.455903	Atraid		ENSMUSG00000062960	1189.85	0.0180336	0.0340052	0.00856306	0.39797	Kdr
ENSMUSG00000036863	102.624	-0.00633872	0.0215397	0.00981191	0.456299	Syde2		ENSMUSG00000016018	1315.03	-0.081995	0.0847578	0.00858202	0.39797	Mtrex
ENSMUSG00000053411	1876.93	0.0678862	0.0929782	0.00985091	0.456708	Cbx7		ENSMUSG00000074064	2478.62	-0.0856496	0.114118	0.00859592	0.39797	Mlycd
ENSMUSG00000030553	27.9683	-0.00341775	0.0205703	0.0098771	NA	Pgpep1l		ENSMUSG00000039304	188.038	0.0092482	0.026304	0.00861034	0.39797	Tnfsf10
ENSMUSG00000090877	143.37	-0.00760826	0.0221533	0.00989107	0.457167	Hspa1b		ENSMUSG00000002769	29.9177	-0.00462649	0.0244241	0.00863352	0.39797	Gnmt
ENSMUSG00000032456	32.8499	0.00345739	0.0205776	0.00997163	NA	Nmnat3		ENSMUSG00000034993	1132.79	0.0881898	0.120265	0.00869649	0.398517	Vat1
ENSMUSG00000031310	5078.32	0.0696079	0.0786443	0.00997698	0.459714	Zmym3		ENSMUSG00000022947	332.273	0.0142022	0.0299246	0.00870822	0.398517	Cbr3
ENSMUSG00000024222	653.428	-0.0109658	0.0243529	0.010007	0.459714	Fkbp5		ENSMUSG00000041773	16930.3	-0.0822825	0.109695	0.00871644	0.398517	Enc1
ENSMUSG00000044556	5.40124	-0.00140843	0.0202457	0.0100147	NA	Tex38		ENSMUSG00000029231	2743.22	0.084595	0.0912323	0.00881955	0.400417	Pdgfra
ENSMUSG00000032500	950.762	-0.0199815	0.0363038	0.0100675	0.461093	Dclk3		ENSMUSG00000058794	4.39438	0.00148918	0.023876	0.00882762	NA	Nfe2
ENSMUSG00000005225	722.659	-0.0177686	0.031918	0.0101441	0.463069	Plekha8		ENSMUSG00000034663	787.655	0.0214194	0.0388779	0.00882941	0.400417	Bmp2k
ENSMUSG00000048706	289.485	-0.0105015	0.0240179	0.010172	0.463069	Lurap1l		ENSMUSG00000055633	646.911	0.022613	0.0412414	0.00890068	0.40058	Zfp580
ENSMUSG00000020029	4212.95	-0.0563628	0.0582618	0.0102642	0.464992	Nudt4		ENSMUSG00000020785	3572.15	-0.0802856	0.0727109	0.00894139	0.40058	Camkk1
ENSMUSG00000022048	6124	-0.0648044	0.0568615	0.0102757	0.464992	Dpysl2		ENSMUSG00000015656	22179	-0.0888412	0.100881	0.00894438	0.40058	Hspa8
ENSMUSG00000029676	502.701	-0.0143334	0.0279718	0.0103362	0.465406	Pot1a		ENSMUSG00000025823	1181.63	-0.0219256	0.0396954	0.00895204	0.40058	Pdia4
ENSMUSG00000037089	980.946	0.0187023	0.0338065	0.0103522	0.465406	Slc35b2		ENSMUSG00000018848	896.683	-0.0831451	0.187363	0.00902557	0.402725	Rars
ENSMUSG00000109176	6.96823	0.00136091	0.0202414	0.0103607	NA	Zfp264		ENSMUSG00000056209	165.527	-0.0125424	0.0284821	0.00904785	0.402725	Npm3
ENSMUSG00000041679	116.73	0.00699597	0.021838	0.0103983	0.465406	Lrrc29		ENSMUSG00000040152	86.9226	0.00800179	0.0256616	0.00909978	0.403533	Thbs1
ENSMUSG00000022951	1718.01	-0.0676632	0.0835742	0.0104081	0.465406	Rcan1		ENSMUSG00000029404	895.854	-0.0386853	0.0992014	0.00916155	0.403533	Arl6ip4
ENSMUSG00000030245	1411.95	0.0262861	0.0512429	0.0104469	0.465764	Golt1b		ENSMUSG00000028943	90.9731	0.00782262	0.0255783	0.00923129	0.403533	Espn
ENSMUSG00000040373	223.354	0.00692415	0.0218024	0.0105027	0.466876	Cacng5		ENSMUSG00000004070	997.093	-0.0747896	0.172328	0.00923595	0.403533	Hmox2
ENSMUSG00000030850	2078.3	0.0606012	0.075365	0.0107644	0.475634	Ate1		ENSMUSG00000028010	363.194	-0.019399	0.0361575	0.00925388	0.403533	Gar1
ENSMUSG00000035530	7477.32	-0.0505998	0.0534884	0.0108069	0.475634	Eif1		ENSMUSG00000035215	732.618	-0.0342531	0.0800773	0.00931901	0.403533	Lsm7
ENSMUSG00000029026	16.5123	0.00216441	0.0203357	0.0108173	NA	Trp73		ENSMUSG00000021589	1183.91	0.0805117	0.101196	0.00933103	0.403533	Rhobtb3
ENSMUSG00000027357	749.637	-0.0197307	0.0348562	0.0108189	0.475634	Crls1		ENSMUSG00000022297	624.861	0.0242166	0.043918	0.00933672	0.403533	Fzd6
ENSMUSG00000051675	3392.11	-0.0628499	0.0679335	0.0108785	0.475634	Trim32		ENSMUSG00000069763	440.447	0.0219778	0.0393226	0.00935109	0.403533	Tmem100
ENSMUSG00000014444	651.205	0.0175651	0.0318948	0.0109129	0.475634	Piezo1		ENSMUSG00000003949	4666.47	-0.0805549	0.104215	0.00938396	0.403533	Hlf
ENSMUSG00000038910	2532.93	-0.0561294	0.103084	0.0109197	0.475634	Plcl2		ENSMUSG00000023944	29762.8	-0.0720242	0.066024	0.00939795	0.403533	Hsp90ab1
ENSMUSG00000028582	1373.12	0.0203015	0.0361124	0.0109497	0.475634	Cc2d1b		ENSMUSG00000047989	502.477	0.0246885	0.0446051	0.00940742	0.403533	Ino80c
ENSMUSG00000008318	882.205	0.0279947	0.0618191	0.0110541	0.475634	Relt		ENSMUSG00000026029	143.28	0.0100965	0.0267417	0.0094096	0.403533	Casp8
ENSMUSG00000034891	11074.6	-0.0637286	0.0744077	0.0110705	0.475634	Sncb		ENSMUSG00000026303	119.862	0.0102066	0.0268608	0.00942576	0.403533	Mlph
ENSMUSG00000004056	5241.62	0.0588626	0.052927	0.0110852	0.475634	Akt2		ENSMUSG00000033257	1314.48	-0.080497	0.112396	0.0095847	0.409296	Ttll4
ENSMUSG00000020532	1487.45	0.0646413	0.0814699	0.0111014	0.475634	Acaca		ENSMUSG00000029304	201.861	0.0145674	0.0302111	0.00961088	0.409375	Spp1
ENSMUSG00000029657	5894.01	-0.0617333	0.0721152	0.0111082	0.475634	Hsph1		ENSMUSG00000043415	720.535	-0.0228118	0.0411619	0.00968393	0.410837	Otud1
ENSMUSG00000004895	1025.71	-0.0164728	0.0302278	0.0111088	0.475634	Prcc		ENSMUSG00000022253	2090.84	0.0726045	0.0673242	0.00971143	0.410837	Nadk2
ENSMUSG00000021774	1355.48	-0.0257415	0.0491631	0.011197	0.476243	Ube2e1		ENSMUSG00000032373	365.211	0.0137894	0.0294982	0.00973266	0.410837	Car12
ENSMUSG00000032773	6808.96	-0.0309096	0.0675027	0.0112901	0.476243	Chrm1		ENSMUSG00000055639	151.589	0.00781423	0.0255697	0.00974289	0.410837	Dach1
ENSMUSG00000055430	6740.32	-0.0665358	0.0873816	0.0112915	0.476243	Nap1l5		ENSMUSG00000001158	667.673	-0.0265186	0.0489012	0.00977385	0.411113	Snrnp27
ENSMUSG00000031604	3092.68	0.0571909	0.10059	0.0113018	0.476243	Msmo1		ENSMUSG00000028174	29.3845	-0.00430286	0.024339	0.00986147	0.412734	Rpe65
ENSMUSG00000039358	97.5681	0.00545259	0.0211763	0.0113392	0.476243	Drd5		ENSMUSG00000045005	68.2824	0.00650059	0.0250222	0.00992025	0.413953	Fzd5
ENSMUSG00000057637	1890.7	-0.0551713	0.108944	0.0113436	0.476243	Prdm2		ENSMUSG00000073460	79.7878	-0.00647327	0.0250121	0.00993979	0.413953	Pnldc1
ENSMUSG00000038064	5.56635	-0.00104717	0.0202161	0.0114129	NA	Cldn22		ENSMUSG00000047084	698.407	-0.0361442	0.0833155	0.0100639	0.416206	Ngrn
ENSMUSG00000032648	940.163	-0.0283063	0.0562744	0.0114494	0.479354	Pygm		ENSMUSG00000025780	1926.78	0.0816335	0.132467	0.0100859	0.416206	Itih5
ENSMUSG00000034613	2926.55	-0.0597118	0.0778714	0.0115059	0.479567	Ppm1h		ENSMUSG00000047604	182.472	-0.0122015	0.0282039	0.0101144	0.416206	Frat2
ENSMUSG00000044550	1482.78	-0.0168993	0.0307477	0.0115313	0.479567	Tceal3		ENSMUSG00000041669	38.8802	0.00468975	0.0244371	0.0101553	0.416206	Prima1
ENSMUSG00000043592	9.6877	0.0016463	0.0202697	0.0115337	NA	Unc5cl		ENSMUSG00000031584	1236.21	0.0774948	0.101352	0.0101597	0.416206	Gsr
ENSMUSG00000040387	515.298	-0.0129831	0.0262467	0.0115497	0.479567	Klhl32		ENSMUSG00000018846	2477.46	0.0749369	0.0815499	0.0101671	0.416206	Pank3
ENSMUSG00000005268	27.0984	-0.00289748	0.0204588	0.0116301	NA	Prlr		ENSMUSG00000029096	230.562	0.0137487	0.0294646	0.0102401	0.417211	Htra3
ENSMUSG00000062563	399.431	-0.00907366	0.0229998	0.0116317	0.481648	Cys1		ENSMUSG00000056749	159.314	-0.00872356	0.0260089	0.0103116	0.418118	Nfil3
ENSMUSG00000002043	117.513	-0.00644184	0.021573	0.0117359	0.483435	Trappc6a		ENSMUSG00000037735	279.193	-0.0140904	0.02972	0.0103132	0.418118	2810032G03Rik
ENSMUSG00000063415	180.204	-0.00736999	0.0220172	0.0117388	0.483435	Cyp26b1		ENSMUSG00000031239	2933.23	0.0775772	0.149674	0.0103827	0.419355	Itm2a
ENSMUSG00000039671	4758.3	-0.0633449	0.0851249	0.0118043	0.48481	Zmynd8		ENSMUSG00000045598	504.831	-0.0259203	0.0476531	0.0104168	0.419355	Zfp553
ENSMUSG00000003309	51.2463	-0.0046175	0.020891	0.0119298	0.487904	Ap1m2		ENSMUSG00000048109	472.255	0.0179441	0.033832	0.0104185	0.419355	Rbm15
ENSMUSG00000036403	550.168	0.0156331	0.0289754	0.0119442	0.487904	Cep135		ENSMUSG00000044986	1175.58	0.026208	0.0477782	0.0104786	0.419977	Tst
ENSMUSG00000027792	218.574	0.00610968	0.0214334	0.0119845	0.488231	Bche		ENSMUSG00000022437	3263.5	-0.0739656	0.0742749	0.010545	0.419977	Samm50
ENSMUSG00000030019	1036.02	-0.021483	0.0388743	0.0121009	0.491648	Fbxl14		ENSMUSG00000026241	333.695	-0.00937595	0.0262888	0.0105727	0.419977	Nppc
ENSMUSG00000020231	3110.68	0.0543513	0.0590883	0.0122803	0.497083	Dip2a		ENSMUSG00000042195	201.277	0.0117998	0.0279036	0.0105793	0.419977	Slc35f2
ENSMUSG00000037395	1121.17	0.0318282	0.0779817	0.0123297	0.497083	Rcor3		ENSMUSG00000027259	715.595	-0.0313568	0.0612641	0.0105837	0.419977	Adal
ENSMUSG00000020766	284.395	0.0105132	0.0239283	0.0123341	0.497083	Galk1		ENSMUSG00000093930	10038	0.0686269	0.0667347	0.0106312	0.420871	Hmgcs1
ENSMUSG00000036309	5680.73	-0.0503572	0.0626437	0.0123662	0.497083	Skp1		ENSMUSG00000036986	444.196	0.0179704	0.0340429	0.0106985	0.42254	Pml
ENSMUSG00000079414	28.9731	-0.00313053	0.0205049	0.0123733	NA	Gm11110		ENSMUSG00000017493	2989.21	-0.0241124	0.0433114	0.0107424	0.423282	Igfbp4
ENSMUSG00000040543	7514.68	0.0539021	0.0561238	0.0125128	0.500865	Pitpnm3		ENSMUSG00000040435	346.6	-0.0184672	0.0344432	0.0108628	0.427026	Ppp1r15a
ENSMUSG00000036438	19347.5	-0.0619495	0.101043	0.0125595	0.500865	Calm2		ENSMUSG00000029102	6.20794	-0.00135185	0.0238646	0.0109037	NA	Hgfac
ENSMUSG00000000320	21.0353	0.00238254	0.0203678	0.0125899	NA	Alox12		ENSMUSG00000042097	972.225	-0.0633789	0.15526	0.0109635	0.428844	Zfp239
ENSMUSG00000028222	2842.85	-0.0458042	0.145518	0.0126256	0.500865	Calb1		ENSMUSG00000041895	815.523	0.0307282	0.0593192	0.01099	0.428844	Wipi1
ENSMUSG00000026578	431.768	-0.011613	0.02485	0.0127524	0.500865	Ccdc181		ENSMUSG00000019794	390.062	-0.018622	0.0346289	0.011011	0.428844	Katna1
ENSMUSG00000039983	908.58	-0.0198748	0.035686	0.01277	0.500865	Ccdc32		ENSMUSG00000032334	109.313	0.0089409	0.0262149	0.01104	0.42898	Loxl1
ENSMUSG00000089762	815.434	-0.0148388	0.0280672	0.0127759	0.500865	Ier5l		ENSMUSG00000036158	2866.8	-0.0703445	0.0928944	0.0110676	0.429062	Prickle1
ENSMUSG00000031585	270.194	-0.0105658	0.0240308	0.0127922	0.500865	Gtf2e2		ENSMUSG00000038187	2716.83	-0.0635591	0.0533871	0.0111214	0.430154	Btbd10
ENSMUSG00000063646	296.62	-0.0109751	0.0243598	0.0128502	0.500865	Jakmip1		ENSMUSG00000022817	2351.06	0.0440155	0.130431	0.0112618	0.431933	Itgb5
ENSMUSG00000038879	261.062	0.0098439	0.0235008	0.0129357	0.500865	Nipal2		ENSMUSG00000052974	18.3471	0.00320949	0.024104	0.0113015	0.431933	Cyp2f2
ENSMUSG00000071398	10.4625	0.00204041	0.0203175	0.0130287	NA	2410004P03Rik		ENSMUSG00000018189	680.152	-0.0336336	0.0689719	0.0113623	0.431933	Uchl5
ENSMUSG00000005397	464.209	0.0117694	0.0250541	0.0130484	0.500865	Nid1		ENSMUSG00000052488	1515.85	-0.0629406	0.124195	0.0113814	0.431933	Cherp
ENSMUSG00000019797	416.728	-0.0151786	0.0285927	0.0131058	0.500865	Mtres1		ENSMUSG00000025980	3227.26	-0.0691613	0.085393	0.0114093	0.431933	Hspd1
ENSMUSG00000080727	56.5786	0.00432813	0.0208021	0.0131065	0.500865	C920021L13Rik		ENSMUSG00000034377	4560.8	0.0679006	0.0682654	0.0114269	0.431933	Tulp4
ENSMUSG00000053329	1828.19	-0.0448219	0.105519	0.0131749	0.500865	Gatd3a		ENSMUSG00000054003	8.35483	0.00257192	0.0239993	0.0114297	NA	Tdrd9
ENSMUSG00000035513	1357.57	0.0260641	0.0474443	0.0132057	0.500865	Ntng2		ENSMUSG00000054932	3.39861	-0.00129369	0.0238602	0.0114509	NA	Afp
ENSMUSG00000029373	25.8005	-0.00285838	0.0204498	0.0132068	NA	Pf4		ENSMUSG00000038415	310.586	0.0129798	0.0287838	0.0114947	0.431933	Foxq1
ENSMUSG00000027531	1112.68	-0.0284301	0.0540894	0.0132214	0.500865	Impa1		ENSMUSG00000041479	35.6498	0.00475207	0.0244509	0.0115125	0.431933	Syt15
ENSMUSG00000019437	1399.82	0.0223342	0.0381986	0.0132556	0.500865	Tlcd1		ENSMUSG00000025666	5511.14	0.0660878	0.0632754	0.0115281	0.431933	Tmem47
ENSMUSG00000054901	79.5972	0.00481847	0.0209524	0.0132877	0.500865	Arhgef33		ENSMUSG00000001962	832.366	-0.0247802	0.0435095	0.0115482	0.431933	Fam50a
ENSMUSG00000074064	2222.41	-0.0300788	0.0599297	0.0132978	0.500865	Mlycd		ENSMUSG00000046338	39.7722	0.00461576	0.0244155	0.0115658	0.431933	Gpat2
ENSMUSG00000075316	113.672	0.00540311	0.0211541	0.0133092	0.500865	Scn9a		ENSMUSG00000079480	219.554	-0.0137985	0.0293545	0.0115863	0.431933	Pin4
ENSMUSG00000028478	3634.37	-0.0530566	0.0789976	0.0133215	0.500865	Clta		ENSMUSG00000053297	1000.76	-0.039	0.0901892	0.0116016	0.431933	AI854703
ENSMUSG00000035790	1054.03	-0.0187547	0.0333037	0.0133731	0.500865	Cep19		ENSMUSG00000056174	98.5065	0.00805845	0.0256694	0.011602	0.431933	Col8a2
ENSMUSG00000027076	281.654	-0.0101104	0.0236748	0.0134134	0.500865	Timm10		ENSMUSG00000036845	681.462	-0.0240097	0.0428953	0.011621	0.431933	Lin37
ENSMUSG00000046572	581.764	0.0132619	0.0263721	0.0134349	0.500865	Zfp518b		ENSMUSG00000029601	21.5857	-0.00425905	0.0243253	0.0116294	0.431933	Iqcd
ENSMUSG00000054034	1121.95	-0.0131175	0.0260282	0.0134387	0.500865	Tceal5		ENSMUSG00000022403	3458.03	-0.0635393	0.0603118	0.0116749	0.432667	St13
ENSMUSG00000024151	751	-0.0149842	0.0280914	0.0135245	0.500865	Msh2		ENSMUSG00000027932	206.426	-0.0104371	0.0269685	0.0117169	0.433267	Slc27a3
ENSMUSG00000005774	913.85	0.0153868	0.0284525	0.0135267	0.500865	Rfx5		ENSMUSG00000017978	1326.56	-0.0487255	0.141944	0.0117494	0.433517	Cadps2
ENSMUSG00000028476	766.727	0.0124311	0.0253611	0.0135547	0.500865	Reck		ENSMUSG00000004151	2605.1	-0.0465092	0.125354	0.0118229	0.434106	Etv1
ENSMUSG00000048108	11.3325	-0.00154848	0.0202588	0.0135706	NA	Tmem72		ENSMUSG00000073856	273.364	0.017028	0.0327866	0.0118428	0.434106	Iqck
ENSMUSG00000033446	223.34	0.00893875	0.0228894	0.0136235	0.500865	Lpar6		ENSMUSG00000035498	40.7438	-0.00579611	0.0247655	0.0119229	0.435647	Cdcp1
ENSMUSG00000070802	7724.67	-0.0586889	0.0844651	0.0136363	0.500865	Pnma8b		ENSMUSG00000078600	7.06321	0.00174203	0.0238985	0.0119569	NA	1700092K14Rik
ENSMUSG00000055912	667.319	0.013363	0.0264902	0.0136714	0.500865	Tmem150a		ENSMUSG00000027435	767.705	0.0174267	0.0335196	0.0121216	0.440519	Cd93
ENSMUSG00000001281	20.7969	0.00280716	0.02044	0.0136896	NA	Itgb7		ENSMUSG00000111761	62.8789	-0.00632129	0.0249471	0.0121225	0.440519	9230112J17Rik
ENSMUSG00000078122	16.9392	0.00219478	0.0203388	0.01372	NA	F630028O10Rik		ENSMUSG00000047146	582.035	0.0170371	0.0326241	0.0121884	0.441257	Tet1
ENSMUSG00000031826	1563.94	-0.0466846	0.0888787	0.0137212	0.500865	Usp10		ENSMUSG00000003849	123.658	0.00873245	0.0259992	0.0122273	0.441257	Nqo1
ENSMUSG00000056486	20568.3	-0.065398	0.0779062	0.0137229	0.500865	Chn1		ENSMUSG00000044252	8583.68	-0.0610025	0.0498471	0.0122329	0.441257	Osbpl1a
ENSMUSG00000045969	956.921	-0.0208339	0.0365639	0.0137309	0.500865	Ing1		ENSMUSG00000004609	596.554	0.0178406	0.0334129	0.0122611	0.441257	Cd33
ENSMUSG00000030352	1765.56	0.0206762	0.0354627	0.0137779	0.500865	Tspan9		ENSMUSG00000033065	11054	-0.0587584	0.0445554	0.0122782	0.441257	Pfkm
ENSMUSG00000053368	161.642	-0.00734201	0.0219936	0.013816	0.500865	Rxfp2		ENSMUSG00000071528	2470.63	-0.0556036	0.0676442	0.0123834	0.44156	Atp5md
ENSMUSG00000027168	420.734	0.010118	0.023688	0.0138282	0.500865	Pax6		ENSMUSG00000030795	9887.61	-0.0667408	0.0800212	0.0125028	0.44156	Fus
ENSMUSG00000014837	1066.08	-0.0311252	0.0688425	0.0138517	0.500865	4931428F04Rik		ENSMUSG00000086503	49221.8	0.0751584	0.0847803	0.012528	0.44156	Xist
ENSMUSG00000019846	512.191	0.0118635	0.0250443	0.013877	0.500865	Lama4		ENSMUSG00000063531	765.896	-0.0125729	0.0284379	0.0125288	0.44156	Sema3e
ENSMUSG00000111080	1509.47	-0.0439089	0.0933704	0.0139084	0.500865	Gm20300		ENSMUSG00000048001	739.482	0.0199487	0.0366176	0.0125398	0.44156	Hes5
ENSMUSG00000005813	1211.15	-0.026356	0.0476708	0.0139188	0.500865	Metap1		ENSMUSG00000028672	552.697	-0.0188196	0.0348834	0.0125711	0.44156	Hmgcl
ENSMUSG00000063931	427.103	-0.0109839	0.0242098	0.0139393	0.500865	Pepd		ENSMUSG00000034226	197.222	-0.01168	0.0277786	0.0125733	0.44156	Rhov
ENSMUSG00000004113	6948.56	0.0541449	0.0544877	0.0141166	0.500865	Cacna1b		ENSMUSG00000025927	52.6323	0.00637404	0.0249645	0.0125892	0.44156	Tfap2b
ENSMUSG00000006307	2859.76	0.0407255	0.0917474	0.0141173	0.500865	Kmt2b		ENSMUSG00000103310	194.383	-0.0106612	0.0270988	0.0126347	0.44156	Pcdha12
ENSMUSG00000044068	1519.08	-0.0283798	0.0571182	0.0141475	0.500865	Zrsr1		ENSMUSG00000038683	893.307	-0.0389407	0.0903139	0.0126998	0.44156	Pak1ip1
ENSMUSG00000073433	2084.49	-0.0311601	0.0625742	0.0141691	0.500865	Arhgdig		ENSMUSG00000021645	325.594	-0.0147136	0.0302484	0.0127124	0.44156	Smn1
ENSMUSG00000113362	19.8585	0.00281655	0.0204415	0.0141756	NA	Gm40557		ENSMUSG00000048029	38.6046	-0.00535018	0.0246215	0.0127279	0.44156	Eno4
ENSMUSG00000038762	1955.85	-0.0468355	0.0770273	0.0142818	0.500865	Abcf1		ENSMUSG00000021313	10609.1	-0.0577184	0.0573231	0.0127285	0.44156	Ryr2
ENSMUSG00000015944	6016.06	-0.0531422	0.0766769	0.0143165	0.500865	Castor2		ENSMUSG00000071659	5249.06	-0.0611334	0.0555218	0.0128849	0.445222	Hnrnpul2
ENSMUSG00000096847	9478.77	-0.0559081	0.0681428	0.0143431	0.500865	Tmem151b		ENSMUSG00000066571	1757.71	0.0661358	0.0836311	0.0129285	0.445222	Garre1
ENSMUSG00000053310	38773.6	-0.0320921	0.0654948	0.0143842	0.500865	Nrgn		ENSMUSG00000003402	2705.25	-0.072008	0.0971841	0.0129405	0.445222	Prkcsh
ENSMUSG00000001034	930.694	0.0211267	0.0378749	0.014423	0.500865	Mapk7		ENSMUSG00000002748	6592.07	-0.0617685	0.0585336	0.013008	0.445222	Baz1b
ENSMUSG00000052763	424.961	-0.0113256	0.0245928	0.0145021	0.500865	Zfp212		ENSMUSG00000035914	457.563	0.0214898	0.0382709	0.0130193	0.445222	Cd276
ENSMUSG00000055963	290.254	-0.0110501	0.0243818	0.0145593	0.500865	Triqk		ENSMUSG00000038861	1303.13	-0.0366701	0.0724501	0.013133	0.447603	Pi4kb
ENSMUSG00000033854	398.201	0.0107699	0.0241527	0.0145631	0.500865	Kcnk10		ENSMUSG00000021597	986.631	-0.0421631	0.128603	0.0131421	0.447603	Slf1
ENSMUSG00000034336	3520.03	-0.0284776	0.0545742	0.0145633	0.500865	Ina		ENSMUSG00000028497	87.0656	0.0072126	0.0252895	0.0133157	0.451372	Hacd4
ENSMUSG00000030766	920.145	0.0274006	0.0523699	0.0145681	0.500865	Arhgap17		ENSMUSG00000090799	649.746	-0.018119	0.0338655	0.0133311	0.451372	Klhl33
ENSMUSG00000045576	720.819	-0.0212553	0.0375445	0.0145829	0.500865	St7l		ENSMUSG00000039202	6585.56	0.0615701	0.0736226	0.0133332	0.451372	Abhd2
ENSMUSG00000069893	53.2156	0.00487031	0.020966	0.0146332	0.500865	9930111J21Rik1		ENSMUSG00000050663	975.99	-0.0350092	0.0705905	0.013465	0.454004	Trhde
ENSMUSG00000026208	50.6486	0.00408709	0.0207319	0.014685	0.500865	Des		ENSMUSG00000024446	310.766	-0.0160616	0.0313148	0.0135063	0.454487	Rpp21
ENSMUSG00000053841	1734.93	-0.0313069	0.0669816	0.0146934	0.500865	Txlna		ENSMUSG00000079363	160.665	0.00756868	0.0254374	0.013563	0.454748	Gbp4
ENSMUSG00000026147	44.6887	0.00418037	0.020757	0.0147536	0.500865	Col9a1		ENSMUSG00000071711	736.639	0.0362954	0.0841766	0.0135943	0.454748	Mpst
ENSMUSG00000027692	8210.2	0.0473535	0.0747574	0.0147652	0.500865	Tnik		ENSMUSG00000099354	55.0274	-0.0064848	0.0250024	0.0136095	0.454748	1700124L16Rik
ENSMUSG00000008489	1893.41	-0.024989	0.0453827	0.0147774	0.500865	Elavl2		ENSMUSG00000025496	29.1604	0.0047897	0.0244587	0.0137218	0.455744	Drd4
ENSMUSG00000027253	2841.66	0.0351041	0.0736961	0.0147799	0.500865	Lrp4		ENSMUSG00000052293	12.458	0.00287585	0.0240446	0.0137632	NA	Taf9
ENSMUSG00000023070	6.00873	-0.00108397	0.0202183	0.0147874	NA	Rgn		ENSMUSG00000006050	747.456	-0.0294649	0.0543422	0.0137701	0.455744	Sra1
ENSMUSG00000035142	140.879	0.0076036	0.0221194	0.0147905	0.500865	Nubpl		ENSMUSG00000045968	375.711	0.0100994	0.0266146	0.0137763	0.455744	Teddm2
ENSMUSG00000025372	8484.37	-0.0484884	0.0492021	0.014811	0.500865	Baiap2		ENSMUSG00000028664	1000.11	-0.0163107	0.0317839	0.0138012	0.455744	Ephb2
ENSMUSG00000056679	654.72	0.0171433	0.0308782	0.0148194	0.500865	Gpr173		ENSMUSG00000039824	528.426	-0.019176	0.0351219	0.0138267	0.455744	Myl6b
ENSMUSG00000024798	416.135	-0.00970016	0.0233668	0.0148584	0.500865	Htr7		ENSMUSG00000024749	3.83175	0.00146142	0.0238727	0.0139021	NA	Tmc1
ENSMUSG00000042745	505.579	0.0106993	0.0240991	0.014903	0.500865	Id1		ENSMUSG00000020140	69.6446	0.00578541	0.0247569	0.014094	0.462246	Lgr5
ENSMUSG00000031842	141.437	-0.00774319	0.022191	0.0149048	0.500865	Pde4c		ENSMUSG00000079017	12.8544	0.00306421	0.0240755	0.0141242	NA	Ifi27l2a
ENSMUSG00000057110	828.456	0.0138385	0.0261753	0.0149126	0.500865	Cntrl		ENSMUSG00000041594	557.338	-0.014805	0.0303121	0.0141483	0.463123	Tmtc4
ENSMUSG00000027425	662.025	-0.0158367	0.0290976	0.0150172	0.502276	Kat14		ENSMUSG00000052301	2167.29	-0.0563808	0.0875019	0.0142237	0.464688	Doc2a
ENSMUSG00000004815	2657.16	0.0471926	0.0669189	0.0150438	0.502276	Dgkq		ENSMUSG00000048616	396.414	-0.0141182	0.0296752	0.0143335	0.467366	Nog
ENSMUSG00000096687	760.537	0.0148641	0.0278834	0.0151012	0.50273	Mfsd4b4		ENSMUSG00000090693	20.5355	-0.00372589	0.0242015	0.0143956	0.468483	Trim43a
ENSMUSG00000112023	6.93172	0.00138817	0.020243	0.0151345	NA	Lilrb4b		ENSMUSG00000021270	17853	-0.0511524	0.0964834	0.0144667	0.46944	Hsp90aa1
ENSMUSG00000060166	6616.23	0.0502401	0.067465	0.0151463	0.503023	Zdhhc8		ENSMUSG00000020936	4657.32	-0.0550155	0.0477163	0.0145623	0.46944	Nmt1
ENSMUSG00000020484	3197.55	-0.0384558	0.0687838	0.0152187	0.503023	Xbp1		ENSMUSG00000044629	1427.23	-0.0512205	0.101181	0.0145633	0.46944	Cnrip1
ENSMUSG00000028389	407.727	-0.0116529	0.0247387	0.015276	0.503023	Zfp37		ENSMUSG00000055373	5737.42	-0.0668775	0.0800077	0.0145777	0.46944	Fut9
ENSMUSG00000028851	4009.59	-0.047397	0.0642945	0.0153447	0.503023	Nudc		ENSMUSG00000053093	382.499	0.0118173	0.027734	0.0146203	0.46944	Myh7
ENSMUSG00000052563	233.437	0.00879381	0.0227551	0.0153616	0.503023	D930048N14Rik		ENSMUSG00000034990	4.74306	0.00169093	0.0238928	0.0146221	NA	Otoa
ENSMUSG00000044149	661.153	-0.0143757	0.0268616	0.0154085	0.503023	Nkrf		ENSMUSG00000029868	133.198	-0.00722021	0.0252864	0.0146626	0.469866	Trpv6
ENSMUSG00000059734	1295.17	-0.0290445	0.058111	0.0154102	0.503023	Ndufs8		ENSMUSG00000019467	6930.53	-0.0650843	0.0692367	0.0147418	0.469866	Arhgef25
ENSMUSG00000032192	2346.84	-0.0334596	0.0674845	0.0154175	0.503023	Gnb5		ENSMUSG00000057982	394.249	0.0160512	0.0313649	0.0147493	0.469866	Zfp809
ENSMUSG00000037933	4253.28	-0.0483482	0.0562996	0.0154785	0.503023	Bicd2		ENSMUSG00000020154	3119.99	0.0305253	0.0561819	0.0147695	0.469866	Ptprb
ENSMUSG00000049107	40.2288	0.00305316	0.0204866	0.0156037	0.503023	Ntf3		ENSMUSG00000040860	1334.86	-0.0211793	0.0379313	0.0147732	0.469866	Crocc
ENSMUSG00000066150	1003.69	0.0266515	0.0502541	0.0156071	0.503023	Slc31a1		ENSMUSG00000097391	1633.07	-0.0555577	0.0837968	0.0149538	0.473513	Mirg
ENSMUSG00000019777	1879.04	-0.0245451	0.0410666	0.0156079	0.503023	Hdac2		ENSMUSG00000059049	403.66	0.0164556	0.0318921	0.0150017	0.473513	Frem1
ENSMUSG00000033857	417.329	0.0113793	0.0245566	0.0156083	0.503023	Engase		ENSMUSG00000026880	463.66	0.0149349	0.0300757	0.0150157	0.473513	Stom
ENSMUSG00000034156	21194.9	0.0511264	0.0705244	0.0156092	0.503023	Tspoap1		ENSMUSG00000015305	3965.29	0.0331352	0.0645583	0.0150217	0.473513	Sash1
ENSMUSG00000029602	6216.26	0.044725	0.0980651	0.0157643	0.505273	Rasal1		ENSMUSG00000050912	681.597	0.018312	0.034046	0.015081	0.473513	Tmem123
ENSMUSG00000034796	1868.14	0.0201182	0.0353058	0.0157846	0.505273	Cpne7		ENSMUSG00000021178	2779.01	-0.0562219	0.0795312	0.0150815	0.473513	Psmc1
ENSMUSG00000004748	1325.3	-0.013213	0.0247891	0.01589	0.505273	Mtfp1		ENSMUSG00000031155	1203.65	-0.0351799	0.0670834	0.0150849	0.473513	Pim2
ENSMUSG00000039616	96.4929	-0.00536237	0.0211309	0.0159028	0.505273	Mocos		ENSMUSG00000040717	302.103	0.0162776	0.0321344	0.0152732	0.478274	Il17rd
ENSMUSG00000000056	1695.45	-0.0193118	0.0340531	0.0159139	0.505273	Narf		ENSMUSG00000041351	9109.25	-0.0604622	0.0702582	0.0153111	0.478274	Rap1gap
ENSMUSG00000036206	683.556	-0.0135747	0.0263129	0.0159742	0.505273	Sh3bp4		ENSMUSG00000049904	201.517	-0.0100394	0.0266897	0.0153395	0.478274	Tmem17
ENSMUSG00000070568	11.1446	0.00193286	0.0203021	0.015989	NA	Slc6a21		ENSMUSG00000036452	4326.11	-0.0558286	0.0683622	0.0153502	0.478274	Arhgap26
ENSMUSG00000002847	23.8747	-0.00223159	0.0203429	0.0160348	NA	Pla1a		ENSMUSG00000029298	89.8504	0.0078383	0.0255496	0.015435	0.480024	Gbp9
ENSMUSG00000032802	2232.6	-0.0341208	0.0650669	0.016049	0.505273	Srxn1		ENSMUSG00000030737	1483.6	0.0386239	0.0773962	0.0154996	0.480793	Slco2b1
ENSMUSG00000022560	712.301	0.0163605	0.0297644	0.0160588	0.505273	Slc52a2		ENSMUSG00000038368	2057.08	0.0490256	0.0910863	0.0155344	0.480793	Focad
ENSMUSG00000022099	10085.3	-0.0424323	0.0352358	0.0160821	0.505273	Dmtn		ENSMUSG00000035011	4519.98	-0.0585025	0.0737663	0.0156323	0.480793	Zbtb7a
ENSMUSG00000031285	2025.66	0.0155088	0.0286488	0.0161082	0.505273	Dcx		ENSMUSG00000027671	445.655	0.0156046	0.0310005	0.0156549	0.480793	Actl6a
ENSMUSG00000033845	473.797	-0.0139928	0.0270261	0.0161609	0.505273	Mrpl15		ENSMUSG00000069830	12.8982	0.00277282	0.0240275	0.0156648	NA	Nlrp1a
ENSMUSG00000024571	1782.9	-0.0264194	0.0480387	0.0161662	0.505273	Txnl4a		ENSMUSG00000029623	1940.46	-0.0330366	0.061641	0.0156839	0.480793	Pdap1
ENSMUSG00000074797	814.545	-0.0165812	0.0300505	0.0161775	0.505273	Itpa		ENSMUSG00000082229	1738.1	-0.0176078	0.0328845	0.0156998	0.480793	Nap1l2
ENSMUSG00000037266	23425	0.058338	0.0691933	0.0162203	0.505273	Rsrp1		ENSMUSG00000022003	307.759	-0.0144418	0.0299195	0.0157074	0.480793	Slc25a30
ENSMUSG00000096795	66.0704	0.00448482	0.0208428	0.0162226	0.505273	Zfp433		ENSMUSG00000028610	30.8507	0.004744	0.0244424	0.0157169	0.480793	Dmrtb1
ENSMUSG00000020303	43.6224	-0.00399747	0.0207058	0.0162474	0.505273	Stc2		ENSMUSG00000029061	33.5549	-0.00422982	0.0243121	0.0157919	0.481507	Mmp23
ENSMUSG00000042750	2731.22	-0.029082	0.0544903	0.016433	0.507025	Bex2		ENSMUSG00000027555	65.3293	0.00653762	0.025011	0.0157974	0.481507	Car13
ENSMUSG00000028664	991.139	-0.0153184	0.0285768	0.0164358	0.507025	Ephb2		ENSMUSG00000034867	2120.51	-0.0525117	0.0771074	0.0159395	0.483112	Ankrd27
ENSMUSG00000028268	170.34	0.00793989	0.0222825	0.0164642	0.507025	Gbp3		ENSMUSG00000022864	300.512	0.0122615	0.0281097	0.0159746	0.483112	D16Ertd472e
ENSMUSG00000019785	517.845	-0.0122361	0.0252967	0.0164664	0.507025	Clvs2		ENSMUSG00000079487	1812.86	0.0438683	0.0865176	0.0160083	0.483112	Med12
ENSMUSG00000014426	1628.38	-0.0267143	0.0485244	0.016537	0.507025	Map3k4		ENSMUSG00000060279	7288.46	-0.0530789	0.0451926	0.0160224	0.483112	Ap2a1
ENSMUSG00000031328	4400.48	0.0214363	0.0361232	0.0165385	0.507025	Flna		ENSMUSG00000042622	46.313	-0.00458162	0.0244	0.0160995	0.484569	Maff
ENSMUSG00000047228	186.319	-0.00721631	0.0219352	0.016579	0.507236	A2ml1		ENSMUSG00000101708	2.59691	-0.000876227	0.0238342	0.0161766	NA	Gm28453
ENSMUSG00000023051	802.887	0.0181806	0.0320332	0.0166667	0.508891	Tarbp2		ENSMUSG00000035033	4050.07	-0.052655	0.0783361	0.016188	0.485053	Tbr1
ENSMUSG00000002007	253.744	0.00895291	0.022873	0.0167032	0.508978	Srpk3		ENSMUSG00000038390	11968.3	-0.0546723	0.0704236	0.0161926	0.485053	Gpr162
ENSMUSG00000085442	7.94057	0.00183563	0.0202898	0.0167842	NA	Gm3362		ENSMUSG00000073652	8.92343	0.00254266	0.0239928	0.016217	NA	Apol7d
ENSMUSG00000024014	150.733	0.00704944	0.0218251	0.0168019	0.510622	Pim1		ENSMUSG00000036617	3689.5	-0.0559569	0.0633535	0.0162207	0.485053	Etl4
ENSMUSG00000019837	505.605	0.014089	0.0270503	0.0168248	0.510622	Gtf3c6		ENSMUSG00000019873	1861.03	0.0229338	0.040317	0.0163386	0.486082	Reep3
ENSMUSG00000028191	304.867	0.00978835	0.0234142	0.0168649	0.510814	Bcl10		ENSMUSG00000032508	189.566	0.0125813	0.0283831	0.016352	0.486082	Myd88
ENSMUSG00000022205	4303.01	-0.0391326	0.0728026	0.0169917	0.513624	Sub1		ENSMUSG00000000308	3716.72	-0.0287971	0.0505131	0.0164283	0.48749	Ckmt1
ENSMUSG00000000308	4019.08	-0.0236172	0.042189	0.0171267	0.516671	Ckmt1		ENSMUSG00000003273	6760.82	-0.0644831	0.0851916	0.0165119	0.488916	Car11
ENSMUSG00000090626	501.834	0.0148766	0.0280001	0.0172579	0.517644	Tex9		ENSMUSG00000022453	769.322	0.03737	0.088193	0.016595	0.489844	Naga
ENSMUSG00000031639	601.859	0.0117598	0.0249053	0.0172915	0.517644	Tlr3		ENSMUSG00000020120	746.199	0.0201147	0.0361535	0.0166698	0.49119	Plek
ENSMUSG00000021764	1257	-0.02502	0.0448362	0.0173017	0.517644	Ndufs4		ENSMUSG00000022488	999.416	0.0146096	0.0299404	0.0167087	0.491476	Nckap1l
ENSMUSG00000032744	159.265	0.00930913	0.0232993	0.0173082	0.517644	Heyl		ENSMUSG00000010751	58.8202	0.00598143	0.0248113	0.0168314	0.494222	Tnfrsf22
ENSMUSG00000041828	84.3744	0.00504079	0.0210167	0.0173301	0.517644	Abca8a		ENSMUSG00000067215	40.0132	0.00456561	0.024394	0.0169587	0.49491	Usp51
ENSMUSG00000029772	5840.08	0.0464293	0.048353	0.0174167	0.519204	Ahcyl2		ENSMUSG00000021733	1343.04	0.0486216	0.0792925	0.0169701	0.49491	Slc4a7
ENSMUSG00000030270	2033.38	0.0210234	0.0366717	0.0175101	0.520938	Cpne9		ENSMUSG00000035047	1020.73	-0.0228731	0.0401789	0.0169816	0.49491	Kri1
ENSMUSG00000049411	268.059	0.0108568	0.0241873	0.0175438	0.520938	Tmem241		ENSMUSG00000034275	7840.57	-0.0531523	0.070709	0.0170019	0.49491	Igsf9b
ENSMUSG00000106988	3.31359	0.000952076	0.0202092	0.0175813	NA	Tsg101-ps		ENSMUSG00000024383	1742.36	0.0438765	0.0792547	0.0170434	0.495116	Map3k2
ENSMUSG00000085741	272.333	0.0102312	0.0237124	0.0175836	0.520998	5430405H02Rik		ENSMUSG00000030869	2062.54	-0.0343371	0.0598077	0.0170833	0.495116	Ndufab1
ENSMUSG00000018470	1418.96	-0.0149708	0.0280348	0.0176395	0.520998	Kcnab3		ENSMUSG00000033526	4960.76	-0.0553771	0.0702436	0.0170973	0.495116	Ppip5k1
ENSMUSG00000023979	27.304	-0.00287887	0.0204507	0.0176648	NA	Guca1b		ENSMUSG00000035873	36.8889	0.00490192	0.024483	0.0171355	0.495252	Pawr
ENSMUSG00000064246	764.79	0.0158566	0.029123	0.0176678	0.520998	Chil1		ENSMUSG00000049336	3564.23	-0.0234674	0.0412895	0.0171609	0.495252	Tenm2
ENSMUSG00000050079	987.078	0.0237643	0.0419555	0.0177345	0.520998	Rspry1		ENSMUSG00000087620	229.131	0.0117143	0.0277963	0.017301	0.496567	5330434G04Rik
ENSMUSG00000050600	954.123	-0.0185295	0.0326565	0.0177497	0.520998	Zfp831		ENSMUSG00000041375	1695.55	-0.0401076	0.0760895	0.0173013	0.496567	Ccdc9
ENSMUSG00000082229	1877.12	-0.0148353	0.027065	0.0177527	0.520998	Nap1l2		ENSMUSG00000021796	2817.97	0.0497509	0.0746253	0.0173106	0.496567	Bmpr1a
ENSMUSG00000043621	35.0567	-0.0030642	0.0204869	0.0177853	NA	Ubxn10		ENSMUSG00000026167	291.907	-0.0140733	0.0296433	0.0173329	0.496567	Wnt10a
ENSMUSG00000030235	3700.95	0.021679	0.0377141	0.0178449	0.521679	Slco1c1		ENSMUSG00000026471	245.661	0.012116	0.0280259	0.017354	0.496567	Mr1
ENSMUSG00000031955	1143.54	-0.0256808	0.0481733	0.0179872	0.524352	Bcar1		ENSMUSG00000110165	9.8308	-0.0019469	0.0239182	0.017376	NA	Btf3-ps18
ENSMUSG00000068062	9.31666	-0.00156159	0.0202592	0.0180031	NA	Gm14164		ENSMUSG00000074782	127.066	0.00878109	0.025982	0.0175098	0.498722	4833422C13Rik
ENSMUSG00000020261	3632.39	-0.0202935	0.0357516	0.0180274	0.524352	Slc36a1		ENSMUSG00000075012	4452.21	0.0374862	0.092323	0.0175262	0.498722	Fjx1
ENSMUSG00000008226	639.677	-0.0163788	0.0296997	0.0180476	0.524352	Scrn3		ENSMUSG00000030022	142.1	0.0110791	0.0274136	0.0175425	0.498722	Adamts9
ENSMUSG00000030761	74.9196	0.00425058	0.0207612	0.0181505	0.524352	Myo7a		ENSMUSG00000069678	330.657	-0.0133541	0.0289716	0.0175666	0.498722	Pcgf1
ENSMUSG00000032293	2406.93	-0.0248067	0.0428694	0.0181571	0.524352	Ireb2		ENSMUSG00000036687	3.36914	-0.00107314	0.0238446	0.0176264	NA	Tmem184a
ENSMUSG00000000244	5.32546	-0.00116748	0.0202241	0.0182374	NA	Tspan32		ENSMUSG00000019055	934.839	0.0179882	0.0335086	0.0176443	0.498722	Plod1
ENSMUSG00000039105	1770.14	-0.0200164	0.0342114	0.0182512	0.524352	Atp6v1g1		ENSMUSG00000084904	546.68	-0.0131452	0.0287607	0.0176652	0.498722	Gm14827
ENSMUSG00000032815	110.456	0.0058841	0.0213202	0.0182558	0.524352	Fanca		ENSMUSG00000033306	451.55	0.014951	0.0303823	0.0176894	0.498722	Lpp
ENSMUSG00000033159	1129.5	0.0267116	0.0470772	0.0183866	0.524352	Cnppd1		ENSMUSG00000027215	556.976	0.0153996	0.0308914	0.0177232	0.498722	Cd82
ENSMUSG00000020840	1421.97	-0.0330491	0.0662511	0.0184262	0.524352	Blmh		ENSMUSG00000030339	389.274	0.0169564	0.0326411	0.0177801	0.498722	Ltbr
ENSMUSG00000022035	856.153	-0.0159668	0.0289647	0.0184346	0.524352	Ccdc25		ENSMUSG00000020101	1697.08	0.0268247	0.0474868	0.0177926	0.498722	Vsir
ENSMUSG00000064280	4.33922	0.00114353	0.0202222	0.0184413	NA	Ccdc146		ENSMUSG00000022109	488.057	-0.0174459	0.0328411	0.0178334	0.498722	Med4
ENSMUSG00000002948	1515.28	-0.027852	0.0500029	0.018445	0.524352	Map2k7		ENSMUSG00000024292	511.109	0.0163295	0.0318697	0.0178406	0.498722	Cyp4f14
ENSMUSG00000035007	1239.71	-0.0214061	0.0362274	0.0184637	0.524352	Rundc1		ENSMUSG00000018727	10.2532	-0.00245255	0.0239797	0.0178579	NA	Cpsf4l
ENSMUSG00000046607	1676.89	0.0352527	0.433424	0.0184648	0.524352	Hrk		ENSMUSG00000053559	56.5908	0.00558422	0.0246817	0.017896	0.498722	Smagp
ENSMUSG00000048720	687.49	0.0170404	0.0305085	0.0184729	0.524352	Tbc1d12		ENSMUSG00000031925	415.167	0.0178847	0.0333079	0.0179789	0.498722	Maml2
ENSMUSG00000033717	394.038	-0.0101633	0.023651	0.0185596	0.524352	Adra2a		ENSMUSG00000036916	1439.33	0.028368	0.0499372	0.0179796	0.498722	Zfp280c
ENSMUSG00000027579	15.1755	0.00232017	0.0203551	0.0185627	NA	Srms		ENSMUSG00000014470	1153.53	-0.0276404	0.0480476	0.0179848	0.498722	Rnf166
ENSMUSG00000028959	3993.03	0.0425148	0.053152	0.0186042	0.524352	Fastk		ENSMUSG00000040929	2219.04	0.0465392	0.075854	0.018026	0.498722	Rfx3
ENSMUSG00000043419	3540.12	-0.0297599	0.0504137	0.0186481	0.524352	Rnf227		ENSMUSG00000002812	2052.74	-0.0417203	0.0877555	0.0180272	0.498722	Flii
ENSMUSG00000040463	2156.27	0.0264517	0.0468195	0.0186722	0.524352	Mybbp1a		ENSMUSG00000065952	5.67201	0.00156131	0.0238805	0.018036	NA	Rps23rg1
ENSMUSG00000019478	991.418	-0.0130756	0.025501	0.0186799	0.524352	Rab4a		ENSMUSG00000031060	2186.52	-0.0315309	0.0522842	0.0180603	0.498722	Rbm10
ENSMUSG00000027248	7582.49	-0.0427486	0.0539604	0.0186863	0.524352	Pdia3		ENSMUSG00000074398	8.23592	0.00197972	0.0239214	0.0180828	NA	Gm15441
ENSMUSG00000027371	499.193	0.0131931	0.0261866	0.0187916	0.524352	Fahd2a		ENSMUSG00000068130	61.4475	0.00574303	0.0247323	0.0181687	0.498722	Zfp442
ENSMUSG00000031494	22.1578	-0.00251531	0.0203857	0.0188253	NA	Cd209a		ENSMUSG00000041852	3470.09	-0.0509951	0.0559828	0.0181741	0.498722	Tcf20
ENSMUSG00000033615	15282.7	-0.0322822	0.05781	0.0188348	0.524352	Cplx1		ENSMUSG00000030079	610.927	-0.0200106	0.0354153	0.0181925	0.498722	Ruvbl1
ENSMUSG00000045098	2135.91	0.0333354	0.061328	0.0188462	0.524352	Kmt5b		ENSMUSG00000025037	1464.52	0.0359475	0.067231	0.0182115	0.498722	Maoa
ENSMUSG00000042834	2716.22	0.0332859	0.0605343	0.0188615	0.524352	Nrep		ENSMUSG00000059900	133.867	0.00901673	0.0260991	0.0182166	0.498722	Tmem40
ENSMUSG00000055333	17.8809	-0.00193792	0.0203017	0.0188977	NA	Fat2		ENSMUSG00000057722	276.795	0.0127181	0.0284744	0.0182212	0.498722	Lepr
ENSMUSG00000001270	27209.6	-0.0430309	0.0436582	0.0189211	0.524352	Ckb		ENSMUSG00000060512	203.212	0.00980855	0.0265279	0.0182215	0.498722	0610040J01Rik
ENSMUSG00000019647	1089.46	0.0177852	0.0311169	0.018925	0.524352	Sema6a		ENSMUSG00000024769	311.722	0.0137116	0.0292459	0.0182297	0.498722	Cdc42bpg
ENSMUSG00000000827	1358.15	-0.0209162	0.0357517	0.018954	0.524352	Tpd52l2		ENSMUSG00000054034	1078.66	-0.0132675	0.0288534	0.0183461	0.499629	Tceal5
ENSMUSG00000040054	3112.82	0.0427241	0.0651564	0.0189688	0.524352	Baz2a		ENSMUSG00000027463	142.083	0.00964895	0.0264411	0.0183976	0.499629	Slc52a3
ENSMUSG00000024440	49.505	0.00312823	0.0204995	0.0189793	0.524352	Pcdh12		ENSMUSG00000073889	1669.86	-0.0324007	0.0595369	0.0184829	0.499629	Il11ra1
ENSMUSG00000079657	978.421	0.0158432	0.0288981	0.019001	0.524352	Rab26		ENSMUSG00000017167	11407	-0.0473608	0.0704722	0.0184998	0.499629	Cntnap1
ENSMUSG00000035011	4485.64	-0.0289704	0.0523002	0.0190209	0.524352	Zbtb7a		ENSMUSG00000034891	10442.8	-0.0364312	0.0672657	0.018511	0.499629	Sncb
ENSMUSG00000057134	1162.58	-0.0182554	0.0322139	0.0190465	0.524352	Ado		ENSMUSG00000025727	10.4939	0.00259424	0.023999	0.0185325	NA	A930017K11Rik
ENSMUSG00000107385	13.0864	0.0023028	0.0203523	0.019052	NA	C330024D21Rik		ENSMUSG00000071714	77.8659	0.00586427	0.0247797	0.0185345	0.499629	Csf2rb2
ENSMUSG00000027568	335.209	0.00774608	0.0221648	0.0191841	0.52718	Ntsr1		ENSMUSG00000020048	9630.87	-0.0419085	0.0732647	0.0185407	0.499629	Hsp90b1
ENSMUSG00000037709	532.724	-0.0108442	0.0240693	0.0192282	0.527433	Fam13a		ENSMUSG00000038058	347.842	0.0126293	0.0283815	0.0185452	0.499629	Nod1
ENSMUSG00000024600	7.06885	0.00149673	0.0202523	0.0192419	NA	Slc27a6		ENSMUSG00000024096	2422.12	-0.049232	0.0696016	0.0185552	0.499629	Ralbp1
ENSMUSG00000025745	2762.17	0.0376557	0.0611585	0.0193253	0.528597	Hadha		ENSMUSG00000031207	1365.56	0.03069	0.0538955	0.0186573	0.499629	Msn
ENSMUSG00000065526	6.93599	0.0015902	0.0202618	0.0193362	NA	Mir337		ENSMUSG00000034621	5120.65	-0.0503661	0.0489769	0.0186599	0.499629	Gpatch8
ENSMUSG00000015837	10770.3	-0.0438851	0.0510524	0.0193908	0.528597	Sqstm1		ENSMUSG00000020042	934.125	-0.021748	0.037016	0.0187338	0.499629	Btbd11
ENSMUSG00000045996	167.41	-0.00762938	0.022097	0.0194274	0.528597	Polr2k		ENSMUSG00000024064	797.22	-0.0170966	0.0322931	0.0187552	0.499629	Galnt14
ENSMUSG00000028709	140.327	-0.00651841	0.0215779	0.0194469	0.528597	Mob3c		ENSMUSG00000033615	14763.6	-0.0517341	0.0823065	0.0188091	0.499629	Cplx1
ENSMUSG00000020309	207.543	0.00941139	0.0231381	0.0194924	0.528597	Chac2		ENSMUSG00000020257	3194.48	-0.0467235	0.063372	0.018827	0.499629	Wdr82
ENSMUSG00000020175	1574.8	0.025059	0.0406109	0.0195642	0.528597	Rab36		ENSMUSG00000036323	2256.66	-0.0471209	0.0672498	0.0189625	0.502431	Srp72
ENSMUSG00000031530	185.229	-0.00682482	0.0217134	0.0195775	0.528597	Dusp4		ENSMUSG00000032435	2159.55	-0.0438212	0.0698728	0.0189925	0.502436	Dync1li1
ENSMUSG00000060032	1305.57	-0.0217047	0.0362582	0.0196114	0.528597	H2aj		ENSMUSG00000030983	1063.29	-0.0226893	0.0397995	0.0190707	0.503711	Bccip
ENSMUSG00000039529	182.524	0.0063729	0.0215098	0.0196564	0.528597	Atp8b1		ENSMUSG00000078922	16.4217	0.00299312	0.0240606	0.0191142	NA	Tgtp1
ENSMUSG00000028864	273.547	0.0074419	0.0219806	0.0196719	0.528597	Hgf		ENSMUSG00000061086	198.975	0.0112516	0.0274112	0.019129	0.50446	Myl4
ENSMUSG00000038822	2822.43	0.0362519	0.0713936	0.0197075	0.528597	Hace1		ENSMUSG00000004897	3989.46	-0.049128	0.0462503	0.01921	0.504946	Hdgf
ENSMUSG00000041390	137.374	0.00638073	0.0215143	0.0197115	0.528597	Mdfic		ENSMUSG00000018363	1360.16	0.0416861	0.0715957	0.0193183	0.504946	Smurf2
ENSMUSG00000060969	13.6296	-0.00170659	0.0202741	0.0197683	NA	Irx1		ENSMUSG00000026389	450.193	0.0143299	0.0297467	0.0193511	0.504946	Steap3
ENSMUSG00000038267	3734.24	0.036602	0.0586483	0.0198771	0.528597	Slc22a23		ENSMUSG00000030281	144.666	0.00864156	0.0259075	0.0193528	0.504946	Il17rc
ENSMUSG00000055932	3680.73	-0.0409709	0.0530245	0.0198776	0.528597	Fto		ENSMUSG00000032101	1036.05	-0.0284989	0.0497924	0.0193593	0.504946	Ddx25
ENSMUSG00000004069	1490.74	-0.0153912	0.0276632	0.0199044	0.528597	Dnaja3		ENSMUSG00000025407	246.704	0.0108413	0.0270051	0.0193848	0.504946	Gli1
ENSMUSG00000031840	11077.9	-0.0477555	0.0889352	0.0199121	0.528597	Rab3a		ENSMUSG00000064325	178.837	0.0080622	0.0256305	0.0194066	0.504946	Hhip
ENSMUSG00000019471	2853.48	-0.0221396	0.0366093	0.0199423	0.528597	Cdc37		ENSMUSG00000027540	1984.13	-0.0341662	0.0570002	0.0194141	0.504946	Ptpn1
ENSMUSG00000037533	1541.34	0.0269762	0.046446	0.0199878	0.528597	Rapgef6		ENSMUSG00000038677	71.8491	0.00634575	0.0249333	0.0194471	0.504946	Scube3
ENSMUSG00000030110	226.978	0.0112356	0.0246515	0.0200404	0.528597	Ret		ENSMUSG00000023927	4960.19	-0.0462804	0.0666602	0.0194475	0.504946	Satb1
ENSMUSG00000026614	1311.84	0.02417	0.0427857	0.0200419	0.528597	Slc30a10		ENSMUSG00000032342	654.214	0.0193133	0.0349049	0.0195729	0.506831	Mto1
ENSMUSG00000031819	2013.62	-0.0198939	0.0332785	0.0201138	0.528597	Emc8		ENSMUSG00000097915	291.652	-0.0152872	0.0305852	0.0195804	0.506831	A330009N23Rik
ENSMUSG00000024277	5852.93	-0.04581	0.0463554	0.0201371	0.528597	Mapre2		ENSMUSG00000004069	1452.85	-0.0364594	0.0613417	0.0196413	0.507625	Dnaja3
ENSMUSG00000063694	1914.19	-0.0260966	0.0468277	0.0201877	0.528597	Cycs		ENSMUSG00000023267	10.3672	-0.00244085	0.0239772	0.0197414	NA	Gabrr2
ENSMUSG00000024521	81.5535	-0.00480617	0.0209351	0.0202055	0.528597	Pmaip1		ENSMUSG00000048481	1404.25	-0.0244004	0.0422447	0.0197513	0.509256	Mypop
ENSMUSG00000032551	307.527	-0.00812342	0.0223613	0.0202674	0.528597	1110059G10Rik		ENSMUSG00000029032	11.4616	0.00265468	0.0240074	0.0197644	NA	Arhgef16
ENSMUSG00000048616	416.972	-0.0118038	0.0247829	0.0203231	0.528597	Nog		ENSMUSG00000057715	1863.68	-0.0364258	0.0684277	0.0198171	0.50982	A830018L16Rik
ENSMUSG00000042524	1567.55	-0.029387	0.0539926	0.0203721	0.528597	Sun2		ENSMUSG00000086851	55.7073	0.0055777	0.0246738	0.019866	0.509944	A430108G06Rik
ENSMUSG00000040888	388.905	-0.0108305	0.023937	0.0203761	0.528597	Gfer		ENSMUSG00000022099	10110.6	-0.0511856	0.0532739	0.0198825	0.509944	Dmtn
ENSMUSG00000030782	573.22	0.0136516	0.0264707	0.0203786	0.528597	Tgfb1i1		ENSMUSG00000049357	83.0093	-0.00776594	0.0254951	0.0199477	0.510837	Brd8dc
ENSMUSG00000040424	121.094	-0.00577816	0.0212735	0.0203829	0.528597	Hipk4		ENSMUSG00000041679	122.583	0.00767719	0.0254496	0.0200286	0.51159	Lrrc29
ENSMUSG00000026260	2990	-0.0239625	0.0382	0.0203863	0.528597	Ndufa10		ENSMUSG00000034285	1512.37	-0.0234947	0.0395368	0.020116	0.51159	Nipsnap1
ENSMUSG00000027612	2053.5	-0.0346684	0.0541688	0.0203898	0.528597	Mmp24		ENSMUSG00000047446	818.405	0.018128	0.0334825	0.020175	0.51159	Arl4a
ENSMUSG00000059645	13.6294	0.00194708	0.0203027	0.020394	NA	Gm7361		ENSMUSG00000039753	3575.94	0.0457207	0.064938	0.0201883	0.51159	Fbxl5
ENSMUSG00000038518	1366.68	0.0252286	0.0435267	0.0205411	0.531607	Jarid2		ENSMUSG00000000708	699.649	0.0254438	0.0440285	0.0202139	0.51159	Kat2b
ENSMUSG00000032652	1233.11	-0.0208193	0.0362894	0.0206502	0.532157	Crebl2		ENSMUSG00000017756	226.985	0.0116121	0.027629	0.0202191	0.51159	Slc12a7
ENSMUSG00000034652	63.972	0.00457826	0.0208616	0.0207378	0.532157	Cd300a		ENSMUSG00000074994	797.727	0.0190117	0.034504	0.0202203	0.51159	Qser1
ENSMUSG00000031394	6.26741	-0.00125901	0.020231	0.0207402	NA	Opn1mw		ENSMUSG00000050855	722.246	-0.0185455	0.0338523	0.0202627	0.511891	Zfp940
ENSMUSG00000005804	1055.14	-0.0284706	0.0569541	0.0207506	0.532157	Bloc1s6		ENSMUSG00000076431	1308.91	0.0221744	0.038805	0.0202959	0.511962	Sox4
ENSMUSG00000067925	918.085	-0.013801	0.0258994	0.0207764	0.532157	Rtl8a		ENSMUSG00000030742	17.7432	-0.00242995	0.0239753	0.0203619	NA	Lat
ENSMUSG00000026867	3311.83	-0.0351502	0.0555764	0.0207867	0.532157	Gapvd1		ENSMUSG00000060314	908.799	0.0180719	0.032684	0.0204654	0.512703	Zfp941
ENSMUSG00000019948	399.157	-0.0126154	0.0255112	0.0208397	0.532157	Actr6		ENSMUSG00000029554	310.176	0.016597	0.0319098	0.0204662	0.512703	Mad1l1
ENSMUSG00000007122	12.1056	-0.00165844	0.0202686	0.0208496	NA	Casq1		ENSMUSG00000109176	8.88138	-0.00160152	0.0238835	0.0204837	NA	Zfp264
ENSMUSG00000041974	101.877	0.00500058	0.0209932	0.0208552	0.532157	Spidr		ENSMUSG00000044881	98.2689	-0.00644223	0.0249645	0.0204948	0.512703	Coa4
ENSMUSG00000034673	1710.69	-0.021416	0.0366787	0.0208886	0.532157	Pbx2		ENSMUSG00000038241	1836.21	-0.0263556	0.0451053	0.0205081	0.512703	Cep250
ENSMUSG00000043602	295.026	0.0092821	0.0230407	0.0209264	0.532157	Zfp3		ENSMUSG00000027984	1001.59	0.022768	0.0393225	0.0205897	0.513978	Hadh
ENSMUSG00000053559	54.9633	0.00415412	0.0207411	0.02094	0.532157	Smagp		ENSMUSG00000040365	2071.74	-0.0430903	0.0649058	0.0206632	0.515049	Trim41
ENSMUSG00000073236	273.479	0.00751342	0.0220271	0.0211322	0.532157	2500004C02Rik		ENSMUSG00000114488	12.4215	-0.00303942	0.0240671	0.0208171	NA	Gm5802
ENSMUSG00000067547	128.728	-0.00741306	0.0220627	0.0211803	0.532157	Gm7666		ENSMUSG00000030206	8.29867	0.00212209	0.0239368	0.0208575	NA	Gsg1
ENSMUSG00000026548	20.253	0.00239773	0.0203661	0.0211878	NA	Slamf9		ENSMUSG00000053483	1522.2	-0.0309823	0.0541412	0.0209197	0.515375	Usp21
ENSMUSG00000014856	697.755	-0.0176663	0.0307307	0.021291	0.532157	Tmem208		ENSMUSG00000024875	383.425	0.0117181	0.0274976	0.0209503	0.515375	Yif1a
ENSMUSG00000106847	7026.19	-0.0224506	0.0370608	0.0212986	0.532157	Peg13		ENSMUSG00000054958	35.2946	-0.00410129	0.0242766	0.0209881	0.515375	Nt5c1a
ENSMUSG00000072582	283.778	-0.0104623	0.0238568	0.0214239	0.532157	Ptrh2		ENSMUSG00000032249	3380.08	-0.0442262	0.0636401	0.021062	0.515375	Anp32a
ENSMUSG00000021678	8.18984	0.00130306	0.0202347	0.0214354	NA	F2rl1		ENSMUSG00000026547	335.349	0.0159253	0.0312388	0.0210836	0.515375	Tagln2
ENSMUSG00000029312	740.387	-0.0106128	0.0236617	0.0214366	0.532157	Klhl8		ENSMUSG00000058258	628.324	0.0155354	0.0307203	0.021095	0.515375	Idi1
ENSMUSG00000021706	1005.9	-0.0126637	0.0255915	0.0214591	0.532157	Zfyve16		ENSMUSG00000036578	1784.68	-0.0285647	0.051329	0.0211553	0.515375	Fxyd7
ENSMUSG00000008305	1543.85	-0.0199648	0.0325489	0.0214605	0.532157	Tle1		ENSMUSG00000025525	69.4465	0.00745988	0.0253591	0.021165	0.515375	Apool
ENSMUSG00000054003	5.43046	0.00131166	0.0202353	0.0214833	NA	Tdrd9		ENSMUSG00000022283	5872.22	0.0481433	0.0498437	0.0211721	0.515375	Pabpc1
ENSMUSG00000071847	1789.9	0.013649	0.0265607	0.0215053	0.532157	Apcdd1		ENSMUSG00000056492	2513.76	0.0277755	0.0478404	0.0212113	0.515375	Adgrf5
ENSMUSG00000026117	84.3698	0.00493934	0.0209731	0.021515	0.532157	Zap70		ENSMUSG00000024999	642.414	-0.0211396	0.0365142	0.0212234	0.515375	Noc3l
ENSMUSG00000019810	1892.47	0.0219916	0.0347096	0.0215772	0.532157	Fuca2		ENSMUSG00000028382	839.794	0.0269773	0.0473929	0.0212469	0.515375	Ptbp3
ENSMUSG00000072437	883.864	-0.0132605	0.0257285	0.0215881	0.532157	Nanos1		ENSMUSG00000030108	364.375	0.0125813	0.0283218	0.0212676	0.515375	Slc6a13
ENSMUSG00000022996	79.483	0.00512713	0.0210364	0.0216083	0.532157	Wnt10b		ENSMUSG00000019990	729.206	0.0154803	0.0307631	0.0213613	0.515375	Pde7b
ENSMUSG00000022391	5811.86	-0.0372361	0.0510475	0.0216125	0.532157	Rangap1		ENSMUSG00000028194	5217.08	0.0461841	0.0593855	0.0213836	0.515375	Ddah1
ENSMUSG00000055805	3897.03	-0.0333409	0.0544935	0.0216304	0.532157	Fmnl1		ENSMUSG00000046679	405.387	-0.0176924	0.0328529	0.021456	0.515375	C87436
ENSMUSG00000006342	629.561	0.0108587	0.0238566	0.0216936	0.532157	Susd2		ENSMUSG00000045538	271.393	-0.0130606	0.0286634	0.0214653	0.515375	Ddx28
ENSMUSG00000030263	78.4547	-0.00433826	0.020791	0.0217313	0.532157	Irag2		ENSMUSG00000027834	9416.18	-0.0305792	0.0636782	0.021492	0.515375	Serpini1
ENSMUSG00000021704	2215.42	0.0208624	0.0338731	0.0217358	0.532157	Mtx3		ENSMUSG00000039244	701.782	-0.0180089	0.0333196	0.0214978	0.515375	Ents15
ENSMUSG00000021282	6961.37	0.0374513	0.0512027	0.0217448	0.532157	Eif5		ENSMUSG00000054855	842.009	-0.0223404	0.0405673	0.021506	0.515375	Rnd1
ENSMUSG00000024900	1340.76	0.0186552	0.0322918	0.0217926	0.532157	Cpt1a		ENSMUSG00000067274	4115.73	0.0374087	0.0615209	0.0215164	0.515375	Rplp0
ENSMUSG00000007739	1822.2	-0.0322238	0.0536759	0.021796	0.532157	Cct4		ENSMUSG00000022911	417.551	-0.0181954	0.0335104	0.021534	0.515375	Arl13b
ENSMUSG00000028284	2253.75	0.0293273	0.0499486	0.0218399	0.532157	Map3k7		ENSMUSG00000020397	434.845	0.0185926	0.0339512	0.0215862	0.515631	Med7
ENSMUSG00000035615	501.969	0.0133088	0.0262001	0.0219201	0.532157	Frmpd1		ENSMUSG00000037621	33.2822	-0.00454817	0.0243826	0.021634	0.515631	Atoh8
ENSMUSG00000021285	1855.57	-0.0251394	0.0428081	0.0219313	0.532157	Ppp1r13b		ENSMUSG00000036402	3304.3	0.0436745	0.0615575	0.0216556	0.515631	Gng12
ENSMUSG00000018377	1100.12	-0.0195455	0.0338988	0.0219746	0.532157	Vezf1		ENSMUSG00000025351	1816.9	0.0250709	0.0428693	0.0216672	0.515631	Cd63
ENSMUSG00000031516	1172.03	-0.0259886	0.0451362	0.0220238	0.532157	Dctn6		ENSMUSG00000038705	948.549	0.0241305	0.0408021	0.0218112	0.517006	Gmeb2
ENSMUSG00000000794	1081.47	0.018763	0.0323406	0.0220796	0.532157	Kcnn3		ENSMUSG00000055485	893.31	0.00990954	0.026046	0.021821	0.517006	Soga1
ENSMUSG00000003849	122.4	-0.00600813	0.0213556	0.0220846	0.532157	Nqo1		ENSMUSG00000018381	295.853	0.00936961	0.0262653	0.0218241	0.517006	Abi3
ENSMUSG00000028576	424.182	-0.0114295	0.024861	0.0221423	0.532157	Ift74		ENSMUSG00000024673	5.39767	0.00146977	0.0238723	0.0218806	NA	Ms4a1
ENSMUSG00000022505	1635.15	0.0189432	0.0329668	0.0221447	0.532157	Emp2		ENSMUSG00000039062	189.535	0.00902469	0.0260863	0.0219024	0.517006	Anpep
ENSMUSG00000033739	125.084	-0.00674019	0.0217211	0.0221969	0.532157	Fkbpl		ENSMUSG00000024713	491.812	-0.0165175	0.0317136	0.0219456	0.517006	Pcsk5
ENSMUSG00000048040	1561.28	0.0174516	0.0294724	0.0222315	0.532157	Arxes2		ENSMUSG00000020778	390.847	-0.0194263	0.0349983	0.0220198	0.517006	Ten1
ENSMUSG00000030513	683.483	0.0131016	0.0256224	0.0222387	0.532157	Pcsk6		ENSMUSG00000025255	344.301	0.0130866	0.0286166	0.0220296	0.517006	Zfhx4
ENSMUSG00000028494	192.12	-0.00743477	0.0219973	0.0222424	0.532157	Plin2		ENSMUSG00000023764	4951.79	-0.0297405	0.0503779	0.0220478	0.517006	Sfi1
ENSMUSG00000023064	58.567	-0.00416358	0.0207417	0.0223796	0.532157	Sncg		ENSMUSG00000029056	1527.66	-0.0390975	0.0660549	0.0220582	0.517006	Pank4
ENSMUSG00000061119	593.854	0.0153236	0.0282298	0.0223926	0.532157	Prcp		ENSMUSG00000039717	1215.02	-0.0268876	0.0447514	0.0220641	0.517006	Ralyl
ENSMUSG00000020305	267.985	0.0087463	0.022692	0.0224266	0.532157	Asb3		ENSMUSG00000052026	4540.89	-0.0228569	0.038316	0.0221015	0.517006	Slc6a7
ENSMUSG00000045761	67.4475	0.00431733	0.0207846	0.0224643	0.532157	Togaram2		ENSMUSG00000034438	16.9353	0.00310606	0.0240778	0.0221251	NA	Gbp8
ENSMUSG00000038020	7980.39	0.0389473	0.0500255	0.0224667	0.532157	Rapgefl1		ENSMUSG00000003421	1071.75	-0.023898	0.040966	0.022161	0.517006	Nosip
ENSMUSG00000039163	191.505	-0.0077157	0.022132	0.0224753	0.532157	Cmc1		ENSMUSG00000024826	1747.84	-0.031424	0.0513374	0.0221802	0.517006	Dpf2
ENSMUSG00000024190	509.795	-0.00766161	0.0221047	0.0225305	0.532157	Dusp1		ENSMUSG00000026176	1285.61	0.0333705	0.0560386	0.022201	0.517006	Ctdsp1
ENSMUSG00000033953	12555.2	-0.0271775	0.045748	0.022598	0.532833	Ppp3r1		ENSMUSG00000038060	119.383	-0.00816668	0.0257725	0.0222099	0.517006	Dlec1
ENSMUSG00000029472	8628.69	0.0398082	0.0395826	0.0226938	0.533803	Anapc5		ENSMUSG00000029283	1143.34	-0.0311666	0.0550133	0.0222167	0.517006	Cdc7
ENSMUSG00000011831	4387.76	0.0376348	0.047052	0.0227098	0.533803	Evi5		ENSMUSG00000069588	14.8093	0.00305747	0.0240695	0.0222942	NA	Gm11733
ENSMUSG00000049001	871.238	0.0107293	0.023955	0.0230464	0.540874	Ndnf		ENSMUSG00000053783	70.447	0.00760972	0.0254173	0.0223437	0.51795	1700016K19Rik
ENSMUSG00000023944	30769.8	-0.0326342	0.0477726	0.023105	0.541172	Hsp90ab1		ENSMUSG00000026896	141.804	0.00665881	0.0250309	0.0223582	0.51795	Ifih1
ENSMUSG00000021032	130.506	-0.00493647	0.02097	0.0231307	0.541172	Ngb		ENSMUSG00000022332	4049.16	-0.0410082	0.0610969	0.0223983	0.51795	Khdrbs3
ENSMUSG00000038497	1769.74	-0.0247233	0.0415967	0.0232545	0.542828	Tmco3		ENSMUSG00000022622	72.0183	0.00595704	0.0247917	0.0223986	0.51795	Acr
ENSMUSG00000025202	220.94	-0.00802497	0.0222901	0.0232733	0.542828	Scd3		ENSMUSG00000037990	1568.86	-0.023105	0.039035	0.0224293	0.51795	Sh3rf3
ENSMUSG00000040383	1093.05	-0.0169905	0.0301989	0.0234302	0.5441	Aqr		ENSMUSG00000020483	16335.3	-0.0471436	0.0568078	0.0224673	0.51795	Dynll2
ENSMUSG00000041313	2236.01	0.0203472	0.0346752	0.0234707	0.5441	Slc7a1		ENSMUSG00000041890	1780.1	0.0424094	0.0631304	0.0224727	0.51795	Git2
ENSMUSG00000068039	3486.93	-0.0332249	0.049408	0.0234717	0.5441	Tcp1		ENSMUSG00000071647	513.881	0.0173385	0.0325257	0.0225224	0.518384	Eml3
ENSMUSG00000002396	672.295	-0.0120581	0.0248455	0.0234718	0.5441	Ocel1		ENSMUSG00000113255	13.6311	-0.00218611	0.023944	0.0225331	NA	Tes3-ps
ENSMUSG00000001380	1837.32	-0.0236191	0.0409529	0.0235472	0.545012	Hars		ENSMUSG00000033209	863.431	0.0249721	0.0428069	0.0226641	0.519445	Ttc28
ENSMUSG00000039485	10568.6	-0.035537	0.0609622	0.023635	0.546207	Tspyl4		ENSMUSG00000068428	51.6023	0.00588721	0.0247683	0.022692	0.519445	Gmnc
ENSMUSG00000026200	560.19	0.0111529	0.0243134	0.0236766	0.546332	Glb1l		ENSMUSG00000100241	14.6131	0.00236001	0.0239652	0.0227724	NA	Slc18a3
ENSMUSG00000042195	217.08	0.00789717	0.0222192	0.0238223	0.547431	Slc35f2		ENSMUSG00000000530	673.786	0.0137877	0.0291566	0.0227979	0.521162	Acvrl1
ENSMUSG00000050201	126.463	0.00555067	0.0211731	0.0238328	0.547431	Otop2		ENSMUSG00000033933	1652.34	0.0291039	0.0497733	0.022886	0.522025	Vhl
ENSMUSG00000022584	4.13008	0.00106601	0.0202161	0.0238581	NA	Ly6c2		ENSMUSG00000030446	128.969	0.00887337	0.0259978	0.0228977	0.522025	Zfp273
ENSMUSG00000018398	10334.1	-0.0369705	0.0341865	0.0239444	0.54869	Septin8		ENSMUSG00000003123	344.831	0.0139096	0.02934	0.0230834	0.524693	Lipe
ENSMUSG00000022425	6365.95	-0.0237445	0.0394282	0.023986	0.54869	Enpp2		ENSMUSG00000025983	9.61379	-0.00211575	0.0239354	0.0230853	NA	Ccdc150
ENSMUSG00000037366	805.213	0.0170938	0.0302932	0.0239966	0.54869	Pafah2		ENSMUSG00000035711	470.26	-0.0123054	0.0278029	0.0230995	0.524693	Dok3
ENSMUSG00000081683	84.3048	0.00463271	0.020874	0.0241239	0.549317	Fzd10		ENSMUSG00000030031	271.544	0.0120103	0.0278636	0.0231083	0.524693	Kbtbd8
ENSMUSG00000061028	3696.27	0.0261424	0.043837	0.0241374	0.549317	Clasrp		ENSMUSG00000009733	1013.44	0.0315436	0.05268	0.0232992	0.525689	Tfcp2
ENSMUSG00000039682	1564.3	0.0161816	0.0290069	0.0242011	0.549317	Lap3		ENSMUSG00000018845	91.7933	0.00772279	0.0254535	0.0233614	0.525689	Unc45b
ENSMUSG00000068762	56.7026	-0.00405606	0.0207113	0.0242052	0.549317	Gstm6		ENSMUSG00000025969	1297.07	0.014653	0.0293751	0.0233861	0.525689	Nrp2
ENSMUSG00000066607	6769.56	-0.0302493	0.0478289	0.0242057	0.549317	Insyn1		ENSMUSG00000023918	33.8077	-0.00394489	0.0242395	0.0234427	0.525689	Adgrf4
ENSMUSG00000023456	12409.3	-0.0403977	0.0574136	0.0242739	0.549326	Tpi1		ENSMUSG00000008348	668.496	-0.0141499	0.0294863	0.0234466	0.525689	Ubc
ENSMUSG00000029250	1353.18	-0.0237264	0.0421083	0.0242788	0.549326	Polr2b		ENSMUSG00000068099	2796.15	-0.0304137	0.0487015	0.0234984	0.525689	Smim45
ENSMUSG00000075701	1367.01	-0.0205272	0.0333616	0.0243439	0.549976	Selenos		ENSMUSG00000036438	18652.5	-0.0263313	0.0444134	0.0235228	0.525689	Calm2
ENSMUSG00000024188	4593.34	0.0369466	0.0423384	0.024433	0.551166	Luc7l		ENSMUSG00000038717	1835.55	-0.0372899	0.0590697	0.0235349	0.525689	Atp5l
ENSMUSG00000036975	252.408	-0.00791167	0.0222217	0.0245876	0.552824	Tmem177		ENSMUSG00000020695	408.05	0.0115416	0.0275453	0.0235365	0.525689	Mrc2
ENSMUSG00000039637	2358.01	0.0290698	0.0445823	0.0246122	0.552824	Coro7		ENSMUSG00000031504	11.2991	0.00230679	0.0239586	0.0235754	NA	Rab20
ENSMUSG00000060548	4427.92	0.038388	0.0478329	0.0246163	0.552824	Tnfrsf19		ENSMUSG00000062861	499.654	0.0181985	0.0334474	0.0236251	0.526481	Zfp28
ENSMUSG00000030082	3258.64	0.0339281	0.0478761	0.0247184	0.554293	Sec61a1		ENSMUSG00000087565	6.10719	0.00184985	0.0239066	0.0236648	NA	Gm14662
ENSMUSG00000071653	16.6954	-0.00188918	0.0202943	0.0247524	NA	1810009A15Rik		ENSMUSG00000037913	12.172	-0.00280478	0.0240278	0.0237137	NA	Tmem156
ENSMUSG00000020905	339.37	0.00888095	0.0227667	0.0249334	0.555732	Usp43		ENSMUSG00000038070	653.487	0.0186734	0.0338405	0.0237454	0.528461	Cntln
ENSMUSG00000053166	2017.38	-0.017998	0.0315748	0.0249883	0.555732	Cdh22		ENSMUSG00000021794	15421.3	0.045511	0.0486055	0.0238567	0.529322	Glud1
ENSMUSG00000027509	1257.11	0.0202453	0.0336501	0.0250051	0.555732	Rae1		ENSMUSG00000031980	144.562	0.00750325	0.0253668	0.0238735	0.529322	Agt
ENSMUSG00000033965	2280.71	0.0246517	0.0402462	0.0250072	0.555732	Slc16a2		ENSMUSG00000046280	311.203	0.0117464	0.027655	0.0239091	0.529322	She
ENSMUSG00000017376	4391.08	-0.0286758	0.0460793	0.0250288	0.555732	Nlk		ENSMUSG00000028978	538.968	0.0141124	0.0294506	0.0239214	0.529322	Nos3
ENSMUSG00000026032	943.457	-0.0150958	0.0279085	0.0250433	0.555732	Ndufb3		ENSMUSG00000072294	746.736	0.0279274	0.0517246	0.023958	0.529322	Klf12
ENSMUSG00000048939	675.448	0.0137634	0.0265478	0.0250459	0.555732	Atp13a5		ENSMUSG00000040370	493.349	0.0198168	0.0352563	0.0239998	0.529322	Etfrf1
ENSMUSG00000050545	327.15	0.00735282	0.021804	0.0251147	0.555732	Fam228b		ENSMUSG00000028003	8.76525	0.00229548	0.0239568	0.0240192	NA	Lrat
ENSMUSG00000038612	2228.68	-0.0293213	0.0443777	0.0251235	0.555732	Mcl1		ENSMUSG00000029169	3229.37	0.0374401	0.0580302	0.024087	0.529322	Dhx15
ENSMUSG00000034413	3078.84	-0.0248449	0.0416483	0.0251502	0.555732	Neurl1b		ENSMUSG00000069911	41.5719	0.00401274	0.0242538	0.0241226	0.529322	Insyn2b
ENSMUSG00000027173	23.4995	-0.00256392	0.0203919	0.0251797	NA	Depdc7		ENSMUSG00000009734	66.7882	0.00602403	0.0248102	0.0241264	0.529322	Pou6f2
ENSMUSG00000024338	104.413	0.00517445	0.0210342	0.0252069	0.556172	Psmb8		ENSMUSG00000079641	1533.85	-0.0222513	0.0370315	0.0241404	0.529322	Rpl39
ENSMUSG00000035711	461.609	-0.0107362	0.0239954	0.0252729	0.556656	Dok3		ENSMUSG00000071176	1252.66	0.019195	0.0343553	0.0241657	0.529322	Arhgef10
ENSMUSG00000030224	2660.48	-0.0180082	0.0295945	0.0253025	0.556656	Strap		ENSMUSG00000060376	1247.67	0.0306035	0.052741	0.0241962	0.529322	Bckdha
ENSMUSG00000019787	6.69392	0.00100409	0.020212	0.0253904	NA	Trdn		ENSMUSG00000044424	7.36023	-0.00169874	0.0238917	0.0242549	NA	Gm9493
ENSMUSG00000069049	3417.97	0.028292	0.0457468	0.0254401	0.558059	Eif2s3y		ENSMUSG00000045534	55.8662	0.00399789	0.02425	0.0242919	0.529322	Kcna5
ENSMUSG00000022629	6477.62	-0.0350788	0.0447916	0.0254953	0.558232	Kif21a		ENSMUSG00000024339	337.691	0.0126531	0.0282833	0.0243607	0.529322	Tap2
ENSMUSG00000083012	13.1434	-0.00173377	0.020276	0.0255107	NA	Fam220a		ENSMUSG00000032198	1188.13	0.0170839	0.0312636	0.0243884	0.529322	Dock6
ENSMUSG00000056043	13.0706	-0.00133766	0.0202371	0.0255398	NA	Rgs9bp		ENSMUSG00000032109	295.781	0.0140774	0.0294447	0.0244152	0.529322	Nlrx1
ENSMUSG00000030246	10781.9	-0.0388676	0.0396362	0.025561	0.558232	Ldhb		ENSMUSG00000007739	1822.14	-0.0399435	0.0573529	0.0244411	0.529322	Cct4
ENSMUSG00000020358	2558.18	-0.0248799	0.0396117	0.025591	0.558232	Hnrnpab		ENSMUSG00000091764	162.96	0.00910753	0.0261033	0.0245005	0.529322	Zfp964
ENSMUSG00000029869	8849.26	0.0242648	0.0392301	0.0256146	0.558232	Ephb6		ENSMUSG00000033880	441.592	0.0141375	0.0295827	0.0245499	0.529322	Lgals3bp
ENSMUSG00000046062	2067.65	-0.0244024	0.0412076	0.0256327	0.558232	Ppp1r15b		ENSMUSG00000028341	782.955	-0.017223	0.0325583	0.024553	0.529322	Nr4a3
ENSMUSG00000054737	430.887	0.0105617	0.0238692	0.0256906	0.558688	Zfp182		ENSMUSG00000020900	8163.65	-0.0409306	0.0546421	0.024556	0.529322	Myh10
ENSMUSG00000039108	1988.23	-0.0320163	0.0541028	0.0257548	0.559278	Lsm14b		ENSMUSG00000027270	7645.65	-0.01549	0.0298974	0.0245627	0.529322	Lamp5
ENSMUSG00000043284	440.876	-0.00794407	0.0222361	0.0257928	0.5593	Tmem11		ENSMUSG00000045763	21515.1	-0.0364069	0.0608968	0.0245753	0.529322	Basp1
ENSMUSG00000041235	642.761	0.0149127	0.0276064	0.025878	0.560344	Chd7		ENSMUSG00000040462	6135.66	-0.0241043	0.0414714	0.0245938	0.529322	Os9
ENSMUSG00000002228	10.7974	0.0012694	0.0202313	0.0259181	NA	Ppm1j		ENSMUSG00000020409	1404.58	-0.0316966	0.0537533	0.024602	0.529322	Slu7
ENSMUSG00000081058	28.6729	-0.00257794	0.0203927	0.0260038	NA	H3c15		ENSMUSG00000017057	232.544	0.00894716	0.0260257	0.0247245	0.531277	Il13ra1
ENSMUSG00000024764	2102.25	0.018418	0.0317078	0.0260368	0.562346	Naa40		ENSMUSG00000039154	1130.01	-0.018878	0.0332619	0.0247813	0.531818	Shd
ENSMUSG00000020700	1307.46	0.0203312	0.0345461	0.0260449	0.562346	Map3k3		ENSMUSG00000022324	830.797	-0.0167106	0.0317455	0.0248412	0.532134	Matn2
ENSMUSG00000026383	375.925	0.00809245	0.02232	0.0261285	0.563072	Epb41l5		ENSMUSG00000031093	380.578	0.0148017	0.0299507	0.0248894	0.532134	Dock11
ENSMUSG00000036281	3081.44	0.0212522	0.0343875	0.0262444	0.563435	Snapc4		ENSMUSG00000002768	1432.2	-0.0173476	0.0315233	0.0248909	0.532134	Mea1
ENSMUSG00000023191	1427.13	0.018417	0.0316198	0.0263275	0.56384	P3h3		ENSMUSG00000010136	4.22182	0.00145635	0.0238707	0.024914	NA	Pifo
ENSMUSG00000051246	62.6091	-0.00409401	0.0207182	0.0263379	0.56384	Msantd1		ENSMUSG00000053063	11.3425	0.00213775	0.0239375	0.0249702	NA	Clec12a
ENSMUSG00000003402	2598.11	-0.0219884	0.0345756	0.0263773	0.563885	Prkcsh		ENSMUSG00000021171	2734.69	0.03243	0.0531051	0.0249967	0.533719	Esyt2
ENSMUSG00000002372	2833.94	-0.0287033	0.0444	0.0264828	0.56534	Ranbp3		ENSMUSG00000055692	3863.63	-0.0218874	0.0361511	0.0251112	0.535181	Tmem191c
ENSMUSG00000050808	22.64	0.00277716	0.0204268	0.0265055	NA	Muc15		ENSMUSG00000044933	942.686	-0.0199427	0.0354297	0.0251288	0.535181	Sstr3
ENSMUSG00000021493	2174.6	0.02359	0.0412673	0.0265383	0.565726	Pdlim7		ENSMUSG00000097121	132.158	0.00806276	0.0255925	0.0252193	0.536146	D130020L05Rik
ENSMUSG00000037514	1341.39	-0.0195828	0.032494	0.0266043	0.566334	Pank2		ENSMUSG00000061751	21922.6	-0.0431103	0.0404241	0.0252775	0.536146	Kalrn
ENSMUSG00000017978	1487.75	-0.00927814	0.0226109	0.0267781	0.569233	Cadps2		ENSMUSG00000000056	1725.26	-0.0196355	0.0349938	0.0253387	0.536146	Narf
ENSMUSG00000075224	876.296	0.0110864	0.0242042	0.0268929	0.57087	Lrrc55		ENSMUSG00000038429	4685.82	-0.0390273	0.0490473	0.0253565	0.536146	Usp5
ENSMUSG00000008438	22.3835	-0.0024915	0.0203781	0.0270115	NA	Adam21		ENSMUSG00000055818	38.9748	-0.00357817	0.024162	0.0254276	0.536146	A230083G16Rik
ENSMUSG00000006169	1482.6	-0.021365	0.0355804	0.0271532	0.57514	Clint1		ENSMUSG00000041134	328.184	0.00985208	0.0264714	0.0254305	0.536146	Cyyr1
ENSMUSG00000037110	1281.03	0.010465	0.0230582	0.0271786	0.57514	Ralgapa2		ENSMUSG00000049960	439.735	-0.0145816	0.0298041	0.0254556	0.536146	Mrps16
ENSMUSG00000038646	855.807	-0.0162733	0.0291775	0.0272082	0.57514	Ramac		ENSMUSG00000007721	1316.67	-0.0208652	0.03518	0.0254592	0.536146	Ccdc124
ENSMUSG00000028475	37.9027	0.00276988	0.0204253	0.0272629	0.575491	Spaar		ENSMUSG00000035413	201.062	0.00910845	0.0260995	0.0254965	0.536195	Tmem98
ENSMUSG00000027080	630.468	-0.013736	0.0261829	0.0273234	0.575964	Med19		ENSMUSG00000022996	104.521	0.00765572	0.0254228	0.025527	0.536195	Wnt10b
ENSMUSG00000014932	764.256	0.0140511	0.0267009	0.0273704	0.57615	Yes1		ENSMUSG00000033460	1674.75	-0.0278017	0.0454768	0.0255606	0.536231	Armcx1
ENSMUSG00000060176	72.176	-0.00443879	0.0208112	0.0274188	0.576367	Kif27		ENSMUSG00000027803	1175.86	0.0184468	0.0337672	0.0255981	0.536348	Wwtr1
ENSMUSG00000015247	298.53	0.010229	0.0235954	0.0276023	0.579418	Nipsnap3b		ENSMUSG00000024158	1327.2	-0.0337121	0.0584917	0.025719	0.53718	Hagh
ENSMUSG00000030138	1576.19	0.0172621	0.0304086	0.0277126	0.579915	Bms1		ENSMUSG00000018604	229.318	0.00882395	0.0259607	0.0257552	0.53718	Tbx3
ENSMUSG00000058761	1790.92	-0.0222647	0.0366851	0.0277465	0.579915	Rnf169		ENSMUSG00000049550	4586.59	-0.039668	0.0482317	0.025782	0.53718	Clip1
ENSMUSG00000024735	3634.85	-0.0312227	0.0493109	0.0277794	0.579915	Prpf19		ENSMUSG00000021537	1290.05	-0.0302813	0.0496854	0.0258103	0.53718	Cetn3
ENSMUSG00000038259	7.7686	0.00151814	0.0202531	0.0278427	NA	Gdf5		ENSMUSG00000071847	1910.42	0.0196583	0.0347423	0.0258271	0.53718	Apcdd1
ENSMUSG00000035283	1981.04	-0.0170018	0.0295218	0.027919	0.582026	Adrb1		ENSMUSG00000015944	6097.14	-0.0408467	0.0560494	0.0258293	0.53718	Castor2
ENSMUSG00000024742	251.488	-0.00803175	0.0222654	0.0280053	0.582402	Fen1		ENSMUSG00000053137	2962.25	-0.0293516	0.0500876	0.0259163	0.537445	Mapk11
ENSMUSG00000051517	11.2491	0.00179141	0.0202821	0.0280221	NA	Arhgef39		ENSMUSG00000002320	967.086	0.0204072	0.0347162	0.0259192	0.537445	Tm9sf1
ENSMUSG00000045382	64.9071	0.00364183	0.0206013	0.0280249	0.582402	Cxcr4		ENSMUSG00000030307	7592.49	0.0234386	0.0367246	0.0259626	0.537445	Slc6a11
ENSMUSG00000050288	623.231	-0.0102793	0.0236254	0.0280527	0.582402	Fzd2		ENSMUSG00000018042	1717.04	0.0373562	0.0615116	0.0259699	0.537445	Cyb5r3
ENSMUSG00000086006	23.8265	0.00281899	0.0204336	0.028085	NA	Gm13293		ENSMUSG00000031639	680.344	0.016288	0.0313321	0.0260749	0.537516	Tlr3
ENSMUSG00000030802	848.515	-0.0156171	0.0285303	0.0281761	0.584153	Bckdk		ENSMUSG00000096904	9.99268	-0.00224404	0.0239498	0.0260847	NA	Lamtor3-ps
ENSMUSG00000031101	88.6464	0.00489128	0.0209455	0.0282143	0.584153	Sash3		ENSMUSG00000037736	4751.62	0.0401836	0.0531697	0.0260966	0.537516	Limch1
ENSMUSG00000037279	219.902	-0.00728341	0.0218935	0.0286438	0.59003	Ovol2		ENSMUSG00000032562	7149.48	0.0389961	0.0533376	0.0261312	0.537516	Gnai2
ENSMUSG00000039110	104.469	0.00552047	0.0211524	0.028644	0.59003	Mycbpap		ENSMUSG00000078616	5.23425	-0.00149542	0.0238735	0.0262436	NA	Trim30c
ENSMUSG00000002500	11.6981	-0.00156479	0.0202576	0.0286619	NA	Rpl3l		ENSMUSG00000098557	3485.97	0.0363605	0.0522539	0.0262823	0.537516	Kctd12
ENSMUSG00000002845	401.873	0.0116903	0.0246739	0.0286822	0.59003	Tmem39a		ENSMUSG00000109305	5.74323	-0.00155799	0.0238788	0.0262942	NA	Smim38
ENSMUSG00000049882	455.469	-0.0102397	0.0236067	0.0286934	0.59003	Vcpkmt		ENSMUSG00000027379	8.75457	0.00198725	0.0239203	0.0263996	NA	Bub1
ENSMUSG00000029279	551.052	-0.0132916	0.026052	0.0287579	0.590553	Brdt		ENSMUSG00000073514	5546.04	0.0276854	0.0444759	0.0264007	0.537516	Dok6
ENSMUSG00000014599	844.437	-0.0162731	0.0292794	0.0290218	0.595164	Csf1		ENSMUSG00000096883	110.158	0.00808199	0.025609	0.0264202	0.537516	Shisa8
ENSMUSG00000040359	1319.88	0.0246506	0.0412356	0.0291249	0.596235	Ufl1		ENSMUSG00000026825	31804	-0.0442145	0.0413779	0.0264206	0.537516	Dnm1
ENSMUSG00000033880	397.38	0.00840672	0.0224631	0.0291529	0.596235	Lgals3bp		ENSMUSG00000049792	717.604	-0.0167261	0.0317313	0.0264218	0.537516	Bag5
ENSMUSG00000024454	2963.17	0.0252915	0.0430447	0.0292081	0.596556	Hdac3		ENSMUSG00000034361	554.955	0.0139787	0.0291852	0.0264247	0.537516	Cpne2
ENSMUSG00000025058	11.1157	-0.00164081	0.0202652	0.0292431	NA	Tasl		ENSMUSG00000063820	7.52857	-0.0022119	0.0239458	0.0264426	NA	Arl9
ENSMUSG00000064367	258047	0.0226613	0.0370096	0.0292895	0.596833	ND5		ENSMUSG00000031816	1711.38	-0.0317617	0.0493266	0.0265155	0.537516	Mthfsd
ENSMUSG00000041671	602.659	-0.0121752	0.0249326	0.0293007	0.596833	Pyroxd1		ENSMUSG00000024013	453.247	0.0164678	0.0315037	0.026518	0.537516	Fgd2
ENSMUSG00000034684	447.657	-0.0117562	0.0246978	0.0295288	0.599455	Sema3f		ENSMUSG00000004730	277.597	0.0180727	0.0346663	0.0265258	0.537516	Adgre1
ENSMUSG00000051537	337.852	-0.00823398	0.0223674	0.0295502	0.599455	Gm5124		ENSMUSG00000001918	118.884	0.00816026	0.0256369	0.0265698	0.537516	Slc1a5
ENSMUSG00000062310	34.5275	0.00298176	0.0204628	0.0295663	NA	Glrp1		ENSMUSG00000030677	42.0751	-0.00422621	0.0242992	0.0265784	0.537516	Kif22
ENSMUSG00000075590	6428.75	0.0195404	0.0319231	0.0296837	0.599455	Nrbp2		ENSMUSG00000037060	530.072	0.0189422	0.0341167	0.0265933	0.537516	Cavin3
ENSMUSG00000065444	5.67422	-0.00130512	0.0202337	0.0297088	NA	Mir27a		ENSMUSG00000001558	9.51519	-0.00196844	0.0239181	0.0266034	NA	Klhl10
ENSMUSG00000021765	112.704	-0.00412832	0.02073	0.029709	0.599455	Fst		ENSMUSG00000021681	1736.1	-0.0359209	0.0547581	0.0266478	0.537516	Aggf1
ENSMUSG00000027534	643.681	-0.0125966	0.0253863	0.0297179	0.599455	Snx16		ENSMUSG00000014294	1159.45	-0.0232043	0.0395855	0.0266745	0.537516	Ndufa2
ENSMUSG00000021965	19.2351	0.00187809	0.0202919	0.0297258	NA	Ska3		ENSMUSG00000033191	788.484	0.0120918	0.0277288	0.026694	0.537516	Tie1
ENSMUSG00000026674	645.988	0.00998758	0.0234136	0.0297735	0.599455	Ddr2		ENSMUSG00000022111	506.179	-0.0186777	0.0335481	0.0266956	0.537516	Uchl3
ENSMUSG00000037104	2945.61	-0.0317116	0.0484476	0.0298054	0.599455	Socs5		ENSMUSG00000036480	30.4624	-0.00399186	0.0242465	0.026699	0.537516	Prss56
ENSMUSG00000028979	40.2662	0.00354243	0.0205793	0.0298153	0.599455	Masp2		ENSMUSG00000007039	413.521	0.0157214	0.0308039	0.0267089	0.537516	Ddah2
ENSMUSG00000041301	27.3165	0.00272391	0.0204163	0.0298915	NA	Cftr		ENSMUSG00000022957	5833.47	-0.0419286	0.042584	0.0267395	0.537516	Itsn1
ENSMUSG00000019080	196.462	0.00701818	0.0217674	0.0298929	0.599455	Mfsd3		ENSMUSG00000063663	634.93	0.0250811	0.0441746	0.0267426	0.537516	Brwd3
ENSMUSG00000075254	1610.53	0.014315	0.0269238	0.0299202	0.599455	Heg1		ENSMUSG00000058402	284.068	-0.0125484	0.0281925	0.0268063	0.537516	Zfp420
ENSMUSG00000079363	132.543	0.00602039	0.0213371	0.0299243	0.599455	Gbp4		ENSMUSG00000009633	154.327	-0.00814258	0.0256316	0.0268298	0.537516	G0s2
ENSMUSG00000001988	602.012	0.018619	0.0340507	0.029945	0.599455	Npas1		ENSMUSG00000021876	726.895	0.021388	0.0367908	0.0268359	0.537516	Rnase4
ENSMUSG00000074652	274.506	-0.00954628	0.0231252	0.0301064	0.601889	Myh7b		ENSMUSG00000040287	109.699	-0.00774904	0.0254542	0.0269213	0.538007	Stac3
ENSMUSG00000055302	5742.61	-0.0253821	0.0411143	0.0302178	0.602338	Mrfap1		ENSMUSG00000031285	2143.88	0.0158324	0.0305073	0.0269784	0.538007	Dcx
ENSMUSG00000017677	6469.49	0.0245706	0.0366622	0.0302584	0.602338	Wsb1		ENSMUSG00000027405	2941.78	-0.0360088	0.0536233	0.0269883	0.538007	Nop56
ENSMUSG00000020283	1016.44	-0.019774	0.0333792	0.0302658	0.602338	Pex13		ENSMUSG00000062949	584.778	0.0187168	0.033826	0.0270334	0.538114	Atp11c
ENSMUSG00000045503	703.218	0.0157731	0.0284116	0.0302951	0.602338	Sys1		ENSMUSG00000021913	4082.95	-0.0362184	0.0503546	0.0270576	0.538114	Ogdhl
ENSMUSG00000038812	535.259	-0.0131524	0.0258211	0.0303299	0.602338	Trmt112		ENSMUSG00000038651	12.7941	-0.00269759	0.0240104	0.0270668	NA	Sycp2l
ENSMUSG00000056342	5546.89	0.0318456	0.0438142	0.0303968	0.602338	Usp34		ENSMUSG00000046432	2056.18	-0.0315821	0.0521223	0.0272155	0.539653	Bex3
ENSMUSG00000044678	7.73008	0.00155315	0.0202562	0.0304068	NA	Ly6k		ENSMUSG00000026393	1767.74	0.0314046	0.0501147	0.0272265	0.539653	Nek7
ENSMUSG00000003872	2033.66	0.0169262	0.0288677	0.0304184	0.602338	Lin7b		ENSMUSG00000022893	347.956	0.0120357	0.0278519	0.0272312	0.539653	Adamts1
ENSMUSG00000033770	31.3474	-0.0030644	0.0204789	0.0304391	NA	Clcnka		ENSMUSG00000018340	2082.56	-0.0343006	0.0524841	0.0272855	0.540092	Anxa6
ENSMUSG00000015120	3188.78	0.0286894	0.0423267	0.0304477	0.602338	Ube2i		ENSMUSG00000031770	1254.44	-0.0177931	0.0328004	0.0273622	0.54068	Herpud1
ENSMUSG00000060275	511.64	0.0100447	0.0234481	0.0305461	0.603195	Nrg2		ENSMUSG00000028128	1294.61	-0.024833	0.0441108	0.0273795	0.54068	F3
ENSMUSG00000024414	713.067	-0.0138118	0.0264214	0.0306365	0.603195	Mrpl27		ENSMUSG00000033308	90.6178	0.00687666	0.0251031	0.0274332	0.541106	Dpyd
ENSMUSG00000050332	283.374	0.00985246	0.0233359	0.0306507	0.603195	Amer1		ENSMUSG00000037475	2607.95	0.0318525	0.0515176	0.0274796	0.541353	Thoc2
ENSMUSG00000031661	479.116	0.0109131	0.0240385	0.030727	0.603298	Nkd1		ENSMUSG00000032717	15.4683	0.0030413	0.0240634	0.0275018	NA	Mdfi
ENSMUSG00000021895	1777.92	-0.0214224	0.0350709	0.0307989	0.603755	Arhgef3		ENSMUSG00000059991	2358.97	0.0210995	0.0361022	0.02751	0.541353	Nptx2
ENSMUSG00000017754	2586.2	0.0163259	0.0287848	0.0308444	0.603863	Pltp		ENSMUSG00000108063	16.0279	0.00296069	0.0240507	0.0275258	NA	Gm3279
ENSMUSG00000040128	631.925	-0.0120997	0.0249434	0.0310204	0.604973	Pnrc1		ENSMUSG00000029826	186.721	0.00946779	0.0262777	0.027543	0.541365	Zc3hav1
ENSMUSG00000022622	70.6728	0.00487511	0.0209366	0.0310209	0.604973	Acr		ENSMUSG00000109511	468.13	-0.0146698	0.0298301	0.027575	0.541365	Nup62
ENSMUSG00000047227	147.473	-0.0061369	0.0213816	0.031065	0.604973	Gm527		ENSMUSG00000028684	680.551	-0.0194968	0.0345232	0.0276844	0.54288	Urod
ENSMUSG00000064145	1557.68	0.032635	0.0540355	0.0311028	0.604973	Arih2		ENSMUSG00000029385	1407.05	-0.0384157	0.0622081	0.0277655	0.543835	Ccng2
ENSMUSG00000036432	396.175	-0.0103509	0.0236258	0.0311413	0.604973	Siah2		ENSMUSG00000024900	1425.8	0.029091	0.0484509	0.0278852	0.544721	Cpt1a
ENSMUSG00000029534	849.237	-0.0120932	0.0249205	0.0312398	0.606108	St7		ENSMUSG00000027800	380.968	0.0117835	0.0276587	0.0278902	0.544721	Tm4sf1
ENSMUSG00000023092	3630.44	0.0168929	0.0293432	0.0313337	0.60715	Fhl1		ENSMUSG00000032702	1115.17	0.0117337	0.0269647	0.0279118	0.544721	Kank1
ENSMUSG00000005982	2291	-0.0255002	0.0405934	0.0314863	0.608361	Naa60		ENSMUSG00000042680	633.913	0.0182557	0.0333173	0.0279402	0.544721	Garem1
ENSMUSG00000025925	423.491	-0.0119821	0.0248389	0.0314921	0.608361	Terf1		ENSMUSG00000033882	31.4703	0.00358177	0.024161	0.0280108	0.545464	Rbm46
ENSMUSG00000050493	25.3614	-0.00270667	0.0204117	0.0316557	NA	Fam167b		ENSMUSG00000052544	347.223	0.0131019	0.028494	0.0280922	0.54581	St6galnac3
ENSMUSG00000021279	7049.05	0.0339531	0.0349687	0.0317032	0.60938	Cdc42bpb		ENSMUSG00000032028	21.312	0.00305151	0.0240653	0.0280934	0.54581	Nxpe2
ENSMUSG00000002944	21.4075	0.00258453	0.0203911	0.0317397	NA	Cd36		ENSMUSG00000077338	9.09501	-0.00186442	0.0239069	0.0281058	NA	Gm23294
ENSMUSG00000098923	471.701	-0.0125727	0.0253248	0.0317451	0.60938	Tmem185b		ENSMUSG00000030352	1805.11	0.0257361	0.0432173	0.0281728	0.546721	Tspan9
ENSMUSG00000024292	490.521	-0.00890655	0.0227337	0.0318026	0.60938	Cyp4f14		ENSMUSG00000099907	29.2357	0.00355079	0.0241548	0.028248	0.54694	Gm10421
ENSMUSG00000052302	2469.08	-0.0216988	0.0354795	0.0318267	0.60938	Tbc1d30		ENSMUSG00000032607	1185.41	-0.0278611	0.0469716	0.0282684	0.54694	Amt
ENSMUSG00000073514	5017.52	0.0238524	0.0370184	0.0318915	0.60938	Dok6		ENSMUSG00000009214	8.95894	0.00235829	0.0239633	0.0283226	NA	Mymk
ENSMUSG00000038780	2918.33	0.0289456	0.0428975	0.0320363	0.60938	Smurf1		ENSMUSG00000060510	1726.33	0.0335961	0.049537	0.0283248	0.54694	Zfp266
ENSMUSG00000032344	69.9253	0.00405999	0.0207029	0.0320549	0.60938	Cgas		ENSMUSG00000020882	4027.77	-0.0334137	0.0517058	0.0283305	0.54694	Cacnb1
ENSMUSG00000032024	701.171	-0.00631021	0.0210677	0.0321199	0.60938	Clmp		ENSMUSG00000028545	275.762	-0.0124476	0.0280019	0.0283466	0.54694	Bend5
ENSMUSG00000003032	335.534	0.00775892	0.0221058	0.0321237	0.60938	Klf4		ENSMUSG00000026288	887.566	0.0178614	0.0327323	0.0283903	0.547101	Inpp5d
ENSMUSG00000103088	105.459	-0.00512849	0.0210153	0.0321319	0.60938	Pcdhgb6		ENSMUSG00000045441	399.686	0.00858591	0.0258281	0.028422	0.547101	Gprin3
ENSMUSG00000038160	468.661	-0.010539	0.0237927	0.032134	0.60938	Atg5		ENSMUSG00000022122	2296.25	0.0215109	0.0369568	0.0284676	0.547101	Ednrb
ENSMUSG00000047963	42.8384	-0.00324468	0.020513	0.0321637	0.60938	Stbd1		ENSMUSG00000040521	399.903	-0.0146286	0.0297809	0.028485	0.547101	Tsfm
ENSMUSG00000015776	870.671	0.0166381	0.0294021	0.0321948	0.60938	Med22		ENSMUSG00000037242	2418.26	0.0237584	0.0384934	0.0286202	0.547736	Clic4
ENSMUSG00000087252	7.79909	-0.0012828	0.0202317	0.0322132	NA	Gm14379		ENSMUSG00000024807	2040.55	-0.0251161	0.0411023	0.0286355	0.547736	Syvn1
ENSMUSG00000031392	2723.46	0.0260501	0.0370723	0.0322182	0.60938	Irak1		ENSMUSG00000026043	298.221	0.010097	0.0266121	0.0287465	0.547736	Col3a1
ENSMUSG00000059013	738.954	0.0146413	0.0272848	0.0322857	0.60938	Sh2d3c		ENSMUSG00000040234	2065.65	0.028218	0.0435151	0.0288303	0.547736	Tm7sf3
ENSMUSG00000041112	2099.7	-0.0224272	0.0358261	0.0323848	0.60938	Elmo1		ENSMUSG00000040569	131.904	0.0065465	0.0249789	0.0288557	0.547736	Slc26a7
ENSMUSG00000018541	588.994	-0.0145994	0.0270968	0.0324372	0.60938	Cwc25		ENSMUSG00000013150	650.341	-0.0172998	0.0322557	0.0288563	0.547736	Gfod2
ENSMUSG00000034800	636.39	0.0155734	0.0282847	0.0324811	0.60938	Zfp661		ENSMUSG00000062444	4228.44	-0.0391912	0.0497124	0.0288946	0.547736	Ap3b2
ENSMUSG00000109901	593.746	-0.0101598	0.0230994	0.0324923	0.60938	Chmp1b		ENSMUSG00000028838	4376.78	-0.0228752	0.03834	0.0289811	0.547736	Extl1
ENSMUSG00000020895	218.305	-0.00668285	0.0216018	0.0325309	0.60938	Tmem107		ENSMUSG00000024486	394.592	0.0147016	0.0298386	0.0289814	0.547736	Hbegf
ENSMUSG00000041215	2397.87	0.0266392	0.0428032	0.0325709	0.60938	Yeats2		ENSMUSG00000029287	354.065	0.0127965	0.0283465	0.0290471	0.547736	Tgfbr3
ENSMUSG00000034880	418.039	-0.00977169	0.0232596	0.0325869	0.60938	Mrpl34		ENSMUSG00000033623	1543.2	0.0284058	0.0468345	0.0290733	0.547736	Pcgf3
ENSMUSG00000039117	1141	-0.0161449	0.0279376	0.0326164	0.60938	Taf4		ENSMUSG00000033760	551.615	0.0181359	0.0332069	0.0291123	0.547736	Rbm4b
ENSMUSG00000029790	245.791	-0.00873423	0.0226199	0.0326233	0.60938	Cep41		ENSMUSG00000081434	72.1277	0.00618073	0.0248503	0.0291241	0.547736	Gm14165
ENSMUSG00000014905	1726.79	-0.0172479	0.029857	0.0326309	0.60938	Dnajb9		ENSMUSG00000067713	1236.34	-0.0261248	0.0431759	0.0291335	0.547736	Prkag1
ENSMUSG00000025421	790.363	-0.0170566	0.0296525	0.032716	0.60938	Hdhd2		ENSMUSG00000028266	9514.78	-0.0347384	0.052753	0.0291377	0.547736	Lmo4
ENSMUSG00000022122	2186.08	0.0162225	0.0286652	0.0327758	0.60938	Ednrb		ENSMUSG00000006335	550.445	-0.0141044	0.0292157	0.029169	0.547736	Tfpt
ENSMUSG00000056055	46.4612	0.00385184	0.0206493	0.0327891	0.60938	Sag		ENSMUSG00000022594	15381.4	-0.0225083	0.0369366	0.0291692	0.547736	Lynx1
ENSMUSG00000024194	898.446	-0.00758201	0.0212956	0.0327918	0.60938	Cuta		ENSMUSG00000007041	397.417	0.0133558	0.028751	0.0292608	0.548479	Clic1
ENSMUSG00000022428	794.205	-0.0127669	0.0254528	0.0328476	0.60938	Cby1		ENSMUSG00000025793	1767.3	-0.0290092	0.0480033	0.0293056	0.548479	Hgs
ENSMUSG00000031901	480.844	-0.0108013	0.0239423	0.0328599	0.60938	Dus2		ENSMUSG00000046671	1790.37	0.0316235	0.0470653	0.0294012	0.548479	Mtfr1l
ENSMUSG00000008384	221.453	0.00752046	0.0219842	0.0329045	0.609458	Sertad1		ENSMUSG00000064358	1173.06	-0.0131233	0.0285758	0.0294103	0.548479	COX3
ENSMUSG00000027270	8399.96	-0.0181127	0.0309914	0.0330233	0.61091	Lamp5		ENSMUSG00000025776	128.578	0.00740575	0.0252458	0.029476	0.548479	Crispld1
ENSMUSG00000012819	54.1829	-0.00300586	0.0204651	0.0331099	0.611223	Cdh23		ENSMUSG00000054459	11837.7	-0.0168402	0.0312563	0.0294887	0.548479	Vsnl1
ENSMUSG00000020048	9875.9	-0.0319918	0.0358508	0.0332308	0.611223	Hsp90b1		ENSMUSG00000029851	36.5872	0.00372504	0.0241884	0.0295217	0.548479	Tcaf2
ENSMUSG00000030592	2360.5	0.0152287	0.0278018	0.0332322	0.611223	Ryr1		ENSMUSG00000075224	824.438	0.0161708	0.0304707	0.0295347	0.548479	Lrrc55
ENSMUSG00000021607	427.027	-0.0105698	0.0237695	0.0332409	0.611223	Mrpl36		ENSMUSG00000050379	2386.89	-0.0271282	0.0429183	0.0295644	0.548479	Septin6
ENSMUSG00000046229	966.726	-0.0135231	0.0261273	0.0333251	0.611999	Scand1		ENSMUSG00000031072	619.172	0.017651	0.0326056	0.0296773	0.548534	LTO1
ENSMUSG00000039234	281.821	0.00829	0.0223737	0.0334161	0.612925	Sec24d		ENSMUSG00000079499	454.5	0.0154139	0.0304775	0.029789	0.548534	6530402F18Rik
ENSMUSG00000035469	1284.65	0.0137564	0.0260855	0.0337067	0.616018	Rcbtb1		ENSMUSG00000034714	906.815	0.0127769	0.0283398	0.0298596	0.548534	Ttyh2
ENSMUSG00000037428	13157.4	-0.021101	0.0342287	0.0338047	0.616018	Vgf		ENSMUSG00000027498	655.502	0.0194596	0.0346656	0.0298678	0.548534	Cstf1
ENSMUSG00000040521	370.775	-0.00887765	0.0226954	0.0338218	0.616018	Tsfm		ENSMUSG00000033624	1130.11	0.020628	0.0351039	0.029914	0.548534	Pdpr
ENSMUSG00000007877	70.7946	-0.0043245	0.0207707	0.0338219	0.616018	Tcap		ENSMUSG00000037742	40391.7	0.0407156	0.0361252	0.0299293	0.548534	Eef1a1
ENSMUSG00000046034	430.005	0.0104408	0.0237116	0.0338376	0.616018	Otulin		ENSMUSG00000023935	109.451	0.00778207	0.0254694	0.0299573	0.548534	Spats1
ENSMUSG00000052821	47.2612	0.00363502	0.020597	0.0338541	0.616018	Cysltr1		ENSMUSG00000054206	38.7823	-0.00425272	0.0243016	0.0299578	0.548534	Gzmm
ENSMUSG00000045312	859.93	0.0118596	0.0247056	0.0339469	0.616018	Lhfpl2		ENSMUSG00000049515	34.1923	0.00429502	0.0243109	0.030016	0.548534	Espnl
ENSMUSG00000005716	901.864	-0.00899717	0.0226323	0.0339848	0.616018	Pvalb		ENSMUSG00000102692	57.9628	0.00353903	0.0241504	0.0300476	0.548534	Dchs2
ENSMUSG00000013419	3893.99	-0.0182746	0.0293728	0.0340111	0.616018	Zfp651		ENSMUSG00000000901	264.671	0.00911296	0.0260802	0.0300528	0.548534	Mmp11
ENSMUSG00000117406	533.649	0.0106565	0.0238222	0.0340215	0.616018	Ntn3		ENSMUSG00000005505	607.8	-0.0170094	0.0316925	0.0301565	0.548534	Kbtbd4
ENSMUSG00000005237	200.52	0.00610741	0.0213724	0.034033	0.616018	Dnah2		ENSMUSG00000027346	4975.53	0.0349674	0.0477998	0.0301663	0.548534	Gpcpd1
ENSMUSG00000030704	11494	-0.0223526	0.0351478	0.0341689	0.617738	Rab6a		ENSMUSG00000015474	645.404	-0.0198758	0.0348949	0.0302294	0.548534	Ppt2
ENSMUSG00000075478	3559.45	0.00995752	0.0225328	0.0342325	0.617986	Slitrk1		ENSMUSG00000063888	840.832	-0.0205739	0.0356014	0.0302317	0.548534	Rpl7l1
ENSMUSG00000070077	7.64183	0.0013893	0.0202404	0.0342616	NA	Mir491		ENSMUSG00000031740	115.805	0.00795528	0.0255315	0.0303395	0.548534	Mmp2
ENSMUSG00000039018	509.272	0.0108584	0.0239298	0.0342644	0.617986	Mtg1		ENSMUSG00000032322	84.7355	0.00605865	0.0248072	0.0303542	0.548534	Pstpip1
ENSMUSG00000024670	33.5291	-0.00277782	0.0204228	0.0342815	NA	Cd6		ENSMUSG00000026565	1583.55	0.0284393	0.0458856	0.030357	0.548534	Pou2f1
ENSMUSG00000068115	395.983	0.00929557	0.02295	0.0343529	0.618111	Ninl		ENSMUSG00000020432	656.41	0.0155392	0.0304743	0.0304232	0.548534	Tcn2
ENSMUSG00000031618	736.004	-0.0123573	0.0248294	0.0343613	0.618111	Nr3c2		ENSMUSG00000039194	613.89	0.0176451	0.0325527	0.0304315	0.548534	Rlbp1
ENSMUSG00000033278	1654.39	0.0182465	0.0309484	0.034394	0.618111	Ptprm		ENSMUSG00000031853	173.741	0.0111392	0.0272125	0.0305432	0.548534	Map3k21
ENSMUSG00000022408	25.5332	-0.00259944	0.0203927	0.0346336	NA	Fam83f		ENSMUSG00000035620	1406.35	0.0249922	0.0414995	0.0305486	0.548534	Ric8b
ENSMUSG00000057101	1904.77	-0.0195379	0.0327198	0.0347098	0.620405	Zfp180		ENSMUSG00000045140	139.523	-0.00796455	0.025536	0.03059	0.548534	Pigw
ENSMUSG00000020781	345.457	0.00761204	0.0219132	0.0347196	0.620405	Tsen54		ENSMUSG00000109882	103.89	-0.00655081	0.0249758	0.0306984	0.548534	Gm18706
ENSMUSG00000032373	368.352	0.0058945	0.0211852	0.0347322	0.620405	Car12		ENSMUSG00000019027	332.671	0.0106831	0.0265597	0.0307257	0.548534	Dnah1
ENSMUSG00000043885	2642.93	0.0208322	0.0331167	0.0348193	0.620405	Slc36a4		ENSMUSG00000051065	810.513	-0.0204152	0.0354739	0.0308617	0.548534	Mb21d2
ENSMUSG00000048701	1338.85	-0.019935	0.0348287	0.0348207	0.620405	Ccdc6		ENSMUSG00000026248	389.816	0.0106358	0.0265682	0.0309019	0.548534	Mrpl44
ENSMUSG00000032193	826.874	0.00859412	0.0219984	0.0348424	0.620405	Ldlr		ENSMUSG00000021990	521.034	0.0127463	0.0282864	0.0309354	0.548534	Spata13
ENSMUSG00000073755	2084.74	-0.0136928	0.025114	0.0348882	0.620405	5730409E04Rik		ENSMUSG00000026017	822.837	0.0179743	0.0326242	0.0309898	0.548534	Carf
ENSMUSG00000025025	2527.48	-0.0180404	0.029115	0.03491	0.620405	Mxi1		ENSMUSG00000043384	15557.5	-0.032877	0.04915	0.0310106	0.548534	Gprasp1
ENSMUSG00000039601	2910.96	-0.00848742	0.0208886	0.0349292	0.620405	Rcan2		ENSMUSG00000029152	8436.09	-0.0222437	0.0347911	0.0310548	0.548534	Ociad1
ENSMUSG00000045034	557.198	-0.0124448	0.0251983	0.0349594	0.620405	Ankrd34b		ENSMUSG00000048728	146.656	-0.0074268	0.025308	0.0310609	0.548534	Zfp454
ENSMUSG00000037001	249.576	-0.00729809	0.0218723	0.0350373	0.620405	Zfp39		ENSMUSG00000037211	247.693	0.0126638	0.0282213	0.0310741	0.548534	Spry1
ENSMUSG00000045648	184.189	-0.00760448	0.0220129	0.0350421	0.620405	Vwc2l		ENSMUSG00000030103	2812.62	-0.0118185	0.026408	0.031091	0.548534	Bhlhe40
ENSMUSG00000001119	2715.18	0.00740096	0.0219181	0.0350882	0.620405	Col6a1		ENSMUSG00000070047	2436.6	0.0278389	0.0445551	0.0311008	0.548534	Fat1
ENSMUSG00000067367	237.35	-0.00838728	0.0224182	0.0350963	0.620405	Lyar		ENSMUSG00000037149	2785.63	-0.034272	0.0528174	0.0311221	0.548534	Ddx1
ENSMUSG00000032717	17.4173	0.00221466	0.0203338	0.0352447	NA	Mdfi		ENSMUSG00000018196	2862.81	-0.029858	0.045134	0.0311645	0.548534	Glrx2
ENSMUSG00000000359	30.3896	-0.0027585	0.0204194	0.0352533	NA	Rem1		ENSMUSG00000092094	87.256	0.00617028	0.0248425	0.0311661	0.548534	Zfp804b
ENSMUSG00000035621	1771.25	-0.0150031	0.0275453	0.0352782	0.621554	Midn		ENSMUSG00000027067	2372.39	-0.02977	0.0473353	0.0312008	0.548534	Ssrp1
ENSMUSG00000001833	10758.2	-0.0305941	0.0379687	0.0353023	0.621554	Septin7		ENSMUSG00000038507	424.442	0.0123818	0.0280304	0.0312033	0.548534	Parp12
ENSMUSG00000001444	6.65784	0.00102288	0.0202125	0.035391	NA	Tbx21		ENSMUSG00000015337	375.625	0.00347329	0.0235998	0.0312805	0.548534	Endog
ENSMUSG00000033063	249.422	0.00761181	0.0220163	0.03546	0.62319	Cntnap3		ENSMUSG00000036218	210.19	-0.00992313	0.0264934	0.0312999	0.548534	Pdzrn4
ENSMUSG00000059631	17.1482	-0.00198043	0.0203025	0.0354985	NA	1500035N22Rik		ENSMUSG00000040747	402.874	0.0227921	0.0434584	0.031317	0.548534	Cd53
ENSMUSG00000042064	38.4758	-0.0029268	0.020449	0.0355037	0.623233	Myo3b		ENSMUSG00000097016	5.5417	0.00147045	0.0238711	0.0313456	NA	Gm53174
ENSMUSG00000031986	1031.11	0.0180326	0.0308524	0.0355468	0.623264	Sprtn		ENSMUSG00000045322	65.3765	0.00535697	0.0245879	0.0313516	0.548534	Tlr9
ENSMUSG00000019726	1987.69	-0.0169971	0.0278118	0.035629	0.623495	Lyst		ENSMUSG00000029635	1378.21	0.0317458	0.0506563	0.0313634	0.548534	Cdk8
ENSMUSG00000026577	430.482	-0.0109801	0.0240475	0.0356837	0.623495	Blzf1		ENSMUSG00000078129	14.2899	0.00256516	0.0239901	0.0313705	NA	Actl10
ENSMUSG00000047515	60.0337	-0.00306802	0.0204756	0.0358754	0.624436	BC049715		ENSMUSG00000056529	157.074	0.00859116	0.0258178	0.0314674	0.549781	Ptafr
ENSMUSG00000047090	481.033	0.00896291	0.0227322	0.035879	0.624436	Tmem198b		ENSMUSG00000042793	95.2776	0.00692012	0.0251089	0.0315171	0.550079	Lgr6
ENSMUSG00000090061	2364.4	0.0191581	0.0313077	0.0359416	0.624436	Nwd2		ENSMUSG00000062995	794.133	-0.0172292	0.0321072	0.0316641	0.552071	Ica1
ENSMUSG00000027962	988.133	0.0139925	0.0266987	0.0359441	0.624436	Vcam1		ENSMUSG00000044139	20.2702	-0.00358303	0.0241579	0.0317064	0.552125	Prss53
ENSMUSG00000079019	8.64703	0.0015642	0.0202563	0.0359949	NA	Insl3		ENSMUSG00000117541	19.8289	0.00289512	0.024037	0.0317449	0.552125	A830021F12Rik
ENSMUSG00000023932	1062.83	-0.0148161	0.0271663	0.0360482	0.624515	Cdc5l		ENSMUSG00000004633	709.997	0.0143651	0.0294993	0.0317657	0.552125	Chn2
ENSMUSG00000051444	94.6129	0.00402761	0.0206908	0.0362512	0.624515	Bbs12		ENSMUSG00000026192	773.282	-0.0206286	0.0353384	0.0318133	0.552378	Atic
ENSMUSG00000022899	2743.58	0.0221025	0.0354121	0.0362796	0.624515	Slc15a2		ENSMUSG00000026159	3756.83	0.0296257	0.0459159	0.0318734	0.552378	Agfg1
ENSMUSG00000001419	7475.16	-0.0300642	0.0365606	0.0362863	0.624515	Mef2d		ENSMUSG00000073555	9.81228	0.00237958	0.023965	0.031878	NA	Gm4951
ENSMUSG00000022332	4091.37	-0.0296691	0.0428907	0.0363639	0.624515	Khdrbs3		ENSMUSG00000062075	961.416	-0.0203565	0.0356497	0.0318787	0.552378	Lmnb2
ENSMUSG00000025701	54.894	-0.00296267	0.0204554	0.0363918	0.624515	Alox5		ENSMUSG00000014039	896.574	-0.0231506	0.0387412	0.03193	0.552617	Prdm15
ENSMUSG00000038112	128.7	0.005103	0.0209829	0.0364134	0.624515	AW551984		ENSMUSG00000022781	1559.63	0.0220827	0.0357823	0.0319582	0.552617	Pak2
ENSMUSG00000041132	1423.84	-0.0211929	0.0347818	0.0364292	0.624515	N4bp2l1		ENSMUSG00000004347	193.24	0.00753977	0.0253542	0.0320651	0.553897	Pde1c
ENSMUSG00000024594	869.359	0.0147391	0.0269738	0.0364532	0.624515	Prrc1		ENSMUSG00000027248	7343.3	-0.0242884	0.0399287	0.0321981	0.554444	Pdia3
ENSMUSG00000037608	4514	-0.0277642	0.0363682	0.0364745	0.624515	Bclaf1		ENSMUSG00000002345	394.846	-0.0140769	0.0292798	0.0322369	0.554444	Borcs8
ENSMUSG00000043061	1623.48	0.0212259	0.035111	0.0364933	0.624515	Tmem18		ENSMUSG00000071078	345.203	-0.0137382	0.0289836	0.0322621	0.554444	Nr2c2ap
ENSMUSG00000044393	51.3697	0.0033943	0.0205415	0.0365382	0.624515	Dsg2		ENSMUSG00000022831	266.215	0.0113395	0.0273207	0.0322755	0.554444	Hcls1
ENSMUSG00000023328	2916.3	0.0119158	0.0234363	0.0365685	0.624515	Ache		ENSMUSG00000033107	46.0482	0.0046749	0.0244001	0.0322795	0.554444	Rnf125
ENSMUSG00000057137	79.0493	-0.00453442	0.0208259	0.036721	0.625934	Tmem140		ENSMUSG00000062210	417.803	0.0131354	0.0285416	0.0323275	0.554444	Tnfaip8
ENSMUSG00000047911	25.9498	0.0026919	0.0204046	0.0367615	NA	Npm2		ENSMUSG00000022044	4667.19	-0.0172519	0.0302696	0.0323689	0.554589	Stmn4
ENSMUSG00000023235	469.639	0.0109798	0.0240395	0.036842	0.626054	Ccl25		ENSMUSG00000097993	76.5169	0.0021957	0.0239428	0.0325167	0.555805	Ptprv
ENSMUSG00000028878	1229.02	-0.0169363	0.0296628	0.0368487	0.626054	Fam76a		ENSMUSG00000071113	12.8697	0.00255941	0.0239884	0.0325474	NA	Mboat4
ENSMUSG00000015354	130.821	0.00510676	0.0210004	0.0369331	0.626054	Pcolce2		ENSMUSG00000020171	813.25	-0.0165523	0.0312475	0.0325691	0.555805	Yeats4
ENSMUSG00000054580	34.9471	0.00306369	0.0204745	0.0369544	NA	Pla2r1		ENSMUSG00000032596	195.644	0.00923734	0.0261276	0.0326203	0.555805	Uba7
ENSMUSG00000043079	6690.77	-0.029704	0.0368598	0.0370348	0.626054	Synpo		ENSMUSG00000028937	3868.85	-0.0406293	0.0721542	0.032685	0.555805	Acot7
ENSMUSG00000031644	2610.19	0.0208593	0.0344036	0.0370434	0.626054	Nek1		ENSMUSG00000050272	2280.62	-0.0270911	0.0455358	0.0327268	0.555805	Dscam
ENSMUSG00000032558	761.291	0.0120363	0.0247647	0.0370809	0.626054	Nphp3		ENSMUSG00000020805	893.477	0.0172229	0.0319953	0.0327364	0.555805	Slc13a5
ENSMUSG00000056820	5484.54	-0.0309109	0.0463783	0.0371421	0.626054	Tsnax		ENSMUSG00000025195	511.171	0.0152697	0.0301912	0.0327511	0.555805	Dnmbp
ENSMUSG00000027961	16.9027	0.00210785	0.0203187	0.0371523	NA	Lrrc39		ENSMUSG00000018395	3709.31	-0.0350856	0.0494765	0.0327597	0.555805	Kif3a
ENSMUSG00000045180	1941.24	-0.0115909	0.0235858	0.0372391	0.626054	Shroom2		ENSMUSG00000030376	15002.7	-0.0218271	0.0368991	0.032878	0.555805	Slc8a2
ENSMUSG00000044338	78.3697	0.00418829	0.0207307	0.0372491	0.626054	Aplnr		ENSMUSG00000038204	11.7821	0.00252771	0.0239842	0.0328848	NA	Asb10
ENSMUSG00000085682	192.094	0.00607463	0.0213414	0.0372691	0.626054	Gm14267		ENSMUSG00000092167	41.471	-0.0043967	0.0243329	0.0329061	0.555805	Gm3696
ENSMUSG00000083307	127.559	-0.00579661	0.0212364	0.0372771	0.626054	AA414768		ENSMUSG00000015501	7369.85	-0.0282451	0.0444301	0.0329168	0.555805	Hivep2
ENSMUSG00000021260	708.643	0.0115274	0.0244219	0.0373467	0.626054	Hhipl1		ENSMUSG00000071369	1514.02	-0.0283792	0.0474976	0.0329231	0.555805	Map3k5
ENSMUSG00000013822	904.029	-0.0145059	0.0265227	0.037384	0.626054	Elof1		ENSMUSG00000028195	140.474	-0.00670469	0.0250241	0.0330018	0.555805	Ccn1
ENSMUSG00000020818	1710.21	0.0184928	0.0300245	0.0375335	0.626054	Mfsd11		ENSMUSG00000025650	262.32	-0.00920027	0.0261047	0.033002	0.555805	Col7a1
ENSMUSG00000063765	706.608	0.0141773	0.0264372	0.0376015	0.626054	Chadl		ENSMUSG00000046387	680.288	-0.0144631	0.0295912	0.0330165	0.555805	Pcdhb17
ENSMUSG00000027200	2565.2	0.0181324	0.0310392	0.0376727	0.626054	Sema6d		ENSMUSG00000046470	488.685	0.0133189	0.0286771	0.0330511	0.555805	Sox18
ENSMUSG00000015027	354.932	0.00862491	0.0225127	0.037694	0.626054	Galns		ENSMUSG00000042476	243.662	0.0101683	0.0266266	0.0331006	0.555805	Abcb4
ENSMUSG00000042660	209.018	-0.00469018	0.0206872	0.0377466	0.626054	Wdr55		ENSMUSG00000051844	12.7892	-0.002522	0.0239832	0.0331204	NA	B230319C09Rik
ENSMUSG00000037313	231.12	0.0066098	0.0215511	0.037882	0.626054	Tacc3		ENSMUSG00000044005	1018.98	-0.0203083	0.0352862	0.0331774	0.55654	Gls2
ENSMUSG00000028337	1232.71	-0.0163787	0.0285668	0.0378829	0.626054	Coro2a		ENSMUSG00000030718	9159.36	-0.0392736	0.0383256	0.0332729	0.557195	Ppme1
ENSMUSG00000024759	1888.75	0.0204123	0.0334763	0.0378856	0.626054	Atl3		ENSMUSG00000097170	43.9841	0.00387905	0.0242171	0.0332826	0.557195	Gm16982
ENSMUSG00000025086	1198.97	0.0118388	0.0237898	0.0379808	0.626054	Trub1		ENSMUSG00000034327	418.69	-0.0126626	0.0281834	0.0333355	0.557404	Kctd9
ENSMUSG00000000544	12.2869	0.00189606	0.0202916	0.0380029	NA	Gpa33		ENSMUSG00000015087	6620.69	-0.0372153	0.0427361	0.0333701	0.557404	Rabl6
ENSMUSG00000097327	6.39533	-0.00109284	0.0202168	0.0381935	NA	E030030I06Rik		ENSMUSG00000037979	1574.34	-0.0236709	0.039558	0.0334133	0.557404	Ccdc92
ENSMUSG00000059325	1913.87	0.0149276	0.0274328	0.038294	0.626054	Hopx		ENSMUSG00000030614	835.292	-0.0176488	0.0323806	0.0334277	0.557404	Tmem126b
ENSMUSG00000044125	56.7285	-0.00345294	0.0205537	0.0383044	0.626054	9530080O11Rik		ENSMUSG00000039089	991.777	-0.0233652	0.038785	0.0335269	0.558505	L3mbtl3
ENSMUSG00000085601	5.99634	0.00131428	0.0202335	0.0383176	NA	Meiosin		ENSMUSG00000113856	105.707	0.00657311	0.024976	0.0336197	0.559274	Gm10790
ENSMUSG00000049538	399.611	0.00979875	0.0232187	0.0383283	0.626054	Adamts16		ENSMUSG00000028577	1247.56	0.0254158	0.0395134	0.0336463	0.559274	Plaa
ENSMUSG00000022433	3686.53	-0.0261983	0.0391997	0.0383701	0.626054	Csnk1e		ENSMUSG00000024477	1166.06	0.0218529	0.0357113	0.0336728	0.559274	Pggt1b
ENSMUSG00000040282	169.442	-0.00608079	0.0213399	0.0384276	0.626054	Cdin1		ENSMUSG00000036948	2622.43	-0.0307619	0.0472566	0.0338717	0.56109	Trappc14
ENSMUSG00000002768	1435.34	-0.0139213	0.0263158	0.0384611	0.626054	Mea1		ENSMUSG00000018217	676.342	0.0157778	0.0306339	0.0338896	0.56109	Pmp22
ENSMUSG00000035576	1016.18	0.0127232	0.0253607	0.0385251	0.626054	L3mbtl1		ENSMUSG00000039219	2758.48	0.0279032	0.0475643	0.0339098	0.56109	Arid4b
ENSMUSG00000037788	4391.6	-0.028507	0.0407149	0.0385282	0.626054	Vopp1		ENSMUSG00000029875	442.239	-0.010841	0.0269992	0.0339155	0.56109	Ccdc184
ENSMUSG00000021114	4609.18	-0.0296119	0.0452301	0.038531	0.626054	Atp6v1d		ENSMUSG00000033703	915.883	-0.0253534	0.041689	0.0339515	0.561133	Fcsk
ENSMUSG00000031865	10243.3	-0.0252155	0.0339419	0.0385461	0.626054	Dctn1		ENSMUSG00000057322	2803.16	-0.0221102	0.03806	0.0340039	0.561448	Rpl38
ENSMUSG00000032259	62.4942	-0.00375766	0.0206227	0.0385687	0.626054	Drd2		ENSMUSG00000086454	18.6565	0.00313912	0.0240767	0.0340974	0.562286	Platr14
ENSMUSG00000021767	2675.92	0.0138494	0.0246267	0.0386087	0.626054	Kat6b		ENSMUSG00000024663	527.405	0.0125895	0.0281211	0.0341215	0.562286	Rab3il1
ENSMUSG00000055629	5043.79	0.0171924	0.0292442	0.0386365	0.626054	B4galnt4		ENSMUSG00000033777	121.429	0.00661125	0.0249818	0.0342187	0.563092	Tlr13
ENSMUSG00000026127	763.946	-0.0150586	0.0273229	0.0386646	0.626054	Imp4		ENSMUSG00000089872	1573.9	-0.0273619	0.0433916	0.0342569	0.563092	Rps6kc1
ENSMUSG00000028029	815.743	-0.0126951	0.0252513	0.0387516	0.626054	Aimp1		ENSMUSG00000011751	13075.1	-0.0330468	0.0452342	0.0342708	0.563092	Sptbn4
ENSMUSG00000037617	721.006	-0.0116388	0.0245243	0.0388248	0.626054	Spag1		ENSMUSG00000020092	734.084	0.020174	0.0350102	0.0343216	0.563377	Pald1
ENSMUSG00000043635	700.25	0.0120637	0.0247958	0.0388597	0.626054	Adamts3		ENSMUSG00000043419	3376.08	-0.0300447	0.04553	0.0344854	0.56469	Rnf227
ENSMUSG00000001383	3336.38	-0.0207119	0.0331709	0.0388643	0.626054	Zmat2		ENSMUSG00000020435	2913.73	-0.0284112	0.0408092	0.0345423	0.56469	Osbp2
ENSMUSG00000038886	9858.21	0.0302846	0.0329906	0.0388874	0.626054	Man2a2		ENSMUSG00000027475	2095.55	-0.0273153	0.0429123	0.034577	0.56469	Kif3b
ENSMUSG00000022034	9.57502	0.00163276	0.0202627	0.0388891	NA	Esco2		ENSMUSG00000027495	596.624	0.0163614	0.0311131	0.0346033	0.56469	Fam210b
ENSMUSG00000030834	173.128	0.00668386	0.0215841	0.0388948	0.626054	Abcc6		ENSMUSG00000069917	11.7937	-0.00218265	0.0239401	0.0346732	NA	Hba-a2
ENSMUSG00000023277	1405.05	-0.0174011	0.0295635	0.0389185	0.626054	Twf2		ENSMUSG00000050821	7964.35	-0.0342385	0.049253	0.0346879	0.56469	Fam131a
ENSMUSG00000027661	58.7442	0.00377828	0.020626	0.0389363	0.626054	Slc2a10		ENSMUSG00000040928	1154.56	0.0238947	0.0397945	0.0347174	0.56469	S100pbp
ENSMUSG00000035868	1175.85	-0.00895936	0.0214848	0.0389502	0.626054	Zfp983		ENSMUSG00000044167	654.121	0.0147584	0.029806	0.0347182	0.56469	Foxo1
ENSMUSG00000073154	20.1262	0.00223073	0.0203349	0.0390142	NA	9330158H04Rik		ENSMUSG00000096014	523.189	0.013215	0.0285717	0.0347373	0.56469	Sox1
ENSMUSG00000047238	1205.81	0.0164561	0.0288681	0.0390736	0.626054	Mageh1		ENSMUSG00000004902	2976.01	0.0358165	0.0568678	0.0348082	0.56489	Slc25a18
ENSMUSG00000069540	12.5663	0.00178201	0.0202783	0.0390886	NA	Gm4925		ENSMUSG00000051504	924.874	0.0108293	0.0265718	0.0348167	0.56489	Siglech
ENSMUSG00000025823	1139.16	-0.011447	0.0243162	0.0392002	0.626054	Pdia4		ENSMUSG00000027297	1486.93	-0.0215996	0.0370824	0.0348685	0.564966	Ltk
ENSMUSG00000002949	2183.02	0.01172	0.0238288	0.0392201	0.626054	Timm44		ENSMUSG00000022435	5.94666	0.0014661	0.0238703	0.0348708	NA	Upk3a
ENSMUSG00000074622	759.263	-0.0137114	0.0261146	0.0392292	0.626054	Mafb		ENSMUSG00000037712	3325.25	0.0190954	0.0334802	0.0350003	0.566231	Fermt2
ENSMUSG00000031701	3869.65	-0.0232516	0.0355264	0.039238	0.626054	Dnaja2		ENSMUSG00000022150	508.243	0.0157619	0.0305847	0.0351028	0.566918	Dab2
ENSMUSG00000030738	3415.3	-0.0239217	0.03582	0.0393485	0.626054	Eif3c		ENSMUSG00000030533	1228.68	-0.0207285	0.0342344	0.0351423	0.566918	Unc45a
ENSMUSG00000026622	22.4342	0.00188801	0.0202908	0.0393878	NA	Nek2		ENSMUSG00000042607	20.3603	0.00315942	0.0240796	0.0351439	0.566918	Asb4
ENSMUSG00000039713	3958.41	0.0210445	0.0331099	0.0393915	0.626054	Plekhg5		ENSMUSG00000034203	677.062	-0.0159313	0.0303541	0.0352686	0.567765	Chchd4
ENSMUSG00000016349	29780	-0.0276462	0.03679	0.0394622	0.626054	Eef1a2		ENSMUSG00000028793	1222.16	-0.0226337	0.0377896	0.0352895	0.567765	Rnf19b
ENSMUSG00000001366	2116.73	-0.022499	0.0342295	0.039479	0.626054	Fbxo9		ENSMUSG00000057667	288.185	-0.0122837	0.0278869	0.0353014	0.567765	Bloc1s3
ENSMUSG00000097768	22.971	0.00250658	0.0203757	0.039501	NA	2310043M15Rik		ENSMUSG00000029817	4230.94	-0.0339294	0.0463621	0.0353394	0.567765	Tra2a
ENSMUSG00000030683	10075	-0.0227846	0.034993	0.0395037	0.626054	Sez6l2		ENSMUSG00000073073	80.3838	0.00691087	0.0250909	0.0353914	0.567765	Gm8098
ENSMUSG00000031274	308.884	0.00793211	0.0221583	0.0395615	0.626054	Col4a5		ENSMUSG00000038374	1010.84	-0.0215547	0.0370247	0.0353988	0.567765	Rbm8a
ENSMUSG00000020090	30.2025	0.00258501	0.0203884	0.039562	NA	Npffr1		ENSMUSG00000022861	680.103	-0.0155245	0.0303173	0.0354588	0.568185	Dgkg
ENSMUSG00000018168	7.29167	0.00133482	0.0202352	0.0395693	NA	Ikzf3		ENSMUSG00000039095	12.7476	0.00200857	0.0239206	0.0355206	NA	En2
ENSMUSG00000079227	246.518	-0.00816201	0.022272	0.0396026	0.626054	Ccr5		ENSMUSG00000098090	18.3774	0.00285303	0.0240312	0.0355252	0.56853	2700099C18Rik
ENSMUSG00000024042	319.867	-0.0063895	0.0214619	0.0396099	0.626054	Sik1		ENSMUSG00000023952	3020.62	-0.0320854	0.0494141	0.0355479	0.56853	Gtpbp2
ENSMUSG00000042812	72.9648	0.0039448	0.0206652	0.0396523	0.626054	Foxf1		ENSMUSG00000075316	139.528	0.00760593	0.0253655	0.0355845	0.568575	Scn9a
ENSMUSG00000050148	4262.56	-0.026312	0.0430645	0.0396858	0.626054	Ubqln2		ENSMUSG00000045095	4139.52	-0.036581	0.0402349	0.0357356	0.569309	Magi1
ENSMUSG00000021395	4094.85	-0.0211195	0.0331489	0.0396901	0.626054	Spin1		ENSMUSG00000020893	2894.32	-0.0100804	0.0265497	0.0357369	0.569309	Per1
ENSMUSG00000091931	202.545	-0.0078002	0.0221073	0.0397061	0.626054	Gon7		ENSMUSG00000046230	2764.81	-0.0263729	0.0415673	0.0358256	0.569309	Vps13a
ENSMUSG00000026626	3420.68	-0.0257989	0.0348835	0.0397172	0.626054	Ppp2r5a		ENSMUSG00000092300	60.2896	-0.0046929	0.0244002	0.0358263	0.569309	Cdk3
ENSMUSG00000027654	36.6455	-0.00286619	0.0204375	0.0397335	NA	Fam83d		ENSMUSG00000070493	4472.08	0.0252045	0.0420222	0.0358832	0.569561	Chchd2
ENSMUSG00000020109	1626.41	-0.0138516	0.025569	0.0397785	0.626054	Dnajb12		ENSMUSG00000038398	1182.25	-0.0264788	0.0414065	0.0359481	0.570054	Upf3a
ENSMUSG00000025359	16.358	-0.0021122	0.0203189	0.0397996	NA	Pmel		ENSMUSG00000056987	12.496	-0.0022731	0.0239503	0.0360174	NA	Garin2
ENSMUSG00000070643	535.815	0.0109558	0.0239724	0.0398251	0.626054	Sox13		ENSMUSG00000042439	1871.44	0.030197	0.0481992	0.0361301	0.571942	Zfp532
ENSMUSG00000058690	4066.28	0.0283658	0.0381253	0.0398942	0.626054	Ccser2		ENSMUSG00000030659	428.733	-0.0125565	0.0280475	0.0361352	0.571942	Nucb2
ENSMUSG00000030512	463.092	0.0115049	0.0243511	0.0399015	0.626054	Snrpa1		ENSMUSG00000027852	1669.8	0.0318384	0.0472141	0.0362056	0.572218	Nras
ENSMUSG00000042793	93.8053	0.00193664	0.0202966	0.0399152	0.626054	Lgr6		ENSMUSG00000029166	5213.44	-0.0318696	0.0443163	0.0362546	0.572218	Mapre3
ENSMUSG00000050014	7.51098	0.00139332	0.02024	0.0399699	NA	Apol10b		ENSMUSG00000009013	4671.06	-0.025257	0.0410955	0.0363636	0.572557	Dynll1
ENSMUSG00000027397	7077.07	0.0271724	0.0332041	0.040006	0.626054	Slc20a1		ENSMUSG00000020265	1829.98	0.02876	0.0447959	0.0363712	0.572557	Sumo3
ENSMUSG00000034918	9.1794	0.00123309	0.020227	0.0400292	NA	Cdhr2		ENSMUSG00000079038	313.478	0.0106637	0.0267545	0.036409	0.572557	D130040H23Rik
ENSMUSG00000037966	343.42	0.0062983	0.0211796	0.0400378	0.626054	Ninj1		ENSMUSG00000039976	1999.36	0.0224597	0.0372312	0.0364122	0.572557	Tbc1d16
ENSMUSG00000021171	2591.91	0.0241679	0.0365777	0.0400666	0.626054	Esyt2		ENSMUSG00000044276	3.41788	0.00103963	0.0238416	0.0365717	NA	4933427E11Rik
ENSMUSG00000024186	2858.72	0.0159719	0.028515	0.0400687	0.626054	Rgs11		ENSMUSG00000031380	105.371	-0.00743637	0.0252925	0.0366304	0.573015	Vegfd
ENSMUSG00000082319	320.42	-0.00828426	0.0223324	0.0401079	0.626054	Actr3-ps		ENSMUSG00000027200	2715.95	0.0170742	0.0306199	0.0366344	0.573015	Sema6d
ENSMUSG00000027613	889.229	-0.0148891	0.0271406	0.0401091	0.626054	Eif6		ENSMUSG00000049288	972.385	0.022348	0.0374581	0.0366716	0.573015	Lix1l
ENSMUSG00000091119	13.7918	-0.00192212	0.0202945	0.0401635	NA	Ccdc152		ENSMUSG00000022763	4529.07	-0.022374	0.0380617	0.0366796	0.573015	Aifm3
ENSMUSG00000053286	807.399	-0.0126584	0.0251155	0.0401663	0.626054	Trmt1l		ENSMUSG00000059796	3829.21	-0.0305007	0.0443942	0.0366797	0.573015	Eif4a1
ENSMUSG00000025781	3741.19	-0.0275022	0.0367691	0.0402908	0.626054	Atp5c1		ENSMUSG00000035678	19.2845	-0.00332266	0.0241067	0.0368949	0.57584	Tnfsf9
ENSMUSG00000029544	5346.04	-0.020923	0.0331265	0.0403564	0.626054	Cabp1		ENSMUSG00000022843	4449.1	-0.0257704	0.0408607	0.0369519	0.576196	Clcn2
ENSMUSG00000031659	498.368	0.00989012	0.0232569	0.0403586	0.626054	Adcy7		ENSMUSG00000026614	1371.2	0.0196213	0.0344533	0.0370989	0.576795	Slc30a10
ENSMUSG00000049536	368.918	-0.0101885	0.0234384	0.0404096	0.626054	Tceal1		ENSMUSG00000047033	177.383	0.00778326	0.0254316	0.0371205	0.576795	Pcdhb15
ENSMUSG00000039879	1180.41	-0.0164347	0.028354	0.0404184	0.626054	Heca		ENSMUSG00000020734	3933.37	0.0331197	0.0539005	0.0372598	0.576795	Grin2c
ENSMUSG00000028088	113.413	-0.00448465	0.0208065	0.0404925	0.626054	Fmo5		ENSMUSG00000039449	1566.75	-0.0238895	0.0387381	0.0372811	0.576795	Prpf18
ENSMUSG00000110547	38.6785	-0.00276283	0.0204172	0.0404963	0.626054	Gm29773		ENSMUSG00000020930	58.6817	-0.00489025	0.0244495	0.0373092	0.576795	Ccdc103
ENSMUSG00000029500	1309.63	-0.0161557	0.0283179	0.0405108	0.626054	Pgam5		ENSMUSG00000024451	840.566	0.0176221	0.0321619	0.037323	0.576795	Arap3
ENSMUSG00000045193	2359.68	0.0214837	0.0341521	0.0406612	0.627736	Cirbp		ENSMUSG00000020538	2030.25	0.0172128	0.0318205	0.0373281	0.576795	Srebf1
ENSMUSG00000037300	1949.89	0.021825	0.035312	0.0407223	0.628038	Ttc13		ENSMUSG00000027878	957.068	0.0169987	0.0318051	0.0373331	0.576795	Notch2
ENSMUSG00000029660	9.87424	0.00151889	0.0202514	0.0407494	NA	Tex26		ENSMUSG00000032434	1712.27	0.0155447	0.0299574	0.037453	0.578116	Cmtm6
ENSMUSG00000070047	2392.37	0.0164522	0.0287279	0.0408144	0.628817	Fat1		ENSMUSG00000053113	164.253	-0.0078625	0.0254597	0.0376444	0.578974	Socs3
ENSMUSG00000015880	10.5028	-0.00143275	0.0202433	0.0408381	NA	Ncapg		ENSMUSG00000024863	7.94714	-0.00210444	0.023931	0.0376491	NA	Mbl2
ENSMUSG00000031570	1062.48	0.0132038	0.0256024	0.0408649	0.628935	Plpp5		ENSMUSG00000044583	193.13	0.00902474	0.0259937	0.0376588	0.578974	Tlr7
ENSMUSG00000033961	393.241	0.00977014	0.0231676	0.0409053	0.628935	Zfp446		ENSMUSG00000062168	20.8013	0.0030409	0.0240585	0.037715	0.578974	Ppef1
ENSMUSG00000073000	10.9438	-0.00117509	0.0202226	0.0409652	NA	Gm10451		ENSMUSG00000045662	17.5405	-0.00272438	0.0240095	0.0377344	NA	Henmt1
ENSMUSG00000020234	92.2247	0.00465703	0.0208557	0.0410312	0.629204	4930404N11Rik		ENSMUSG00000039108	1993.78	-0.027642	0.0443674	0.0377672	0.579247	Lsm14b
ENSMUSG00000032294	21593.1	-0.0301058	0.0391172	0.0410368	0.629204	Pkm		ENSMUSG00000066607	6812.49	-0.0366427	0.0464806	0.0378438	0.579736	Insyn1
ENSMUSG00000029580	13783.3	-0.0288324	0.0350939	0.0410477	0.629204	Actb		ENSMUSG00000020153	1775.74	-0.0300367	0.0445184	0.0378779	0.579736	Ndufs7
ENSMUSG00000003476	35.7067	0.00269008	0.0204046	0.0411301	NA	Crhr2		ENSMUSG00000009291	2783.34	0.0317134	0.0441456	0.0379025	0.579736	Pttg1ip
ENSMUSG00000001768	1279.66	-0.0141265	0.0264003	0.0411323	0.629679	Rin2		ENSMUSG00000050930	88.9851	0.00623899	0.0248558	0.0379737	0.580297	Map10
ENSMUSG00000034168	1984.56	-0.0161168	0.0287245	0.0412487	0.630109	Irf2bpl		ENSMUSG00000031953	198.211	0.00962191	0.026287	0.0380128	0.580368	Tmem170
ENSMUSG00000044071	821.019	-0.0112166	0.0241461	0.0412735	0.630109	Tafa2		ENSMUSG00000048351	362.067	-0.0129108	0.0282982	0.0380865	0.580966	Coa7
ENSMUSG00000034889	853.857	-0.0141406	0.0266262	0.0413315	0.630358	Cactin		ENSMUSG00000052861	504.852	-0.0144942	0.0295287	0.038128	0.580994	Dnah6
ENSMUSG00000028322	161.872	-0.00674193	0.0216542	0.041407	0.630873	Exosc3		ENSMUSG00000050555	213.022	0.00938608	0.0261546	0.0381574	0.580994	Hyls1
ENSMUSG00000027680	1788.59	-0.0154382	0.0274554	0.0415267	0.632059	Fxr1		ENSMUSG00000079434	222.647	0.00941237	0.0262096	0.0382141	0.581331	Neu2
ENSMUSG00000035914	473.142	0.00929247	0.0228887	0.0415963	0.632111	Cd276		ENSMUSG00000044433	1176.81	-0.0163792	0.0309663	0.0382505	0.581359	Camsap3
ENSMUSG00000020225	927.163	-0.0161199	0.028155	0.0416757	0.632111	Tmbim4		ENSMUSG00000002820	952.135	-0.0229432	0.0382393	0.0383006	0.581595	Atg4d
ENSMUSG00000113111	3.89598	0.000881328	0.0202037	0.0417696	NA	Gm7754		ENSMUSG00000032097	4749	-0.0309401	0.0408042	0.0383971	0.58201	Ddx6
ENSMUSG00000030549	16.6215	0.00190995	0.0202927	0.0418769	NA	Rhcg		ENSMUSG00000092212	65.6371	-0.00581537	0.024712	0.0385159	0.583207	Slc22a13b
ENSMUSG00000031558	2246.99	0.01338	0.0254411	0.0419174	0.632111	Slit2		ENSMUSG00000040998	1083.56	-0.00737709	0.0247355	0.0385515	0.583207	Npnt
ENSMUSG00000020747	3175.93	0.0176627	0.029995	0.0419398	0.632111	Tmem94		ENSMUSG00000019883	992.394	0.0219861	0.0366363	0.03858	0.583207	Echdc1
ENSMUSG00000003934	1692.66	0.0184378	0.0312958	0.0419408	0.632111	Efnb3		ENSMUSG00000033770	21.8264	-0.00274462	0.0240125	0.0386389	0.583572	Clcnka
ENSMUSG00000048827	84.7904	0.00448969	0.020804	0.0419454	0.632111	Pkd1l3		ENSMUSG00000027502	1591.35	-0.00941918	0.0246912	0.0387085	0.584099	Rtf2
ENSMUSG00000060240	5432.24	-0.0176181	0.0293525	0.0419712	0.632111	Cend1		ENSMUSG00000008822	239.486	-0.0104964	0.0267542	0.0387811	0.584671	Acyp1
ENSMUSG00000086034	57.1912	0.00301715	0.020442	0.0420139	0.632111	Gm15201		ENSMUSG00000087095	60.4633	0.0045665	0.0243668	0.0388225	0.58477	Emx2os
ENSMUSG00000024620	1054.58	0.0131625	0.0256011	0.0420386	0.632111	Pdgfrb		ENSMUSG00000021367	91.4575	0.00547038	0.0246084	0.0388955	0.584823	Edn1
ENSMUSG00000048583	52.7808	0.00337919	0.0205349	0.0420405	0.632111	Igf2		ENSMUSG00000024087	149.635	0.00666223	0.0249928	0.0389856	0.585406	Cyp1b1
ENSMUSG00000069378	27.9091	-0.0027422	0.020413	0.0420646	NA	Prdm6		ENSMUSG00000043833	166.53	0.00938108	0.0262069	0.0390039	0.585406	2900005J15Rik
ENSMUSG00000036473	4901.45	0.0270404	0.0352604	0.0420738	0.632111	Tbc1d24		ENSMUSG00000027524	313.301	0.0105547	0.0267062	0.0391701	0.587378	Edn3
ENSMUSG00000010492	33.9396	0.00324386	0.0205057	0.0421275	NA	Uckl1os		ENSMUSG00000033420	847.689	0.0188441	0.0331535	0.0392293	0.587741	Antxr1
ENSMUSG00000025915	778.366	0.0142262	0.026595	0.0421388	0.632458	Sgk3		ENSMUSG00000097049	19.119	0.00347661	0.0241331	0.039301	0.588291	6530411M01Rik
ENSMUSG00000036353	2333.97	0.0204951	0.0330609	0.0422449	0.63317	P2ry12		ENSMUSG00000050248	984.766	-0.0187691	0.0333366	0.0395977	0.591193	Evc2
ENSMUSG00000024575	4.80701	-0.00080077	0.0201994	0.0422588	NA	Pde6a		ENSMUSG00000027603	5729.24	-0.0269688	0.0398054	0.0396183	0.591193	Ggt7
ENSMUSG00000032536	7715.32	-0.0283056	0.0317502	0.0423185	0.63317	Trak1		ENSMUSG00000038267	3882.39	0.0250799	0.0401717	0.0396354	0.591193	Slc22a23
ENSMUSG00000039232	9.00702	-0.00150066	0.0202493	0.0423327	NA	Stx11		ENSMUSG00000025190	5444.52	-0.0295102	0.0430649	0.0397027	0.591673	Got1
ENSMUSG00000037253	1031.94	-0.0102627	0.0228781	0.0423461	0.63317	Mex3c		ENSMUSG00000002833	3061.35	-0.0194336	0.0325107	0.0397392	0.591692	Hdgfl2
ENSMUSG00000020940	133.931	0.00599132	0.0212939	0.0423538	0.63317	Efcab15		ENSMUSG00000087590	156.471	0.00698474	0.0250802	0.0398243	0.591931	Epb41l4aos
ENSMUSG00000041959	285.631	-0.00788355	0.0221169	0.0424854	0.633703	S100a10		ENSMUSG00000004099	1863.13	-0.030924	0.0454579	0.0398585	0.591931	Dnmt1
ENSMUSG00000022012	706.041	-0.00870656	0.0221337	0.0425233	0.633703	Enox1		ENSMUSG00000030785	111.444	-0.00710749	0.025152	0.0398608	0.591931	Cox6a2
ENSMUSG00000058897	2078.15	0.0176179	0.0308117	0.0425389	0.633703	Col25a1		ENSMUSG00000109841	23.0044	0.00317337	0.0240778	0.039961	0.592036	E330011O21Rik
ENSMUSG00000004952	319.964	0.00864181	0.0225219	0.0425572	0.633703	Rasa4		ENSMUSG00000004665	216.872	0.00860612	0.0258003	0.0399733	0.592036	Cnn2
ENSMUSG00000072966	3532.32	0.0204231	0.0301494	0.0428758	0.63782	Gprasp2		ENSMUSG00000043496	3055.96	0.0158016	0.0305598	0.0399849	0.592036	Tril
ENSMUSG00000026648	721.139	0.0111471	0.0240863	0.0429707	0.638042	Dclre1c		ENSMUSG00000026578	426.745	-0.0148917	0.0297063	0.0400086	0.592036	Ccdc181
ENSMUSG00000022231	1309.9	0.0132056	0.0256344	0.0430174	0.638042	Sema5a		ENSMUSG00000035168	541.351	0.014082	0.0290893	0.0400968	0.592504	Tanc1
ENSMUSG00000024955	1610.44	-0.0184022	0.031041	0.0430657	0.638132	Esrra		ENSMUSG00000031827	1409.6	0.0260784	0.0414529	0.0401107	0.592504	Cotl1
ENSMUSG00000007030	24.0408	-0.00212436	0.0203191	0.0430885	NA	Vwa7		ENSMUSG00000004667	1076.36	-0.0205177	0.0349051	0.0401857	0.593091	Polr2e
ENSMUSG00000066406	2595.31	0.0168479	0.0288752	0.0431121	0.638194	Akap13		ENSMUSG00000019577	566.861	0.0135538	0.0287327	0.0402281	0.593197	Pdk4
ENSMUSG00000032698	724.296	0.0130052	0.0255406	0.0431773	0.638325	Lmo2		ENSMUSG00000038086	14.4955	0.00231993	0.0239552	0.0402855	NA	Hspb2
ENSMUSG00000041360	704.19	-0.0123821	0.0249899	0.0432101	0.638325	Pum3		ENSMUSG00000025887	35.5377	0.00359471	0.024154	0.0402886	0.593437	Casp12
ENSMUSG00000034403	4161.57	-0.0219571	0.0338343	0.0432576	0.638325	Pja1		ENSMUSG00000091575	3.63255	-0.000921844	0.0238354	0.0403334	NA	2010016I18Rik
ENSMUSG00000043243	132.83	-0.00465867	0.0208521	0.0433421	0.638325	Niban3		ENSMUSG00000049401	1183.56	-0.0220399	0.0373543	0.0403515	0.593437	Ogfr
ENSMUSG00000083193	6.61697	-0.00105152	0.0202137	0.0433618	NA	4930595D18Rik		ENSMUSG00000032394	62.2285	-0.00555057	0.0246294	0.0403536	0.593437	Igdcc3
ENSMUSG00000039202	6408.52	0.0190061	0.0295957	0.0433848	0.638325	Abhd2		ENSMUSG00000037656	2096.47	0.0179838	0.0322628	0.0404358	0.593658	Slc20a2
ENSMUSG00000044927	1259.01	-0.0110433	0.0235842	0.043409	0.638325	H1f10		ENSMUSG00000031362	6.16077	-0.00113656	0.023847	0.0404895	NA	Xlr4c
ENSMUSG00000027803	1063.54	0.0153944	0.0273606	0.0434166	0.638325	Wwtr1		ENSMUSG00000022075	3777.05	-0.0271426	0.0421066	0.0404926	0.59369	Rhobtb2
ENSMUSG00000041355	1747.73	-0.0156389	0.0261554	0.0436636	0.640729	Ssr2		ENSMUSG00000031196	64.6627	0.00496213	0.0244634	0.0405233	0.59369	F8
ENSMUSG00000027221	11310.8	-0.0307254	0.0390551	0.0436942	0.640729	Chst1		ENSMUSG00000024560	1717.97	-0.0270021	0.0429848	0.0405438	0.59369	Cxxc1
ENSMUSG00000019146	3614.95	-0.0305777	0.0536954	0.0437073	0.640729	Cacng2		ENSMUSG00000070687	15.2995	0.00197967	0.0239165	0.0406994	NA	Htr1d
ENSMUSG00000033126	146.743	-0.00547001	0.021109	0.0438205	0.641742	Ybey		ENSMUSG00000035198	828.401	-0.018718	0.0333432	0.0407485	0.595385	Tubg1
ENSMUSG00000027074	14.7056	0.00161865	0.0202609	0.0438256	NA	Slc43a3		ENSMUSG00000057069	935.425	-0.018172	0.0319231	0.0407948	0.595385	Ero1b
ENSMUSG00000018068	1351.4	0.0132497	0.0249127	0.0438613	0.641742	Ints2		ENSMUSG00000074796	67.3286	-0.00590026	0.0247323	0.0408017	0.595385	Slc4a11
ENSMUSG00000040586	366.395	0.00862244	0.0224017	0.0439202	0.641983	Ofd1		ENSMUSG00000020611	3094.87	0.0244975	0.0403153	0.0408101	0.595385	Gna13
ENSMUSG00000086629	33.9873	0.00234587	0.020351	0.0440792	NA	2810403D21Rik		ENSMUSG00000037465	794.562	-0.0152472	0.0299757	0.0408365	0.595385	Klf10
ENSMUSG00000027722	200.975	-0.0061629	0.0213565	0.044096	0.643929	Spata5		ENSMUSG00000022353	1295.62	0.0270768	0.0452364	0.040957	0.596625	Mtss1
ENSMUSG00000078137	422.525	-0.00863292	0.0224889	0.0441812	0.643929	Ankrd63		ENSMUSG00000032193	951.566	0.0125138	0.0277942	0.0410305	0.596896	Ldlr
ENSMUSG00000020908	91.4746	0.00435009	0.0207653	0.0443629	0.645954	Myh3		ENSMUSG00000025078	1246.04	0.0172377	0.0317072	0.0410511	0.596896	Nhlrc2
ENSMUSG00000089789	12.3849	0.00147768	0.0202471	0.0443703	NA	Rdh1		ENSMUSG00000001786	762.324	0.0196843	0.0337958	0.0410821	0.596896	Fbxo7
ENSMUSG00000032966	9090.07	-0.0215999	0.0322549	0.0444197	0.646159	Fkbp1a		ENSMUSG00000020601	1814.49	0.027892	0.0431508	0.0412047	0.597691	Trib2
ENSMUSG00000041570	5099.2	-0.0225742	0.034407	0.0445257	0.647078	Camsap2		ENSMUSG00000021824	2017.86	0.0264327	0.0413606	0.0412925	0.598403	Ap3m1
ENSMUSG00000074247	1913.54	-0.024803	0.036924	0.0445689	0.647084	Dda1		ENSMUSG00000039860	3406.79	-0.0233639	0.0376355	0.0413565	0.598657	Srrm3
ENSMUSG00000050994	7.0607	-0.00119967	0.0202239	0.0446901	NA	Adgb		ENSMUSG00000054893	399.61	-0.0151389	0.0298887	0.0414573	0.599243	Zfp667
ENSMUSG00000078923	22.9759	0.00225699	0.0203369	0.0446911	NA	Ube2v1		ENSMUSG00000010154	520.967	-0.0142945	0.0292541	0.0415264	0.599727	Spire2
ENSMUSG00000048915	876.245	-0.0105458	0.0236488	0.0447787	0.649506	Efna5		ENSMUSG00000039531	392.565	0.0110264	0.0270565	0.0416477	0.600184	Zup1
ENSMUSG00000048473	4.15329	-0.000711743	0.0201951	0.0449081	NA	Sult6b2		ENSMUSG00000070733	3168.83	0.0287255	0.0419217	0.0416748	0.600184	Fryl
ENSMUSG00000029127	484.85	-0.0108577	0.0238347	0.0449651	0.649914	Zbtb49		ENSMUSG00000032763	881.939	0.0135517	0.0279034	0.0417797	0.600184	Ilvbl
ENSMUSG00000033540	493.186	0.0111272	0.0240175	0.0450335	0.649914	Idua		ENSMUSG00000044197	944.734	0.013683	0.028093	0.0417927	0.600184	Gpr146
ENSMUSG00000013787	8326.89	0.0276733	0.0363886	0.0451504	0.649914	Ehmt2		ENSMUSG00000022971	572.63	0.0151975	0.0299778	0.0418048	0.600184	Ifnar2
ENSMUSG00000085887	64.8444	0.00358435	0.0205785	0.045171	0.649914	Arhgap27os3		ENSMUSG00000051169	276.098	-0.012041	0.0277613	0.0418077	0.600184	Rpusd3
ENSMUSG00000000881	4619.69	-0.024658	0.0349235	0.0451774	0.649914	Dlg3		ENSMUSG00000031074	19.6315	0.00271124	0.0240059	0.0418915	0.600873	Fgf3
ENSMUSG00000032413	1978.68	0.0145428	0.0266726	0.045185	0.649914	Rasa2		ENSMUSG00000015476	4919.66	-0.0254296	0.0415909	0.0420257	0.601111	Prrt1
ENSMUSG00000036718	110.179	0.00429132	0.0207469	0.0452441	0.649914	Micall2		ENSMUSG00000057719	17.509	0.000764716	0.0238284	0.0420436	NA	Sh3rf2
ENSMUSG00000024215	19.3156	-0.00219475	0.020328	0.0452644	NA	Spdef		ENSMUSG00000061601	12475.4	-0.0283508	0.0402911	0.0420714	0.601111	Pclo
ENSMUSG00000021384	88.5532	-0.00490855	0.0209236	0.0453003	0.649914	Susd3		ENSMUSG00000032289	365.302	0.00728382	0.0250561	0.0420734	0.601111	Thsd4
ENSMUSG00000049932	980.647	-0.013294	0.0256285	0.0453207	0.649914	H2ax		ENSMUSG00000064267	150.567	0.00832203	0.025646	0.0421977	0.601111	Hvcn1
ENSMUSG00000038119	710.624	0.0119101	0.0245846	0.0453228	0.649914	Cdon		ENSMUSG00000030683	9752.13	-0.014873	0.0289166	0.0422089	0.601111	Sez6l2
ENSMUSG00000001948	25.7893	0.00265205	0.0203964	0.0453292	NA	Spa17		ENSMUSG00000039205	2326.32	-0.0193051	0.0338077	0.0422221	0.601111	Ciz1
ENSMUSG00000032725	33.5289	0.00288813	0.020437	0.0453809	NA	Folr2		ENSMUSG00000048078	5351.51	-0.0219147	0.0361984	0.0422397	0.601111	Tenm4
ENSMUSG00000021234	599.935	-0.0133388	0.0257964	0.0454124	0.650372	Fam161b		ENSMUSG00000050397	70.8955	0.00554691	0.0246248	0.0422521	0.601111	Foxl2
ENSMUSG00000052253	1033.25	-0.0145484	0.0267967	0.0454408	0.650372	Zfp622		ENSMUSG00000020846	683.06	0.0112355	0.0271613	0.0422653	0.601111	Rflnb
ENSMUSG00000050222	392.679	-0.00854418	0.0224349	0.0455217	0.650912	Il17d		ENSMUSG00000020929	2518.52	-0.0269881	0.0407039	0.042332	0.601232	Eftud2
ENSMUSG00000047182	7.40119	0.00150316	0.0202492	0.045538	NA	Irs3		ENSMUSG00000027752	590.275	-0.0160882	0.0306893	0.0424123	0.601232	Exosc8
ENSMUSG00000086111	5.26292	0.00106424	0.0202145	0.0455842	NA	Gm15326		ENSMUSG00000060149	309.281	-0.0109751	0.0270046	0.042413	0.601232	BC002059
ENSMUSG00000032534	889.989	-0.01199	0.0246201	0.0456386	0.651199	Cep63		ENSMUSG00000070305	176.968	0.00853467	0.0257384	0.0424168	0.601232	Mpzl3
ENSMUSG00000057666	27219.1	-0.029506	0.0379577	0.0456429	0.651199	Gapdh		ENSMUSG00000032565	402.25	0.0118698	0.0275613	0.0424618	0.601363	Nudt16
ENSMUSG00000021775	3912.61	-0.0171898	0.0285357	0.045708	0.651199	Nr1d2		ENSMUSG00000064441	6.11476	-0.00175323	0.0238935	0.0425061	NA	Snord37
ENSMUSG00000031731	3005.91	-0.0226489	0.0336327	0.045714	0.651199	Ap1g1		ENSMUSG00000026179	4720.09	-0.0258881	0.0390905	0.0425107	0.60137	Pnkd
ENSMUSG00000047603	609.859	-0.0115499	0.024295	0.0457578	0.651209	Zfp235		ENSMUSG00000029516	5627.05	-0.0304871	0.038352	0.0425891	0.60137	Cit
ENSMUSG00000019890	20.7636	0.00174573	0.0202732	0.0459117	NA	Nts		ENSMUSG00000021209	1238.16	0.0222767	0.0365157	0.0425946	0.60137	Ppp4r4
ENSMUSG00000103114	111.313	0.00507536	0.0209599	0.0459515	0.652736	Gm32200		ENSMUSG00000047557	699.45	0.0166912	0.0312135	0.0426401	0.60137	Lxn
ENSMUSG00000000154	17.7284	-0.00209428	0.0203146	0.0460142	NA	Slc22a18		ENSMUSG00000043015	441.537	0.0108499	0.0269304	0.0426409	0.60137	Nemp2
ENSMUSG00000029343	133.038	-0.00585296	0.0212361	0.0460629	0.653011	Crybb1		ENSMUSG00000020888	1072.66	-0.0207088	0.0352048	0.0427483	0.602302	Dvl2
ENSMUSG00000023074	309.835	-0.00845553	0.0223886	0.0461018	0.653011	Mospd1		ENSMUSG00000021779	2010.73	-0.0250739	0.0399472	0.0427786	0.602302	Thrb
ENSMUSG00000003436	48.3932	0.00302483	0.0204614	0.0461145	0.653011	Dll3		ENSMUSG00000048602	99.6399	0.00636771	0.024799	0.042822	0.602408	Morc2b
ENSMUSG00000030983	1031.95	-0.0156447	0.0276047	0.0461437	0.653011	Bccip		ENSMUSG00000041096	3597.7	-0.0297332	0.0404034	0.0430201	0.60469	Tspyl2
ENSMUSG00000073399	3.35638	0.000799477	0.0201992	0.0461807	NA	Trim40		ENSMUSG00000081895	42.2437	-0.00398332	0.0242301	0.043139	0.605854	Rpl17-ps10
ENSMUSG00000020349	8090.26	-0.0251553	0.0379961	0.0462404	0.653767	Ppp2ca		ENSMUSG00000044835	1297.04	-0.015526	0.0294202	0.0432101	0.606347	Ankrd45
ENSMUSG00000019210	6575.88	-0.0128713	0.0226806	0.0463597	0.654841	Atp6v1e1		ENSMUSG00000054978	6.59243	0.0015765	0.0238782	0.0433181	NA	Kbtbd13
ENSMUSG00000026301	29.7309	0.00232999	0.0203467	0.0464311	NA	Iqca		ENSMUSG00000089857	202.349	-0.00857058	0.0257521	0.0433229	0.606451	Zfp882
ENSMUSG00000031880	60.6183	0.00389184	0.0206454	0.046444	0.655378	Rrad		ENSMUSG00000046768	170.251	0.00866587	0.0257918	0.043332	0.606451	Rhoj
ENSMUSG00000058174	9.61324	-0.00136082	0.0202365	0.0465025	NA	Gm5148		ENSMUSG00000051518	347.998	-0.00997705	0.0264435	0.0433742	0.606451	Rps19bp1
ENSMUSG00000052305	2269.52	-0.00472299	0.0208701	0.046506	0.655378	Hbb-b1		ENSMUSG00000044243	55.0723	0.00529459	0.0245469	0.0434054	0.606451	Bhlha9
ENSMUSG00000022912	720.758	0.0138895	0.0261947	0.0465277	0.655378	Pros1		ENSMUSG00000004668	7.33304	0.00156252	0.0238769	0.0434547	NA	Abca13
ENSMUSG00000025318	8971.37	-0.0199416	0.0304577	0.0465771	0.655463	Jph3		ENSMUSG00000056220	90.2517	0.00598097	0.0247528	0.0434664	0.606451	Pla2g4a
ENSMUSG00000004849	4969.32	-0.0236262	0.0339004	0.0466662	0.656085	Ap1s1		ENSMUSG00000028882	962.043	0.0233297	0.0382965	0.0435698	0.606451	Ppp1r8
ENSMUSG00000043279	642.283	0.00842822	0.0220139	0.0467082	0.656085	Trim56		ENSMUSG00000066842	498.517	0.0108226	0.0269091	0.0435895	0.606451	Hmcn1
ENSMUSG00000028937	3929.07	-0.0191522	0.0295113	0.046758	0.656176	Acot7		ENSMUSG00000050493	27.5576	-0.00340866	0.0241181	0.0436076	0.606451	Fam167b
ENSMUSG00000048617	134.582	0.0054433	0.0210926	0.0468562	0.656943	Rtbdn		ENSMUSG00000042138	1058.52	-0.0147545	0.0289828	0.0436284	0.606451	Msantd2
ENSMUSG00000044018	654.927	-0.0119785	0.0245777	0.0471716	0.659289	Mrpl50		ENSMUSG00000028953	2361.87	-0.0308912	0.0422878	0.0436791	0.606451	Abcf2
ENSMUSG00000040943	2851.71	0.0194105	0.0306828	0.0472867	0.659289	Tet2		ENSMUSG00000003134	910.784	0.0228614	0.0388703	0.0436842	0.606451	Tbc1d8
ENSMUSG00000050558	51.641	0.00347853	0.0205501	0.0473256	0.659289	Prokr2		ENSMUSG00000028106	1606.8	-0.0218491	0.0349685	0.0437582	0.606451	Rprd2
ENSMUSG00000091971	144.931	-0.00473668	0.0208698	0.0473465	0.659289	Hspa1a		ENSMUSG00000039097	14.3545	0.00228992	0.0239507	0.0437835	NA	Rln1
ENSMUSG00000038175	627.379	-0.0155974	0.0287079	0.0473569	0.659289	Mylip		ENSMUSG00000022220	150.536	0.00570622	0.0245899	0.0438103	0.606674	Adcy4
ENSMUSG00000032035	995.962	0.0114979	0.0242778	0.04742	0.659289	Ets1		ENSMUSG00000022125	493.907	0.0138608	0.0287713	0.0440975	0.609372	Cln5
ENSMUSG00000025809	3325.5	0.0188744	0.0303792	0.0474207	0.659289	Itgb1		ENSMUSG00000017999	1155.1	-0.0179717	0.031678	0.0441138	0.609372	Ddx27
ENSMUSG00000079283	179.191	-0.00605394	0.0213089	0.0474399	0.659289	2310009B15Rik		ENSMUSG00000086386	5.7986	-0.00147625	0.0238697	0.0441178	NA	Gm12108
ENSMUSG00000059991	2489.78	0.0139204	0.0262402	0.0474681	0.659289	Nptx2		ENSMUSG00000068959	134.157	0.00793438	0.0255482	0.0442065	0.610151	Zfp619
ENSMUSG00000006471	408.558	0.00905061	0.0227016	0.0475396	0.659289	Ndor1		ENSMUSG00000061462	109.925	0.0060405	0.0247228	0.0442679	0.610498	Obscn
ENSMUSG00000031015	929.592	0.0119285	0.024405	0.0476569	0.659289	Swap70		ENSMUSG00000042178	515.926	0.0143328	0.0292295	0.0443484	0.611107	Armc5
ENSMUSG00000019868	644.926	-0.011839	0.0244731	0.0476912	0.659289	Vta1		ENSMUSG00000068566	2657.95	-0.0128576	0.0277378	0.0444309	0.611174	Myadm
ENSMUSG00000060373	4034.72	-0.0295485	0.0400927	0.047716	0.659289	Hnrnpc		ENSMUSG00000015671	1479.36	-0.0241291	0.0381235	0.0444316	0.611174	Psma2
ENSMUSG00000079469	814.19	0.0227997	0.043135	0.0477469	0.659289	Pigb		ENSMUSG00000058503	805.957	-0.0202965	0.0347309	0.0444622	0.611174	Fam133b
ENSMUSG00000038930	628.097	0.0109297	0.0238519	0.0477481	0.659289	Rccd1		ENSMUSG00000018199	1910.02	0.0284271	0.0402778	0.0445366	0.611697	Ro60
ENSMUSG00000051062	612.343	-0.00874353	0.0224277	0.0478633	0.659289	Fbll1		ENSMUSG00000031516	1151.74	-0.0171285	0.0312128	0.0445979	0.611698	Dctn6
ENSMUSG00000028161	26199.7	-0.0187834	0.030336	0.047944	0.659289	Ppp3ca		ENSMUSG00000015484	73.4908	-0.00596152	0.0247452	0.0446094	0.611698	Fam163a
ENSMUSG00000024066	269.025	-0.00332935	0.0205196	0.0479639	0.659289	Xdh		ENSMUSG00000071649	5583.32	-0.0337658	0.0462013	0.0446826	0.61216	B3gat3
ENSMUSG00000052364	725.81	0.00772466	0.0213925	0.0479999	0.659289	B630019K06Rik		ENSMUSG00000025787	33.3742	-0.00312146	0.0240679	0.044961	0.614502	Tgm4
ENSMUSG00000029528	1691.4	0.01426	0.0265961	0.0480417	0.659289	Pxn		ENSMUSG00000033966	405.039	-0.00996139	0.0264243	0.0449924	0.614502	Cdkl4
ENSMUSG00000026662	894.962	0.0133251	0.0256863	0.0480861	0.659289	Sephs1		ENSMUSG00000020773	301.765	0.0122439	0.0277257	0.0449965	0.614502	Trim47
ENSMUSG00000029781	1596.1	0.0156193	0.0273013	0.0481098	0.659289	Fkbp9		ENSMUSG00000027882	739.65	0.0147787	0.0295765	0.0450382	0.614572	Stxbp3
ENSMUSG00000004460	2118.16	-0.0231351	0.0350973	0.0481251	0.659289	Dnajb11		ENSMUSG00000019978	6211.22	0.02722	0.0383683	0.0451216	0.615212	Epb41l2
ENSMUSG00000027386	18.7715	0.00173758	0.0202721	0.0481334	NA	Fbln7		ENSMUSG00000030798	345.356	0.0107707	0.0268663	0.0451865	0.615231	Cd37
ENSMUSG00000026458	2556.9	0.020728	0.0336983	0.0481577	0.659289	Ppfia4		ENSMUSG00000026579	29.0123	0.00333536	0.0241035	0.0451961	0.615231	F5
ENSMUSG00000012296	1380.88	-0.0156872	0.0272113	0.048301	0.659472	Tjap1		ENSMUSG00000043439	3878.03	-0.0178866	0.0320754	0.0453994	0.617498	Epop
ENSMUSG00000022018	768.768	-0.0142378	0.0263183	0.0483019	0.659472	Rgcc		ENSMUSG00000074151	55.2876	0.00454657	0.0243543	0.0455249	0.618206	Nlrc5
ENSMUSG00000111443	30.1359	-0.00282984	0.0204247	0.0483673	NA	LOC118567674		ENSMUSG00000021186	193.951	0.00691816	0.0250688	0.0456282	0.619108	Fbln5
ENSMUSG00000074102	2240.42	-0.0232079	0.0350951	0.0484452	0.660832	Rbm15b		ENSMUSG00000032649	563.612	0.0178084	0.0320569	0.0458527	0.621152	Colgalt2
ENSMUSG00000014769	2176.51	-0.010783	0.0226979	0.0485157	0.661005	Psmb1		ENSMUSG00000066838	595.243	-0.0136197	0.0287076	0.0459268	0.621399	Zfp772
ENSMUSG00000057816	4.69256	0.00103144	0.0202121	0.048526	NA	Cfap299		ENSMUSG00000006586	520.1	-0.0118255	0.0274811	0.0459448	0.621399	Runx1t1
ENSMUSG00000027581	10581.1	-0.0163444	0.0273768	0.0485454	0.661005	Stmn3		ENSMUSG00000042787	529.409	-0.0158592	0.0304724	0.0462492	0.625004	Exog
ENSMUSG00000045210	1873.41	-0.016323	0.0276267	0.0487083	0.662255	Vcpip1		ENSMUSG00000034311	93.2739	-0.00687066	0.0250498	0.0463237	0.625004	Kif4
ENSMUSG00000029705	2070.68	-0.0173503	0.0293499	0.0487248	0.662255	Cux1		ENSMUSG00000020514	231.666	-0.0100495	0.0264414	0.0463734	0.625004	Mrpl22
ENSMUSG00000055926	10.0686	-0.00142784	0.020242	0.0487446	NA	Gm14137		ENSMUSG00000006369	397.172	0.0107981	0.0268718	0.0464239	0.625004	Fbln1
ENSMUSG00000003526	1417.69	-0.0122888	0.0248855	0.0488249	0.662289	Prodh		ENSMUSG00000031257	10.2234	-0.00196055	0.0239131	0.0464405	NA	Nox1
ENSMUSG00000007850	10438.4	-0.0210614	0.0353827	0.048844	0.662289	Hnrnph1		ENSMUSG00000024941	2109.42	-0.0169585	0.0282651	0.0464522	0.625004	Scyl1
ENSMUSG00000091956	95.7456	-0.00447679	0.0207937	0.0488588	0.662289	C2cd4b		ENSMUSG00000037860	157.208	0.0085037	0.025708	0.046465	0.625004	Aim2
ENSMUSG00000048138	80.9355	-0.00400507	0.0206709	0.04893	0.662659	Dmrt2		ENSMUSG00000018634	1887.05	-0.0148592	0.0294256	0.0464713	0.625004	Crhr1
ENSMUSG00000074625	14.24	0.00170459	0.0202685	0.0490438	NA	Arhgap40		ENSMUSG00000034786	70.1831	0.00653087	0.0249288	0.0465776	0.625428	Gpsm3
ENSMUSG00000035495	825.346	0.0135164	0.0257749	0.049083	0.663891	Tstd2		ENSMUSG00000052713	911.954	0.0171994	0.031482	0.046703	0.625428	Zfp608
ENSMUSG00000020307	1378.43	-0.014702	0.0267743	0.0491491	0.663891	Cdc34		ENSMUSG00000015092	2104.68	-0.0225962	0.0359933	0.0467263	0.625428	Edf1
ENSMUSG00000069919	2046.86	-0.00471696	0.0208507	0.0491584	0.663891	Hba-a1		ENSMUSG00000023806	173.539	0.00825072	0.0255944	0.0467413	0.625428	Rsph3b
ENSMUSG00000039405	640.099	0.00852981	0.0224111	0.049213	0.663891	Prss23		ENSMUSG00000018765	4010.8	-0.0297088	0.0388659	0.0467452	0.625428	Fxr2
ENSMUSG00000071748	18.5075	-0.0021676	0.0203233	0.049238	NA	Styx-ps		ENSMUSG00000037210	1590.04	-0.0190494	0.0327163	0.0467519	0.625428	Fam193a
ENSMUSG00000015092	2059.28	-0.0192955	0.0339176	0.0492646	0.663891	Edf1		ENSMUSG00000038770	13.2835	-0.00263156	0.0239934	0.0467771	NA	Kpna7
ENSMUSG00000047909	2121.98	0.0154256	0.0272454	0.0492875	0.663891	Ankrd16		ENSMUSG00000042082	4385.62	0.0237956	0.0367047	0.0467906	0.625428	Arsb
ENSMUSG00000027800	372.341	0.00740916	0.0218586	0.0493723	0.663891	Tm4sf1		ENSMUSG00000033207	81.1934	0.00639617	0.0248809	0.0468002	0.625428	Mamdc2
ENSMUSG00000049939	3283.47	-0.0240725	0.0384557	0.0494451	0.664279	Lrrc4		ENSMUSG00000041297	4067.34	0.0291503	0.039994	0.0468651	0.625798	Cdk13
ENSMUSG00000073982	366.783	-0.00926172	0.0228312	0.049513	0.6646	Rhog		ENSMUSG00000024998	407.389	0.00902366	0.0255952	0.0469213	0.626051	Plce1
ENSMUSG00000040170	324.217	-0.00712023	0.0218677	0.0495797	0.664904	Fmo2		ENSMUSG00000071037	250.304	-0.0100317	0.0264339	0.0470523	0.627073	Camkmt
ENSMUSG00000007656	8379.12	-0.018367	0.0298369	0.0496982	0.66578	Arpp19		ENSMUSG00000038646	840.656	-0.0180502	0.0322045	0.0470724	0.627073	Ramac
ENSMUSG00000057176	230.041	0.00690703	0.0215519	0.0497331	0.66578	Ccdc189		ENSMUSG00000024816	528.113	0.011489	0.0272637	0.0472427	0.628269	Frmd8
ENSMUSG00000029084	158.154	0.00544281	0.0210812	0.0498962	0.666026	Cd38		ENSMUSG00000020585	7141.84	0.0222829	0.0325805	0.047275	0.628269	Laptm4a
ENSMUSG00000064368	5926.37	0.0143018	0.0264153	0.049908	0.666026	ND6		ENSMUSG00000073411	1698.74	0.0191211	0.0337997	0.0472915	0.628269	H2-D1
ENSMUSG00000021025	499.577	-0.00715346	0.0217446	0.0499634	0.666026	Nfkbia		ENSMUSG00000032579	738.237	-0.0163693	0.030725	0.0473357	0.628269	Hemk1
ENSMUSG00000036510	1467.3	0.0113106	0.0242204	0.0500119	0.666026	Cdh8		ENSMUSG00000050600	935.23	-0.017089	0.0314819	0.0473489	0.628269	Zfp831
ENSMUSG00000026491	2232.24	-0.0152005	0.0267894	0.0501985	0.666939	Ahctf1		ENSMUSG00000035944	276.608	0.0125851	0.0279611	0.0475109	0.629922	Ttc38
ENSMUSG00000009585	110.672	0.00485075	0.0208992	0.0503463	0.666939	Apobec3		ENSMUSG00000040528	17.0258	0.00235307	0.0239572	0.0475888	NA	Milr1
ENSMUSG00000054715	276.523	-0.00721687	0.0217854	0.0504549	0.666939	Zscan22		ENSMUSG00000034330	268.802	0.0108315	0.0268784	0.0476004	0.630612	Plcg2
ENSMUSG00000023272	565.05	-0.00937154	0.0228046	0.0504581	0.666939	Creld2		ENSMUSG00000004933	8617.96	-0.0245643	0.0370553	0.0476757	0.630857	Matk
ENSMUSG00000026824	4267.16	0.00637914	0.0202878	0.0504804	0.666939	Kcnj3		ENSMUSG00000050473	52.6803	0.00159648	0.0238788	0.0476973	0.630857	Slc35d3
ENSMUSG00000020354	56.6488	0.00327869	0.0205081	0.0505023	0.666939	Sgcd		ENSMUSG00000032440	1124.06	0.0140061	0.0287037	0.0477556	0.630857	Tgfbr2
ENSMUSG00000032417	327.271	-0.00778399	0.0220765	0.0506563	0.666939	Rwdd2a		ENSMUSG00000020850	4982.4	-0.0325183	0.0366276	0.0477689	0.630857	Prpf8
ENSMUSG00000034551	769.791	0.0102972	0.0234108	0.0506724	0.666939	Hdx		ENSMUSG00000041777	831.782	-0.0199262	0.0346519	0.0479338	0.632282	Cir1
ENSMUSG00000090087	17.058	0.00208912	0.0203127	0.0506911	NA	Gm15939		ENSMUSG00000081128	33.3952	-0.00387362	0.0242038	0.0480182	0.632282	Gm13328
ENSMUSG00000031242	1200.59	-0.0143083	0.0262458	0.0506953	0.666939	2610002M06Rik		ENSMUSG00000022146	214.609	0.00908455	0.0259671	0.0480705	0.632282	Osmr
ENSMUSG00000033788	365.836	0.00830927	0.0222489	0.0507282	0.666939	Dysf		ENSMUSG00000022000	3132.83	-0.0215902	0.0353952	0.0480893	0.632282	Zc3h13
ENSMUSG00000040717	288.028	0.00606949	0.0212946	0.0507459	0.666939	Il17rd		ENSMUSG00000089762	820.141	-0.0129209	0.0281594	0.0480969	0.632282	Ier5l
ENSMUSG00000094707	31.8266	0.0025003	0.0203692	0.0507662	NA	A830019P07Rik		ENSMUSG00000054509	299.715	0.0105506	0.0267218	0.0481023	0.632282	Parp4
ENSMUSG00000090000	859.468	-0.0130523	0.025325	0.0509294	0.666939	Ier3ip1		ENSMUSG00000026567	13.8622	-0.00240436	0.0239632	0.048123	NA	Adcy10
ENSMUSG00000021036	1547.45	0.0163633	0.0277944	0.0509878	0.666939	Sptlc2		ENSMUSG00000054920	2538.8	0.0228155	0.0363526	0.0482198	0.632831	Klhl5
ENSMUSG00000020883	3260.56	0.022449	0.0325362	0.0509901	0.666939	Fbxl20		ENSMUSG00000089706	643.039	0.0103111	0.0261019	0.0482546	0.632831	B230216N24Rik
ENSMUSG00000035637	525.131	-0.00768435	0.0217396	0.0510063	0.666939	Grhpr		ENSMUSG00000027350	12401.2	-0.0102566	0.0265552	0.0482642	0.632831	Chgb
ENSMUSG00000068566	2748.52	-0.017658	0.0309774	0.051028	0.666939	Myadm		ENSMUSG00000069117	265.982	-0.00758669	0.0253121	0.0483237	0.632831	Rps18-ps6
ENSMUSG00000029627	207.892	-0.00582896	0.0212142	0.0510665	0.666939	Zkscan14		ENSMUSG00000049164	566.314	0.0178685	0.0321469	0.0483572	0.632831	Zfp518a
ENSMUSG00000039205	2250.17	0.0122063	0.0242404	0.0510772	0.666939	Ciz1		ENSMUSG00000026021	1466.88	-0.015879	0.0302999	0.0483698	0.632831	Sumo1
ENSMUSG00000047155	867.932	0.0109437	0.0239083	0.0510843	0.666939	Cyp4x1		ENSMUSG00000019437	1432.57	0.0170988	0.0312016	0.0484761	0.633147	Tlcd1
ENSMUSG00000020698	4.84618	0.00102212	0.0202114	0.0511123	NA	Cct6b		ENSMUSG00000048439	302.829	0.0112505	0.0271307	0.0485011	0.633147	Nupl2
ENSMUSG00000038331	2004.76	-0.0122129	0.0244437	0.0513123	0.666939	Satb2		ENSMUSG00000024184	22.4176	-0.00313579	0.0240682	0.0487471	0.634437	Pdia2
ENSMUSG00000024913	557.148	0.00978148	0.0231004	0.0513158	0.666939	Lrp5		ENSMUSG00000105923	42.3114	0.0039108	0.0242105	0.0487862	0.634437	A830019L24Rik
ENSMUSG00000021635	618.717	0.00944623	0.0229	0.0513238	0.666939	Rad17		ENSMUSG00000038762	1986.82	-0.0385046	0.0548972	0.0487941	0.634437	Abcf1
ENSMUSG00000039717	1277.02	-0.0136166	0.0259198	0.0513284	0.666939	Ralyl		ENSMUSG00000060198	12.2459	-0.00183064	0.0238997	0.0488537	NA	Gm11353
ENSMUSG00000043557	600.954	-0.00797062	0.0221209	0.0513766	0.666939	Mdga1		ENSMUSG00000074886	2575.45	-0.029344	0.0401544	0.0488611	0.6347	Grk6
ENSMUSG00000023009	1196.62	0.0161103	0.0280974	0.0513777	0.666939	Nckap5l		ENSMUSG00000034151	5.42155	-0.00126034	0.0238541	0.0488759	NA	Zbbx
ENSMUSG00000029430	3645.49	-0.0185651	0.030222	0.0513821	0.666939	Ran		ENSMUSG00000034544	1180.94	0.0257946	0.0390723	0.0488898	0.6347	Rsrc1
ENSMUSG00000035614	1624.17	-0.0187814	0.0296056	0.0514425	0.666939	Togaram1		ENSMUSG00000041736	170.019	0.00847061	0.025682	0.0490631	0.636041	Tspo
ENSMUSG00000020744	1228.64	0.0154739	0.0268828	0.0514498	0.666939	Slc25a19		ENSMUSG00000055835	541.075	-0.0121023	0.0276248	0.0491064	0.636041	Zfp1
ENSMUSG00000036422	1829.39	-0.0118444	0.0239245	0.0514498	0.666939	Pcdh8		ENSMUSG00000080885	9.86834	0.00201722	0.0239186	0.0491478	NA	Rpl10-ps6
ENSMUSG00000025825	1552.86	-0.0157337	0.0280242	0.0515818	0.666939	Iscu		ENSMUSG00000058057	12.34	-0.00197031	0.0239134	0.049156	NA	Mettl7a3
ENSMUSG00000099083	1069.44	-0.0158987	0.0278555	0.0516128	0.666939	Atf7		ENSMUSG00000034473	427.907	0.0152627	0.0298486	0.0491894	0.636041	Sec22a
ENSMUSG00000027367	3810.46	0.0245251	0.0337138	0.0516179	0.666939	Stard7		ENSMUSG00000071984	513.323	0.0142248	0.0290605	0.0491983	0.636041	Fndc1
ENSMUSG00000040097	7570.47	-0.0192064	0.0275075	0.0516373	0.666939	Flywch1		ENSMUSG00000028278	3339.9	0.023013	0.036516	0.0491995	0.636041	Rragd
ENSMUSG00000028654	413.985	0.00912027	0.0226983	0.051673	0.666939	Mycl		ENSMUSG00000111767	6.4593	0.00133354	0.0238591	0.0492522	NA	4930546K05Rik
ENSMUSG00000034810	194.585	0.00374039	0.0204774	0.0517391	0.667106	Scn7a		ENSMUSG00000034789	2120.41	-0.0223535	0.0351179	0.049265	0.636041	Rab24
ENSMUSG00000011171	61.3558	0.00300487	0.0204546	0.0518036	0.667106	Vipr2		ENSMUSG00000080893	147.526	-0.0083768	0.0256601	0.0492812	0.636041	Ndufa12-ps
ENSMUSG00000103707	37.177	0.00287311	0.0204311	0.0518619	0.667106	Pcdha6		ENSMUSG00000025200	524.575	-0.0154394	0.0298846	0.0492956	0.636041	Cwf19l1
ENSMUSG00000049357	75.6371	-0.00379664	0.0206194	0.0518624	0.667106	Brd8dc		ENSMUSG00000029306	5.56537	0.00127022	0.0238547	0.0493184	NA	Ibsp
ENSMUSG00000103948	2.38505	-0.000521757	0.0201878	0.0519547	NA	4930594C11Rik		ENSMUSG00000019813	152.093	0.00899337	0.0259163	0.0493859	0.636674	Cep57l1
ENSMUSG00000113511	11.948	-0.00107756	0.0202149	0.0520051	NA	Gm19046		ENSMUSG00000062352	485.644	0.0127611	0.0280394	0.0494654	0.636674	Itgb1bp1
ENSMUSG00000037563	3379.52	-0.0213389	0.0360519	0.0520151	0.667581	Rps16		ENSMUSG00000025060	3644.26	0.0293006	0.0388613	0.0495078	0.636674	Slk
ENSMUSG00000042249	5794.98	0.0236518	0.0325918	0.0520365	0.667581	Grk3		ENSMUSG00000021665	5926.09	0.0121568	0.0266266	0.0495221	0.636674	Hexb
ENSMUSG00000046727	676.196	-0.011951	0.0244927	0.0520731	0.667581	Cystm1		ENSMUSG00000090626	474.678	0.0142808	0.029122	0.0495338	0.636674	Tex9
ENSMUSG00000050944	149.754	0.00534833	0.0210458	0.0520761	0.667581	Efcab5		ENSMUSG00000002602	3162.2	0.0245304	0.0386713	0.049574	0.636704	Axl
ENSMUSG00000028410	4985.44	-0.0191862	0.0310695	0.0523264	0.669478	Dnaja1		ENSMUSG00000068854	338.703	0.0129603	0.0281668	0.0496295	0.636931	H2bc21
ENSMUSG00000035478	3134.46	-0.0128841	0.0242799	0.0524049	0.669478	Mbd3		ENSMUSG00000030007	3013.46	-0.0261859	0.0378653	0.0497409	0.637873	Cct7
ENSMUSG00000024535	458.037	0.00871753	0.0224963	0.0526401	0.669478	Snx24		ENSMUSG00000074221	225.674	-0.0078736	0.0254142	0.0498388	0.637881	Zfp568
ENSMUSG00000027199	2628.98	-0.0164834	0.0280199	0.0527583	0.669478	Gatm		ENSMUSG00000036748	2224.76	-0.0273117	0.0387723	0.0498932	0.637881	Cuedc2
ENSMUSG00000022369	87.0658	0.00428703	0.0207366	0.0527882	0.669478	Mtbp		ENSMUSG00000095295	7.4454	0.00162434	0.0238813	0.0498938	NA	Gm3488
ENSMUSG00000052221	44.8126	0.00310423	0.0204711	0.0528298	0.669478	Ppp1r36		ENSMUSG00000029086	1210.56	0.0149208	0.0296653	0.0498998	0.637881	Prom1
ENSMUSG00000053746	117.398	0.0049586	0.0209284	0.05286	0.669478	Ptrh1		ENSMUSG00000033902	2995.07	-0.0312056	0.0400914	0.0499981	0.637881	Mapkbp1
ENSMUSG00000024309	826.859	-0.0133451	0.0254072	0.0529503	0.669478	Pfdn6		ENSMUSG00000032719	34.3361	0.00349027	0.0241282	0.050015	0.637881	Sbspon
ENSMUSG00000019986	10826	0.0244933	0.0323557	0.0530586	0.669478	Ahi1		ENSMUSG00000057842	119.489	0.00761152	0.0253177	0.0500453	0.637881	Zfp595
ENSMUSG00000025810	910.53	0.0137674	0.0262783	0.0530747	0.669478	Nrp1		ENSMUSG00000095567	3200.07	-0.0220523	0.0342809	0.0500718	0.637881	Noc2l
ENSMUSG00000030064	625.725	0.0125395	0.0251024	0.0531154	0.669478	Frmd4b		ENSMUSG00000039195	3643.08	-0.0223657	0.0347342	0.0500729	0.637881	Bbln
ENSMUSG00000035126	411.216	-0.00816776	0.0222159	0.0531886	0.669478	Dnai4		ENSMUSG00000035298	86.2061	0.0065177	0.024918	0.0501279	0.637881	Klhl35
ENSMUSG00000037151	584.805	-0.0103751	0.023447	0.0532612	0.669478	Lrrc20		ENSMUSG00000028803	2937.57	-0.0148964	0.0290051	0.050133	0.637881	Nipal3
ENSMUSG00000031626	9596.59	0.0188145	0.0299497	0.0532726	0.669478	Sorbs2		ENSMUSG00000026003	1424.75	0.0178697	0.0302328	0.0501585	0.637881	Acadl
ENSMUSG00000042271	854.898	-0.0123097	0.0245721	0.0533103	0.669478	Nxt2		ENSMUSG00000030225	87.5064	0.00592886	0.0246721	0.050238	0.638352	Dera
ENSMUSG00000037960	203.525	0.00710711	0.0217139	0.0533152	0.669478	Card19		ENSMUSG00000039706	1116.61	-0.0151263	0.0297445	0.0502896	0.638352	Ldb2
ENSMUSG00000043448	274.072	-0.00542492	0.0210732	0.0533716	0.669478	Gjc2		ENSMUSG00000028039	2592.45	-0.0162601	0.0306656	0.0503093	0.638352	Efna3
ENSMUSG00000003382	1266.31	0.0157533	0.0275583	0.053372	0.669478	Etv3		ENSMUSG00000071042	810.342	0.0153872	0.0300531	0.0503763	0.638719	Rasgrp3
ENSMUSG00000103906	162.165	-0.0062396	0.0213595	0.0534269	0.669478	Tigd5		ENSMUSG00000035521	2734.8	-0.0309166	0.043449	0.0504462	0.639125	Gnptg
ENSMUSG00000025737	934.126	0.0123642	0.0247564	0.0534662	0.669478	Wdr24		ENSMUSG00000045010	12.8779	-0.00206573	0.0239238	0.050492	NA	Gm4779
ENSMUSG00000042284	653.099	0.00814929	0.0217905	0.0534723	0.669478	Itga1		ENSMUSG00000021037	1778.98	-0.025675	0.0378108	0.0505125	0.639407	Ahsa1
ENSMUSG00000042099	969.629	0.00955064	0.0229173	0.053488	0.669478	Kank3		ENSMUSG00000028573	6.78244	-0.00176174	0.0238931	0.0505211	NA	Fggy
ENSMUSG00000019235	1408.94	0.0154737	0.0274502	0.0535102	0.669478	Rps6kl1		ENSMUSG00000023046	1567.05	-0.016158	0.0303527	0.0505445	0.639407	Igfbp6
ENSMUSG00000038305	718.989	-0.00991253	0.0231557	0.0535566	0.669478	Spats2l		ENSMUSG00000044471	53.0448	-0.00465802	0.0243764	0.0506514	0.63966	Lncpint
ENSMUSG00000021785	646.387	-0.0112368	0.0239224	0.0535766	0.669478	Ngly1		ENSMUSG00000024542	614.407	0.017025	0.0316978	0.0506563	0.63966	Cep192
ENSMUSG00000036816	106.659	0.00400301	0.020666	0.0536528	0.669478	Atoh7		ENSMUSG00000026447	757.463	0.0149616	0.0295664	0.0506785	0.63966	Pik3c2b
ENSMUSG00000034187	16143	-0.014119	0.024455	0.0536738	0.669478	Nsf		ENSMUSG00000042570	1342.94	-0.021427	0.0345833	0.0507453	0.640022	Mier2
ENSMUSG00000028076	50.9883	0.00334267	0.0205187	0.0537541	0.669478	Cd1d1		ENSMUSG00000021460	1183.14	-0.0176059	0.0317748	0.0508452	0.64034	Auh
ENSMUSG00000082935	38.6938	-0.00285004	0.020426	0.053766	0.669478	Gm7658		ENSMUSG00000040943	2921.67	0.0205575	0.0346075	0.0508466	0.64034	Tet2
ENSMUSG00000026036	367.604	-0.00916964	0.0227333	0.0537814	0.669478	Nif3l1		ENSMUSG00000039166	1351.98	-0.019662	0.0328918	0.0509714	0.640607	Akap7
ENSMUSG00000020493	19.1308	0.00229136	0.0203405	0.0538	NA	Prr11		ENSMUSG00000052837	1076.01	-0.0123141	0.0277157	0.0509942	0.640607	Junb
ENSMUSG00000020211	774.456	-0.0124527	0.0248291	0.0538747	0.669478	Sf3a2		ENSMUSG00000038290	1713.63	-0.0239227	0.0391854	0.0510663	0.640607	Smg6
ENSMUSG00000057614	3725.2	-0.0102771	0.0225855	0.0538987	0.669478	Gnai1		ENSMUSG00000039813	415.615	-0.0118697	0.0274751	0.0510667	0.640607	Tbc1d2
ENSMUSG00000021958	141.16	-0.00491342	0.0209116	0.0539379	0.669478	Pinx1		ENSMUSG00000021375	1272.89	-0.0185178	0.0325088	0.0510742	0.640607	Kif13a
ENSMUSG00000034472	1341.53	-0.0140909	0.0268596	0.0539553	0.669478	Rasd2		ENSMUSG00000038594	889.722	0.0136293	0.0284295	0.0510963	0.640607	Cep85l
ENSMUSG00000027115	28.4243	0.00259393	0.0203838	0.0539997	NA	Kif18a		ENSMUSG00000047090	521.203	0.015559	0.030074	0.0511353	0.640619	Tmem198b
ENSMUSG00000022779	1464.06	0.0256517	0.0452808	0.0541111	0.669478	Top3b		ENSMUSG00000022765	617.736	-0.0129593	0.027769	0.0511824	0.64063	Snap29
ENSMUSG00000047507	312.051	0.00539242	0.0210435	0.0541415	0.669478	Baiap3		ENSMUSG00000028546	2220.63	-0.0199882	0.0337451	0.0512288	0.64063	Elavl4
ENSMUSG00000020067	153.616	0.00608794	0.0213035	0.0541594	0.669478	Mypn		ENSMUSG00000092564	63.1958	-0.00499072	0.0244581	0.0512846	0.64063	BC051226
ENSMUSG00000015950	347.136	0.00751104	0.0218886	0.0541872	0.669478	Ncf1		ENSMUSG00000045875	567.331	0.0105872	0.026714	0.0513408	0.64063	Adra1a
ENSMUSG00000022601	1517.76	-0.0182036	0.0302718	0.0542192	0.669478	Zbtb11		ENSMUSG00000035725	621.012	0.0153865	0.0299149	0.0513574	0.64063	Prkx
ENSMUSG00000041415	2678.03	0.0164094	0.0281161	0.0543099	0.669478	Dicer1		ENSMUSG00000011589	1618.14	-0.0191385	0.0329205	0.0513646	0.64063	Fsd1
ENSMUSG00000041378	2386.38	0.00589842	0.021235	0.0543644	0.669478	Cldn5		ENSMUSG00000028032	1766.48	0.0247363	0.0378589	0.0514191	0.640834	Papss1
ENSMUSG00000053070	262.314	-0.00802087	0.022126	0.0543937	0.669478	Cfap300		ENSMUSG00000065734	19.8942	-0.00273983	0.024007	0.05148	0.640863	Snord49a
ENSMUSG00000022351	2150.61	0.0125526	0.0239226	0.0544468	0.669478	Sqle		ENSMUSG00000021125	15.1585	0.00221125	0.02394	0.0515421	NA	Arg2
ENSMUSG00000032440	1010.64	0.0104494	0.0233786	0.0544486	0.669478	Tgfbr2		ENSMUSG00000028062	805.768	-0.0160343	0.0301821	0.0515512	0.640863	Lamtor2
ENSMUSG00000024608	7170.87	-0.0319214	0.0405767	0.054457	0.669478	Rps14		ENSMUSG00000025510	950.25	0.0198405	0.033739	0.0515738	0.640863	Cd151
ENSMUSG00000039987	828.708	-0.0134031	0.0256476	0.0544831	0.669478	Phtf2		ENSMUSG00000034471	1493.99	0.0245775	0.0400069	0.0517233	0.641638	Caskin2
ENSMUSG00000110165	8.89194	0.00129408	0.0202303	0.0545421	NA	Btf3-ps18		ENSMUSG00000035890	2282.54	-0.0262192	0.0390492	0.0517585	0.641638	Rnf126
ENSMUSG00000021711	905.504	-0.0117636	0.0238096	0.054585	0.670185	Trappc13		ENSMUSG00000033948	367.222	0.0118856	0.0274778	0.0517886	0.641638	Zswim5
ENSMUSG00000092162	18.7667	-0.00198149	0.0202984	0.0546727	NA	Vmn2r86		ENSMUSG00000054555	201.802	0.00770133	0.0253401	0.0518775	0.642166	Adam12
ENSMUSG00000037949	898.246	0.0099598	0.023069	0.0548203	0.67179	Ano10		ENSMUSG00000096847	9875.71	-0.0194953	0.0331955	0.0519103	0.642166	Tmem151b
ENSMUSG00000058267	1024.25	-0.0152102	0.0269424	0.054826	0.67179	Mrps14		ENSMUSG00000034329	6.95569	0.00168991	0.0238865	0.0519259	NA	Brip1
ENSMUSG00000004233	263.409	-0.00683275	0.0215903	0.0548742	0.67179	Wars2		ENSMUSG00000018707	21007.4	-0.0288477	0.0397891	0.0519458	0.642166	Dync1h1
ENSMUSG00000043999	497.294	-0.00942991	0.0228593	0.0549625	0.67179	Gpr75		ENSMUSG00000028568	812.096	0.0128708	0.0280365	0.0519908	0.642251	Btf3l4
ENSMUSG00000098132	31.8699	-0.00247736	0.020365	0.0549678	NA	Rassf10		ENSMUSG00000025646	833.952	-0.0176352	0.0316642	0.052212	0.644038	Atrip
ENSMUSG00000015714	1695.43	0.0159348	0.0277562	0.0549865	0.67179	Cers2		ENSMUSG00000040663	49.4385	0.00396107	0.0242184	0.0523402	0.64494	Clcf1
ENSMUSG00000014554	441.823	-0.0094673	0.0228663	0.0550741	0.67179	Dguok		ENSMUSG00000031935	704.176	0.0129527	0.027163	0.0523955	0.64494	Med17
ENSMUSG00000007872	985.227	0.01263	0.0250116	0.0551554	0.67179	Id3		ENSMUSG00000022515	1976.13	-0.0254437	0.0387552	0.0524505	0.64494	Anks3
ENSMUSG00000022013	1224.32	-0.0160061	0.0279741	0.055196	0.67179	Dnajc15		ENSMUSG00000086815	97.0574	0.00585524	0.0246989	0.0524783	0.64494	3110082J24Rik
ENSMUSG00000024422	964.314	-0.0134578	0.0255467	0.0552896	0.67179	Dhx16		ENSMUSG00000038578	254.87	0.0079166	0.0254303	0.0525162	0.64494	Susd1
ENSMUSG00000017493	3196.05	-0.0141319	0.0260347	0.0553174	0.67179	Igfbp4		ENSMUSG00000015217	539.255	0.0133897	0.0283611	0.0525211	0.64494	Hmgb3
ENSMUSG00000019505	15529.2	-0.0197627	0.0297773	0.0553282	0.67179	Ubb		ENSMUSG00000050671	6.98252	0.00176329	0.023893	0.0525287	NA	Ism2
ENSMUSG00000046192	40.7787	-0.00259523	0.0203825	0.0553323	0.67179	Iqub		ENSMUSG00000113244	12.2923	0.0022267	0.0239407	0.0525602	NA	Gm31218
ENSMUSG00000022849	233.03	0.0068628	0.0216123	0.0553446	0.67179	Hspbap1		ENSMUSG00000095440	111.726	0.00709916	0.0251149	0.0525676	0.64494	Fignl2
ENSMUSG00000037519	1713.71	0.0166652	0.0281575	0.0553824	0.67179	Ppfia1		ENSMUSG00000091898	353.828	0.0116855	0.0272755	0.0525918	0.64494	Tnnc1
ENSMUSG00000109089	13.3517	0.00144868	0.020243	0.0554735	NA	4833411C07Rik		ENSMUSG00000040533	28.6487	0.00281484	0.0240174	0.0526546	0.645239	Matn1
ENSMUSG00000020160	73.363	0.00265749	0.0203927	0.0555339	0.672503	Meis1		ENSMUSG00000029632	3403.64	-0.0190621	0.0292556	0.0528502	0.646791	Ndufa4
ENSMUSG00000041703	165.066	0.00529326	0.0210237	0.0555614	0.672503	Zic5		ENSMUSG00000070605	84.2972	-0.00588616	0.0247071	0.0528599	0.646791	Zfp992
ENSMUSG00000023781	37.8091	-0.00231641	0.0203419	0.0556029	0.672503	Hes7		ENSMUSG00000024696	75.6962	0.0054558	0.0245812	0.0529224	0.646791	Lpxn
ENSMUSG00000085069	712.735	0.0104972	0.0235002	0.0556192	0.672503	Prdm16os		ENSMUSG00000031556	1285.31	-0.0153309	0.0299618	0.052935	0.646791	Tm2d2
ENSMUSG00000057522	6336.06	-0.0240625	0.0310024	0.0557187	0.672629	Spop		ENSMUSG00000031428	7003.89	-0.0264408	0.0378965	0.0529939	0.64704	Zcchc18
ENSMUSG00000021149	876.299	-0.0113246	0.0237311	0.0559166	0.673036	Gtpbp4		ENSMUSG00000025930	79.2869	-0.00570801	0.0246525	0.0531734	0.648761	Msc
ENSMUSG00000066551	3715.41	-0.022314	0.0320932	0.055929	0.673036	Hmgb1		ENSMUSG00000039158	245.915	0.0079902	0.0254592	0.0532748	0.649171	Akna
ENSMUSG00000052752	1872.6	0.0135202	0.0253572	0.0559453	0.673036	Traf7		ENSMUSG00000058743	158.257	0.0082588	0.0255689	0.0533283	0.649239	Kcnj14
ENSMUSG00000018677	1352.91	-0.0178442	0.029075	0.0559866	0.673036	Slc25a39		ENSMUSG00000092335	31.7752	0.00377659	0.0241804	0.0534209	0.649261	Zfp977
ENSMUSG00000049649	306.043	-0.00813283	0.0221715	0.0559931	0.673036	Gpr3		ENSMUSG00000040687	7936.6	-0.0277207	0.0369663	0.0534913	0.649261	Madd
ENSMUSG00000024773	2031.44	0.0248427	0.0402361	0.0560195	0.673036	Atg2a		ENSMUSG00000056515	3064.66	0.0238796	0.03611	0.0534993	0.649261	Rab31
ENSMUSG00000016200	897.799	-0.0124446	0.0243746	0.0561513	0.673683	Syt14		ENSMUSG00000050700	12.3946	0.00192575	0.0239085	0.0535987	NA	Emilin3
ENSMUSG00000033948	348.969	-0.00914438	0.0226911	0.0562456	0.673683	Zswim5		ENSMUSG00000020812	153.013	-0.00759644	0.0252989	0.0536461	0.649261	Snhg16
ENSMUSG00000083596	6.24425	0.00116071	0.0202203	0.0562511	NA	Rpl21-ps15		ENSMUSG00000036381	78.9686	-0.0057398	0.0246628	0.0536786	0.649261	P2ry14
ENSMUSG00000032221	60.9211	-0.00338532	0.020526	0.0562586	0.673683	Mns1		ENSMUSG00000022629	6593.46	-0.0297356	0.0376921	0.0537296	0.649261	Kif21a
ENSMUSG00000028743	595.313	-0.0102236	0.0233023	0.0562934	0.673683	Akr7a5		ENSMUSG00000039834	1905.68	-0.0184328	0.0322811	0.0537326	0.649261	Zfp335
ENSMUSG00000024566	3545.37	0.0207298	0.0275529	0.0563313	0.673683	Atp9b		ENSMUSG00000105686	67.607	0.0054566	0.024579	0.0537393	0.649261	Gm35394
ENSMUSG00000034271	920.724	-0.00634416	0.021101	0.0564049	0.673683	Jdp2		ENSMUSG00000015714	1738.44	0.0178447	0.0321511	0.0538106	0.649261	Cers2
ENSMUSG00000044308	7517.37	0.0179655	0.0260062	0.056408	0.673683	Ubr3		ENSMUSG00000055866	1732.6	-0.00680962	0.0250055	0.0538342	0.649261	Per2
ENSMUSG00000062931	539.814	-0.0105106	0.0236109	0.0564299	0.673683	Zfp938		ENSMUSG00000030064	706.311	0.0132363	0.0282689	0.0538501	0.649261	Frmd4b
ENSMUSG00000031627	818.303	-0.0118105	0.0241904	0.0567182	0.675313	Irf2		ENSMUSG00000029616	3042.87	-0.0111705	0.0251041	0.0538596	0.649261	Erp29
ENSMUSG00000013089	3434.81	-0.011828	0.0237936	0.056721	0.675313	Etv5		ENSMUSG00000020898	1566.76	-0.0242296	0.0358901	0.0538796	0.649261	Ctc1
ENSMUSG00000040725	3660.58	-0.0291603	0.0394295	0.0567595	0.675313	Hnrnpul1		ENSMUSG00000027479	3386.66	0.025693	0.0352176	0.0539089	0.649261	Mapre1
ENSMUSG00000020810	1289.26	-0.0140945	0.0260782	0.0567866	0.675313	Cygb		ENSMUSG00000028538	1678.56	-0.0193267	0.0330185	0.054008	0.649976	St3gal3
ENSMUSG00000003617	553.307	0.00746899	0.0218601	0.0567899	0.675313	Cp		ENSMUSG00000049625	196.07	0.00816131	0.0255276	0.0540876	0.649976	Tifab
ENSMUSG00000105891	16.2566	-0.00190094	0.0202886	0.0568094	NA	A230001M10Rik		ENSMUSG00000079418	367.451	0.0142385	0.0293574	0.0541207	0.649976	Atg4a
ENSMUSG00000031431	1440.77	-0.00472509	0.020851	0.0568839	0.675404	Tsc22d3		ENSMUSG00000026344	3757.64	-0.0170967	0.0311919	0.0541385	0.649976	Lypd1
ENSMUSG00000024576	7886.17	-0.0184861	0.027852	0.0568895	0.675404	Csnk1a1		ENSMUSG00000039983	892.807	-0.0164881	0.0305738	0.0541807	0.649976	Ccdc32
ENSMUSG00000034522	314.107	0.00780139	0.0220077	0.0569695	0.675404	Zfp395		ENSMUSG00000029634	1300.17	-0.0168192	0.0307856	0.0542116	0.649976	Rnf6
ENSMUSG00000031255	24.816	0.00241288	0.0203552	0.0570258	NA	Sytl4		ENSMUSG00000021365	294.723	0.0108581	0.0268874	0.0542764	0.649976	Nedd9
ENSMUSG00000097098	5.64928	0.000971995	0.020208	0.0570366	NA	9330111N05Rik		ENSMUSG00000045438	1282.17	0.020525	0.0339228	0.0543247	0.649976	Cox19
ENSMUSG00000001123	229.44	0.00663649	0.0215162	0.0570844	0.675404	Lgals9		ENSMUSG00000033187	24.7663	-0.00313446	0.0240654	0.0544818	0.649976	BC016579
ENSMUSG00000019899	444.081	0.0065468	0.0213854	0.0571282	0.675404	Lama2		ENSMUSG00000037787	773.019	-0.0177991	0.0313823	0.0544832	0.649976	Coa8
ENSMUSG00000005580	1703.44	-0.00582401	0.0205891	0.0571416	0.675404	Adcy9		ENSMUSG00000032492	300.92	0.0088182	0.0258026	0.054539	0.649976	Pth1r
ENSMUSG00000044350	252.388	0.00631927	0.0213827	0.0571509	0.675404	Lacc1		ENSMUSG00000055065	26716.1	0.0246745	0.0368728	0.0546023	0.649976	Ddx17
ENSMUSG00000115632	59.8414	0.00335396	0.0205182	0.0571551	0.675404	Gm17922		ENSMUSG00000048424	514.685	0.0141894	0.0289495	0.054673	0.649976	Ranbp3l
ENSMUSG00000086541	8.13523	0.00113528	0.0202181	0.057276	NA	Has2os		ENSMUSG00000031960	3697.4	-0.0242619	0.0331498	0.0547096	0.649976	Aars
ENSMUSG00000042709	654.973	0.0115747	0.0242464	0.0572977	0.676561	Atpaf2		ENSMUSG00000042436	104.872	0.00633735	0.0248452	0.0547271	0.649976	Mfap4
ENSMUSG00000031488	88.4415	-0.00387344	0.0206291	0.0574367	0.676694	Rab11fip1		ENSMUSG00000037166	169.409	0.00593541	0.024719	0.0547613	0.649976	Ppp1r14a
ENSMUSG00000001467	2645.94	0.0186838	0.0295056	0.0574407	0.676694	Cyp51		ENSMUSG00000049939	3103.8	-0.0160758	0.0295494	0.0547921	0.649976	Lrrc4
ENSMUSG00000030889	449.067	0.00582305	0.0210263	0.0574433	0.676694	Vwa3a		ENSMUSG00000021234	612.527	-0.0137789	0.028595	0.0548061	0.649976	Fam161b
ENSMUSG00000032308	1274.42	0.0110758	0.0238338	0.057565	0.677305	Ulk3		ENSMUSG00000028792	752.529	-0.0181622	0.0320049	0.054876	0.649976	Ak2
ENSMUSG00000000253	827.623	-0.010858	0.0236536	0.0576011	0.677305	Gmpr		ENSMUSG00000030786	373.721	-0.0100182	0.0263829	0.0549887	0.649976	Itgam
ENSMUSG00000060224	502.039	0.00984446	0.0230795	0.0576296	0.677305	Pyroxd2		ENSMUSG00000051617	95.0677	-0.0052255	0.0245014	0.054992	0.649976	Krt9
ENSMUSG00000009356	14.0177	-0.00168005	0.0202644	0.0576808	NA	Lpo		ENSMUSG00000027875	419.704	0.0111163	0.0269769	0.0550426	0.649976	Hmgcs2
ENSMUSG00000022403	3493.07	-0.0236351	0.0338651	0.0577336	0.67785	St13		ENSMUSG00000026796	1537.18	0.0242027	0.0393651	0.055056	0.649976	Niban2
ENSMUSG00000026074	5332.63	0.0242393	0.032402	0.0578106	0.67785	Map4k4		ENSMUSG00000029153	1606.22	-0.0169772	0.0310551	0.0550787	0.649976	Ociad2
ENSMUSG00000032212	3465.81	0.0216322	0.0313849	0.0580431	0.679523	Sltm		ENSMUSG00000087035	17.8623	-0.00216976	0.0239336	0.0550824	NA	Tmem74bos
ENSMUSG00000024191	674.69	0.0123626	0.0245361	0.0580901	0.679546	Bnip1		ENSMUSG00000105076	42.462	0.00391809	0.0242078	0.0551379	0.649976	A930003O13Rik
ENSMUSG00000066415	1529.72	-0.0146948	0.0263881	0.0581836	0.680113	Msl2		ENSMUSG00000075227	726.809	0.0155065	0.0298196	0.0551873	0.649976	Znhit2
ENSMUSG00000043110	4.714	0.000894614	0.0202036	0.0583263	NA	Lrrn4		ENSMUSG00000001240	504.672	0.0107815	0.0267897	0.0551892	0.649976	Ramp2
ENSMUSG00000054364	5637.65	-0.015096	0.0257492	0.0583288	0.681284	Rhob		ENSMUSG00000031708	10719.8	-0.0270762	0.0459469	0.0552254	0.649976	Tecr
ENSMUSG00000047443	49.8853	0.00313966	0.0204761	0.0584372	0.682023	Erfe		ENSMUSG00000025582	11710.6	-0.0228053	0.0388761	0.0552355	0.649976	Nptx1
ENSMUSG00000097069	18.482	0.00186514	0.0202843	0.0584788	NA	Gm16998		ENSMUSG00000051786	2149.41	-0.0262971	0.0425903	0.0552956	0.649976	Tubgcp6
ENSMUSG00000025870	422.861	0.00946302	0.0228634	0.058506	0.682055	Arl10		ENSMUSG00000070509	1802.27	0.0267057	0.0452119	0.0553153	0.649976	Rgma
ENSMUSG00000054499	905.154	-0.0129402	0.0250602	0.0585678	0.682055	Dedd2		ENSMUSG00000055762	2156.22	-0.0129635	0.0249595	0.0553777	0.649976	Eef1d
ENSMUSG00000030108	368.842	0.00702136	0.0216776	0.0585753	0.682055	Slc6a13		ENSMUSG00000024186	2914.67	-0.0150776	0.0294636	0.0553861	0.649976	Rgs11
ENSMUSG00000021676	1112.16	-0.0096568	0.022627	0.0587116	0.682864	Iqgap2		ENSMUSG00000016427	835.085	-0.0151973	0.0296291	0.0554099	0.649976	Ndufa1
ENSMUSG00000088054	4.53513	-0.000823992	0.0201999	0.0587264	NA	Mir1968		ENSMUSG00000090137	190.956	0.00895975	0.0258705	0.0554749	0.649976	Uba52
ENSMUSG00000032187	4542.28	-0.0203208	0.0314131	0.0587351	0.682864	Smarca4		ENSMUSG00000059555	150.997	0.00717513	0.0251344	0.0555906	0.649976	Tor4a
ENSMUSG00000017664	1793.38	-0.0147198	0.0264594	0.0588044	0.683066	Slc35c2		ENSMUSG00000035530	7415.23	-0.0252562	0.0370301	0.0556151	0.649976	Eif1
ENSMUSG00000023008	835.739	0.0124451	0.0246502	0.0588838	0.683066	Fmnl3		ENSMUSG00000026604	303.052	0.0037632	0.0238084	0.0556229	0.649976	Ptpn14
ENSMUSG00000090330	268.142	-0.00680825	0.0215691	0.0588881	0.683066	9130221H12Rik		ENSMUSG00000036353	2473.34	0.0149053	0.0295406	0.0556327	0.649976	P2ry12
ENSMUSG00000004328	333.088	-0.00306957	0.0204627	0.0590127	0.683217	Hif3a		ENSMUSG00000061531	9.13774	-0.00144164	0.0238663	0.0556601	NA	Tmem236
ENSMUSG00000011267	43.0681	-0.00295942	0.0204427	0.0590516	0.683217	Zfp296		ENSMUSG00000038872	208.697	0.00746195	0.025243	0.055685	0.649976	Zfhx3
ENSMUSG00000018604	203.946	0.00603193	0.0212716	0.0590528	0.683217	Tbx3		ENSMUSG00000061887	5267.84	-0.0311915	0.0365133	0.0557067	0.649976	Ssbp3
ENSMUSG00000031409	940.717	-0.0106135	0.0234914	0.0591763	0.683217	Tceal6		ENSMUSG00000001260	1215.26	0.0174747	0.0306917	0.0557716	0.650077	Gabrg1
ENSMUSG00000071281	351.5	-0.00845855	0.0222977	0.0591856	0.683217	Zfp65		ENSMUSG00000028699	10.8377	-0.00163578	0.0238815	0.0557818	NA	Tspan1
ENSMUSG00000048997	1541.52	0.0148729	0.0266849	0.0592001	0.683217	Atxn7l2		ENSMUSG00000042423	2268.91	-0.0270327	0.0373598	0.0558835	0.650077	Fbrs
ENSMUSG00000025190	5627.9	-0.0272662	0.0474497	0.0592176	0.683217	Got1		ENSMUSG00000058571	430.113	0.0123472	0.0276879	0.0559115	0.650077	Gpc6
ENSMUSG00000097572	92.5853	0.00383191	0.0206214	0.0593197	0.683418	Gm26797		ENSMUSG00000039795	778.507	0.0139023	0.0287551	0.0559279	0.650077	Zfand1
ENSMUSG00000019461	977.855	0.0134387	0.0258039	0.0593714	0.683418	Plscr3		ENSMUSG00000009545	28.1376	-0.00350002	0.024127	0.0559304	0.650077	Kcnq1
ENSMUSG00000002341	10855.7	0.0161653	0.0249168	0.0594398	0.683418	Ncan		ENSMUSG00000058046	12.5226	0.00222651	0.0239404	0.0559456	NA	4933430I17Rik
ENSMUSG00000019848	14.7607	-0.00173964	0.0202704	0.0595524	NA	Popdc3		ENSMUSG00000039349	2343.32	-0.0229198	0.0352741	0.0559584	0.650077	C130074G19Rik
ENSMUSG00000044229	447.148	0.00784878	0.0220244	0.0595552	0.683418	Nxpe4		ENSMUSG00000039496	40.1397	0.00412836	0.0242499	0.0560017	0.650077	Cdnf
ENSMUSG00000045045	1856.58	0.0124557	0.0231156	0.0595811	0.683418	Lrfn4		ENSMUSG00000022751	259.081	0.0113146	0.027081	0.0560245	0.650077	Nit2
ENSMUSG00000024238	3211.95	0.0181391	0.0283804	0.059636	0.683418	Zeb1		ENSMUSG00000053841	1849.9	-0.0200592	0.0330546	0.0562914	0.651826	Txlna
ENSMUSG00000040731	9233.89	-0.0200074	0.0297102	0.0597224	0.683418	Eif4h		ENSMUSG00000029814	13.2548	0.00191727	0.0239072	0.0564231	NA	Igf2bp3
ENSMUSG00000052525	41.8852	-0.00289078	0.0204292	0.0597315	0.683418	Spdya		ENSMUSG00000087424	45.488	0.00403009	0.0242292	0.0564626	0.653088	5730405O15Rik
ENSMUSG00000097404	56.4115	0.00317911	0.0204829	0.0597561	0.683418	Gm10814		ENSMUSG00000024011	70.2377	0.005226	0.0245094	0.056561	0.653088	Pi16
ENSMUSG00000008668	2742.16	-0.0206359	0.0324216	0.0597964	0.683418	Rps18		ENSMUSG00000023070	6.23496	-0.0016413	0.0238816	0.0565902	NA	Rgn
ENSMUSG00000019888	257.429	0.00630018	0.021368	0.0598763	0.683418	Mgat4c		ENSMUSG00000078816	8930.92	-0.025205	0.0369889	0.0565945	0.653088	Prkcg
ENSMUSG00000042302	1683.66	-0.015784	0.0274751	0.0598837	0.683418	Ehbp1		ENSMUSG00000058260	11.4723	0.000521604	0.0238198	0.0566428	NA	Serpina9
ENSMUSG00000050244	1213.05	-0.013763	0.0256356	0.0598933	0.683418	Heatr1		ENSMUSG00000020072	70.9064	-0.00491136	0.0244317	0.0566725	0.653333	Pbld2
ENSMUSG00000034258	142.038	0.00500166	0.0209299	0.0600525	0.683418	Flvcr2		ENSMUSG00000006411	137.668	0.00747924	0.0252385	0.0567321	0.653333	Nectin4
ENSMUSG00000049897	12.2273	0.00162167	0.0202583	0.0600652	NA	Stkld1		ENSMUSG00000018599	619.615	-0.017585	0.0314539	0.0567688	0.653333	Mief2
ENSMUSG00000006463	1308.15	0.017355	0.0285458	0.0600738	0.683418	Zdhhc24		ENSMUSG00000020561	310.625	0.00963014	0.0261871	0.0567711	0.653333	Polr1f
ENSMUSG00000033972	419.439	0.00896475	0.0225732	0.0600743	0.683418	Zfp944		ENSMUSG00000028364	234.682	0.00637908	0.0246993	0.0568257	0.653515	Tnc
ENSMUSG00000027198	1611.45	-0.0158542	0.0273548	0.0600868	0.683418	Ext2		ENSMUSG00000090124	15.9788	0.00231894	0.0239505	0.0568636	NA	Ugt1a7c
ENSMUSG00000036894	1512.24	-0.0118611	0.0232748	0.060139	0.683418	Rap2b		ENSMUSG00000037727	16.981	0.0018402	0.0238997	0.0568949	NA	Avp
ENSMUSG00000021373	5554.92	-0.0179773	0.0297846	0.0601393	0.683418	Cap2		ENSMUSG00000029034	655.602	-0.0158583	0.0300952	0.0569906	0.653647	Ints11
ENSMUSG00000110235	39.2167	-0.00275209	0.0204066	0.0602287	0.683919	Gm5086		ENSMUSG00000058569	3273.36	-0.017987	0.032022	0.0570973	0.653647	Tmed9
ENSMUSG00000036943	920.591	-0.00992339	0.0231249	0.0602969	0.68418	Rab8b		ENSMUSG00000033439	632.508	0.0174016	0.0313515	0.0571145	0.653647	Trmt13
ENSMUSG00000097441	8.925	-0.00133855	0.0202332	0.0603244	NA	Gm26633		ENSMUSG00000060152	857.148	-0.0136038	0.02825	0.0571244	0.653647	Pop5
ENSMUSG00000020462	1807.02	-0.0153056	0.026732	0.0603697	0.684492	Cfap36		ENSMUSG00000021709	3967.84	0.0249242	0.045733	0.0571364	0.653647	Erbin
ENSMUSG00000023911	220.868	0.00627773	0.0214232	0.0604388	0.68474	Flywch2		ENSMUSG00000033628	1147.26	-0.0176568	0.0314477	0.0571555	0.653647	Pik3c3
ENSMUSG00000008206	4005.23	0.0193726	0.0303424	0.0604822	0.68474	Cers4		ENSMUSG00000039640	1030.32	-0.017187	0.0304211	0.0571565	0.653647	Mrpl12
ENSMUSG00000071531	137.652	0.00373768	0.0205983	0.0605944	0.68507	Gprin2		ENSMUSG00000071669	294.555	0.0125776	0.0279796	0.0571721	0.653647	Snx29
ENSMUSG00000026617	1422.71	-0.0157536	0.026888	0.060602	0.68507	Bpnt1		ENSMUSG00000021967	655.346	-0.0142704	0.0289131	0.0571868	0.653647	Mrpl57
ENSMUSG00000077222	21.9059	0.00227888	0.0203352	0.0606041	NA	Gm22270		ENSMUSG00000072844	137.574	0.00338916	0.0241059	0.0572768	0.654231	G530011O06Rik
ENSMUSG00000102059	28.657	0.00258765	0.0203802	0.060619	NA	Gm20257		ENSMUSG00000036223	6.67437	-0.00127369	0.0238543	0.0574203	NA	Ska1
ENSMUSG00000031226	314.667	-0.00774036	0.0219643	0.0607207	0.685644	Pbdc1		ENSMUSG00000019146	3481.36	-0.020789	0.0341427	0.0574784	0.655762	Cacng2
ENSMUSG00000021103	262.419	-0.00723938	0.0217328	0.0607435	0.685644	Mnat1		ENSMUSG00000020132	2593.74	0.0295592	0.039798	0.0574888	0.655762	Rab21
ENSMUSG00000026707	275.158	0.00679233	0.0214558	0.0609366	0.686145	Nsun6		ENSMUSG00000039621	8688.37	0.0241103	0.0373213	0.0575492	0.656007	Prex1
ENSMUSG00000054008	5281.31	0.0194366	0.0314877	0.0609622	0.686145	Ndst1		ENSMUSG00000113314	7.83195	-0.00171246	0.0238877	0.0575687	NA	Gm2721
ENSMUSG00000079259	8.2238	0.00126367	0.0202273	0.060965	NA	Trim71		ENSMUSG00000069372	50.7492	0.00487328	0.0244196	0.0576978	0.657255	Ctxn3
ENSMUSG00000040740	366.564	0.0064568	0.0214252	0.0610279	0.686145	Slc25a34		ENSMUSG00000051457	5.60811	-0.00157437	0.023876	0.0577029	NA	Spn
ENSMUSG00000028256	812.091	0.00989831	0.0230846	0.0610446	0.686145	Odf2l		ENSMUSG00000030780	1072.56	-0.0169975	0.0305628	0.0577784	0.657464	Rusf1
ENSMUSG00000079364	24.4889	-0.00204612	0.0203046	0.0610551	NA	Gm3558		ENSMUSG00000037206	593.041	0.0106728	0.026712	0.0578459	0.657464	Islr
ENSMUSG00000007827	853.385	-0.0127947	0.0250135	0.0610602	0.686145	Ankrd26		ENSMUSG00000086596	735.462	-0.0106605	0.0266972	0.0578591	0.657464	Susd5
ENSMUSG00000090066	249.402	0.00691083	0.0216047	0.0612292	0.68667	1110002E22Rik		ENSMUSG00000038255	3048.65	-0.016535	0.0291933	0.0578804	0.657464	Neurod2
ENSMUSG00000027502	1609.94	-0.0157747	0.0273343	0.0612295	0.68667	Rtf2		ENSMUSG00000033161	41197.4	-0.0143903	0.0290015	0.0579362	0.657464	Atp1a1
ENSMUSG00000060890	84.789	0.00315051	0.0204766	0.0612433	0.68667	Arr3		ENSMUSG00000035948	36.7057	-0.00434628	0.0242945	0.0579506	0.657464	Acss3
ENSMUSG00000048385	6987.72	-0.0184097	0.0301116	0.0613611	0.687481	Scrt1		ENSMUSG00000041741	129.837	0.00751554	0.0252545	0.0580067	0.657657	Pde3a
ENSMUSG00000038187	2799.34	-0.0199313	0.0298279	0.061476	0.687481	Btbd10		ENSMUSG00000022026	8.75611	0.00202735	0.0239177	0.0581845	NA	Olfm4
ENSMUSG00000041895	773.64	0.0109896	0.0236531	0.0614894	0.687481	Wipi1		ENSMUSG00000050447	1379.78	0.023881	0.0372447	0.0582098	0.658546	Lypd6
ENSMUSG00000113186	8.64355	-0.00141965	0.0202398	0.0615146	NA	A330076C08Rik		ENSMUSG00000068794	86.4947	0.0055012	0.024538	0.0582383	0.658546	Col28a1
ENSMUSG00000038214	394.484	0.00799619	0.0220838	0.0615762	0.687481	Bend3		ENSMUSG00000049488	642.995	-0.0139343	0.0286535	0.0582809	0.658546	Tmem67
ENSMUSG00000009734	57.4946	0.00283126	0.0204194	0.0616225	0.687481	Pou6f2		ENSMUSG00000044055	4.82914	-0.0010102	0.0238388	0.0583164	NA	Otos
ENSMUSG00000019990	698.189	0.00944826	0.022834	0.0616515	0.687481	Pde7b		ENSMUSG00000026024	1151.88	-0.0176474	0.0312941	0.05834	0.658772	Als2
ENSMUSG00000022610	346.342	0.00755394	0.0218836	0.0617001	0.687481	Mapk12		ENSMUSG00000070802	7575.34	-0.0182433	0.0305349	0.058457	0.659651	Pnma8b
ENSMUSG00000006586	515.622	-0.010091	0.023247	0.0617438	0.687481	Runx1t1		ENSMUSG00000068523	603.999	0.0130251	0.0281446	0.0585956	0.659888	Gng5
ENSMUSG00000031652	1527.09	-0.0177535	0.0291792	0.0617867	0.687481	N4bp1		ENSMUSG00000039607	401.719	0.0105546	0.0266404	0.0586163	0.659888	Rbms3
ENSMUSG00000031378	684.365	0.0113404	0.0239844	0.061816	0.687481	Abcd1		ENSMUSG00000015243	2079.13	0.0156658	0.0299894	0.0586198	0.659888	Abca1
ENSMUSG00000046031	5.5806	0.000934991	0.0202057	0.0618488	NA	Calhm6		ENSMUSG00000018209	1274.29	-0.0206185	0.0338571	0.0586349	0.659888	Stk4
ENSMUSG00000017344	1810.57	0.0136054	0.0253557	0.0619107	0.687522	Vtn		ENSMUSG00000020362	2192.14	0.0223807	0.0363033	0.0588096	0.661065	Cnot6
ENSMUSG00000026860	8072.04	0.0197762	0.029116	0.0619584	0.687547	Sh3glb2		ENSMUSG00000038932	54.4507	0.00536937	0.024548	0.0588324	0.661065	Tcfl5
ENSMUSG00000096971	28.3036	0.00219393	0.0203236	0.062001	NA	4930556M19Rik		ENSMUSG00000001280	1144.86	0.015152	0.0290149	0.0588573	0.661065	Sp1
ENSMUSG00000039396	7.74882	0.0009729	0.0202078	0.0620422	NA	Neil3		ENSMUSG00000023707	852.646	-0.01494	0.029583	0.0589975	0.661991	Ogfod2
ENSMUSG00000050963	1044.86	0.00878718	0.0224647	0.0622846	0.689802	Kcns2		ENSMUSG00000030341	379.5	0.0120456	0.0274863	0.0590185	0.661991	Tnfrsf1a
ENSMUSG00000049760	680.7	-0.0119965	0.0243794	0.0622918	0.689802	Micos13		ENSMUSG00000025086	1250.5	0.0163089	0.030287	0.0590633	0.662045	Trub1
ENSMUSG00000072663	22.5724	-0.00175421	0.0202715	0.0622951	NA	Spef2		ENSMUSG00000020286	9.52076	-0.00164442	0.0238818	0.0590911	NA	1700093K21Rik
ENSMUSG00000021062	8902.32	-0.0264538	0.032224	0.0622985	0.689802	Rab15		ENSMUSG00000001313	3286.4	0.0258709	0.0400341	0.0591238	0.662045	Rnd2
ENSMUSG00000039195	3507.98	-0.0273848	0.0502252	0.0623773	0.690169	Bbln		ENSMUSG00000020878	10.9779	-0.00207384	0.0239221	0.059246	NA	Lrrc46
ENSMUSG00000038608	1044.58	-0.00854533	0.0223509	0.062454	0.690512	Dock10		ENSMUSG00000036932	931.598	-0.0173639	0.0310651	0.0592992	0.662045	Aifm1
ENSMUSG00000023000	6.29806	-0.000930655	0.0202054	0.0624716	NA	Dhh		ENSMUSG00000041313	2367.76	0.0144826	0.0290481	0.0593039	0.662045	Slc7a1
ENSMUSG00000079487	1713.12	0.0101966	0.0224932	0.0626193	0.691833	Med12		ENSMUSG00000040415	7203.49	-0.025518	0.0366903	0.0593477	0.662045	Dtx3
ENSMUSG00000070871	744.038	0.0128137	0.024923	0.0626796	0.691994	Ccnyl1		ENSMUSG00000027933	1938.25	-0.0225124	0.0340903	0.0594646	0.662045	Ints3
ENSMUSG00000063564	238.068	0.00528446	0.0210117	0.0627448	0.692208	Col23a1		ENSMUSG00000024059	1500.71	0.0159404	0.0300268	0.0594807	0.662045	Clip4
ENSMUSG00000078588	20.6909	-0.00208558	0.0203093	0.062821	NA	Ccdc24		ENSMUSG00000027447	48671.4	0.0190327	0.0306657	0.0595091	0.662045	Cst3
ENSMUSG00000042148	659.394	-0.010378	0.0234135	0.0628841	0.693087	Cox10		ENSMUSG00000041734	291.103	0.00944532	0.0260902	0.0595326	0.662045	Kirrel
ENSMUSG00000068117	132.931	0.00471083	0.0208515	0.0629485	0.693087	Mei1		ENSMUSG00000003934	1719.59	0.0140202	0.0287559	0.0595385	0.662045	Efnb3
ENSMUSG00000020834	187.158	0.00621775	0.0213292	0.0630019	0.693087	Dhrs13		ENSMUSG00000036199	2252.69	-0.016885	0.0308265	0.0596223	0.662045	Ndufa13
ENSMUSG00000002222	3716.57	-0.0181866	0.028814	0.0630079	0.693087	Rmnd5a		ENSMUSG00000048720	712.146	0.00823488	0.024967	0.0596384	0.662045	Tbc1d12
ENSMUSG00000095562	193.251	0.0048054	0.0208721	0.0631755	0.694177	Erdr1		ENSMUSG00000037447	321.776	-0.0112928	0.027031	0.0596851	0.662045	Arid5a
ENSMUSG00000023977	3331.85	0.0238357	0.0331647	0.0633004	0.694177	Ubr2		ENSMUSG00000031775	1281.47	0.0124038	0.0276551	0.0597651	0.662045	Pllp
ENSMUSG00000043153	154.343	0.00543179	0.0210561	0.0633023	0.694177	Crppa		ENSMUSG00000089671	34.8234	0.0041252	0.0242439	0.0597966	0.662045	Gm16537
ENSMUSG00000085396	4516.18	0.0190461	0.0305178	0.0633472	0.694177	Firre		ENSMUSG00000031226	392.986	-0.0107968	0.0267572	0.0598541	0.662045	Pbdc1
ENSMUSG00000031342	51010.9	0.0237617	0.0245321	0.0633815	0.694177	Gpm6b		ENSMUSG00000031105	1541.44	-0.00969322	0.0254455	0.0598585	0.662045	Slc25a14
ENSMUSG00000019814	451.042	0.00872562	0.0224315	0.0633826	0.694177	Ltv1		ENSMUSG00000017550	254.701	0.00790144	0.0254078	0.0598753	0.662045	Atad5
ENSMUSG00000020785	3681.06	-0.0144006	0.0261422	0.0635694	0.695719	Camkk1		ENSMUSG00000032890	7574.46	-0.0101267	0.0247572	0.0599827	0.662045	Rims3
ENSMUSG00000028081	5288.51	-0.0185792	0.0282617	0.0637125	0.695864	Rps3a1		ENSMUSG00000025235	1153.01	-0.0185959	0.0319273	0.0599964	0.662045	Bbs4
ENSMUSG00000051065	827.274	-0.010322	0.0233115	0.063746	0.695864	Mb21d2		ENSMUSG00000032115	4227.71	-0.0162028	0.0297817	0.0600054	0.662045	Hyou1
ENSMUSG00000059878	576.29	-0.00856734	0.0217854	0.0637543	0.695864	Zfp422		ENSMUSG00000042828	79.8533	-0.00572082	0.0246446	0.0600059	0.662045	Trim72
ENSMUSG00000025892	5993.2	0.00938784	0.0208778	0.0638039	0.695864	Gria4		ENSMUSG00000091648	7.7677	0.00175699	0.0238914	0.0600175	NA	C2cd4d
ENSMUSG00000026224	58.6239	0.00308647	0.0204635	0.0639208	0.695864	4933407L21Rik		ENSMUSG00000021806	187.405	0.00859839	0.0257005	0.0600267	0.662045	Nid2
ENSMUSG00000080059	60.3061	-0.00355908	0.0205562	0.0639628	0.695864	Rps19-ps3		ENSMUSG00000028741	696.942	-0.0136234	0.0284377	0.0600359	0.662045	Mrto4
ENSMUSG00000026042	384.27	0.00643605	0.021409	0.0639965	0.695864	Col5a2		ENSMUSG00000007603	3655.61	-0.0141688	0.0268813	0.0600787	0.662045	Dus3l
ENSMUSG00000056656	196.588	-0.00270017	0.0201864	0.0640145	0.695864	Apol8		ENSMUSG00000003418	143.38	0.00652679	0.0247646	0.0600891	0.662045	St8sia6
ENSMUSG00000050271	869.611	-0.0096427	0.0229492	0.0640499	0.695864	Prag1		ENSMUSG00000003617	551.833	0.0119301	0.0274056	0.0601251	0.662045	Cp
ENSMUSG00000021951	238.096	-0.00700917	0.0216104	0.0640587	0.695864	Eef1akmt1		ENSMUSG00000017943	1766.17	-0.0144218	0.0281784	0.0601912	0.662339	Gdap1l1
ENSMUSG00000029208	2992.38	0.0120968	0.0239638	0.0640891	0.695864	Guf1		ENSMUSG00000060288	173.331	-0.00895722	0.0258196	0.0604502	0.663334	Ppih
ENSMUSG00000023830	1658.61	-0.0166878	0.0286353	0.0641948	0.6963	Igf2r		ENSMUSG00000110755	3.89585	-0.000986356	0.0238375	0.060466	NA	BC049987
ENSMUSG00000033508	42.7014	-0.00315342	0.020475	0.064286	0.6963	Asprv1		ENSMUSG00000040957	779.305	-0.0113595	0.0271385	0.060473	0.663334	Cables1
ENSMUSG00000029587	1097.48	-0.013956	0.0257137	0.0643125	0.6963	Zfp12		ENSMUSG00000079108	352.075	-0.00929458	0.0259981	0.0604785	0.663334	Srp54c
ENSMUSG00000060397	161.845	-0.0049854	0.0209149	0.0643136	0.6963	Zfp128		ENSMUSG00000041915	1300.57	0.0187687	0.0325945	0.0605927	0.663334	Ammecr1l
ENSMUSG00000009214	6.5463	0.000839413	0.0202005	0.0643915	NA	Mymk		ENSMUSG00000023224	169.628	0.00557816	0.0246038	0.0605979	0.663334	Serping1
ENSMUSG00000028785	11452.3	-0.0151207	0.0260412	0.0644084	0.6967	Hpca		ENSMUSG00000033256	1180.82	-0.0324327	0.0592048	0.0606011	0.663334	Shf
ENSMUSG00000001985	4631.69	0.0124861	0.024708	0.0644427	0.6967	Grik3		ENSMUSG00000054309	1133.25	0.0239043	0.037306	0.0606331	0.663334	Cpsf3
ENSMUSG00000018820	4695.87	0.0193488	0.0281041	0.0645246	0.697088	Zfyve27		ENSMUSG00000079164	24.7089	0.00283906	0.0240178	0.0609776	0.663334	Tlr5
ENSMUSG00000057378	2340.42	0.0131569	0.0251253	0.0646221	0.697538	Ryr3		ENSMUSG00000031622	2863.37	-0.0252613	0.0367145	0.0611177	0.663334	Sin3b
ENSMUSG00000020052	88.238	-0.00456418	0.0207979	0.0646586	0.697538	Ascl1		ENSMUSG00000018858	903.032	-0.015196	0.0297246	0.0611498	0.663334	Mrpl58
ENSMUSG00000038685	908.741	0.00808906	0.0216462	0.0647405	0.697923	Rtel1		ENSMUSG00000047250	898.152	0.0283216	0.0518016	0.061152	0.663334	Ptgs1
ENSMUSG00000015452	12.749	0.00134415	0.0202333	0.0647612	NA	Ager		ENSMUSG00000053175	22.3251	0.00312261	0.024061	0.0611849	0.663334	Bcl3
ENSMUSG00000018340	2069.65	-0.0194712	0.0307767	0.0648957	0.697961	Anxa6		ENSMUSG00000072774	185.511	0.00918397	0.0259449	0.061225	0.663334	Zfp951
ENSMUSG00000020847	35.717	0.00289634	0.0204281	0.064904	NA	Rph3al		ENSMUSG00000028933	153.148	-0.00761713	0.0252739	0.0613356	0.663334	Xrcc2
ENSMUSG00000018126	112.904	0.00448982	0.0207737	0.0649042	0.697961	Baiap2l2		ENSMUSG00000037750	755.543	0.0118838	0.0273141	0.0613507	0.663334	Fam222b
ENSMUSG00000043866	1202.54	-0.014174	0.0260288	0.0649592	0.697961	Taf10		ENSMUSG00000040560	4191.02	-0.0214198	0.030903	0.0613574	0.663334	Wdr7
ENSMUSG00000030752	177.421	0.00719063	0.021829	0.0650371	0.697961	Kdm8		ENSMUSG00000037257	2023.66	-0.0235359	0.0342283	0.0613576	0.663334	Aagab
ENSMUSG00000026456	523.666	0.00746713	0.0218285	0.0650534	0.697961	Cyb5r1		ENSMUSG00000063108	1369.36	0.0199202	0.0348997	0.0613932	0.663334	Zfp26
ENSMUSG00000029122	416.983	0.00850618	0.022298	0.0651577	0.697961	Evc		ENSMUSG00000074024	243.863	0.00770131	0.0253177	0.0613999	0.663334	4632427E13Rik
ENSMUSG00000021660	1748.83	-0.0134674	0.025075	0.0651856	0.697961	Btf3		ENSMUSG00000066643	963.827	-0.0147995	0.0292129	0.0614523	0.663334	Wdr35
ENSMUSG00000061360	520.977	-0.00933136	0.0227297	0.0651884	0.697961	Phf5a		ENSMUSG00000055214	85.9232	-0.0061944	0.0247859	0.0614638	0.663334	Pld5
ENSMUSG00000023852	1160.19	0.0154516	0.0272653	0.0651895	0.697961	Chd1		ENSMUSG00000099632	88.6844	-0.00519001	0.0244943	0.0615335	0.663334	2900093K20Rik
ENSMUSG00000036450	1736.98	0.0168673	0.0284531	0.0652058	0.697961	Hif1an		ENSMUSG00000028862	55.939	-0.00327037	0.0240797	0.0616376	0.663334	Map3k6
ENSMUSG00000078932	6.81067	-0.00113285	0.0202176	0.0652652	NA	CN725425		ENSMUSG00000005107	67.4366	0.00523293	0.0245073	0.0617295	0.663334	Slc2a9
ENSMUSG00000109284	6.89283	0.00115804	0.0202194	0.0653662	NA	B230311B06Rik		ENSMUSG00000040843	1352.46	-0.0190602	0.0317537	0.0617634	0.663334	Tiprl
ENSMUSG00000037710	1709.88	-0.0134924	0.0247718	0.0654447	0.699435	Cisd1		ENSMUSG00000036655	12.444	-0.00199169	0.0239133	0.0617997	NA	Colec11
ENSMUSG00000065603	4.86646	-0.000949171	0.0202063	0.0654639	NA	Mir218-1		ENSMUSG00000030560	439.435	0.00928875	0.0257646	0.0618111	0.663334	Ctsc
ENSMUSG00000028656	5499.69	-0.0233246	0.0341964	0.0654757	0.699435	Cap1		ENSMUSG00000031502	3993.32	0.0200065	0.0329558	0.0618147	0.663334	Col4a1
ENSMUSG00000015970	120.214	-0.00401741	0.0206571	0.0654824	0.699435	Chdh		ENSMUSG00000020633	12.1135	0.00210634	0.0239254	0.0618992	NA	Dcdc2c
ENSMUSG00000074981	6.96437	0.00122991	0.0202244	0.0656145	NA	Dcdc5		ENSMUSG00000024593	1171.03	0.0146394	0.029121	0.0619059	0.663334	Megf10
ENSMUSG00000030347	693.067	-0.0108563	0.0236276	0.0657032	0.70047	D6Wsu163e		ENSMUSG00000041199	1237.91	-0.0207465	0.0334494	0.061907	0.663334	Rpusd1
ENSMUSG00000026385	2170.32	0.0131248	0.0249429	0.0657507	0.70047	Dbi		ENSMUSG00000036760	7225.77	-0.0227438	0.0346022	0.0619108	0.663334	Kcnk9
ENSMUSG00000020893	2742.6	-0.00570638	0.0211425	0.0657629	0.70047	Per1		ENSMUSG00000065431	151.155	0.00753085	0.025247	0.0619254	0.663334	Mir186
ENSMUSG00000019831	4485.96	-0.0147936	0.026353	0.0658533	0.70047	Wasf1		ENSMUSG00000039830	940.819	0.0119474	0.0273903	0.0619294	0.663334	Olig2
ENSMUSG00000049775	12762.8	-0.0136774	0.0227104	0.0658552	0.70047	Tmsb4x		ENSMUSG00000028849	8014.83	-0.0284348	0.0367921	0.0619301	0.663334	Map7d1
ENSMUSG00000024120	1968.27	0.0128462	0.0240255	0.0658574	0.70047	Lrpprc		ENSMUSG00000075225	33.5329	0.0031576	0.0240648	0.061945	0.663334	Ccdc162
ENSMUSG00000039318	3676.69	0.024103	0.0326027	0.0660109	0.700991	Rab3gap2		ENSMUSG00000035674	974.014	-0.0133905	0.0283836	0.0620506	0.663334	Ndufa3
ENSMUSG00000021624	107.498	0.00415465	0.0206889	0.0660275	0.700991	Cd180		ENSMUSG00000071267	518.681	0.0130929	0.028082	0.0620622	0.663334	Zfp942
ENSMUSG00000048794	273.705	-0.00757243	0.0218674	0.0660454	0.700991	Cfap100		ENSMUSG00000050201	160.659	0.00682328	0.0249425	0.0620706	0.663334	Otop2
ENSMUSG00000075592	527.541	0.0083552	0.0221924	0.0663161	0.703369	Nynrin		ENSMUSG00000042942	827.944	0.0168813	0.0308395	0.0621464	0.663334	Greb1l
ENSMUSG00000025194	3.69735	0.000766233	0.0201969	0.0664148	NA	Abcc2		ENSMUSG00000047935	596.117	0.00612832	0.0247795	0.062157	0.663334	Sox1ot
ENSMUSG00000028307	212.067	0.00657748	0.0214552	0.0665329	0.704985	Aldob		ENSMUSG00000050945	117.015	-0.00678405	0.0249783	0.0622843	0.663334	Zfp438
ENSMUSG00000040511	286.945	0.00657467	0.0214584	0.066601	0.704985	Pvr		ENSMUSG00000063568	536.209	-0.0119221	0.027419	0.0622947	0.663334	Jazf1
ENSMUSG00000102252	5649.88	-0.0185846	0.0298284	0.0666084	0.704985	Snrpn		ENSMUSG00000036073	2792.92	-0.021951	0.0329395	0.0622988	0.663334	Galt
ENSMUSG00000102674	4.33179	0.000881933	0.0202026	0.0666097	NA	8030442B05Rik		ENSMUSG00000059602	294.697	0.0106232	0.0266622	0.0623486	0.663334	Syn3
ENSMUSG00000020923	4356.87	-0.0184407	0.0277983	0.0667166	0.705636	Ubtf		ENSMUSG00000034687	1437.36	0.00733542	0.0251739	0.0623849	0.663334	Fras1
ENSMUSG00000078349	269.918	0.00675016	0.0215223	0.0668523	0.706577	AW011738		ENSMUSG00000024538	96.9944	0.00599976	0.0247247	0.0624341	0.663334	Ppic
ENSMUSG00000028610	20.6564	0.00205878	0.0203048	0.0669072	NA	Dmrtb1		ENSMUSG00000018459	750.36	0.0145806	0.0291211	0.0624935	0.663334	Slc13a3
ENSMUSG00000024218	784.086	-0.0107851	0.0236001	0.066917	0.706766	Taf11		ENSMUSG00000021720	449.112	0.0126256	0.0278026	0.062539	0.663334	Rnf180
ENSMUSG00000027332	1696.09	-0.019712	0.0323183	0.0669771	0.706886	Ivd		ENSMUSG00000006941	1647.86	-0.0194427	0.0324876	0.0625433	0.663334	Eif1b
ENSMUSG00000081534	5707.22	0.0185511	0.0260661	0.0670228	0.706886	Slc48a1		ENSMUSG00000058441	4622.29	-0.0217265	0.0349745	0.0625647	0.663334	Panx2
ENSMUSG00000027615	859.924	0.0119671	0.0242614	0.0670686	0.706886	Hps3		ENSMUSG00000048120	703.064	0.0141684	0.0288197	0.0625851	0.663334	Entpd1
ENSMUSG00000079197	486.582	0.00964889	0.022892	0.0671948	0.707723	Psme2		ENSMUSG00000084314	6.10376	-0.00162086	0.0238792	0.0626673	NA	Rps15a-ps3
ENSMUSG00000034265	1536.32	-0.0134124	0.0252098	0.0672678	0.707998	Zdhhc14		ENSMUSG00000037075	888.217	0.0161021	0.029736	0.0626964	0.663334	Rnf139
ENSMUSG00000038916	1212.27	-0.0115093	0.0238934	0.0674002	0.708157	Soga3		ENSMUSG00000016763	3062.47	0.00903595	0.0239286	0.0627478	0.663334	Scube1
ENSMUSG00000036225	2343.51	-0.0112915	0.0233883	0.0674159	0.708157	Kctd1		ENSMUSG00000034336	3355.47	-0.0186162	0.0314367	0.0627755	0.663334	Ina
ENSMUSG00000031548	708.043	-0.00764989	0.0218994	0.0674234	0.708157	Sfrp1		ENSMUSG00000021127	1153.81	0.0167136	0.0310843	0.0627838	0.663334	Zfp36l1
ENSMUSG00000047361	191.008	-0.00446459	0.0207678	0.0674968	0.708435	Gm973		ENSMUSG00000027162	2505.23	0.0241996	0.0362413	0.0627966	0.663334	Lin7c
ENSMUSG00000028464	153.557	-0.0044603	0.0207667	0.0676243	0.709281	Tpm2		ENSMUSG00000003279	16886.7	-0.0297119	0.0328174	0.0628207	0.663334	Dlgap1
ENSMUSG00000069911	28.6324	0.0022906	0.0203345	0.0676472	NA	Insyn2b		ENSMUSG00000038145	2313.41	-0.0233061	0.0338361	0.0629111	0.663334	Snrk
ENSMUSG00000028567	1022.04	-0.0130413	0.0249068	0.0677919	0.709465	Txndc12		ENSMUSG00000045917	447.824	-0.0119998	0.0274026	0.0629597	0.663334	Tmem268
ENSMUSG00000022911	402.482	-0.00743008	0.0218048	0.067858	0.709465	Arl13b		ENSMUSG00000074102	2260.02	-0.0204307	0.0321222	0.0629633	0.663334	Rbm15b
ENSMUSG00000015087	6336.14	-0.0260957	0.0333713	0.0678689	0.709465	Rabl6		ENSMUSG00000071112	149.097	-0.0066102	0.0249164	0.0629882	0.663334	Spx
ENSMUSG00000020623	204.829	-0.00648844	0.0214178	0.0679246	0.709465	Map2k6		ENSMUSG00000045205	1599.22	0.018042	0.0315854	0.0631354	0.663334	Dpy19l4
ENSMUSG00000041309	167.218	-0.0050104	0.020919	0.0679471	0.709465	Nkx6-2		ENSMUSG00000045730	100.612	0.00618309	0.024778	0.0632286	0.663334	Adrb2
ENSMUSG00000067916	53.1173	0.00303794	0.0204515	0.0679757	0.709465	Zfp991		ENSMUSG00000020973	85.195	0.0050015	0.0244456	0.0632402	0.663334	Dnaaf2
ENSMUSG00000026526	1594.83	-0.0149281	0.0262775	0.0679857	0.709465	Fh1		ENSMUSG00000034271	854.74	-0.015701	0.0298013	0.0632763	0.663334	Jdp2
ENSMUSG00000028545	282.215	-0.00746365	0.0218121	0.0680479	0.709465	Bend5		ENSMUSG00000022095	1659.43	-0.0272652	0.0401127	0.0633397	0.663334	Fhip2b
ENSMUSG00000023079	798.006	0.011738	0.0243066	0.0680903	0.709465	Gtf2ird1		ENSMUSG00000052331	579.016	0.0134864	0.0283134	0.0633783	0.663334	Ankrd44
ENSMUSG00000085828	231.814	-0.00592071	0.0212027	0.0681113	0.709465	Gm15612		ENSMUSG00000031505	1203.44	-0.0182825	0.0315753	0.0634292	0.663334	Naxd
ENSMUSG00000056071	18.2524	0.00152023	0.0202475	0.0681572	NA	S100a9		ENSMUSG00000035437	2484.08	-0.0234127	0.0347202	0.063462	0.663334	Rabgap1
ENSMUSG00000008301	713.115	-0.0106171	0.0234685	0.0682587	0.710241	Phax		ENSMUSG00000006095	1220.83	-0.0172608	0.0302766	0.0634702	0.663334	Tbcb
ENSMUSG00000059554	904.668	-0.0112748	0.0238131	0.0683268	0.710241	Ccdc28a		ENSMUSG00000017778	2817.14	-0.0163498	0.029402	0.0635966	0.663334	Cox7c
ENSMUSG00000041654	543.008	0.00994913	0.0232051	0.0684251	0.710775	Slc39a11		ENSMUSG00000071547	143.692	0.00817094	0.025499	0.0636311	0.663334	Nt5dc2
ENSMUSG00000038619	8053.65	-0.0191873	0.0287605	0.0685162	0.710846	Ensa		ENSMUSG00000059498	400.04	0.0109396	0.0268087	0.0637	0.663334	Fcgr3
ENSMUSG00000084876	5.05663	-0.000821108	0.0201994	0.0685307	NA	Gm14965		ENSMUSG00000045211	956.552	-0.0159663	0.0299696	0.0637291	0.663334	Nudt18
ENSMUSG00000028964	1601.5	-0.0142056	0.0257737	0.0685782	0.710846	Park7		ENSMUSG00000026496	1978.55	-0.0206088	0.0332831	0.0638315	0.663334	Parp1
ENSMUSG00000032067	957.281	0.00570193	0.020411	0.068607	0.710846	Pts		ENSMUSG00000053835	300.531	0.00852297	0.0255288	0.0638625	0.663334	H2-T24
ENSMUSG00000034786	58.5845	-0.00306464	0.0204564	0.0686201	0.710846	Gpsm3		ENSMUSG00000047257	7.92292	0.00148473	0.0238685	0.0639236	NA	Prss45
ENSMUSG00000076315	10.1268	0.00140612	0.020238	0.0686748	NA	Mir343		ENSMUSG00000034297	2614.5	0.0184427	0.0312577	0.0639636	0.663334	Med13
ENSMUSG00000022313	188.181	-0.00614413	0.0212876	0.0688231	0.711566	Utp23		ENSMUSG00000040389	3640.09	-0.0295133	0.0407688	0.0639637	0.663334	Wdr47
ENSMUSG00000040703	108.721	-0.00445635	0.0207636	0.0688422	0.711566	Cyp2s1		ENSMUSG00000041702	1431.77	0.0155853	0.0282257	0.0640041	0.663334	Btbd7
ENSMUSG00000018821	307.052	-0.00659977	0.0214724	0.0688464	0.711566	Avpi1		ENSMUSG00000026439	1418.23	-0.0182079	0.0315488	0.0640284	0.663334	Rbbp5
ENSMUSG00000029401	325.287	-0.00775806	0.0219564	0.0688779	0.711566	Rilpl2		ENSMUSG00000002885	545.322	0.0115985	0.0271613	0.0640435	0.663334	Adgre5
ENSMUSG00000104713	25.7702	0.00217271	0.0203175	0.068964	NA	Gbp6		ENSMUSG00000073755	1974.32	-0.0194812	0.0333889	0.0640519	0.663334	5730409E04Rik
ENSMUSG00000027932	175.643	0.00573926	0.0211474	0.0689848	0.711803	Slc27a3		ENSMUSG00000036568	3438.19	-0.0218341	0.0333164	0.0640603	0.663334	Bicral
ENSMUSG00000009555	3915.55	0.0169939	0.0276068	0.0689951	0.711803	Cdk9		ENSMUSG00000048874	2792.79	-0.0340401	0.0477451	0.0640607	0.663334	Phf3
ENSMUSG00000048878	1240.42	-0.00969736	0.0224104	0.0691772	0.711936	Hexim1		ENSMUSG00000049148	57.9789	-0.00474876	0.0243823	0.0640728	0.663334	Plcxd3
ENSMUSG00000055026	1907.09	0.0144972	0.025817	0.069212	0.711936	Gabrg3		ENSMUSG00000027329	263.785	-0.0104773	0.0265593	0.0641018	0.663334	Spef1
ENSMUSG00000035642	455.6	-0.00988452	0.0229621	0.0692789	0.711936	Aamdc		ENSMUSG00000025821	636.113	-0.015875	0.0299113	0.0641522	0.663334	Zfp282
ENSMUSG00000031137	4646.38	0.0193145	0.0278747	0.0693262	0.711936	Fgf13		ENSMUSG00000029638	123.624	0.00589739	0.0246904	0.0641641	0.663334	Glcci1
ENSMUSG00000041040	1822.35	-0.014007	0.0256656	0.0693396	0.711936	Fam117b		ENSMUSG00000000957	700.458	0.00637923	0.0248432	0.0641788	0.663334	Mmp14
ENSMUSG00000002052	4374.99	-0.0306171	0.041586	0.069451	0.711936	Supt6		ENSMUSG00000020961	1248.92	0.014625	0.0290436	0.0641847	0.663334	Ston2
ENSMUSG00000022110	2830.26	-0.0167133	0.0277235	0.0695113	0.711936	Sucla2		ENSMUSG00000042918	77.2217	0.0051543	0.0244828	0.0642683	0.663499	Mamstr
ENSMUSG00000031441	3033.32	0.0147725	0.0235863	0.0695893	0.711936	Atp11a		ENSMUSG00000011263	62.4075	-0.00405661	0.0242258	0.0642796	0.663499	Exoc3l2
ENSMUSG00000028931	14010.6	-0.0251698	0.0347192	0.0696068	0.711936	Kcnab2		ENSMUSG00000052727	19901.9	-0.0256929	0.0385076	0.0643212	0.663522	Map1b
ENSMUSG00000040370	508.258	-0.00981885	0.0230015	0.0696522	0.711936	Etfrf1		ENSMUSG00000024245	2746.03	-0.0161832	0.0285133	0.064373	0.663649	Tmem178
ENSMUSG00000034341	7114.68	-0.0174198	0.0276698	0.0696696	0.711936	Wbp2		ENSMUSG00000058833	1156.61	-0.0139512	0.0285603	0.0644719	0.664033	Rex1bd
ENSMUSG00000052372	767.636	-0.00724437	0.0217117	0.0697191	0.711936	Il1rapl1		ENSMUSG00000032841	229.384	0.00628739	0.0248104	0.0645236	0.664033	Prr5l
ENSMUSG00000068122	21.5404	0.00202512	0.0203004	0.0698684	NA	Agtr2		ENSMUSG00000004360	3869.35	-0.0284503	0.0394095	0.0645286	0.664033	9330159F19Rik
ENSMUSG00000028099	565.093	-0.00883165	0.0223779	0.0698908	0.711936	Polr3c		ENSMUSG00000017478	1598.88	-0.0223617	0.034549	0.064592	0.664279	Zc3h18
ENSMUSG00000039148	1840.21	-0.0156228	0.0268406	0.0699032	0.711936	Sart1		ENSMUSG00000053749	14.6194	-0.00226888	0.0239426	0.0646468	NA	Gm9920
ENSMUSG00000004285	1573.09	-0.0148364	0.0259443	0.0699314	0.711936	Atp6v1f		ENSMUSG00000024190	542.1	-0.00874259	0.02573	0.0646772	0.664552	Dusp1
ENSMUSG00000075410	147.998	0.00476971	0.0208373	0.06998	0.711936	Prcd		ENSMUSG00000020823	8291.15	-0.0275137	0.0324761	0.0647964	0.664552	Sec14l1
ENSMUSG00000031987	3307.88	0.0193135	0.0302876	0.0699946	0.711936	Egln1		ENSMUSG00000071644	7385.23	-0.0298809	0.0319581	0.064804	0.664552	Eef1g
ENSMUSG00000025036	510.426	0.00821737	0.0221275	0.0700883	0.711936	Sfxn2		ENSMUSG00000018068	1415.76	0.014712	0.0284389	0.064816	0.664552	Ints2
ENSMUSG00000039981	3.08276	0.000731774	0.0201953	0.0701351	NA	Zc3h12d		ENSMUSG00000027349	999.694	-0.0171728	0.0305324	0.0648996	0.665003	Fam98b
ENSMUSG00000092074	139.801	0.00524471	0.0209887	0.070182	0.711936	Dynlt1a		ENSMUSG00000089847	357.172	0.0111713	0.0269326	0.0649753	0.665199	Timm10b
ENSMUSG00000034173	233.127	0.00713661	0.0216658	0.0702634	0.711936	Chchd2l		ENSMUSG00000036304	2216.05	-0.024383	0.0347218	0.0649977	0.665199	Zdhhc23
ENSMUSG00000030307	7016.96	0.00818935	0.0221299	0.0704466	0.711936	Slc6a11		ENSMUSG00000044155	375.227	-0.0127568	0.0278176	0.065052	0.665349	Lsm8
ENSMUSG00000007379	59.5941	0.00303621	0.0204507	0.0705128	0.711936	Dennd2c		ENSMUSG00000052430	884.347	0.0170461	0.0306037	0.0651243	0.665503	Bmpr1b
ENSMUSG00000015335	189.345	0.00572849	0.0211408	0.0705709	0.711936	Zdhhc12		ENSMUSG00000031601	2942.34	-0.0236117	0.0339648	0.0651828	0.665503	Cnot7
ENSMUSG00000038195	50.2032	0.00313832	0.020469	0.0707014	0.711936	Rilp		ENSMUSG00000015451	116.656	-0.00698844	0.0250388	0.0651857	0.665503	C4a
ENSMUSG00000036053	2425.34	0.0139519	0.0238953	0.0707089	0.711936	Fmnl2		ENSMUSG00000037601	774.423	-0.014238	0.0287746	0.0652334	0.665586	Nme1
ENSMUSG00000061032	6279.78	-0.0194497	0.0305867	0.0707253	0.711936	Rrp1		ENSMUSG00000021287	134.675	0.00664123	0.0249242	0.0654034	0.666223	Xrcc3
ENSMUSG00000038415	280.689	0.00642313	0.0213834	0.0707345	0.711936	Foxq1		ENSMUSG00000037996	13235.9	-0.0147724	0.0291144	0.0654298	0.666223	Slc24a2
ENSMUSG00000026238	4578.66	-0.0130959	0.0237947	0.0707422	0.711936	Ptma		ENSMUSG00000031902	476.067	0.0102384	0.0260474	0.0654494	0.666223	Nfatc3
ENSMUSG00000036256	1057.79	0.0102188	0.0232389	0.0707872	0.711936	Igfbp7		ENSMUSG00000037992	418.334	0.0114029	0.0269307	0.0654814	0.666223	Rara
ENSMUSG00000117254	117.519	0.00378168	0.0205995	0.0708747	0.711936	Gm34567		ENSMUSG00000034919	30.6372	0.00285456	0.0240183	0.0654938	0.666223	Ttc22
ENSMUSG00000026596	2505.91	0.0134587	0.0251973	0.0709159	0.711936	Abl2		ENSMUSG00000027016	686.316	-0.0131038	0.02807	0.0656909	0.667638	Zfp385b
ENSMUSG00000015757	1401.39	-0.0136326	0.0254068	0.0709976	0.711936	Ppil4		ENSMUSG00000075256	68.4537	-0.00515184	0.0244817	0.0657185	0.667638	Cerkl
ENSMUSG00000059049	353.303	0.00679737	0.0215525	0.0710544	0.711936	Frem1		ENSMUSG00000051726	5289.58	-0.0111624	0.0265851	0.0658247	0.667638	Kcnf1
ENSMUSG00000029050	5496.74	-0.0152871	0.0233965	0.0710554	0.711936	Ski		ENSMUSG00000045871	10.9194	0.00198739	0.0239123	0.0658827	NA	Slitrk6
ENSMUSG00000096351	215.71	0.00498012	0.0208987	0.0711747	0.711936	Samd11		ENSMUSG00000022805	35.0384	-0.00348985	0.0241189	0.0658868	0.667638	Cfap91
ENSMUSG00000036091	9.82957	0.00122253	0.0202235	0.0711971	NA	Hyal3		ENSMUSG00000030435	3806.25	-0.0288321	0.0379115	0.0658896	0.667638	U2af2
ENSMUSG00000035842	67.7511	0.0029125	0.0204288	0.071201	0.711936	Ddx11		ENSMUSG00000046434	7267.61	-0.0247577	0.0397557	0.0659078	0.667638	Hnrnpa1
ENSMUSG00000024991	5132.52	-0.0209423	0.0286977	0.0712038	0.711936	Eif3a		ENSMUSG00000024400	2383.84	-0.020681	0.032409	0.0661965	0.669415	Wdr33
ENSMUSG00000003355	39.3469	0.00256202	0.0203716	0.0713126	0.711936	Fkbp11		ENSMUSG00000023286	937.125	-0.0144916	0.0288916	0.0662054	0.669415	Ube2j2
ENSMUSG00000025981	515.884	-0.0100164	0.0230413	0.0713255	0.711936	Coq10b		ENSMUSG00000035964	5591.79	-0.00937861	0.0253868	0.0662856	0.669823	Tmem59l
ENSMUSG00000036196	368.739	0.00823632	0.0221705	0.071335	0.711936	Slc26a8		ENSMUSG00000034842	96.3793	0.00577243	0.024649	0.0663726	0.670297	Art3
ENSMUSG00000074417	6.04445	0.00119903	0.0202216	0.0713711	NA	Pira11		ENSMUSG00000031480	275.079	0.00857358	0.0256356	0.0664122	0.670297	Thsd1
ENSMUSG00000029600	577.824	-0.010089	0.0231239	0.0714541	0.711936	Rita1		ENSMUSG00000024107	13.5463	0.00213816	0.0239279	0.0664677	NA	Lhcgr
ENSMUSG00000110080	1392.18	0.012237	0.0244175	0.0715634	0.711936	Gm6145		ENSMUSG00000052310	1434.2	0.0168694	0.0305815	0.0667048	0.670944	Slc39a1
ENSMUSG00000055065	25520.8	0.021181	0.0302015	0.0716043	0.711936	Ddx17		ENSMUSG00000020904	11.813	0.00200632	0.023914	0.0668559	NA	Cfap52
ENSMUSG00000040533	26.6203	0.00213767	0.0203136	0.0716165	NA	Matn1		ENSMUSG00000031170	206.523	0.00634036	0.0248124	0.0669031	0.670944	Slc38a5
ENSMUSG00000079022	176.665	0.00453075	0.020781	0.0716168	0.711936	Col22a1		ENSMUSG00000057406	5299.43	0.0253698	0.0347495	0.0669232	0.670944	Nsd2
ENSMUSG00000047423	858.917	-0.0113053	0.0238013	0.0716426	0.711936	AI837181		ENSMUSG00000026932	5879.63	0.0208264	0.0338707	0.0669454	0.670944	Nacc2
ENSMUSG00000047910	258.185	0.00723736	0.0217044	0.0716499	0.711936	Pcdhb16		ENSMUSG00000032815	119.873	-0.00607292	0.0247376	0.0669757	0.670944	Fanca
ENSMUSG00000036748	2307.76	-0.0138305	0.0252494	0.0716812	0.711936	Cuedc2		ENSMUSG00000017781	7795.49	-0.0117252	0.0240892	0.0670038	0.670944	Pitpna
ENSMUSG00000042308	819.679	0.0112487	0.0237706	0.0717057	0.711936	Setd1a		ENSMUSG00000040543	8185.33	0.0202864	0.0313503	0.0670096	0.670944	Pitpnm3
ENSMUSG00000033382	2341.96	-0.0151124	0.0264792	0.0717244	0.711936	Trappc8		ENSMUSG00000042650	1882.64	0.0198392	0.032644	0.0670099	0.670944	Alkbh5
ENSMUSG00000034765	136.319	-0.00388553	0.0206205	0.0717249	0.711936	Dusp5		ENSMUSG00000036949	2476.83	0.0234748	0.0351106	0.0670121	0.670944	Slc39a12
ENSMUSG00000028445	1985.79	0.0177532	0.0280394	0.0717458	0.711936	Enho		ENSMUSG00000047215	8856.45	-0.030024	0.0362008	0.0670624	0.670944	Rpl9
ENSMUSG00000024359	4522.3	-0.0186531	0.0291601	0.0718119	0.711936	Hspa9		ENSMUSG00000020708	3160.52	-0.0215994	0.0331685	0.0670746	0.670944	Psmc5
ENSMUSG00000067594	335.594	0.00780617	0.0219482	0.0718125	0.711936	Krt77		ENSMUSG00000037217	16143.9	-0.0244659	0.0339501	0.067084	0.670944	Syn1
ENSMUSG00000063875	4.70943	-0.000917855	0.0202042	0.0718144	NA	Rps6-ps1		ENSMUSG00000032323	139.937	-0.00700841	0.025042	0.0670896	0.670944	Cyp11a1
ENSMUSG00000025940	737.514	-0.00876102	0.0223757	0.0718421	0.711936	Tmem70		ENSMUSG00000028411	931.237	-0.014062	0.0286213	0.0670943	0.670944	Aptx
ENSMUSG00000095597	639.067	-0.0109224	0.0235962	0.0718449	0.711936	Rps7-ps3		ENSMUSG00000001672	6.89365	0.00167847	0.0238834	0.0671608	NA	Marveld3
ENSMUSG00000109946	606.221	-0.00982074	0.0229732	0.0718598	0.711936	Brd3os		ENSMUSG00000037973	69.2125	0.00490369	0.0244176	0.0673083	0.670944	Itprid1
ENSMUSG00000040385	4142.66	-0.0195995	0.0285269	0.0719284	0.711936	Ppp1ca		ENSMUSG00000023284	421.17	0.0130306	0.0280949	0.0673373	0.670944	Zfp605
ENSMUSG00000032360	70.616	-0.00358	0.0205545	0.0719877	0.711936	Hcrtr2		ENSMUSG00000058454	1521.87	0.0171615	0.0309815	0.0673696	0.670944	Dhcr7
ENSMUSG00000032580	10175	0.0159195	0.0255098	0.0720197	0.711936	Rbm5		ENSMUSG00000107585	86.3221	0.00549077	0.0245687	0.0674061	0.670944	3300002P13Rik
ENSMUSG00000042155	1961.85	0.0134822	0.0251832	0.0720226	0.711936	Klhl23		ENSMUSG00000025035	1549.02	-0.0205887	0.0339289	0.0674278	0.670944	Arl3
ENSMUSG00000056116	262.469	-0.00640874	0.0213765	0.0720853	0.712006	H2-T22		ENSMUSG00000026147	46.9433	0.00365507	0.0241483	0.0674545	0.670944	Col9a1
ENSMUSG00000071347	7.64342	-0.000958994	0.0202065	0.0721117	NA	C1qtnf9		ENSMUSG00000074247	1981.98	-0.0338628	0.0496272	0.0674671	0.670944	Dda1
ENSMUSG00000063889	344.351	-0.00639342	0.021377	0.0721239	0.712006	Crem		ENSMUSG00000024359	4330.49	-0.0188705	0.0305473	0.0674688	0.670944	Hspa9
ENSMUSG00000020061	136.595	-0.00452417	0.0207778	0.0722287	0.712067	Mybpc1		ENSMUSG00000062963	1093.91	-0.0249651	0.0405589	0.0674884	0.670944	Ufc1
ENSMUSG00000031023	65.076	0.00355436	0.0205494	0.0722764	0.712067	Akip1		ENSMUSG00000034931	911.063	-0.0180755	0.0317084	0.0675637	0.670944	Dhx8
ENSMUSG00000061458	721.761	0.0115482	0.0239056	0.0723843	0.712067	Nol10		ENSMUSG00000106847	6570.78	-0.0143017	0.0285505	0.0676315	0.670944	Peg13
ENSMUSG00000026546	73.4745	0.00377366	0.0205952	0.0723876	0.712067	Cfap45		ENSMUSG00000072704	3323.75	-0.0192697	0.0321432	0.0676565	0.670944	Smim10l1
ENSMUSG00000117713	57.1961	-0.00304599	0.020451	0.0723908	0.712067	Gm46637		ENSMUSG00000087082	13.9475	0.00261971	0.023985	0.0676807	NA	Gm15423
ENSMUSG00000038982	380.939	0.00784671	0.0219623	0.0724508	0.712067	Bloc1s5		ENSMUSG00000028519	3378.27	-0.0234087	0.0335008	0.0677214	0.670944	Dab1
ENSMUSG00000028681	99.0965	0.00424497	0.0207063	0.0724599	0.712067	Ptch2		ENSMUSG00000020891	69.5357	-0.00452141	0.0243233	0.0677488	0.670944	Alox8
ENSMUSG00000018417	1810.14	0.0121485	0.024301	0.0725727	0.712712	Myo1b		ENSMUSG00000107455	4.10499	0.00110359	0.0238433	0.0677755	NA	Gm43868
ENSMUSG00000024163	15657.2	-0.0273335	0.0303165	0.0726202	0.712715	Mapk8ip3		ENSMUSG00000025742	693.765	0.0121583	0.0274534	0.0678002	0.670944	Prps2
ENSMUSG00000020814	441.711	-0.00820717	0.0221483	0.0728271	0.713146	Mxra7		ENSMUSG00000073144	10.4933	0.00195729	0.0239087	0.0678384	NA	4930599N23Rik
ENSMUSG00000000563	4467.81	-0.0161247	0.0255927	0.0729042	0.713146	Atp5pb		ENSMUSG00000031970	418.211	-0.0126078	0.0277057	0.0678668	0.670944	Dbndd1
ENSMUSG00000018678	345.14	-0.00820813	0.0220851	0.0729126	0.713146	Sp2		ENSMUSG00000029458	1977.89	-0.0233853	0.0342863	0.0679438	0.670944	Brap
ENSMUSG00000087598	250.963	-0.00707438	0.02163	0.0729182	0.713146	Zfp111		ENSMUSG00000027931	110.117	0.00583796	0.024666	0.067951	0.670944	Npr1
ENSMUSG00000024862	6730.68	-0.0220304	0.0311147	0.0729415	0.713146	Klc2		ENSMUSG00000085886	130.708	0.00632205	0.0248128	0.0679845	0.670944	D030047H15Rik
ENSMUSG00000095681	17.1303	0.00197515	0.0202937	0.0729668	NA	Gm8281		ENSMUSG00000079364	25.1849	-0.00315344	0.0240619	0.0679903	0.670944	Gm3558
ENSMUSG00000039883	6.22028	0.000935962	0.0202051	0.0730315	NA	Lrrc17		ENSMUSG00000054988	4.48814	-0.00095385	0.0238355	0.0679932	NA	Agtr1b
ENSMUSG00000038677	56.2216	0.00301465	0.0204455	0.0730656	0.713146	Scube3		ENSMUSG00000040136	1807.06	-0.0154344	0.0293353	0.0680575	0.670944	Abcc8
ENSMUSG00000029752	1515.01	-0.0138719	0.0256163	0.0730865	0.713146	Asns		ENSMUSG00000024645	603.727	0.0128851	0.0278887	0.0681161	0.670944	Timm21
ENSMUSG00000029359	860.619	-0.0114038	0.0238452	0.0730887	0.713146	Tesc		ENSMUSG00000037119	2418.37	0.0215405	0.0322907	0.0681289	0.670944	Fam91a1
ENSMUSG00000045763	22174.4	-0.0182201	0.0301349	0.0732284	0.713755	Basp1		ENSMUSG00000043659	50.6957	-0.00396632	0.0242062	0.0682702	0.670944	Npsr1
ENSMUSG00000022103	4275.7	0.0126736	0.0247822	0.0732599	0.713755	Gfra2		ENSMUSG00000019818	2646.58	0.0262692	0.0371456	0.0683732	0.670944	Cd164
ENSMUSG00000034006	553.008	-0.00575376	0.0206851	0.0732928	0.713755	Slc66a2		ENSMUSG00000031618	729.977	0.0164586	0.0304018	0.0683791	0.670944	Nr3c2
ENSMUSG00000051497	1925.24	0.0146847	0.0259177	0.0735063	0.714127	Kcnj16		ENSMUSG00000018537	1545.32	-0.0107353	0.025551	0.0684147	0.670944	Pcgf2
ENSMUSG00000068874	226.571	0.00670563	0.0214877	0.073515	0.714127	Selenbp1		ENSMUSG00000062175	42.3892	0.00394232	0.0242016	0.0684214	0.670944	Tgif2
ENSMUSG00000057606	67.9739	0.00350286	0.020536	0.0735483	0.714127	Colq		ENSMUSG00000075232	2419.42	-0.0278551	0.0462556	0.0684535	0.670944	Amd1
ENSMUSG00000022890	3621.51	-0.0136388	0.0245289	0.0736125	0.714127	Atp5j		ENSMUSG00000022912	786.026	0.0157943	0.0298944	0.0685627	0.670944	Pros1
ENSMUSG00000032249	3338.92	-0.0188077	0.0306646	0.0737308	0.714127	Anp32a		ENSMUSG00000044617	362.669	0.00796715	0.0253951	0.0685656	0.670944	Zbtb39
ENSMUSG00000030557	4104.91	0.0194236	0.0279686	0.073746	0.714127	Mef2a		ENSMUSG00000002459	945.253	0.0195869	0.0327473	0.068586	0.670944	Rgs20
ENSMUSG00000073684	405.844	0.00670533	0.0214846	0.0738165	0.714127	Faap20		ENSMUSG00000023087	1395.41	-0.019766	0.0325659	0.0685898	0.670944	Noct
ENSMUSG00000034579	197.1	-0.00583071	0.0211667	0.0738399	0.714127	Pla2g3		ENSMUSG00000025323	699.658	0.0131232	0.0281356	0.0686512	0.670969	Sp4
ENSMUSG00000018651	1152.52	0.0118556	0.0240444	0.0738473	0.714127	Tada2a		ENSMUSG00000046999	913.586	-0.0117501	0.0272177	0.0686721	0.670969	1110032F04Rik
ENSMUSG00000035851	2197.06	-0.0166107	0.0275318	0.0738875	0.714127	Ythdc1		ENSMUSG00000028179	130.044	0.00568342	0.0246202	0.0687505	0.671345	Cth
ENSMUSG00000072618	21.9764	0.00196112	0.0202919	0.0739244	NA	Gm10384		ENSMUSG00000061950	2093.51	-0.0202464	0.0325677	0.0688956	0.672052	Ppp4r1
ENSMUSG00000015968	3647.7	0.0138478	0.0250676	0.0739517	0.714127	Cacna1d		ENSMUSG00000016252	1898.08	-0.0201782	0.0314894	0.068914	0.672052	Atp5e
ENSMUSG00000041608	157.247	-0.00540606	0.0210199	0.073991	0.714127	Entpd3		ENSMUSG00000039285	2021.61	0.0222041	0.0332884	0.0689588	0.672052	Azi2
ENSMUSG00000114547	169.818	0.00545803	0.0210459	0.0740259	0.714127	Gm3226		ENSMUSG00000042750	2676.73	-0.0154343	0.0297081	0.0690542	0.672052	Bex2
ENSMUSG00000026873	38.9798	0.00265753	0.0203859	0.0740769	0.714127	Phf19		ENSMUSG00000026678	6121.29	0.017885	0.0311592	0.0691044	0.672052	Rgs5
ENSMUSG00000032089	332.324	0.0078377	0.021953	0.074087	0.714127	Il10ra		ENSMUSG00000022841	9630.76	-0.0265053	0.0351457	0.0691457	0.672052	Ap2m1
ENSMUSG00000028862	61.1264	-0.00279933	0.020406	0.0741652	0.714425	Map3k6		ENSMUSG00000028607	191.301	0.0068413	0.0249809	0.0691491	0.672052	Cpt2
ENSMUSG00000044468	127.624	0.00413157	0.0206731	0.0743363	0.715163	Tent5c		ENSMUSG00000002010	3388.41	-0.0224033	0.0327657	0.06922	0.672052	Idh3g
ENSMUSG00000074736	845.743	-0.00894471	0.0225053	0.0743365	0.715163	Syndig1		ENSMUSG00000022440	125.369	0.00569527	0.0246229	0.0692449	0.672052	C1qtnf6
ENSMUSG00000091511	74.7558	0.00330907	0.0204992	0.0744322	0.715628	Vmn2r87		ENSMUSG00000038347	197.943	0.00881338	0.0257446	0.0693425	0.672052	Tcte2
ENSMUSG00000022897	2296.22	-0.0163413	0.0264616	0.0745289	0.71587	Dyrk1a		ENSMUSG00000025538	567.181	-0.0148588	0.0291902	0.0693501	0.672052	Sumf2
ENSMUSG00000020715	727.385	0.0106473	0.0235222	0.074552	0.71587	Ern1		ENSMUSG00000050199	1245.82	0.0165176	0.0297083	0.0693547	0.672052	Lgr4
ENSMUSG00000027304	2055.54	-0.00796914	0.0201799	0.0747215	0.716428	Rtf1		ENSMUSG00000108591	568.868	-0.0139809	0.0286358	0.0693821	0.672052	Particl
ENSMUSG00000041789	17.7795	0.00142569	0.0202389	0.074812	NA	2700046A07Rik		ENSMUSG00000032187	4516	-0.0408507	0.0519232	0.0695181	0.672447	Smarca4
ENSMUSG00000034903	460.219	0.00725329	0.0216966	0.0748178	0.716428	Cobll1		ENSMUSG00000054901	71.7146	0.00483868	0.0243952	0.0695428	0.672447	Arhgef33
ENSMUSG00000043415	664.362	-0.0109851	0.0236504	0.074828	0.716428	Otud1		ENSMUSG00000026254	1777.08	-0.0243301	0.0381668	0.0696348	0.672842	Eif4e2
ENSMUSG00000028042	615.187	-0.00774566	0.0216845	0.0748325	0.716428	Zbtb7b		ENSMUSG00000030110	236.974	0.00801597	0.0254168	0.069672	0.672842	Ret
ENSMUSG00000028923	1271.57	-0.00872321	0.0215632	0.0748472	0.716428	Necap2		ENSMUSG00000101431	84.0477	0.00606227	0.0247296	0.0697058	0.672842	Gm7901
ENSMUSG00000021940	15.9712	0.00168229	0.0202621	0.0749629	NA	Ptpn20		ENSMUSG00000002688	477.774	-0.0124409	0.0275928	0.0697682	0.672842	Prkd1
ENSMUSG00000001156	804.016	-0.010256	0.0231705	0.0750982	0.717515	Mxd1		ENSMUSG00000095199	4.37206	-0.0012415	0.0238511	0.0699012	NA	Zfp967
ENSMUSG00000058569	3367.36	-0.0160552	0.0272592	0.0751394	0.717515	Tmed9		ENSMUSG00000027355	52.2406	0.00379396	0.0241716	0.0699401	0.672842	Tmco5
ENSMUSG00000012640	918.288	0.0103651	0.0232636	0.0751764	0.717515	Zfp715		ENSMUSG00000025145	3551.37	-0.0122749	0.0272446	0.0699435	0.672842	Lrrc45
ENSMUSG00000028453	560.331	0.00933485	0.0226656	0.0751834	0.717515	Fancg		ENSMUSG00000064065	2130.02	-0.0166438	0.030541	0.0699948	0.672842	Ipcef1
ENSMUSG00000027574	1075.75	-0.0152419	0.0269921	0.075198	0.717515	Nkain4		ENSMUSG00000036814	572.568	0.00975866	0.0261528	0.0700428	0.672842	Slc6a20a
ENSMUSG00000053929	5885.52	-0.0205004	0.0282226	0.0754748	0.719247	Cyhr1		ENSMUSG00000046321	1710.84	-0.0121761	0.0274673	0.070081	0.672842	Hs3st2
ENSMUSG00000085156	131.529	0.00501932	0.0209104	0.0756141	0.720121	Snhg15		ENSMUSG00000024534	126.9	0.00557556	0.024584	0.0701867	0.672842	Sncaip
ENSMUSG00000017868	31.1905	-0.002485	0.0203592	0.075667	NA	Sgk2		ENSMUSG00000022185	6512.56	-0.0244615	0.0330872	0.0702053	0.672842	Acin1
ENSMUSG00000031026	1292.38	-0.0109993	0.0236284	0.0756692	0.720139	Trim66		ENSMUSG00000043510	124.074	0.007251	0.0251192	0.0702397	0.672842	Hscb
ENSMUSG00000009741	5748.09	0.0237542	0.0402095	0.0757113	0.720139	Ubp1		ENSMUSG00000114003	11.634	-0.00181793	0.0238951	0.0703098	NA	Gm9616
ENSMUSG00000087050	24.5147	0.00203151	0.0202998	0.075733	NA	Dhrs13os		ENSMUSG00000049103	22.4212	0.00227188	0.0239418	0.0703257	0.672842	Ccr2
ENSMUSG00000116632	341.271	-0.00718947	0.0217902	0.0757882	0.720417	Magef1		ENSMUSG00000025645	139.739	-0.00577718	0.0246402	0.0703667	0.672842	Ccdc51
ENSMUSG00000103711	30.0776	0.00254396	0.0203681	0.0758691	NA	Tstd1		ENSMUSG00000028133	334.156	-0.0115614	0.0270703	0.0703685	0.672842	Rwdd3
ENSMUSG00000038180	231.402	0.00715698	0.0216597	0.075919	0.720552	Spag4		ENSMUSG00000003438	848.235	-0.0134875	0.0283458	0.0704217	0.672842	Timm50
ENSMUSG00000031068	1539.04	-0.0132139	0.0248375	0.0759446	0.720552	Glrx3		ENSMUSG00000037679	3903.08	0.0176496	0.0318101	0.0705495	0.672842	Inf2
ENSMUSG00000030094	746.578	0.00826144	0.0216774	0.0760754	0.720552	Xpc		ENSMUSG00000044117	4251.86	-0.0245137	0.0338506	0.0705755	0.672842	Bmerb1
ENSMUSG00000055067	985.525	0.0108076	0.0234008	0.0760811	0.720552	Smyd3		ENSMUSG00000051041	400.342	0.00855185	0.0256234	0.0706103	0.672842	Olfml1
ENSMUSG00000087013	6.84135	-0.00115732	0.0202184	0.0760983	NA	2610027K06Rik		ENSMUSG00000022710	6434.4	-0.0260332	0.0292722	0.0706163	0.672842	Usp7
ENSMUSG00000062611	172.189	-0.00508238	0.0209282	0.0761317	0.720552	Rps3a2		ENSMUSG00000058812	42.1916	0.00392107	0.0241959	0.070658	0.672842	0610039K10Rik
ENSMUSG00000074480	176.611	0.00560583	0.0210833	0.0761539	0.720552	Mex3a		ENSMUSG00000005687	1697.36	-0.0251388	0.0420713	0.0708036	0.672842	Bcas2
ENSMUSG00000002814	215.148	0.00660009	0.0214432	0.0761832	0.720552	Top3a		ENSMUSG00000020471	218.985	-0.00956331	0.0259709	0.0708101	0.672842	Pold2
ENSMUSG00000031253	45.8524	0.00269146	0.0203905	0.0762175	0.720552	Srpx2		ENSMUSG00000028698	1646.67	0.0196208	0.0324112	0.0708472	0.672842	Pik3r3
ENSMUSG00000002778	1901.06	0.014034	0.0256347	0.0762463	0.720552	Kdelr1		ENSMUSG00000030302	28372.5	-0.0118358	0.0258686	0.0708922	0.672842	Atp2b2
ENSMUSG00000047281	24.3084	-0.00218261	0.0203175	0.0762845	NA	Sfn		ENSMUSG00000005667	137.201	-0.00551406	0.0245693	0.0708947	0.672842	Mthfd2
ENSMUSG00000039313	136.584	-0.0051573	0.0209486	0.0763268	0.720552	Minar1		ENSMUSG00000037762	124.198	0.00596933	0.0246987	0.0709267	0.672842	Slc16a9
ENSMUSG00000021510	2924.88	0.0192883	0.0295428	0.0765274	0.721586	Zfp729a		ENSMUSG00000038836	369.077	0.01123	0.026913	0.0709679	0.672842	Agbl3
ENSMUSG00000047730	7.58388	-0.00122425	0.0202228	0.0765878	NA	Fcgbp		ENSMUSG00000031715	1695.91	-0.0292775	0.0433128	0.0709867	0.672842	Smarca5
ENSMUSG00000029823	13162	0.019709	0.0304765	0.0766549	0.721586	Luc7l2		ENSMUSG00000074939	4.9959	0.00111847	0.0238439	0.0709898	NA	Chrm5
ENSMUSG00000051343	2533.94	-0.0186975	0.0303304	0.0766833	0.721586	Rab11fip5		ENSMUSG00000055041	10.3655	-0.00191006	0.0239036	0.0711408	NA	Commd5
ENSMUSG00000070520	851.783	-0.0094661	0.0226086	0.0766928	0.721586	Nsmce3		ENSMUSG00000034818	11787.6	-0.021495	0.0297309	0.0711667	0.672842	Celf5
ENSMUSG00000026974	622.579	-0.00870965	0.0223406	0.0767063	0.721586	Zmynd19		ENSMUSG00000025616	1747.54	0.0163727	0.0292398	0.0712698	0.672842	Usp16
ENSMUSG00000095407	676.748	-0.0106991	0.0234606	0.0767228	0.721586	Tmem200c		ENSMUSG00000022429	46.107	-0.00441814	0.0243025	0.0712782	0.672842	Dmc1
ENSMUSG00000045008	82.8207	-0.00352199	0.0205407	0.0768434	0.722021	9030612E09Rik		ENSMUSG00000007613	1982.47	0.0159052	0.0297528	0.0712966	0.672842	Tgfbr1
ENSMUSG00000006369	415.196	-0.00537282	0.0210137	0.0768661	0.722021	Fbln1		ENSMUSG00000021621	420.528	0.0102928	0.0264093	0.0713126	0.672842	Zcchc9
ENSMUSG00000069805	4.78641	0.000848379	0.0202003	0.0769391	NA	Fbp1		ENSMUSG00000057606	81.853	0.00537157	0.0245304	0.0713203	0.672842	Colq
ENSMUSG00000019984	1628.34	0.0127064	0.0243677	0.0769659	0.722021	Med23		ENSMUSG00000043572	192.095	-0.00832925	0.0255268	0.0713835	0.672842	Pars2
ENSMUSG00000069135	809.722	0.0104596	0.0228036	0.0770002	0.722021	Cep43		ENSMUSG00000058301	2274.4	-0.0199373	0.0323117	0.0714079	0.672842	Upf1
ENSMUSG00000067377	551.855	0.00996357	0.0229849	0.0770322	0.722021	Tspan6		ENSMUSG00000027254	39218.4	-0.0311435	0.0465477	0.0714249	0.672842	Map1a
ENSMUSG00000023019	2450.51	-0.0171865	0.0282052	0.0770806	0.722021	Gpd1		ENSMUSG00000067367	252.085	-0.00956206	0.0260561	0.071501	0.672842	Lyar
ENSMUSG00000026701	5829.37	-0.0164976	0.0272591	0.0771079	0.722021	Prdx6		ENSMUSG00000026153	1846.44	0.021403	0.0339789	0.0715323	0.672842	Fam135a
ENSMUSG00000039377	31.2569	-0.00248376	0.0203576	0.0771194	NA	Hlx		ENSMUSG00000022177	73.5408	0.00562435	0.0245987	0.0715368	0.672842	Haus4
ENSMUSG00000026197	530.172	-0.00869312	0.0223018	0.0771659	0.722021	Zfand2b		ENSMUSG00000029291	5875.1	-0.0169031	0.0277549	0.0715396	0.672842	Rufy3
ENSMUSG00000029860	1239.89	0.0139994	0.0253615	0.0772139	0.722021	Zyx		ENSMUSG00000007440	72.9835	0.00463518	0.0243474	0.0715583	0.672842	Pcdha10
ENSMUSG00000030265	2908.9	-0.0292915	0.0432975	0.0772468	0.722021	Kras		ENSMUSG00000051359	12763.3	-0.0225275	0.0334224	0.0715856	0.672842	Ncald
ENSMUSG00000039813	371.627	-0.00615748	0.0213033	0.0773445	0.722108	Tbc1d2		ENSMUSG00000059187	1049.63	-0.010644	0.0265706	0.0715969	0.672842	Tafa1
ENSMUSG00000032637	7230.52	0.0214409	0.0333378	0.0773517	0.722108	Atxn2l		ENSMUSG00000056055	58.0112	0.00492601	0.0244151	0.0716396	0.672842	Sag
ENSMUSG00000027610	328.106	-0.00714908	0.0216501	0.0774781	0.722405	Gss		ENSMUSG00000020396	1831.72	-0.0127951	0.0279286	0.0716873	0.672842	Nefh
ENSMUSG00000003680	335.635	-0.00778551	0.0219143	0.077479	0.722405	Taf6l		ENSMUSG00000000881	4540.08	-0.0238332	0.034427	0.0717526	0.672842	Dlg3
ENSMUSG00000114442	120.05	-0.00433725	0.0207269	0.0777072	0.724085	F630042J09Rik		ENSMUSG00000028527	1610.7	-0.0136173	0.0283144	0.0717752	0.672842	Ak4
ENSMUSG00000025409	2181.49	0.0112795	0.0237694	0.0778351	0.72483	Mbd6		ENSMUSG00000033542	180.666	0.00714822	0.0250792	0.0717821	0.672842	Arhgef5
ENSMUSG00000029009	2128.59	0.0132535	0.0233917	0.0779191	0.725166	Mthfr		ENSMUSG00000026271	20.5016	0.00281562	0.02401	0.0718386	0.672842	Gpr35
ENSMUSG00000036430	398.573	-0.0075596	0.0217746	0.0780687	0.726111	Tbcc		ENSMUSG00000020706	945.734	-0.0163862	0.030119	0.0718602	0.672842	Ftsj3
ENSMUSG00000019945	24.4687	-0.00212233	0.02031	0.0781487	NA	Cabcoco1		ENSMUSG00000022802	695.848	-0.0116207	0.0270781	0.0718807	0.672842	Lmln
ENSMUSG00000029204	29.4172	-0.00226214	0.0203278	0.0782244	NA	Rhoh		ENSMUSG00000048118	1227.26	-0.0193249	0.0313848	0.0719528	0.672842	Arid4a
ENSMUSG00000026219	7247.53	0.0196304	0.0259515	0.0782253	0.72712	Trip12		ENSMUSG00000000732	152.648	0.00721805	0.0251014	0.0719879	0.672842	Icosl
ENSMUSG00000031480	252.668	0.00572298	0.0211186	0.0783097	0.727457	Thsd1		ENSMUSG00000035576	1154.06	-0.0125033	0.0275763	0.0720353	0.672842	L3mbtl1
ENSMUSG00000076617	443.129	0.00908699	0.0225171	0.0784041	0.727742	Ighm		ENSMUSG00000028086	8903.1	-0.026397	0.034282	0.0720669	0.672842	Fbxw7
ENSMUSG00000024160	990.82	-0.0103188	0.0231757	0.0784366	0.727742	Spsb3		ENSMUSG00000091318	10.2959	-0.00161816	0.0238778	0.0721093	NA	Semp2l1
ENSMUSG00000102752	224.647	0.00541662	0.0210249	0.0785132	0.728005	Gm7694		ENSMUSG00000097441	8.11188	-0.00170174	0.0238847	0.0722274	NA	Gm26633
ENSMUSG00000002014	1484.42	0.00787542	0.0212176	0.0785847	0.728221	Ssr4		ENSMUSG00000060044	6.81409	-0.00170754	0.0238851	0.0723758	NA	Tmem26
ENSMUSG00000078439	24.7574	0.00197011	0.0202919	0.0786478	NA	Smim24		ENSMUSG00000029177	106.594	0.00552242	0.0245698	0.0723984	0.675223	Cenpa
ENSMUSG00000020321	11376.4	-0.0140778	0.0228669	0.0786617	0.728489	Mdh1		ENSMUSG00000049950	101.686	0.00546013	0.0245525	0.0724401	0.675238	Rpp38
ENSMUSG00000022508	650.916	-0.00815468	0.0220791	0.0787882	0.728776	Bcl6		ENSMUSG00000027324	98.1835	0.00604615	0.0247178	0.072666	0.676105	Rpusd2
ENSMUSG00000024096	2447.17	-0.0224215	0.035598	0.0789643	0.728776	Ralbp1		ENSMUSG00000022351	2259.2	0.0151844	0.0292443	0.0727563	0.676105	Sqle
ENSMUSG00000015133	204.423	-0.00498022	0.0208928	0.0789673	0.728776	Lrrk1		ENSMUSG00000024736	13994	-0.0137714	0.0283364	0.0727611	0.676105	Tmem132a
ENSMUSG00000028392	23.8468	-0.00173063	0.0202662	0.0790115	NA	Bspry		ENSMUSG00000050022	538.813	0.011315	0.0269399	0.0728181	0.676105	Amz1
ENSMUSG00000073067	31.6409	-0.00225555	0.0203268	0.0790428	NA	9130019P16Rik		ENSMUSG00000029420	11047.8	-0.0273688	0.0311396	0.0728632	0.676105	Rimbp2
ENSMUSG00000090129	118.976	-0.00456142	0.0207787	0.0790436	0.728776	Olfr287		ENSMUSG00000076617	448.45	0.0112775	0.0269175	0.0729353	0.676105	Ighm
ENSMUSG00000044030	1100.24	-0.0115082	0.023807	0.0790455	0.728776	Irf2bp1		ENSMUSG00000021223	271.873	0.00904129	0.0258269	0.0729806	0.676105	Papln
ENSMUSG00000042742	930.164	-0.0129064	0.0247444	0.0791044	0.728776	Bmt2		ENSMUSG00000031171	456.097	-0.0122831	0.0274652	0.0730251	0.676105	Ftsj1
ENSMUSG00000017314	5454.92	-0.0185691	0.0281412	0.0791136	0.728776	Mpp2		ENSMUSG00000022469	1685.02	-0.0158825	0.0295628	0.0730597	0.676105	Rapgef3
ENSMUSG00000075271	68.1237	-0.00373336	0.0205817	0.0792278	0.728776	Ttc30a1		ENSMUSG00000028076	42.6925	0.00443461	0.0243248	0.0730859	0.676105	Cd1d1
ENSMUSG00000039943	1509.36	-0.00982061	0.0229079	0.0792809	0.728776	Plcb4		ENSMUSG00000027959	166.543	-0.0080325	0.0254019	0.0731298	0.676105	Sass6
ENSMUSG00000066842	426.389	0.00666671	0.0214203	0.0793144	0.728776	Hmcn1		ENSMUSG00000031883	1058.87	-0.0145571	0.028823	0.0731473	0.676105	Car7
ENSMUSG00000022119	2996.34	0.0136673	0.0249617	0.0793371	0.728776	Rbm26		ENSMUSG00000021951	231.606	-0.00821814	0.0254746	0.073153	0.676105	Eef1akmt1
ENSMUSG00000027845	216	0.0058522	0.0211633	0.0793717	0.728776	Dclre1b		ENSMUSG00000061778	632.701	0.0111372	0.0267763	0.0733027	0.676105	Mospd2
ENSMUSG00000064023	170.027	0.00570015	0.0211127	0.0794161	0.728776	Klk8		ENSMUSG00000032988	7.74786	-0.00157251	0.0238742	0.073365	NA	Slc16a8
ENSMUSG00000024403	9123.47	-0.0164404	0.0271494	0.0795429	0.729498	Atp6v1g2		ENSMUSG00000014592	7026.31	-0.0201371	0.032315	0.0733959	0.676105	Camta1
ENSMUSG00000071984	461.031	0.00681861	0.0215078	0.0798085	0.730778	Fndc1		ENSMUSG00000042302	1727.24	-0.0115349	0.0251208	0.0734314	0.676105	Ehbp1
ENSMUSG00000043483	24.4597	-0.00186037	0.02028	0.0798511	NA	Gm6863		ENSMUSG00000031848	572.783	-0.0112106	0.0267845	0.0734811	0.676105	Lsm4
ENSMUSG00000090223	266.196	-0.00745555	0.0217613	0.0798679	0.730778	Pcp4		ENSMUSG00000026305	3213.17	-0.0181235	0.0296729	0.0735172	0.676105	Lrrfip1
ENSMUSG00000019923	15206.1	-0.0194048	0.0298578	0.0798684	0.730778	Zwint		ENSMUSG00000078651	174.194	-0.00860365	0.0256309	0.0735542	0.676105	Aoc2
ENSMUSG00000026630	28.6251	-0.00223047	0.0203228	0.0798748	NA	Batf3		ENSMUSG00000028158	567.959	0.00892805	0.0253113	0.0737408	0.676105	Mttp
ENSMUSG00000045268	187.291	-0.00595922	0.0212279	0.0799591	0.730778	Zfp691		ENSMUSG00000034701	245.405	-0.00767057	0.0252606	0.0737582	0.676105	Neurod1
ENSMUSG00000024083	12070.1	-0.0262822	0.0405136	0.0799624	0.730778	Pja2		ENSMUSG00000020770	1135.46	0.0182303	0.031053	0.0739545	0.676105	Unk
ENSMUSG00000067276	161.321	0.00506247	0.0209175	0.0799726	0.730778	Capn6		ENSMUSG00000034829	6.49211	-0.00160171	0.0238762	0.0739573	NA	Nxnl1
ENSMUSG00000039646	341.311	-0.00557471	0.0211017	0.0800655	0.731185	Vasn		ENSMUSG00000020873	1590.93	-0.0195323	0.0310286	0.0739868	0.676105	Slc35b1
ENSMUSG00000021791	8.31516	-0.0011227	0.020216	0.0800698	NA	Dydc2		ENSMUSG00000025909	490.044	-0.0136938	0.0282973	0.0741066	0.676105	Sntg1
ENSMUSG00000032119	1086.05	0.0117846	0.023645	0.08017	0.731697	Hinfp		ENSMUSG00000066129	3967.8	-0.0218983	0.0347502	0.0741409	0.676105	Kndc1
ENSMUSG00000097182	251.989	-0.00673239	0.021489	0.0802954	0.732267	A830009L08Rik		ENSMUSG00000051401	555.318	0.0129716	0.028105	0.0741867	0.676105	Kctd16
ENSMUSG00000029838	14075.6	0.0158551	0.0263185	0.0803295	0.732267	Ptn		ENSMUSG00000037469	38.815	0.00356092	0.0241268	0.0741947	0.676105	Acp7
ENSMUSG00000087424	45.3351	0.00285375	0.0204145	0.0804492	0.732352	5730405O15Rik		ENSMUSG00000037358	114.263	0.00639766	0.0248219	0.0742387	0.676105	Dipk2b
ENSMUSG00000044702	51.9017	0.00302608	0.0204439	0.0805481	0.732352	Palb2		ENSMUSG00000024660	510.616	-0.00977074	0.0261385	0.0742389	0.676105	Incenp
ENSMUSG00000022220	139.632	0.0042919	0.0207123	0.0805736	0.732352	Adcy4		ENSMUSG00000050697	758.373	0.0135983	0.028208	0.074293	0.676105	Prkaa1
ENSMUSG00000042066	8333.08	-0.0156846	0.0263259	0.0805803	0.732352	Tmcc2		ENSMUSG00000026639	103.656	0.00636726	0.024814	0.0743257	0.676105	Lamb3
ENSMUSG00000029797	68.3187	-0.00340108	0.0205124	0.0805811	0.732352	Sspo		ENSMUSG00000086638	11.598	-0.00201474	0.0239132	0.0743371	NA	4930405A21Rik
ENSMUSG00000033904	2169.29	-0.0110061	0.0234998	0.0806939	0.732937	Ccp110		ENSMUSG00000032560	2610.16	-0.0220686	0.0333304	0.074342	0.676105	Dnajc13
ENSMUSG00000037070	738.096	-0.0107007	0.0233988	0.0807476	0.732985	Rbmxl1		ENSMUSG00000040724	10735.1	-0.0215698	0.0329172	0.0743594	0.676105	Kcna2
ENSMUSG00000066278	1089.56	-0.0127191	0.0249881	0.0808677	0.733634	Vps37b		ENSMUSG00000061136	1699.11	0.022208	0.0345594	0.0743751	0.676105	Prpf40a
ENSMUSG00000024552	4.73585	0.000909274	0.0202033	0.0809298	NA	Slc14a2		ENSMUSG00000026163	5485.46	-0.0147541	0.0280843	0.0743905	0.676105	Sphkap
ENSMUSG00000031754	1791.28	-0.0141912	0.0255226	0.0809818	0.73392	Nudt21		ENSMUSG00000101565	5.67847	-0.00128127	0.0238533	0.0744262	NA	1700003L19Rik
ENSMUSG00000071866	15255.3	-0.0230957	0.0271418	0.0809964	0.73392	Ppia		ENSMUSG00000043051	106.831	0.00531915	0.0245118	0.0745015	0.676105	Disc1
ENSMUSG00000090150	964.36	0.0123117	0.0243364	0.0812123	0.735192	Acad11		ENSMUSG00000051062	588.682	-0.0128671	0.0277811	0.0745241	0.676105	Fbll1
ENSMUSG00000043323	3544.27	0.0215936	0.0305343	0.081234	0.735192	Fbrsl1		ENSMUSG00000004270	649.589	0.0113361	0.0269378	0.0745949	0.676105	Lpcat3
ENSMUSG00000039263	596.706	0.00874744	0.0223255	0.0813905	0.73573	Npepl1		ENSMUSG00000010021	183.063	0.00626318	0.0247803	0.0747552	0.676105	Kif19a
ENSMUSG00000048327	17.757	0.00181861	0.0202743	0.0814464	NA	Ckap2l		ENSMUSG00000018921	1044.79	-0.0134021	0.0275711	0.0747866	0.676105	Pelp1
ENSMUSG00000050473	36.4463	0.00257459	0.0203713	0.081456	NA	Slc35d3		ENSMUSG00000043811	4933.8	-0.00841308	0.0254732	0.0747955	0.676105	Rtn4r
ENSMUSG00000020122	1005.62	0.0118164	0.0240005	0.0815129	0.736394	Egfr		ENSMUSG00000021010	616.341	0.0143636	0.0286789	0.0748143	0.676105	Npas3
ENSMUSG00000027236	580.073	-0.0100095	0.0230268	0.0816153	0.736839	Eif3j1		ENSMUSG00000050705	1420.17	-0.0158323	0.0277733	0.0748466	0.676105	2310061I04Rik
ENSMUSG00000028833	26239.9	-0.0138336	0.0236623	0.0816757	0.736839	Ncdn		ENSMUSG00000079564	52.4589	0.00500368	0.0244303	0.0749339	0.676105	Gm11149
ENSMUSG00000091780	66.538	0.00357492	0.020547	0.0817085	0.736839	Sco2		ENSMUSG00000028549	120.434	-0.00588142	0.0246647	0.0749846	0.676105	Itgb3bp
ENSMUSG00000056966	1300.64	-0.0107202	0.0234133	0.0817604	0.736867	Gjc3		ENSMUSG00000005373	261.638	0.00841281	0.0255505	0.0749912	0.676105	Mlxipl
ENSMUSG00000084941	22.829	-0.00198153	0.0202922	0.081764	NA	Gm11944		ENSMUSG00000028693	882.191	-0.0129371	0.0272747	0.0750187	0.676105	Nasp
ENSMUSG00000038074	337.107	-0.00628339	0.021305	0.0818106	0.736881	Fkbp14		ENSMUSG00000038521	74.9249	-0.00496534	0.0244211	0.0750386	0.676105	C1s1
ENSMUSG00000053153	4.32481	0.000853239	0.0202005	0.0818312	NA	Spag16		ENSMUSG00000117254	158.847	0.004952	0.0244187	0.0750538	0.676105	Gm34567
ENSMUSG00000096932	13.1778	0.00145404	0.0202405	0.0818469	NA	5033403F01Rik		ENSMUSG00000000439	1023.36	0.0181668	0.0308106	0.0750778	0.676105	Mkrn2
ENSMUSG00000074500	46.9983	0.002796	0.0204045	0.0818818	0.737082	Zfp558		ENSMUSG00000014313	6260.15	-0.0229561	0.0334618	0.0751283	0.676105	Cox6c
ENSMUSG00000026258	11.5633	-0.00136524	0.0202331	0.0819054	NA	Snorc		ENSMUSG00000000631	7231.28	-0.0176903	0.0292436	0.075322	0.676105	Myo18a
ENSMUSG00000117541	17.5714	0.00155379	0.0202488	0.0819422	NA	A830021F12Rik		ENSMUSG00000048440	219.708	0.00848902	0.025588	0.0753972	0.676105	Cyp4f16
ENSMUSG00000061313	2800.61	0.0158462	0.0264472	0.082027	0.73786	Ddhd2		ENSMUSG00000036972	200.055	0.00620265	0.0247641	0.0754045	0.676105	Zic4
ENSMUSG00000057421	2271.34	0.0117786	0.0239142	0.0820658	0.73786	Las1l		ENSMUSG00000064844	7.80549	0.00176889	0.0238901	0.0754109	NA	Gm26202
ENSMUSG00000034151	5.9378	-0.000743045	0.0201954	0.082232	NA	Zbbx		ENSMUSG00000020752	997.798	-0.0156877	0.0290234	0.0755111	0.676105	Recql5
ENSMUSG00000038217	33.8267	0.00228714	0.02033	0.0822791	NA	Tlcd2		ENSMUSG00000090862	2491.61	-0.0247655	0.0367331	0.0755166	0.676105	Rps13
ENSMUSG00000009073	3884.8	0.0173552	0.0268686	0.0823611	0.738949	Nf2		ENSMUSG00000073775	267.604	-0.00869542	0.0256596	0.0755222	0.676105	Kti12
ENSMUSG00000058997	1560.81	-0.0205873	0.0329711	0.0823732	0.738949	Vwa8		ENSMUSG00000024215	23.0436	-0.0024467	0.0239605	0.0755388	0.676105	Spdef
ENSMUSG00000000131	2923.82	0.013852	0.0239455	0.0823911	0.738949	Xpo6		ENSMUSG00000020811	2466.85	0.0150205	0.0290722	0.0755571	0.676105	Wscd1
ENSMUSG00000039048	1437.14	0.0121608	0.024383	0.0824002	0.738949	Foxred1		ENSMUSG00000038102	2352.13	-0.0223452	0.0330338	0.075585	0.676105	Trappc11
ENSMUSG00000102416	13.3391	-0.00146172	0.020241	0.0824912	NA	4933424G06Rik		ENSMUSG00000075270	63.4197	0.00484888	0.0243966	0.0755899	0.676105	Pde11a
ENSMUSG00000054072	58.7938	0.00247467	0.0203566	0.082496	0.738987	Iigp1		ENSMUSG00000041153	717.097	0.0137864	0.0280773	0.0756236	0.676105	Osgin2
ENSMUSG00000036395	16.3741	0.00177756	0.0202694	0.0825066	NA	Glb1l2		ENSMUSG00000020069	1743.44	-0.0120071	0.0266251	0.0756439	0.676105	Hnrnph3
ENSMUSG00000029422	2783.54	-0.011871	0.023092	0.0825334	0.738987	Rsrc2		ENSMUSG00000038298	18.0904	0.00237107	0.0239518	0.0756559	0.676105	Pdzk1
ENSMUSG00000064341	412935	0.0140914	0.0253028	0.0826448	0.739259	ND1		ENSMUSG00000002102	2620.36	-0.0217249	0.0328502	0.0756648	0.676105	Psmc3
ENSMUSG00000062372	1373.06	0.0101919	0.0230601	0.0826617	0.739259	Otof		ENSMUSG00000035235	164.774	0.00695967	0.0249937	0.0756755	0.676105	Trim13
ENSMUSG00000025997	148.321	-0.00487084	0.0208588	0.0828313	0.73962	Ikzf2		ENSMUSG00000048376	295.729	0.00900512	0.0257922	0.0756962	0.676105	F2r
ENSMUSG00000027550	1090.22	0.0111364	0.0236882	0.0828477	0.73962	Lrrcc1		ENSMUSG00000056069	1065.78	-0.0149726	0.0290665	0.0757742	0.676105	Otulinl
ENSMUSG00000066357	3057.57	0.0147424	0.0263983	0.0828488	0.73962	Wdr6		ENSMUSG00000073409	49.6629	0.00394926	0.024198	0.0757845	0.676105	H2-Q6
ENSMUSG00000072919	71.1914	-0.00290042	0.0204202	0.0830132	0.739941	Noxred1		ENSMUSG00000076587	9.99062	0.00152483	0.0238703	0.0757901	NA	Igkv6-20
ENSMUSG00000032743	1174.64	0.0112177	0.0234544	0.0830153	0.739941	Katnip		ENSMUSG00000028718	24.2303	0.00327946	0.0240785	0.0758864	0.676105	Stil
ENSMUSG00000035847	23348.1	0.010939	0.0206271	0.0830316	0.739941	Ids		ENSMUSG00000022602	3306.59	-0.00331057	0.0240871	0.0759067	0.676105	Arc
ENSMUSG00000026755	1781.69	-0.00935341	0.0215902	0.0830818	0.739952	Arpc5l		ENSMUSG00000029524	989.35	-0.0157576	0.0296892	0.0759151	0.676105	Sirt4
ENSMUSG00000020120	704.815	-0.00963936	0.0227571	0.0831462	0.740089	Plek		ENSMUSG00000029434	2928.57	-0.026647	0.0362983	0.0760287	0.676105	Vps33a
ENSMUSG00000038383	997.736	0.0116934	0.0238714	0.0832962	0.74093	Pigu		ENSMUSG00000020940	111.426	-0.00602655	0.0247054	0.0760958	0.676105	Efcab15
ENSMUSG00000002102	2643.67	-0.0171444	0.0271714	0.0833387	0.74093	Psmc3		ENSMUSG00000027577	1457.97	-0.0117069	0.0270901	0.0760987	0.676105	Chrna4
ENSMUSG00000007836	4408.12	-0.0159469	0.0268122	0.0834438	0.741153	Hnrnpa0		ENSMUSG00000014873	959.015	-0.0145414	0.0287382	0.0761096	0.676105	Surf2
ENSMUSG00000017724	627.818	0.0092057	0.0225468	0.0834619	0.741153	Etv4		ENSMUSG00000048022	3671.89	0.0193353	0.0319302	0.0761919	0.676299	Tmem229a
ENSMUSG00000040852	609.879	0.00923981	0.022577	0.0836126	0.742056	Plekhh2		ENSMUSG00000032575	1438.58	-0.0136215	0.0281902	0.0762118	0.676299	Manf
ENSMUSG00000037486	1605.57	0.0184111	0.0313167	0.0836801	0.742219	Asxl2		ENSMUSG00000073155	347.356	-0.0103708	0.0264179	0.0763666	0.677148	1810058I24Rik
ENSMUSG00000048856	54.1603	-0.00284871	0.0204118	0.0838219	0.743016	Slc25a47		ENSMUSG00000037706	9597.2	0.0201229	0.0300066	0.0764312	0.677148	Cd81
ENSMUSG00000084826	67.956	0.00291491	0.0204231	0.0838772	0.743016	AI847159		ENSMUSG00000000244	6.8072	-0.00139617	0.0238608	0.0764796	NA	Tspan32
ENSMUSG00000087675	67.8384	0.00338318	0.0205077	0.0839224	0.743016	Gm11762		ENSMUSG00000033705	1255.52	0.0154596	0.0291678	0.0764809	0.677148	Stard9
ENSMUSG00000032602	357.464	0.00774238	0.0218705	0.0839666	0.743016	Slc25a20		ENSMUSG00000000562	61.3564	0.00406325	0.0242199	0.0766498	0.67765	Adora3
ENSMUSG00000041417	5194.11	-0.0290416	0.0475277	0.0840243	0.743091	Pik3r1		ENSMUSG00000028068	32.2784	0.00303997	0.0240406	0.0766787	0.67765	Iqgap3
ENSMUSG00000015341	3158.7	0.0118134	0.0232134	0.0841258	0.743133	Golga7		ENSMUSG00000062991	464.339	0.0106976	0.0265771	0.0766897	0.67765	Nrg1
ENSMUSG00000024589	4262.29	-0.0194616	0.0300757	0.0841756	0.743133	Nedd4l		ENSMUSG00000040675	333.178	-0.0099138	0.0261666	0.0768694	0.67765	Mthfd1l
ENSMUSG00000047547	4063.42	-0.0171026	0.0280768	0.0841765	0.743133	Cltb		ENSMUSG00000047649	532.683	-0.0128687	0.0277891	0.0769086	0.67765	Cd3eap
ENSMUSG00000049515	33.1008	0.0023566	0.020338	0.0843313	NA	Espnl		ENSMUSG00000051985	2301.05	-0.0147701	0.028867	0.0769138	0.67765	Igfn1
ENSMUSG00000096914	667.983	-0.00832743	0.021788	0.0843651	0.743893	Galntl6		ENSMUSG00000035007	1287.99	-0.0166621	0.0299865	0.0769225	0.67765	Rundc1
ENSMUSG00000019772	2636.49	-0.015359	0.0257976	0.0844006	0.743893	Vip		ENSMUSG00000021222	657.825	-0.0138108	0.0282271	0.0769581	0.67765	Dcaf4
ENSMUSG00000021301	3196.27	-0.013923	0.0248759	0.0844513	0.743893	Hecw1		ENSMUSG00000029165	648.282	0.0141147	0.0284746	0.0769952	0.67765	Agbl5
ENSMUSG00000073423	499.574	0.00940331	0.022663	0.0844776	0.743893	Zfp414		ENSMUSG00000081087	153.864	-0.00656587	0.0248617	0.077116	0.67765	Rps15a-ps7
ENSMUSG00000051817	1373.32	0.0112551	0.0234156	0.0846554	0.743893	Sox12		ENSMUSG00000025934	76.7307	-0.0050139	0.0244285	0.0771315	0.67765	Gsta3
ENSMUSG00000022844	203.51	0.00558273	0.0210589	0.0846582	0.743893	Pdia5		ENSMUSG00000046027	261.479	0.00848252	0.0255825	0.0771948	0.67765	Stard5
ENSMUSG00000059409	1955.1	-0.013769	0.0250172	0.0847	0.743893	Ppp2r5d		ENSMUSG00000018417	1901.59	0.0197125	0.0313964	0.0772506	0.67765	Myo1b
ENSMUSG00000059923	3560.1	-0.0161628	0.025324	0.0847213	0.743893	Grb2		ENSMUSG00000055334	280.129	-0.0102854	0.0263673	0.0772795	0.67765	Snupn
ENSMUSG00000033107	48.4502	-0.00282265	0.0204071	0.0847548	0.743893	Rnf125		ENSMUSG00000037610	115.421	-0.00545935	0.0245333	0.0772855	0.67765	Kcnmb2
ENSMUSG00000030942	844.581	-0.0115932	0.0241525	0.084881	0.744569	Thumpd1		ENSMUSG00000053898	970.534	0.0158878	0.0297868	0.0773841	0.67765	Ech1
ENSMUSG00000004270	644.217	0.00871247	0.0223026	0.0850258	0.745141	Lpcat3		ENSMUSG00000040322	105.597	0.00485112	0.0243943	0.0774003	0.67765	Slc25a24
ENSMUSG00000050751	4690.28	-0.0162053	0.0251613	0.0850449	0.745141	Pgbd5		ENSMUSG00000101429	11.9843	0.0021608	0.0239277	0.0775544	NA	BC055402
ENSMUSG00000077925	9.07002	-0.00121395	0.0202216	0.0852278	NA	Mir453		ENSMUSG00000026247	240.452	0.00323114	0.0240694	0.0775872	0.67765	Ecel1
ENSMUSG00000023072	423.268	-0.00784071	0.0219081	0.0852779	0.745757	Cep89		ENSMUSG00000025340	1004.21	-0.0134486	0.028056	0.0775904	0.67765	Rabgef1
ENSMUSG00000008193	4.88262	0.000781404	0.0201971	0.0853585	NA	Spib		ENSMUSG00000023236	15739.7	-0.00900482	0.0251331	0.0776054	0.67765	Scg5
ENSMUSG00000005469	5037.47	-0.0178379	0.0287047	0.0853827	0.745757	Prkaca		ENSMUSG00000004849	5134.83	-0.0276925	0.0373425	0.0776553	0.67765	Ap1s1
ENSMUSG00000021276	1376.42	-0.0115113	0.0236483	0.0854514	0.745757	Cinp		ENSMUSG00000001964	474.86	-0.0119906	0.0272451	0.077666	0.67765	Emd
ENSMUSG00000049892	60.0986	-0.00288866	0.0203996	0.0855016	0.745757	Rasd1		ENSMUSG00000030032	626.623	-0.0129097	0.0278063	0.0776836	0.67765	Wdr54
ENSMUSG00000046671	1743.97	0.0143626	0.0257464	0.0856092	0.745757	Mtfr1l		ENSMUSG00000027597	477.205	0.0102755	0.0263302	0.0776892	0.67765	Ahcy
ENSMUSG00000063146	4411.01	-0.0159479	0.0265535	0.0856356	0.745757	Clip2		ENSMUSG00000052142	283.665	0.00858712	0.0256105	0.0776931	0.67765	Rasal3
ENSMUSG00000039230	1630.53	0.014563	0.0245451	0.0857236	0.745757	Tbcd		ENSMUSG00000081683	94.1535	0.00502669	0.0244312	0.077751	0.677803	Fzd10
ENSMUSG00000020257	3224.56	-0.0128054	0.0233149	0.0857769	0.745757	Wdr82		ENSMUSG00000028914	1170.18	-0.0168652	0.0299941	0.0779325	0.678447	Casp9
ENSMUSG00000042349	79.4507	0.00312473	0.0204582	0.0859112	0.745757	Ikbke		ENSMUSG00000047797	136.956	0.0045256	0.0243163	0.077945	0.678447	Gjb1
ENSMUSG00000031295	1657.77	0.00859505	0.02194	0.0859492	0.745757	Phka2		ENSMUSG00000026425	3634.85	0.021608	0.0314182	0.0779719	0.678447	Srgap2
ENSMUSG00000048215	49.9324	0.0031458	0.0204623	0.086005	0.745757	A630023P12Rik		ENSMUSG00000042642	896.286	0.0168904	0.0303818	0.0779861	0.678447	Flad1
ENSMUSG00000042650	1852.99	-0.0126773	0.0243182	0.086006	0.745757	Alkbh5		ENSMUSG00000030126	2256.5	-0.0239518	0.037027	0.0781071	0.678689	Tmcc1
ENSMUSG00000016087	180.916	0.00463969	0.0207917	0.0860204	0.745757	Fli1		ENSMUSG00000034685	5304.68	-0.0102856	0.0256463	0.0781189	0.678689	Fam171a2
ENSMUSG00000036537	80.5622	-0.0037249	0.0205743	0.0861076	0.745757	Rnf113a1		ENSMUSG00000032479	14510.8	0.0354004	0.0447817	0.0781455	0.678689	Map4
ENSMUSG00000044254	157.121	0.00461173	0.0207921	0.086126	0.745757	Pcsk9		ENSMUSG00000051000	96.5224	-0.00522613	0.0244824	0.0781753	0.678689	Fhip1a
ENSMUSG00000035376	1285.39	0.0124712	0.024412	0.0861291	0.745757	Hacd2		ENSMUSG00000039438	9.08537	0.00144684	0.0238643	0.0782176	NA	Ttc36
ENSMUSG00000022935	719.027	0.00967515	0.0227706	0.0862237	0.745757	Grik1		ENSMUSG00000028832	5690.18	-0.0171072	0.0308036	0.0783414	0.679553	Stmn1
ENSMUSG00000024273	280.059	-0.00697696	0.021575	0.0862395	0.745757	2700062C07Rik		ENSMUSG00000024902	665.819	-0.0114221	0.0270129	0.0783899	0.679553	Mrpl11
ENSMUSG00000004267	24318.9	-0.0162091	0.0241108	0.0862989	0.745757	Eno2		ENSMUSG00000022681	1090.03	0.0168753	0.0303244	0.0785666	0.679553	Ntan1
ENSMUSG00000015165	9008.94	0.0180444	0.0242656	0.0863283	0.745757	Hnrnpl		ENSMUSG00000027684	155.366	0.00721069	0.0250823	0.0785812	0.679553	Mecom
ENSMUSG00000041577	422.499	-0.0060608	0.021219	0.0863927	0.745757	Prelp		ENSMUSG00000019897	999.768	0.0149553	0.0290637	0.0785927	0.679553	Ccdc59
ENSMUSG00000049999	297.113	-0.00751085	0.0217476	0.0864569	0.745757	Ppp1r3d		ENSMUSG00000056718	63.6023	-0.00399368	0.0242027	0.0786053	0.679553	Gm13199
ENSMUSG00000056919	1615.58	-0.00718923	0.0205174	0.0864594	0.745757	Cep162		ENSMUSG00000047669	308.208	0.008168	0.0254349	0.0786356	0.679553	Msl3l2
ENSMUSG00000019823	564.814	0.00835803	0.0221302	0.0865731	0.745757	Mical1		ENSMUSG00000042816	22.2673	0.00277569	0.0240022	0.0786812	0.679553	Gpr151
ENSMUSG00000032803	2384.31	-0.0163381	0.0271552	0.0865736	0.745757	Cdv3		ENSMUSG00000040488	4100.52	0.0116859	0.0265907	0.0787488	0.679553	Ltbp4
ENSMUSG00000025905	244.064	0.00419445	0.0206803	0.0865954	0.745757	Oprk1		ENSMUSG00000028600	537.138	-0.0116429	0.0271075	0.0787836	0.679553	Podn
ENSMUSG00000022450	1502.6	-0.0113032	0.0235038	0.0866657	0.745816	Ndufa6		ENSMUSG00000061838	1326.6	0.0182514	0.0311618	0.0787946	0.679553	Suclg2
ENSMUSG00000014074	971.433	-0.0122376	0.0241508	0.086701	0.745816	Rnf168		ENSMUSG00000046793	896.622	-0.0178243	0.0309297	0.0788338	0.679553	Gpr61
ENSMUSG00000035551	11.1951	0.00110262	0.0202143	0.0867934	NA	Igfbpl1		ENSMUSG00000023973	2320.29	-0.0135608	0.0282866	0.0788791	0.679553	Cnpy3
ENSMUSG00000025089	1211.89	0.0149465	0.0275822	0.0868341	0.74596	Gfra1		ENSMUSG00000060961	9363.14	0.0221873	0.032682	0.0789458	0.679553	Slc4a4
ENSMUSG00000021701	4158.43	-0.0152353	0.0248431	0.0868805	0.74596	Plk2		ENSMUSG00000030727	610.695	-0.00865548	0.025197	0.0789488	0.679553	Rabep2
ENSMUSG00000046709	8575.11	-0.00364546	0.0188131	0.0868938	0.74596	Mapk10		ENSMUSG00000060038	919.571	-0.0114685	0.0264068	0.0790708	0.679645	Dhps
ENSMUSG00000031377	62.1324	0.00244415	0.0203498	0.0869152	0.74596	Bmx		ENSMUSG00000056300	7.09435	-0.00128935	0.0238537	0.0790839	NA	Zfp981
ENSMUSG00000026817	3135.14	-0.01434	0.0248888	0.0870584	0.746097	Ak1		ENSMUSG00000033790	1157.78	0.0136949	0.028345	0.0791628	0.679645	Tubgcp5
ENSMUSG00000049755	1168.39	-0.0130585	0.0243836	0.0871839	0.746097	Zfp672		ENSMUSG00000041079	204.464	0.00707622	0.0250313	0.0791655	0.679645	Rwdd2b
ENSMUSG00000055612	98.7396	0.00404996	0.0206433	0.0872114	0.746097	Cdca7		ENSMUSG00000061286	530.364	0.0137592	0.02828	0.079291	0.679954	Exosc5
ENSMUSG00000055003	2858.01	-0.0147625	0.0253521	0.087279	0.746097	Lrtm2		ENSMUSG00000033762	102.399	-0.00534354	0.0245163	0.0793745	0.680324	Recql4
ENSMUSG00000003644	614.516	0.00860319	0.0222291	0.0873377	0.746097	Rps6ka1		ENSMUSG00000068522	88.5408	0.00509545	0.024449	0.0794511	0.680634	Aard
ENSMUSG00000030796	189.749	0.00575306	0.0211145	0.0873524	0.746097	Tead2		ENSMUSG00000022753	21.8088	-0.00266379	0.0239863	0.0796498	0.681709	Tmem30c
ENSMUSG00000070544	2367.1	-0.0141953	0.0247047	0.0873678	0.746097	Top1		ENSMUSG00000036943	939.391	-0.0163815	0.0298866	0.0796826	0.681709	Rab8b
ENSMUSG00000022054	3622.71	-0.00603978	0.0211897	0.0874497	0.746097	Nefm		ENSMUSG00000033075	679.054	0.0129845	0.0278491	0.0797375	0.681709	Senp1
ENSMUSG00000025283	1852	0.0159755	0.0268119	0.0875348	0.746097	Sat1		ENSMUSG00000024260	988.681	-0.0165412	0.0299337	0.0797387	0.681709	Sap130
ENSMUSG00000019710	1052.89	-0.0137434	0.0250043	0.0875785	0.746097	Mrpl24		ENSMUSG00000045989	7.64726	0.00131795	0.0238554	0.0798563	NA	4930451I11Rik
ENSMUSG00000033276	187.117	-0.00495491	0.0208733	0.0876105	0.746097	Stk36		ENSMUSG00000069814	1017.78	-0.016737	0.0302919	0.0801202	0.684275	Ccdc92b
ENSMUSG00000010797	125.414	-0.00315312	0.020462	0.0877462	0.746097	Wnt2		ENSMUSG00000021039	1336.92	-0.01511	0.0289886	0.0802573	0.684936	Snw1
ENSMUSG00000060487	457.969	0.0074604	0.0217486	0.0877703	0.746097	Samd5		ENSMUSG00000037640	1209.99	0.0140959	0.0279258	0.0802789	0.684936	Zfp60
ENSMUSG00000048647	65.2906	0.00323517	0.0204768	0.0879162	0.746917	Exd1		ENSMUSG00000004366	10022.2	-0.023577	0.0355755	0.0804799	0.685458	Sst
ENSMUSG00000042992	679.933	-0.00940226	0.0226628	0.088054	0.747038	Borcs5		ENSMUSG00000041378	2727.4	0.00704083	0.0250378	0.0805354	0.685458	Cldn5
ENSMUSG00000039308	822.687	0.0105378	0.0230399	0.0880651	0.747038	Ndst2		ENSMUSG00000056486	19334.6	-0.0155286	0.0275698	0.0805443	0.685458	Chn1
ENSMUSG00000030781	11.9279	-0.00124791	0.0202238	0.088093	NA	Slc5a2		ENSMUSG00000040268	3703.71	0.019933	0.0333509	0.0805783	0.685458	Plekha1
ENSMUSG00000026917	886.95	0.0115833	0.0237663	0.0881515	0.747038	Wdr5		ENSMUSG00000060438	8.46489	-0.00174986	0.0238876	0.0806155	NA	Rps10-ps1
ENSMUSG00000024592	300.494	-0.00689656	0.0215295	0.0881803	0.747038	C330018D20Rik		ENSMUSG00000030739	1311.45	-0.0148659	0.0288985	0.080639	0.685458	Myh14
ENSMUSG00000040125	13302.9	0.0116912	0.0233493	0.0882304	0.747038	Gpr26		ENSMUSG00000035722	1544.3	-0.0133222	0.0279765	0.080801	0.685458	Abca7
ENSMUSG00000046550	88.5766	-0.00348125	0.0205228	0.0882885	0.747038	Spin2c		ENSMUSG00000029005	15.54	0.00178017	0.0238904	0.0808532	NA	Draxin
ENSMUSG00000034701	247.527	-0.00592197	0.0211609	0.08832	0.747038	Neurod1		ENSMUSG00000020780	1685.44	-0.0168141	0.0285911	0.0809246	0.685458	Srp68
ENSMUSG00000038774	544.299	-0.00911088	0.0224597	0.088358	0.747038	Ascc3		ENSMUSG00000022394	1032.09	-0.0184394	0.0313612	0.0809361	0.685458	L3mbtl2
ENSMUSG00000026697	15.298	0.00146184	0.0202402	0.0883852	NA	Myoc		ENSMUSG00000022300	1308.33	0.0159122	0.0287258	0.0809462	0.685458	Dcaf13
ENSMUSG00000024975	1907.83	-0.0149724	0.0254522	0.0884829	0.747038	Pdcd4		ENSMUSG00000020087	663.606	0.0112254	0.026731	0.0810066	0.685458	Tysnd1
ENSMUSG00000031422	4914.18	-0.0176992	0.0262134	0.0884996	0.747038	Morf4l2		ENSMUSG00000006717	768.266	-0.0138957	0.0283143	0.0810831	0.685458	Acot13
ENSMUSG00000027939	50.6451	0.00296759	0.0204293	0.0885224	0.747038	Nup210l		ENSMUSG00000051965	51.0992	0.00343797	0.0241016	0.0810974	0.685458	Nanos2
ENSMUSG00000020037	655.667	0.00834686	0.0220499	0.0885236	0.747038	Rfx4		ENSMUSG00000038884	4354.88	-0.0353239	0.0608537	0.0811312	0.685458	Shfl
ENSMUSG00000029227	2217.05	-0.0162582	0.0267198	0.088616	0.747401	Fip1l1		ENSMUSG00000053329	1803.35	-0.0200982	0.0323117	0.0811473	0.685458	Gatd3a
ENSMUSG00000038793	7.96002	-0.00104726	0.0202107	0.0887966	NA	Lefty1		ENSMUSG00000004508	605.697	0.00878751	0.0249683	0.0811644	0.685458	Gab2
ENSMUSG00000020628	1235.25	-0.0133011	0.0245523	0.088857	0.748633	Trappc12		ENSMUSG00000038393	744.266	0.0126686	0.0276547	0.0811949	0.685458	Txnip
ENSMUSG00000026198	46.1035	0.00293377	0.0204236	0.0888612	0.748633	Abcb6		ENSMUSG00000021832	1857.67	-0.0174614	0.0293743	0.0812196	0.685458	Psmc6
ENSMUSG00000106664	5.32373	-0.000899511	0.0202025	0.0888965	NA	Gm17936		ENSMUSG00000044250	305.081	-0.00919306	0.0258673	0.081251	0.685458	Pced1b
ENSMUSG00000024234	635.005	0.0089458	0.022377	0.088931	0.748804	Mtpap		ENSMUSG00000074824	6.18372	-0.00141561	0.0238618	0.0813244	NA	Rslcan18
ENSMUSG00000031803	9.9238	0.00124193	0.0202234	0.0889579	NA	B3gnt3		ENSMUSG00000032254	109.226	-0.00495682	0.0244119	0.0813247	0.685458	Kif23
ENSMUSG00000001687	3897.12	-0.00957208	0.0216487	0.0889899	0.748883	Ubl3		ENSMUSG00000096956	62.6374	-0.00412107	0.0242116	0.0813582	0.685458	Snhg18
ENSMUSG00000084786	1278.73	-0.0111955	0.023553	0.0890491	0.748925	Ubl5		ENSMUSG00000032175	1013.11	-0.0184294	0.0317091	0.0813648	0.685458	Tyk2
ENSMUSG00000015176	1220.72	-0.0114285	0.023654	0.0891282	0.748925	Nolc1		ENSMUSG00000020366	7255.65	0.0283	0.0379084	0.081435	0.685458	Mapk9
ENSMUSG00000020156	1534.01	0.0146857	0.0256525	0.0891436	0.748925	Pwwp3a		ENSMUSG00000041303	985.564	0.0178085	0.0309072	0.0814612	0.685458	Gtf3c3
ENSMUSG00000035429	66.5273	0.00314019	0.020459	0.0893125	0.749688	Ptprh		ENSMUSG00000042529	515.876	-0.0124353	0.0280379	0.081527	0.685458	Kcnj12
ENSMUSG00000032126	456.366	-0.00735488	0.021679	0.0893676	0.749688	Hmbs		ENSMUSG00000038679	910.53	0.0149741	0.0291002	0.0815453	0.685458	Trps1
ENSMUSG00000055762	2084.96	-0.014672	0.0257094	0.0893832	0.749688	Eef1d		ENSMUSG00000002908	960.822	-0.01468	0.0287014	0.0815607	0.685458	Kcnn1
ENSMUSG00000055670	3275.18	0.0169447	0.0274059	0.0894799	0.750083	Zzef1		ENSMUSG00000040594	189.964	0.00594033	0.0246598	0.0816224	0.685458	Ranbp17
ENSMUSG00000048038	67.9893	-0.00285626	0.0204111	0.0896648	0.750898	Ccdc187		ENSMUSG00000021754	509.968	0.0122999	0.0274214	0.081717	0.685458	Map3k1
ENSMUSG00000061815	34.3838	-0.00257357	0.0203669	0.0897109	NA	Rufy4		ENSMUSG00000044556	4.24726	0.000853229	0.0238306	0.0817911	NA	Tex38
ENSMUSG00000028684	661.433	-0.00972372	0.0228395	0.0897218	0.750898	Urod		ENSMUSG00000089679	11.1334	-0.0020813	0.0239186	0.0818255	NA	Gm16299
ENSMUSG00000038705	944.493	0.0128687	0.0249684	0.0897262	0.750898	Gmeb2		ENSMUSG00000023079	850.279	0.0155862	0.029628	0.0818762	0.685458	Gtf2ird1
ENSMUSG00000028799	1073.19	0.0120172	0.0240675	0.0898104	0.750917	Zfp362		ENSMUSG00000016946	906.268	0.00780726	0.0247346	0.0818862	0.685458	Kctd5
ENSMUSG00000034575	1486.67	-0.0144433	0.0256154	0.0898279	0.750917	Tent4a		ENSMUSG00000034616	3473.39	-0.018529	0.0315356	0.0819982	0.685458	Ssh3
ENSMUSG00000112980	245.187	0.00618563	0.0212489	0.0899616	0.75162	D430020J02Rik		ENSMUSG00000046020	1272.19	0.0146096	0.0284815	0.0820502	0.685458	Pofut1
ENSMUSG00000031388	354.409	0.00630097	0.0212906	0.0902136	0.752119	Naa10		ENSMUSG00000056130	25.159	0.00252813	0.023969	0.0820574	0.685458	Ticam2
ENSMUSG00000013150	593.65	-0.00971799	0.0227809	0.0902604	0.752119	Gfod2		ENSMUSG00000057604	212.336	0.00706948	0.0250292	0.0820706	0.685458	Lmcd1
ENSMUSG00000036615	629.465	-0.00871282	0.022321	0.0903002	0.752119	Rfxap		ENSMUSG00000099481	343.835	-0.00912943	0.0257854	0.0821307	0.685458	Xndc1
ENSMUSG00000066319	9.6635	0.00128112	0.020226	0.090319	NA	Rtp3		ENSMUSG00000041712	1219.18	0.0177641	0.0307842	0.0821391	0.685458	Ubr7
ENSMUSG00000042626	616.69	0.00850483	0.0222506	0.0904138	0.752119	Shc1		ENSMUSG00000038930	661.695	0.0121546	0.0272976	0.0821395	0.685458	Rccd1
ENSMUSG00000030801	710.023	-0.011748	0.023913	0.0904211	0.752119	Kat8		ENSMUSG00000036225	2258.56	-0.0173918	0.0306214	0.0821734	0.685458	Kctd1
ENSMUSG00000048489	46.4271	-0.0012598	0.0202245	0.0904512	0.752119	Depp1		ENSMUSG00000032125	316.372	0.00769322	0.0252422	0.0824068	0.686507	Robo4
ENSMUSG00000072969	696.07	0.00820736	0.0220536	0.0905034	0.752119	Armcx5		ENSMUSG00000071862	2528.71	-0.0129125	0.0276784	0.082436	0.686507	Lrrtm2
ENSMUSG00000038255	3086.47	-0.013245	0.0246972	0.0905089	0.752119	Neurod2		ENSMUSG00000019232	120.859	-0.00539168	0.0245186	0.0824673	0.686507	Etnppl
ENSMUSG00000097622	9.88705	-0.00104819	0.0202106	0.0905391	NA	A330033J07Rik		ENSMUSG00000029189	3310.7	-0.0189269	0.0314937	0.0825224	0.686507	Sel1l3
ENSMUSG00000035235	170.925	0.00499956	0.0208829	0.090552	0.752119	Trim13		ENSMUSG00000061032	6126.06	-0.0316949	0.04585	0.0825441	0.686507	Rrp1
ENSMUSG00000044991	199.867	-0.00509488	0.0209083	0.0905919	0.752119	Shld1		ENSMUSG00000020173	3153.3	-0.0204155	0.0321735	0.0825925	0.68657	Cobl
ENSMUSG00000041187	217.045	-0.0054907	0.0210405	0.090622	0.752119	Prkd2		ENSMUSG00000025239	490.632	0.00974994	0.0260837	0.0830216	0.687018	Limd1
ENSMUSG00000026175	26.1055	0.00179441	0.0202707	0.0906604	NA	Vil1		ENSMUSG00000065537	21.9393	0.0027489	0.0239969	0.0830285	0.687018	Mir132
ENSMUSG00000028447	1154.41	-0.0108564	0.0231995	0.0906953	0.752119	Dctn3		ENSMUSG00000032595	7.12762	0.00127865	0.0238526	0.0830545	NA	Cdhr4
ENSMUSG00000078317	384.484	-0.00660254	0.0213613	0.0907664	0.752119	F8a		ENSMUSG00000027134	6428.01	-0.0233399	0.0365144	0.0830858	0.687018	Lpcat4
ENSMUSG00000029859	7.56889	-0.00113879	0.020216	0.0907739	NA	Epha1		ENSMUSG00000026433	128.438	-0.00568368	0.0245948	0.0831068	0.687018	Rab29
ENSMUSG00000102976	491.685	-0.00624962	0.0212697	0.0908536	0.752119	Zc3h11a		ENSMUSG00000090069	85.2083	0.00528981	0.0244923	0.0831275	0.687018	Gm1604a
ENSMUSG00000028773	1642.11	-0.0102691	0.02307	0.0908659	0.752119	Fabp3		ENSMUSG00000033022	648.729	0.0121832	0.0274387	0.0831333	0.687018	Cdo1
ENSMUSG00000020903	355.604	-0.00715346	0.021614	0.0908674	0.752119	Stx8		ENSMUSG00000010110	2386.15	-0.0241917	0.0365497	0.0831727	0.687018	Stx5a
ENSMUSG00000028318	159.516	0.00511216	0.0209331	0.0909317	0.75224	Polr1e		ENSMUSG00000066026	462.636	0.00936158	0.0259086	0.0832538	0.687018	Dhrs3
ENSMUSG00000004936	5261.44	-0.0107221	0.0222684	0.0910228	0.752581	Map2k1		ENSMUSG00000038506	1692.31	-0.0141344	0.0263527	0.0832585	0.687018	Dcun1d2
ENSMUSG00000062376	622.207	0.0100458	0.0229258	0.0910808	0.752649	Borcs7		ENSMUSG00000063362	983.661	-0.0128571	0.0275848	0.0833021	0.687018	Alg11
ENSMUSG00000046321	1800.14	0.0113494	0.0235997	0.0912099	0.752909	Hs3st2		ENSMUSG00000031828	176.972	0.00749354	0.0251701	0.0833788	0.687018	Klhl36
ENSMUSG00000027597	463.616	-0.00634881	0.0212718	0.0912858	0.752909	Ahcy		ENSMUSG00000051242	350.363	-0.0088202	0.0256778	0.0834069	0.687018	Pcdhb9
ENSMUSG00000030830	25.7137	0.00210225	0.0203043	0.0913044	NA	Itgal		ENSMUSG00000067768	25.7811	-0.00196726	0.0239069	0.0834455	0.687018	Xlr4b
ENSMUSG00000015127	715.645	0.0090504	0.0225261	0.0913158	0.752909	Unkl		ENSMUSG00000067594	383.651	0.00919418	0.025837	0.0834602	0.687018	Krt77
ENSMUSG00000075232	2463.55	0.000405868	0.0188964	0.0913305	0.752909	Amd1		ENSMUSG00000025907	2879.68	-0.0233305	0.0329871	0.083461	0.687018	Rb1cc1
ENSMUSG00000031647	4522.93	0.0165675	0.0269146	0.0913614	0.752909	Mfap3l		ENSMUSG00000021504	1044.56	-0.0186924	0.0312564	0.0834889	0.687018	B4galt7
ENSMUSG00000033377	522.68	-0.00579938	0.021119	0.0916045	0.753834	Palmd		ENSMUSG00000043079	6620.9	-0.0207444	0.0308486	0.0835409	0.687018	Synpo
ENSMUSG00000004902	2851.69	0.00979098	0.0219521	0.0916232	0.753834	Slc25a18		ENSMUSG00000017417	849.748	-0.0100855	0.0261898	0.083542	0.687018	Plxdc1
ENSMUSG00000000600	3024.75	-0.0128318	0.0251522	0.0917387	0.754213	Krit1		ENSMUSG00000066441	1025.58	0.0126796	0.0276138	0.0835437	0.687018	Rdh11
ENSMUSG00000027018	249.377	-0.00577643	0.0211127	0.0918665	0.75445	Hat1		ENSMUSG00000018012	711.939	-0.0138951	0.0283832	0.0835603	0.687018	Rac3
ENSMUSG00000029428	1179.78	0.0134622	0.0250843	0.0918977	0.75445	Stx2		ENSMUSG00000047260	934.548	-0.0127966	0.02761	0.0835838	0.687018	Emc6
ENSMUSG00000060284	23.1837	0.00146817	0.0202405	0.0921268	NA	Sp7		ENSMUSG00000086943	60.0165	0.00423248	0.0242485	0.0835862	0.687018	4732414G09Rik
ENSMUSG00000021051	2223.7	-0.0253506	0.0423177	0.0922135	0.756171	Ppp2r5e		ENSMUSG00000034042	1193.48	-0.0182794	0.0310325	0.0836368	0.687018	Gpbp1l1
ENSMUSG00000017286	905.727	0.0104039	0.0229307	0.0922553	0.756171	Glod4		ENSMUSG00000020495	385.31	0.00947846	0.0259548	0.0837066	0.687018	Smg8
ENSMUSG00000026457	2668.77	0.0146682	0.0251585	0.0922801	0.756171	Adipor1		ENSMUSG00000025498	93.3236	0.00542982	0.0245271	0.0839009	0.687018	Irf7
ENSMUSG00000054428	2915.79	-0.0154009	0.0259646	0.0923527	0.756171	Atpif1		ENSMUSG00000044224	1306.62	-0.0121625	0.0272394	0.0839301	0.687018	Dnajc21
ENSMUSG00000030695	30676.8	-0.0157336	0.025738	0.0924075	0.756171	Aldoa		ENSMUSG00000021701	4084.95	-0.0165207	0.0288116	0.0839308	0.687018	Plk2
ENSMUSG00000025144	351.242	0.00555607	0.0208863	0.0924076	0.756171	Cenpx		ENSMUSG00000039963	27.6112	-0.00311275	0.0240486	0.0839893	0.687018	Ccdc40
ENSMUSG00000027305	402.96	-0.00846264	0.0221478	0.092576	0.756531	Ndufaf1		ENSMUSG00000046994	1222.08	0.0149304	0.0285773	0.0840582	0.687018	Mars2
ENSMUSG00000020238	2574.3	0.0169537	0.0283752	0.0926331	0.756531	Ncln		ENSMUSG00000075330	5.35901	0.00138382	0.0238592	0.0841008	NA	A930003A15Rik
ENSMUSG00000032870	3817.12	-0.0184069	0.0280077	0.0926943	0.756531	Smap2		ENSMUSG00000021115	500.708	0.00980281	0.0260668	0.0841245	0.687018	Vrk1
ENSMUSG00000028677	4514.66	-0.0326367	0.0431564	0.0927646	0.756531	Rnf220		ENSMUSG00000023050	5185.68	-0.0238802	0.0316587	0.0841701	0.687018	Map3k12
ENSMUSG00000026790	4090.16	0.0146142	0.0253796	0.0927779	0.756531	Odf2		ENSMUSG00000023349	8.74661	0.00169441	0.0238826	0.0841791	NA	Clec4n
ENSMUSG00000053907	6986.35	-0.018673	0.0308206	0.0928367	0.756531	Mat2a		ENSMUSG00000025017	242.48	0.00614805	0.0247258	0.0842019	0.687018	Pik3ap1
[truncated: 8,011 more rows]
