# Supplementary material for: Adolescent binge ethanol impacts H3K36me3 regulation of synaptic genes
Source: Front Mol Neurosci. 2023 Mar 3;16:1082104. doi: 10.3389/fnmol.2023.1082104 (PMC10020663; doi:10.3389/fnmol.2023.1082104)
Supplement: SUPPLEMENTARY TABLE 2 — Gene ontology analysis for the 342 genes differentially expressed in the PFC after adolescent binge ethanol in males only, p < 0.05. [file Table_2.xlsx]

## Sheet: Sheet1
Gene ontology analysis for the 342 genes differentially expressed in the PFC after adolescent binge ethanol in males only, p < 0.05
Category	ID	Name	p-value	q-value Bonferroni	q-value FDR B&H	q-value FDR B&Y	Hit Count in Query List	Hit Count in Genome	Hit in Query List
GO: Molecular Function	GO:0030215	semaphorin receptor binding	0.0002267	0.1635	0.1372	0.9824	4	23	SEMA3A,SEMA5B,SEMA4A,SEMA4B
GO: Molecular Function	GO:0048407	platelet-derived growth factor binding	0.000476	0.3432	0.1372	0.9824	3	12	PDGFB,PDAP1,COL4A1
GO: Molecular Function	GO:0045499	chemorepellent activity	0.000571	0.4117	0.1372	0.9824	4	29	SEMA3A,SEMA5B,SEMA4A,SEMA4B
GO: Molecular Function	GO:0030020	extracellular matrix structural constituent conferring tensile strength	0.002349	1	0.31	1	4	42	COL4A1,COL4A2,COL9A3,COL6A6
GO: Molecular Function	GO:0070888	E-box binding	0.004134	1	0.4026	1	4	49	HES1,TCF3,BHLHE40,CRY1
GO: Molecular Function	GO:0005201	extracellular matrix structural constituent	0.00484	1	0.4026	1	8	195	LTBP4,COL4A1,COL4A2,COL9A3,ABI3BP,COL6A6,TNC,AGRN
GO: Molecular Function	GO:0015631	tubulin binding	0.005343	1	0.4026	1	13	429	KIF26A,AGBL5,NEFH,HAUS8,GABARAPL1,KIF19,CRIPT,KIF5B,PSRC1,STMN1,TPX2,CACYBP,SNCA
GO: Molecular Function	GO:0046332	SMAD binding	0.006556	1	0.4026	1	5	88	DAB2,CITED2,SNW1,RANBP3L,SMAD4
GO: Molecular Function	GO:0004683	calmodulin-dependent protein kinase activity	0.01129	1	0.4026	1	3	35	PTK2B,HKDC1,CAMK1G
GO: Molecular Function	GO:0043425	bHLH transcription factor binding	0.01129	1	0.4026	1	3	35	USF1,TCF3,BHLHE40
GO: Molecular Function	GO:0008081	phosphoric diester hydrolase activity	0.01248	1	0.4026	1	5	103	PLCXD1,SMPDL3B,PLCL1,PDE11A,SNCA
GO: Molecular Function	GO:0061629	RNA polymerase II-specific DNA-binding transcription factor binding	0.01255	1	0.4026	1	12	426	PSMA6,CITED2,MED24,GABARAPL1,HES1,TCF3,BHLHE40,YWHAH,CRY1,SNW1,FOXP1,SMAD4
GO: Molecular Function	GO:0008235	metalloexopeptidase activity	0.0151	1	0.4026	1	4	71	AGBL5,MMP14,CPA6,RNPEPL1
GO: Molecular Function	GO:0044325	transmembrane transporter binding	0.01864	1	0.4026	1	6	156	RIMS3,KCNIP2,YWHAH,YWHAZ,AGRN,HERPUD1
GO: Molecular Function	GO:0008238	exopeptidase activity	0.01925	1	0.4026	1	5	115	AGBL5,FAP,MMP14,CPA6,RNPEPL1
GO: Molecular Function	GO:0004860	protein kinase inhibitor activity	0.01977	1	0.4026	1	4	77	INCA1,SPRED1,SNCA,DNAJC3
GO: Molecular Function	GO:0019887	protein kinase regulator activity	0.02136	1	0.4026	1	8	254	INCA1,TCF3,HKDC1,CCNJ,TPX2,SPRED1,SNCA,DNAJC3
GO: Molecular Function	GO:0008017	microtubule binding	0.02163	1	0.4026	1	9	304	KIF26A,NEFH,HAUS8,KIF19,CRIPT,KIF5B,PSRC1,TPX2,SNCA
GO: Molecular Function	GO:0019210	kinase inhibitor activity	0.02428	1	0.4026	1	4	82	INCA1,SPRED1,SNCA,DNAJC3
GO: Molecular Function	GO:0019838	growth factor binding	0.02506	1	0.4026	1	6	167	PDGFB,PDAP1,LTBP4,COL4A1,SMN1,AGRN
GO: Molecular Function	GO:0005178	integrin binding	0.02772	1	0.4026	1	6	171	DAB2,ITGA7,FAP,MMP14,LTBP4,ICAM2
GO: Molecular Function	GO:0005048	signal sequence binding	0.03233	1	0.4026	1	3	52	KCNIP2,CAT,SEC61A2
GO: Molecular Function	GO:0043394	proteoglycan binding	0.03394	1	0.4026	1	3	53	PTPRF,TNC,AGRN
GO: Molecular Function	GO:0047485	protein N-terminus binding	0.03714	1	0.4026	1	5	137	KCNIP2,BANF1,MORF4L1,HSPA1B,SNCA
GO: Molecular Function	GO:0016538	cyclin-dependent protein serine/threonine kinase regulator activity	0.03902	1	0.4026	1	3	56	INCA1,HKDC1,CCNJ
GO: Molecular Function	GO:0019207	kinase regulator activity	0.04049	1	0.4026	1	8	288	INCA1,TCF3,HKDC1,CCNJ,TPX2,SPRED1,SNCA,DNAJC3
GO: Biological Process	GO:0048762	mesenchymal cell differentiation	9.789e-06	0.042	0.02563	0.2292	17	376	PDGFB,DAB2,HMGCR,HMGCS1,CITED2,SEMA3A,SEMA5B,HES1,SEMA4A,SEMA4B,PRICKLE1,TNC,SNW1,RFLNB,RANBP3L,SPRED1,SMAD4
GO: Biological Process	GO:0030308	negative regulation of cell growth	1.195e-05	0.05127	0.02563	0.2292	13	232	INHBA,DAB2,SEMA3A,SEMA5B,AGT,SEMA4A,HSPA1B,PSRC1,CCDC85B,SEMA4B,TNC,FOXP1,SMAD4
GO: Biological Process	GO:0060485	mesenchyme development	2.213e-05	0.09493	0.03164	0.2829	19	485	RAB23,PDGFB,DAB2,HMGCR,HMGCS1,CITED2,SEMA3A,SEMA5B,HES1,SEMA4A,NOTCH3,SEMA4B,PRICKLE1,TNC,SNW1,RFLNB,RANBP3L,SPRED1,SMAD4
GO: Biological Process	GO:0045926	negative regulation of growth	5.865e-05	0.2516	0.05371	0.4803	14	309	INHBA,DAB2,CITED2,SEMA3A,SEMA5B,AGT,SEMA4A,HSPA1B,PSRC1,CCDC85B,SEMA4B,TNC,FOXP1,SMAD4
GO: Biological Process	GO:0014033	neural crest cell differentiation	6.352e-05	0.2725	0.05371	0.4803	11	199	HMGCR,HMGCS1,CITED2,SEMA3A,SEMA5B,HES1,SEMA4A,SEMA4B,PRICKLE1,TNC,SMAD4
GO: Biological Process	GO:0007422	peripheral nervous system development	7.512e-05	0.3223	0.05371	0.4803	9	136	CITED2,NEFH,AGT,NOTCH3,POU3F1,POU3F2,EGR3,SMN1,AGRN
GO: Biological Process	GO:0046661	male sex differentiation	0.0001151	0.4939	0.05445	0.4869	12	250	FSTL3,PDGFB,INHBA,MAS1,HMGCS1,CITED2,SEMA3A,MMP14,COL9A3,TEX15,LEPR,SMAD4
GO: Biological Process	GO:0046879	hormone secretion	0.0001189	0.5101	0.05445	0.4869	16	415	HFE,TRH,INHBA,DAB2,HMGCR,AGT,KIF5B,LTBP4,VSNL1,SYT7,YWHAZ,LEPR,CRY1,SIDT2,IRS2,SMAD4
GO: Biological Process	GO:0008584	male gonad development	0.000143	0.6133	0.05445	0.4869	11	218	FSTL3,PDGFB,INHBA,MAS1,HMGCS1,CITED2,SEMA3A,MMP14,COL9A3,LEPR,SMAD4
GO: Biological Process	GO:0048841	regulation of axon extension involved in axon guidance	0.0001451	0.6224	0.05445	0.4869	5	39	SEMA3A,SEMA5B,SEMA4A,SEMA4B,SMN1
GO: Biological Process	GO:0046546	development of primary male sexual characteristics	0.0001488	0.6384	0.05445	0.4869	11	219	FSTL3,PDGFB,INHBA,MAS1,HMGCS1,CITED2,SEMA3A,MMP14,COL9A3,LEPR,SMAD4
GO: Biological Process	GO:0007411	axon guidance	0.0001728	0.7412	0.05445	0.4869	15	385	TUBB2B,SEMA3A,PTPRF,SEMA5B,NECTIN1,KIF5B,SEMA4A,MMP14,NOTCH3,SEMA4B,TNC,FOXP1,SMN1,AGRN,SMAD4
GO: Biological Process	GO:0009914	hormone transport	0.0001736	0.7448	0.05445	0.4869	16	429	HFE,TRH,INHBA,DAB2,HMGCR,AGT,KIF5B,LTBP4,VSNL1,SYT7,YWHAZ,LEPR,CRY1,SIDT2,IRS2,SMAD4
GO: Biological Process	GO:0097485	neuron projection guidance	0.0001777	0.7623	0.05445	0.4869	15	386	TUBB2B,SEMA3A,PTPRF,SEMA5B,NECTIN1,KIF5B,SEMA4A,MMP14,NOTCH3,SEMA4B,TNC,FOXP1,SMN1,AGRN,SMAD4
GO: Biological Process	GO:0046883	regulation of hormone secretion	0.0001984	0.8513	0.05676	0.5075	14	347	HFE,TRH,INHBA,DAB2,HMGCR,AGT,KIF5B,VSNL1,SYT7,LEPR,CRY1,SIDT2,IRS2,SMAD4
GO: Biological Process	GO:0035051	cardiocyte differentiation	0.0002197	0.9427	0.05892	0.5268	12	268	PDGFB,INHBA,DAB2,CITED2,AGT,HES1,PLEKHA7,ABI3BP,PRICKLE1,FOXP1,CACYBP,SMAD4
GO: Biological Process	GO:0042177	negative regulation of protein catabolic process	0.0002369	1	0.05978	0.5345	8	125	HFE,PBK,TTC36,HMGCR,ATRAID,UCHL5,SNCA,SMAD4
GO: Biological Process	GO:0008406	gonad development	0.0004013	1	0.08731	0.7807	14	372	FSTL3,PDGFB,INHBA,MAS1,HMGCS1,CITED2,SEMA3A,NEFH,AGT,MMP14,COL9A3,CASP2,LEPR,SMAD4
GO: Biological Process	GO:0014032	neural crest cell development	0.0004033	1	0.08731	0.7807	9	170	HMGCR,CITED2,SEMA3A,SEMA5B,HES1,SEMA4A,SEMA4B,PRICKLE1,TNC
GO: Biological Process	GO:0048608	reproductive structure development	0.000435	1	0.08731	0.7807	16	466	FSTL3,PDGFB,INHBA,MAS1,HMGCS1,CITED2,SEMA3A,NEFH,AGT,MMP14,COL9A3,TNC,CASP2,TEX15,LEPR,SMAD4
GO: Biological Process	GO:0031345	negative regulation of cell projection organization	0.0004478	1	0.08731	0.7807	11	249	DAB2,SEMA3A,PTPRF,SEMA5B,HES1,SEMA4A,CCL21,SEMA4B,TNC,CORO1B,YWHAH
GO: Biological Process	GO:0048843	negative regulation of axon extension involved in axon guidance	0.0004513	1	0.08731	0.7807	4	28	SEMA3A,SEMA5B,SEMA4A,SEMA4B
GO: Biological Process	GO:0045137	development of primary sexual characteristics	0.0004705	1	0.08731	0.7807	14	378	FSTL3,PDGFB,INHBA,MAS1,HMGCS1,CITED2,SEMA3A,NEFH,AGT,MMP14,COL9A3,CASP2,LEPR,SMAD4
GO: Biological Process	GO:0061458	reproductive system development	0.0004884	1	0.08731	0.7807	16	471	FSTL3,PDGFB,INHBA,MAS1,HMGCS1,CITED2,SEMA3A,NEFH,AGT,MMP14,COL9A3,TNC,CASP2,TEX15,LEPR,SMAD4
GO: Biological Process	GO:1902284	neuron projection extension involved in neuron projection guidance	0.0005706	1	0.09415	0.8418	5	52	SEMA3A,SEMA5B,SEMA4A,SEMA4B,SMN1
GO: Biological Process	GO:0048846	axon extension involved in axon guidance	0.0005706	1	0.09415	0.8418	5	52	SEMA3A,SEMA5B,SEMA4A,SEMA4B,SMN1
GO: Biological Process	GO:0090100	positive regulation of transmembrane receptor protein serine/threonine kinase signaling pathway	0.0006131	1	0.0958	0.8566	8	144	HFE,INHBA,DAB2,CITED2,HES1,KCP,SNW1,SMAD4
GO: Biological Process	GO:0048864	stem cell development	0.000635	1	0.0958	0.8566	9	181	HMGCR,CITED2,SEMA3A,SEMA5B,HES1,SEMA4A,SEMA4B,PRICKLE1,TNC
GO: Biological Process	GO:0031338	regulation of vesicle fusion	0.0006725	1	0.0958	0.8566	4	31	TBC1D4,KIF5B,SYT7,SNCA
GO: Biological Process	GO:1904396	regulation of neuromuscular junction development	0.0007161	1	0.0958	0.8566	3	14	TNC,SMN1,AGRN
GO: Biological Process	GO:0007492	endoderm development	0.0007342	1	0.0958	0.8566	8	148	INHBA,DAB2,ITGA7,MMP14,COL4A2,TNRC6C,LSR,SMAD4
GO: Biological Process	GO:0046887	positive regulation of hormone secretion	0.0007715	1	0.0958	0.8566	9	186	HFE,TRH,INHBA,DAB2,KIF5B,VSNL1,LEPR,IRS2,SMAD4
GO: Biological Process	GO:0007548	sex differentiation	0.0007884	1	0.0958	0.8566	15	445	FSTL3,PDGFB,INHBA,MAS1,HMGCS1,CITED2,SEMA3A,NEFH,AGT,MMP14,COL9A3,CASP2,TEX15,LEPR,SMAD4
GO: Biological Process	GO:2000058	regulation of ubiquitin-dependent protein catabolic process	0.0008015	1	0.0958	0.8566	9	187	HFE,PBK,DAB2,TTC36,PTK2B,UCHL5,HSPA1B,PRICKLE1,HERPUD1
GO: Biological Process	GO:0003407	neural retina development	0.0008015	1	0.0958	0.8566	9	187	FJX1,MED24,HES1,MMP14,SDK1,PRICKLE1,CASP2,CACNA2D4,AGRN
GO: Biological Process	GO:0030517	negative regulation of axon extension	0.0008039	1	0.0958	0.8566	5	56	SEMA3A,SEMA5B,SEMA4A,SEMA4B,TNC
GO: Biological Process	GO:0048936	peripheral nervous system neuron axonogenesis	0.0008866	1	0.1003	0.8968	3	15	NEFH,NOTCH3,SMN1
GO: Biological Process	GO:0001755	neural crest cell migration	0.0009101	1	0.1003	0.8968	7	118	HMGCR,SEMA3A,SEMA5B,SEMA4A,SEMA4B,PRICKLE1,TNC
GO: Biological Process	GO:0032434	regulation of proteasomal ubiquitin-dependent protein catabolic process	0.0009118	1	0.1003	0.8968	8	153	HFE,PBK,DAB2,TTC36,UCHL5,HSPA1B,PRICKLE1,HERPUD1
GO: Biological Process	GO:0072012	glomerulus vasculature development	0.0009614	1	0.103	0.9212	4	34	PDGFB,C3AR1,HES1,NOTCH3
GO: Biological Process	GO:0042886	amide transport	0.001012	1	0.103	0.9212	14	409	HFE,TRH,SLC38A5,HMGCR,AGT,KIF5B,VSNL1,POU3F3,SYT7,AQP9,LEPR,CPTP,SIDT2,IRS2
GO: Biological Process	GO:0090497	mesenchymal cell migration	0.001055	1	0.103	0.9212	7	121	HMGCR,SEMA3A,SEMA5B,SEMA4A,SEMA4B,PRICKLE1,TNC
GO: Biological Process	GO:0002082	regulation of oxidative phosphorylation	0.001074	1	0.103	0.9212	4	35	AK4,GADD45GIP1,SMN1,SNCA
GO: Biological Process	GO:0031340	positive regulation of vesicle fusion	0.001081	1	0.103	0.9212	3	16	KIF5B,SYT7,SNCA
GO: Biological Process	GO:0061440	kidney vasculature development	0.001196	1	0.1092	0.9764	4	36	PDGFB,C3AR1,HES1,NOTCH3
GO: Biological Process	GO:0061437	renal system vasculature development	0.001196	1	0.1092	0.9764	4	36	PDGFB,C3AR1,HES1,NOTCH3
GO: Biological Process	GO:0050920	regulation of chemotaxis	0.001315	1	0.1139	1	11	284	PDGFB,TUBB2B,SEMA3A,PTK2B,SEMA5B,C3AR1,SEMA4A,CCL21,SEMA4B,CORO1B,AGRN
GO: Biological Process	GO:1903846	positive regulation of cellular response to transforming growth factor beta stimulus	0.001328	1	0.1139	1	4	37	DAB2,CITED2,SNW1,SMAD4
GO: Biological Process	GO:0030511	positive regulation of transforming growth factor beta receptor signaling pathway	0.001328	1	0.1139	1	4	37	DAB2,CITED2,SNW1,SMAD4
GO: Biological Process	GO:0035929	steroid hormone secretion	0.001469	1	0.1212	1	4	38	INHBA,DAB2,AGT,CRY1
GO: Biological Process	GO:0050807	regulation of synapse organization	0.001469	1	0.1212	1	11	288	RIMS3,PTPRF,NECTIN1,CRIPT,SEMA4A,TNC,YWHAZ,SETD5,SMN1,SNCA,AGRN
GO: Biological Process	GO:0042326	negative regulation of phosphorylation	0.001539	1	0.1227	1	15	476	INHBA,MAS1,PBK,TTC36,HMGCR,PIK3CB,AGT,INCA1,DDIT4,DEPTOR,SPRED1,IRS2,PIP4K2C,SNCA,DNAJC3
GO: Biological Process	GO:0010919	regulation of inositol phosphate biosynthetic process	0.001545	1	0.1227	1	3	18	MAS1,PTK2B,SNCA
GO: Biological Process	GO:0044060	regulation of endocrine process	0.001581	1	0.1233	1	5	65	INHBA,DAB2,AGT,CRY1,SMAD4
GO: Biological Process	GO:0000380	alternative mRNA splicing, via spliceosome	0.001701	1	0.128	1	6	97	SAP18,EIF4A3,HNRNPM,NSRP1,MAGOHB,SMU1
GO: Biological Process	GO:1903050	regulation of proteolysis involved in protein catabolic process	0.001754	1	0.1296	1	10	251	HFE,PBK,DAB2,TTC36,PSMC5,PTK2B,UCHL5,HSPA1B,PRICKLE1,HERPUD1
GO: Biological Process	GO:0032435	negative regulation of proteasomal ubiquitin-dependent protein catabolic process	0.001782	1	0.1296	1	4	40	HFE,PBK,TTC36,UCHL5
GO: Biological Process	GO:0090083	regulation of inclusion body assembly	0.001817	1	0.1299	1	3	19	PSMC5,HSPA1B,DNAJB6
GO: Biological Process	GO:0021799	cerebral cortex radially oriented cell migration	0.001955	1	0.1328	1	4	41	FUT10,SUN1,POU3F2,POU3F3
GO: Biological Process	GO:1904385	cellular response to angiotensin	0.001955	1	0.1328	1	4	41	PDGFB,INHBA,MAS1,AGT
GO: Biological Process	GO:0050803	regulation of synapse structure or activity	0.001973	1	0.1328	1	11	299	RIMS3,PTPRF,NECTIN1,CRIPT,SEMA4A,TNC,YWHAZ,SETD5,SMN1,SNCA,AGRN
GO: Biological Process	GO:0061136	regulation of proteasomal protein catabolic process	0.001981	1	0.1328	1	9	213	HFE,PBK,DAB2,TTC36,PSMC5,UCHL5,HSPA1B,PRICKLE1,HERPUD1
GO: Biological Process	GO:0021537	telencephalon development	0.002051	1	0.134	1	13	393	INHBA,MAS1,SEMA3A,NEFH,UCHL5,HPRT1,HES1,KIF5B,FUT10,SUN1,POU3F2,POU3F3,FOXP1
GO: Biological Process	GO:0021979	hypothalamus cell differentiation	0.002117	1	0.134	1	3	20	SEMA3A,IGSF10,POU3F2
GO: Biological Process	GO:1905207	regulation of cardiocyte differentiation	0.002139	1	0.134	1	4	42	DAB2,ABI3BP,PRICKLE1,SMAD4
GO: Biological Process	GO:0008585	female gonad development	0.002143	1	0.134	1	8	175	INHBA,NEFH,AGT,MMP14,COL9A3,CASP2,LEPR,SMAD4
GO: Biological Process	GO:0043255	regulation of carbohydrate biosynthetic process	0.002156	1	0.134	1	7	137	PDGFB,MAS1,PTK2B,LEPR,CRY1,IRS2,SNCA
GO: Biological Process	GO:0051353	positive regulation of oxidoreductase activity	0.002198	1	0.1347	1	5	70	PTK2B,PIK3CB,AGT,PDP1,SNCA
GO: Biological Process	GO:0090287	regulation of cellular response to growth factor stimulus	0.002314	1	0.1384	1	14	447	FSTL3,PDGFB,DAB2,CITED2,PTPRF,PIK3CB,AGT,HES1,HSPA1B,LTBP4,KCP,SNW1,SPRED1,SMAD4
GO: Biological Process	GO:0008361	regulation of cell size	0.002332	1	0.1384	1	10	261	SEMA3A,SEMA5B,SEMA4A,TMEM123,SEMA4B,DEPTOR,TNC,ABCB8,SMN1,SLC12A7
GO: Biological Process	GO:0009416	response to light stimulus	0.00241	1	0.1384	1	14	449	PBK,TTC36,HMGCR,HMGCS1,SEMA5B,USF1,USP28,WRN,CAT,GPR88,BHLHE40,CRY1,CACNA2D4,RDH11
GO: Biological Process	GO:2000846	regulation of corticosteroid hormone secretion	0.002446	1	0.1384	1	3	21	DAB2,AGT,CRY1
GO: Biological Process	GO:1903532	positive regulation of secretion by cell	0.002496	1	0.1391	1	13	402	HFE,TRH,INHBA,DAB2,AGT,CACNA1G,KIF5B,VSNL1,SYT7,LEPR,IRS2,SNCA,SMAD4
GO: Biological Process	GO:0046545	development of primary female sexual characteristics	0.00264	1	0.1452	1	8	181	INHBA,NEFH,AGT,MMP14,COL9A3,CASP2,LEPR,SMAD4
GO: Biological Process	GO:1903715	regulation of aerobic respiration	0.002762	1	0.15	1	4	45	AK4,GADD45GIP1,SMN1,SNCA
GO: Biological Process	GO:0042176	regulation of protein catabolic process	0.002834	1	0.152	1	13	408	HFE,PBK,DAB2,TTC36,PSMC5,HMGCR,ATRAID,UCHL5,HSPA1B,PRICKLE1,SNCA,HERPUD1,SMAD4
GO: Biological Process	GO:0090092	regulation of transmembrane receptor protein serine/threonine kinase signaling pathway	0.003029	1	0.1598	1	12	363	HFE,FSTL3,INHBA,DAB2,CITED2,HES1,HSPA1B,LTBP4,KCP,SNW1,SPRED1,SMAD4
GO: Biological Process	GO:0010631	epithelial cell migration	0.003055	1	0.1598	1	14	461	PDGFB,PSENEN,SEMA3A,PTK2B,FAP,PIK3CB,AGT,SEMA4A,SASH1,CORO1B,EGR3,SPRED1,FOXP1,IRS2
GO: Biological Process	GO:0000381	regulation of alternative mRNA splicing, via spliceosome	0.003334	1	0.1643	1	5	77	SAP18,EIF4A3,NSRP1,MAGOHB,SMU1
GO: Biological Process	GO:0050922	negative regulation of chemotaxis	0.003334	1	0.1643	1	5	77	SEMA3A,SEMA5B,SEMA4A,SEMA4B,CORO1B
GO: Biological Process	GO:0032784	regulation of DNA-templated transcription elongation	0.003352	1	0.1643	1	6	111	INTS1,DAB2,WDR43,MED24,SETD5,CBX7
GO: Biological Process	GO:0090132	epithelium migration	0.003427	1	0.1643	1	14	467	PDGFB,PSENEN,SEMA3A,PTK2B,FAP,PIK3CB,AGT,SEMA4A,SASH1,CORO1B,EGR3,SPRED1,FOXP1,IRS2
GO: Biological Process	GO:0048640	negative regulation of developmental growth	0.003448	1	0.1643	1	7	149	CITED2,SEMA3A,SEMA5B,SEMA4A,SEMA4B,TNC,FOXP1
GO: Biological Process	GO:0034698	response to gonadotropin	0.003525	1	0.1651	1	5	78	PCSK5,PDGFB,INHBA,MAS1,HMGCS1
GO: Biological Process	GO:0035930	corticosteroid hormone secretion	0.003617	1	0.1651	1	3	24	DAB2,AGT,CRY1
GO: Biological Process	GO:0045161	neuronal ion channel clustering	0.003617	1	0.1651	1	3	24	GLDN,KCNIP2,AGRN
GO: Biological Process	GO:0009642	response to light intensity	0.003617	1	0.1651	1	3	24	HMGCS1,CAT,RDH11
GO: Biological Process	GO:0050771	negative regulation of axonogenesis	0.00393	1	0.1738	1	5	80	SEMA3A,SEMA5B,SEMA4A,SEMA4B,TNC
GO: Biological Process	GO:1990776	response to angiotensin	0.004057	1	0.1738	1	4	50	PDGFB,INHBA,MAS1,AGT
GO: Biological Process	GO:0071526	semaphorin-plexin signaling pathway	0.004057	1	0.1738	1	4	50	SEMA3A,SEMA5B,SEMA4A,SEMA4B
GO: Biological Process	GO:0072243	metanephric nephron epithelium development	0.004071	1	0.1738	1	3	25	PDGFB,HES1,POU3F3
GO: Biological Process	GO:0010801	negative regulation of peptidyl-threonine phosphorylation	0.004071	1	0.1738	1	3	25	TTC36,DDIT4,SPRED1
GO: Biological Process	GO:0021756	striatum development	0.004071	1	0.1738	1	3	25	INHBA,HPRT1,FOXP1
GO: Biological Process	GO:0090130	tissue migration	0.004128	1	0.1738	1	14	477	PDGFB,PSENEN,SEMA3A,PTK2B,FAP,PIK3CB,AGT,SEMA4A,SASH1,CORO1B,EGR3,SPRED1,FOXP1,IRS2
GO: Biological Process	GO:0060986	endocrine hormone secretion	0.004145	1	0.1738	1	5	81	INHBA,DAB2,AGT,CRY1,SMAD4
GO: Biological Process	GO:0048592	eye morphogenesis	0.004183	1	0.1738	1	12	378	PDGFB,FJX1,CITED2,MED24,CPSF4,NECTIN1,MMP14,HSPA1B,SDK1,CHSY1,CACNA2D4,AGRN
GO: Biological Process	GO:0050768	negative regulation of neurogenesis	0.004282	1	0.1738	1	8	196	SEMA3A,SEMA5B,HES1,SEMA4A,NOTCH3,SEMA4B,TNC,YWHAH
GO: Biological Process	GO:0033673	negative regulation of kinase activity	0.004685	1	0.1795	1	10	288	HMGCR,PIK3CB,AGT,INCA1,DEPTOR,SPRED1,IRS2,PIP4K2C,SNCA,DNAJC3
GO: Biological Process	GO:0031109	microtubule polymerization or depolymerization	0.004751	1	0.1804	1	7	158	KIF19,HSPA1B,PSRC1,STMN1,TPX2,SMN1,SNCA
GO: Biological Process	GO:0007528	neuromuscular junction development	0.00484	1	0.1816	1	5	84	COL4A1,TNC,PPFIBP2,SMN1,AGRN
GO: Biological Process	GO:1901888	regulation of cell junction assembly	0.004867	1	0.1816	1	9	244	AGT,NECTIN1,SEMA4A,MMP14,TNC,FAM107A,SETD5,SNCA,AGRN
GO: Biological Process	GO:0045475	locomotor rhythm	0.005079	1	0.1878	1	3	27	CAMK1G,BHLHE40,LEPR
GO: Biological Process	GO:0051047	positive regulation of secretion	0.005228	1	0.1878	1	13	439	HFE,TRH,INHBA,DAB2,AGT,CACNA1G,KIF5B,VSNL1,SYT7,LEPR,IRS2,SNCA,SMAD4
GO: Biological Process	GO:0051961	negative regulation of nervous system development	0.005275	1	0.1878	1	8	203	SEMA3A,SEMA5B,HES1,SEMA4A,NOTCH3,SEMA4B,TNC,YWHAH
GO: Biological Process	GO:0014009	glial cell proliferation	0.005347	1	0.1878	1	5	86	PENK,PTK2B,HES1,LEPR,SNW1
GO: Biological Process	GO:0010862	positive regulation of pathway-restricted SMAD protein phosphorylation	0.005351	1	0.1878	1	4	54	HFE,INHBA,DAB2,SMAD4
GO: Biological Process	GO:0007626	locomotory behavior	0.005566	1	0.1878	1	11	343	TRH,PENK,HPRT1,DNAJB6,CAMK1G,GPR88,FIGN,BHLHE40,LEPR,SETD5,SNCA
GO: Biological Process	GO:0030502	negative regulation of bone mineralization	0.005634	1	0.1878	1	3	28	PTK2B,FAP,RFLNB
GO: Biological Process	GO:0010721	negative regulation of cell development	0.005686	1	0.1878	1	9	250	SEMA3A,SEMA5B,HES1,SEMA4A,NOTCH3,SEMA4B,TNC,YWHAH,RFLNB
GO: Biological Process	GO:0030279	negative regulation of ossification	0.005712	1	0.1878	1	4	55	PTK2B,FAP,CHSY1,RFLNB
GO: Biological Process	GO:1901799	negative regulation of proteasomal protein catabolic process	0.005712	1	0.1878	1	4	55	HFE,PBK,TTC36,UCHL5
GO: Biological Process	GO:0050919	negative chemotaxis	0.005712	1	0.1878	1	4	55	SEMA3A,SEMA5B,SEMA4A,SEMA4B
GO: Biological Process	GO:0046660	female sex differentiation	0.005751	1	0.1878	1	8	206	INHBA,NEFH,AGT,MMP14,COL9A3,CASP2,LEPR,SMAD4
GO: Biological Process	GO:0030198	extracellular matrix organization	0.005779	1	0.1878	1	12	394	FAP,AGT,MMP14,LTBP4,COL4A1,COL4A2,COL9A3,ABI3BP,COL6A6,OLFML2B,DNAJB6,COLGALT1
GO: Biological Process	GO:0043062	extracellular structure organization	0.005893	1	0.1901	1	12	395	FAP,AGT,MMP14,LTBP4,COL4A1,COL4A2,COL9A3,ABI3BP,COL6A6,OLFML2B,DNAJB6,COLGALT1
GO: Biological Process	GO:2000059	negative regulation of ubiquitin-dependent protein catabolic process	0.00609	1	0.1914	1	4	56	HFE,PBK,TTC36,UCHL5
GO: Biological Process	GO:0021795	cerebral cortex cell migration	0.00609	1	0.1914	1	4	56	FUT10,SUN1,POU3F2,POU3F3
GO: Biological Process	GO:0030513	positive regulation of BMP signaling pathway	0.00609	1	0.1914	1	4	56	HES1,KCP,SNW1,SMAD4
GO: Biological Process	GO:0060041	retina development in camera-type eye	0.006165	1	0.1914	1	13	448	PDGFB,FJX1,MED24,NECTIN1,HES1,MMP14,SDK1,COL4A1,PRICKLE1,CASP2,CHSY1,CACNA2D4,AGRN
GO: Biological Process	GO:0070841	inclusion body assembly	0.006224	1	0.1914	1	3	29	PSMC5,HSPA1B,DNAJB6
GO: Biological Process	GO:1900120	regulation of receptor binding	0.006224	1	0.1914	1	3	29	HFE,PTPRF,PLCL1
GO: Biological Process	GO:0045229	external encapsulating structure organization	0.006246	1	0.1914	1	12	398	FAP,AGT,MMP14,LTBP4,COL4A1,COL4A2,COL9A3,ABI3BP,COL6A6,OLFML2B,DNAJB6,COLGALT1
GO: Biological Process	GO:0042310	vasoconstriction	0.006447	1	0.1918	1	6	127	PDGFB,HMGCR,ADRA2C,AGT,MANF,CACNA1G
GO: Biological Process	GO:0033120	positive regulation of RNA splicing	0.006484	1	0.1918	1	4	57	EIF4A3,HSPA1B,SNW1,SMN1
GO: Biological Process	GO:0007568	aging	0.006615	1	0.1918	1	12	401	INHBA,PENK,HMGCR,AGT,COL4A2,WRN,CASP2,CAT,LEPR,CACYBP,SNCA,SMAD4
GO: Biological Process	GO:0048593	camera-type eye morphogenesis	0.006632	1	0.1918	1	10	303	FJX1,CITED2,MED24,NECTIN1,MMP14,HSPA1B,SDK1,CHSY1,CACNA2D4,AGRN
GO: Biological Process	GO:0050886	endocrine process	0.006693	1	0.1918	1	6	128	PCSK5,INHBA,DAB2,AGT,CRY1,SMAD4
GO: Biological Process	GO:0010666	positive regulation of cardiac muscle cell apoptotic process	0.00685	1	0.1918	1	3	30	HMGCR,AGT,SMAD4
GO: Biological Process	GO:0097150	neuronal stem cell population maintenance	0.00685	1	0.1918	1	3	30	HES1,NOTCH3,FUT10
GO: Biological Process	GO:1904754	positive regulation of vascular associated smooth muscle cell migration	0.00685	1	0.1918	1	3	30	PCSK5,PDGFB,AGT
GO: Biological Process	GO:0071383	cellular response to steroid hormone stimulus	0.006933	1	0.1918	1	10	305	DAB2,KLF9,CACNA1G,HSPA1B,DDIT4,PAQR8,YWHAH,CRY1,FAM107A,FOXP1
GO: Biological Process	GO:0001678	cellular glucose homeostasis	0.006939	1	0.1918	1	9	258	HMGCR,KIF5B,VSNL1,HKDC1,LEPR,SIDT2,IRS2,SLC12A7,SMAD4
GO: Biological Process	GO:0043542	endothelial cell migration	0.006994	1	0.1918	1	11	354	PDGFB,PTK2B,FAP,PIK3CB,AGT,SEMA4A,SASH1,CORO1B,EGR3,SPRED1,FOXP1
GO: Biological Process	GO:0017015	regulation of transforming growth factor beta receptor signaling pathway	0.007028	1	0.1918	1	7	170	DAB2,CITED2,HSPA1B,LTBP4,SNW1,SPRED1,SMAD4
GO: Biological Process	GO:0061178	regulation of insulin secretion involved in cellular response to glucose stimulus	0.007092	1	0.1918	1	5	92	HMGCR,KIF5B,VSNL1,LEPR,SIDT2
GO: Biological Process	GO:0010810	regulation of cell-substrate adhesion	0.00711	1	0.1918	1	9	259	PCSK5,PDGFB,DAB2,PTK2B,PIK3CB,CCL21,MMP14,ABI3BP,FAM107A
GO: Biological Process	GO:0050796	regulation of insulin secretion	0.00718	1	0.1918	1	8	214	TRH,HMGCR,KIF5B,VSNL1,SYT7,LEPR,SIDT2,IRS2
GO: Biological Process	GO:0061326	renal tubule development	0.007203	1	0.1918	1	6	130	CITED2,AGT,HES1,COL4A1,POU3F3,SMAD4
GO: Biological Process	GO:1905521	regulation of macrophage migration	0.007321	1	0.1918	1	4	59	PTK2B,C3AR1,CCL21,MMP14
GO: Biological Process	GO:0035296	regulation of tube diameter	0.007376	1	0.1918	1	8	215	PDGFB,HMGCR,ADRA2C,AGT,MANF,CACNA1G,NOTCH3,CPS1
GO: Biological Process	GO:0097746	blood vessel diameter maintenance	0.007376	1	0.1918	1	8	215	PDGFB,HMGCR,ADRA2C,AGT,MANF,CACNA1G,NOTCH3,CPS1
GO: Biological Process	GO:0010663	positive regulation of striated muscle cell apoptotic process	0.007512	1	0.1918	1	3	31	HMGCR,AGT,SMAD4
GO: Biological Process	GO:0072207	metanephric epithelium development	0.007512	1	0.1918	1	3	31	PDGFB,HES1,POU3F3
GO: Biological Process	GO:0048935	peripheral nervous system neuron development	0.007512	1	0.1918	1	3	31	NEFH,NOTCH3,SMN1
GO: Biological Process	GO:0048934	peripheral nervous system neuron differentiation	0.007512	1	0.1918	1	3	31	NEFH,NOTCH3,SMN1
GO: Biological Process	GO:0035150	regulation of tube size	0.007576	1	0.1923	1	8	216	PDGFB,HMGCR,ADRA2C,AGT,MANF,CACNA1G,NOTCH3,CPS1
GO: Biological Process	GO:1903844	regulation of cellular response to transforming growth factor beta stimulus	0.007706	1	0.1942	1	7	173	DAB2,CITED2,HSPA1B,LTBP4,SNW1,SPRED1,SMAD4
GO: Biological Process	GO:0048661	positive regulation of smooth muscle cell proliferation	0.007741	1	0.1942	1	6	132	PDGFB,HMGCR,AGT,C3AR1,NOTCH3,FOXP1
GO: Biological Process	GO:0034243	regulation of transcription elongation by RNA polymerase II	0.008098	1	0.2003	1	5	95	INTS1,DAB2,WDR43,MED24,CBX7
GO: Biological Process	GO:0034284	response to monosaccharide	0.008201	1	0.2003	1	11	362	TRH,HMGCR,PTK2B,KIF5B,VSNL1,CAT,LEPR,SIDT2,IRS2,SLC12A7,SMAD4
GO: Biological Process	GO:0032958	inositol phosphate biosynthetic process	0.008211	1	0.2003	1	3	32	MAS1,PTK2B,SNCA
GO: Biological Process	GO:0021544	subpallium development	0.008211	1	0.2003	1	3	32	INHBA,HPRT1,FOXP1
GO: Biological Process	GO:0007019	microtubule depolymerization	0.008227	1	0.2003	1	4	61	KIF19,STMN1,TPX2,SMN1
GO: Biological Process	GO:0051963	regulation of synapse assembly	0.008308	1	0.2003	1	6	134	NECTIN1,SEMA4A,TNC,SETD5,SNCA,AGRN
GO: Biological Process	GO:0001706	endoderm formation	0.008454	1	0.2003	1	5	96	INHBA,ITGA7,MMP14,COL4A2,TNRC6C
GO: Biological Process	GO:0061333	renal tubule morphogenesis	0.008454	1	0.2003	1	5	96	CITED2,AGT,HES1,COL4A1,SMAD4
GO: Biological Process	GO:0043484	regulation of RNA splicing	0.008638	1	0.2003	1	8	221	SAP18,EIF4A3,NSRP1,HSPA1B,MAGOHB,SNW1,SMU1,SMN1
GO: Biological Process	GO:0032147	activation of protein kinase activity	0.008942	1	0.2009	1	7	178	PDGFB,MAS1,PTK2B,ADRA2C,AGT,TCF3,TPX2
GO: Biological Process	GO:0048011	neurotrophin TRK receptor signaling pathway	0.008946	1	0.2009	1	3	33	PTPRF,AGT,DDIT4
GO: Biological Process	GO:0003159	morphogenesis of an endothelium	0.008946	1	0.2009	1	3	33	RASA3,PPP2R2A,FOXP1
GO: Biological Process	GO:0061154	endothelial tube morphogenesis	0.008946	1	0.2009	1	3	33	RASA3,PPP2R2A,FOXP1
GO: Biological Process	GO:2000831	regulation of steroid hormone secretion	0.008946	1	0.2009	1	3	33	DAB2,AGT,CRY1
GO: Biological Process	GO:0003071	renal system process involved in regulation of systemic arterial blood pressure	0.008946	1	0.2009	1	3	33	PCSK5,PDGFB,AGT
GO: Biological Process	GO:0090276	regulation of peptide hormone secretion	0.008996	1	0.201	1	9	269	HFE,TRH,HMGCR,KIF5B,VSNL1,SYT7,LEPR,SIDT2,IRS2
GO: Biological Process	GO:1902930	regulation of alcohol biosynthetic process	0.009203	1	0.2037	1	4	63	MAS1,DAB2,PTK2B,SNCA
GO: Biological Process	GO:0048024	regulation of mRNA splicing, via spliceosome	0.009212	1	0.2037	1	6	137	SAP18,EIF4A3,NSRP1,MAGOHB,SNW1,SMU1
GO: Biological Process	GO:0003158	endothelium development	0.009326	1	0.2046	1	8	224	PDGFB,AGT,NOTCH3,RASA3,POU3F2,PPP2R2A,FOXP1,SMAD4
GO: Biological Process	GO:0070507	regulation of microtubule cytoskeleton organization	0.009474	1	0.2046	1	7	180	HSPA1B,PSRC1,STMN1,FAM107A,TPX2,SNCA,AGRN
GO: Biological Process	GO:0030516	regulation of axon extension	0.009529	1	0.2046	1	6	138	SEMA3A,SEMA5B,SEMA4A,SEMA4B,TNC,SMN1
GO: Biological Process	GO:0045861	negative regulation of proteolysis	0.009704	1	0.2046	1	12	422	RAB23,HFE,INTS1,PBK,TTC36,UCHL5,AGT,HSPA1B,DNAJB6,SNCA,AGRN,HERPUD1
GO: Biological Process	GO:0001933	negative regulation of protein phosphorylation	0.009704	1	0.2046	1	12	422	MAS1,PBK,TTC36,HMGCR,PIK3CB,AGT,INCA1,DDIT4,DEPTOR,SPRED1,SNCA,DNAJC3
GO: Biological Process	GO:1905523	positive regulation of macrophage migration	0.009719	1	0.2046	1	3	34	C3AR1,CCL21,MMP14
GO: Biological Process	GO:1902932	positive regulation of alcohol biosynthetic process	0.009719	1	0.2046	1	3	34	MAS1,DAB2,SNCA
GO: Biological Process	GO:0015874	norepinephrine transport	0.009719	1	0.2046	1	3	34	ADRA2C,AGT,SNCA
GO: Biological Process	GO:0048863	stem cell differentiation	0.009805	1	0.2046	1	13	475	HMGCR,HMGCS1,WDR43,CITED2,SEMA3A,SEMA5B,HES1,SEMA4A,SEMA4B,PRICKLE1,TNC,EPOP,SMAD4
GO: Biological Process	GO:0090277	positive regulation of peptide hormone secretion	0.009853	1	0.2046	1	6	139	HFE,TRH,KIF5B,VSNL1,LEPR,IRS2
GO: Biological Process	GO:0043154	negative regulation of cysteine-type endopeptidase activity involved in apoptotic process	0.009988	1	0.2046	1	5	100	INTS1,HSPA1B,DNAJB6,SNCA,HERPUD1
GO: Biological Process	GO:0002791	regulation of peptide secretion	0.01007	1	0.2046	1	9	274	HFE,TRH,HMGCR,KIF5B,VSNL1,SYT7,LEPR,SIDT2,IRS2
GO: Biological Process	GO:0010842	retina layer formation	0.01025	1	0.2046	1	4	65	FJX1,MMP14,SDK1,AGRN
GO: Biological Process	GO:0140353	lipid export from cell	0.01025	1	0.2046	1	4	65	INHBA,DAB2,AGT,CRY1
GO: Biological Process	GO:0032024	positive regulation of insulin secretion	0.0104	1	0.2066	1	5	101	TRH,KIF5B,VSNL1,LEPR,IRS2
GO: Biological Process	GO:0090087	regulation of peptide transport	0.01053	1	0.2078	1	9	276	HFE,TRH,HMGCR,KIF5B,VSNL1,SYT7,LEPR,SIDT2,IRS2
GO: Biological Process	GO:0030072	peptide hormone secretion	0.01056	1	0.2078	1	10	325	HFE,TRH,HMGCR,AGT,KIF5B,VSNL1,SYT7,LEPR,SIDT2,IRS2
GO: Biological Process	GO:0009584	detection of visible light	0.0108	1	0.2091	1	4	66	SEMA5B,GPR88,CACNA2D4,RDH11
GO: Biological Process	GO:0021879	forebrain neuron differentiation	0.0108	1	0.2091	1	4	66	INHBA,SEMA3A,IGSF10,HES1
GO: Biological Process	GO:0031113	regulation of microtubule polymerization	0.0108	1	0.2091	1	4	66	HSPA1B,PSRC1,STMN1,SNCA
GO: Biological Process	GO:0035773	insulin secretion involved in cellular response to glucose stimulus	0.01082	1	0.2091	1	5	102	HMGCR,KIF5B,VSNL1,LEPR,SIDT2
GO: Biological Process	GO:0015837	amine transport	0.01087	1	0.2092	1	6	142	TRH,ADRA2C,AGT,SYT7,AQP9,SNCA
GO: Biological Process	GO:0060042	retina morphogenesis in camera-type eye	0.01121	1	0.2119	1	7	186	FJX1,MED24,MMP14,SDK1,CHSY1,CACNA2D4,AGRN
GO: Biological Process	GO:0002793	positive regulation of peptide secretion	0.01123	1	0.2119	1	6	143	HFE,TRH,KIF5B,VSNL1,LEPR,IRS2
GO: Biological Process	GO:0043457	regulation of cellular respiration	0.01138	1	0.2119	1	4	67	AK4,GADD45GIP1,SMN1,SNCA
GO: Biological Process	GO:0006826	iron ion transport	0.01138	1	0.2119	1	4	67	HFE,STEAP2,HEPH,NECTIN1
GO: Biological Process	GO:0035767	endothelial cell chemotaxis	0.01138	1	0.2119	1	3	36	PDGFB,CORO1B,EGR3
GO: Biological Process	GO:0051348	negative regulation of transferase activity	0.01143	1	0.2119	1	10	329	HMGCR,PIK3CB,AGT,INCA1,DEPTOR,SPRED1,IRS2,PIP4K2C,SNCA,DNAJC3
GO: Biological Process	GO:0031110	regulation of microtubule polymerization or depolymerization	0.0117	1	0.2119	1	5	104	HSPA1B,PSRC1,STMN1,TPX2,SNCA
GO: Biological Process	GO:0010977	negative regulation of neuron projection development	0.01184	1	0.2119	1	7	188	DAB2,SEMA3A,SEMA5B,HES1,SEMA4A,SEMA4B,TNC
GO: Biological Process	GO:0009749	response to glucose	0.01189	1	0.2119	1	10	331	TRH,HMGCR,PTK2B,KIF5B,VSNL1,LEPR,SIDT2,IRS2,SLC12A7,SMAD4
GO: Biological Process	GO:0060348	bone development	0.01189	1	0.2119	1	10	331	RAB23,CITED2,KIF5B,MMP14,PAPPA2,CHSY1,LEPR,RFLNB,RANBP3L,FOXP1
GO: Biological Process	GO:0071333	cellular response to glucose stimulus	0.01192	1	0.2119	1	8	234	HMGCR,KIF5B,VSNL1,LEPR,SIDT2,IRS2,SLC12A7,SMAD4
GO: Biological Process	GO:0060393	regulation of pathway-restricted SMAD protein phosphorylation	0.01197	1	0.2119	1	4	68	HFE,INHBA,DAB2,SMAD4
GO: Biological Process	GO:0001952	regulation of cell-matrix adhesion	0.01197	1	0.2119	1	6	145	PCSK5,PTK2B,PIK3CB,CCL21,MMP14,FAM107A
GO: Biological Process	GO:0070168	negative regulation of biomineral tissue development	0.01226	1	0.2156	1	3	37	PTK2B,FAP,RFLNB
GO: Biological Process	GO:0002790	peptide secretion	0.01236	1	0.2164	1	10	333	HFE,TRH,HMGCR,AGT,KIF5B,VSNL1,SYT7,LEPR,SIDT2,IRS2
GO: Biological Process	GO:0071331	cellular response to hexose stimulus	0.01249	1	0.2179	1	8	236	HMGCR,KIF5B,VSNL1,LEPR,SIDT2,IRS2,SLC12A7,SMAD4
GO: Biological Process	GO:0071496	cellular response to external stimulus	0.01265	1	0.2197	1	13	491	HFE,PDGFB,KIF26A,PENK,GABARAPL1,NUAK1,AGT,USF1,TNC,WRN,CASP2,SNW1,FAM107A
GO: Biological Process	GO:0006109	regulation of carbohydrate metabolic process	0.01279	1	0.2212	1	8	237	PDGFB,MAS1,PTK2B,DDIT4,LEPR,CRY1,IRS2,SNCA
GO: Biological Process	GO:0110150	negative regulation of biomineralization	0.01319	1	0.2266	1	3	38	PTK2B,FAP,RFLNB
GO: Biological Process	GO:0032924	activin receptor signaling pathway	0.0132	1	0.2266	1	4	70	FSTL3,INHBA,CITED2,SMAD4
GO: Biological Process	GO:0071326	cellular response to monosaccharide stimulus	0.0134	1	0.2289	1	8	239	HMGCR,KIF5B,VSNL1,LEPR,SIDT2,IRS2,SLC12A7,SMAD4
GO: Biological Process	GO:1903052	positive regulation of proteolysis involved in protein catabolic process	0.01354	1	0.2305	1	6	149	DAB2,PSMC5,PTK2B,HSPA1B,PRICKLE1,HERPUD1
GO: Biological Process	GO:0072006	nephron development	0.01371	1	0.2309	1	8	240	PDGFB,CITED2,AGT,C3AR1,HES1,NOTCH3,POU3F3,SMAD4
GO: Biological Process	GO:0006879	cellular iron ion homeostasis	0.01385	1	0.2309	1	4	71	HFE,STEAP2,HEPH,SMAD4
GO: Biological Process	GO:0043279	response to alkaloid	0.01387	1	0.2309	1	7	194	PENK,NEFH,PTK2B,HES1,SDK1,PPP2R2A,SNCA
GO: Biological Process	GO:0042593	glucose homeostasis	0.01398	1	0.2315	1	11	391	HMGCR,KIF5B,USF1,VSNL1,HKDC1,LEPR,CRY1,SIDT2,IRS2,SLC12A7,SMAD4
GO: Biological Process	GO:0046785	microtubule polymerization	0.01412	1	0.2318	1	5	109	HSPA1B,PSRC1,STMN1,TPX2,SNCA
GO: Biological Process	GO:0010758	regulation of macrophage chemotaxis	0.01415	1	0.2318	1	3	39	PTK2B,C3AR1,CCL21
GO: Biological Process	GO:0071305	cellular response to vitamin D	0.01415	1	0.2318	1	3	39	PENK,TNC,SNW1
GO: Biological Process	GO:0033500	carbohydrate homeostasis	0.01422	1	0.232	1	11	392	HMGCR,KIF5B,USF1,VSNL1,HKDC1,LEPR,CRY1,SIDT2,IRS2,SLC12A7,SMAD4
GO: Biological Process	GO:0022029	telencephalon cell migration	0.01452	1	0.236	1	4	72	FUT10,SUN1,POU3F2,POU3F3
GO: Biological Process	GO:0007416	synapse assembly	0.01467	1	0.2375	1	8	243	PDGFB,NECTIN1,SEMA4A,SDK1,TNC,SETD5,SNCA,AGRN
GO: Biological Process	GO:0036120	cellular response to platelet-derived growth factor stimulus	0.01516	1	0.2406	1	3	40	PCSK5,PDGFB,CORO1B
GO: Biological Process	GO:0009746	response to hexose	0.0152	1	0.2406	1	10	344	TRH,HMGCR,PTK2B,KIF5B,VSNL1,LEPR,SIDT2,IRS2,SLC12A7,SMAD4
GO: Biological Process	GO:0035987	endodermal cell differentiation	0.01521	1	0.2406	1	4	73	INHBA,ITGA7,MMP14,COL4A2
GO: Biological Process	GO:1903053	regulation of extracellular matrix organization	0.01521	1	0.2406	1	4	73	FAP,AGT,MMP14,COLGALT1
GO: Biological Process	GO:1903051	negative regulation of proteolysis involved in protein catabolic process	0.01521	1	0.2406	1	4	73	HFE,PBK,TTC36,UCHL5
GO: Biological Process	GO:0010811	positive regulation of cell-substrate adhesion	0.01525	1	0.2406	1	6	153	PCSK5,PDGFB,DAB2,PTK2B,CCL21,ABI3BP
GO: Biological Process	GO:0060349	bone morphogenesis	0.01525	1	0.2406	1	6	153	RAB23,CITED2,KIF5B,MMP14,PAPPA2,CHSY1
GO: Biological Process	GO:0007219	Notch signaling pathway	0.01534	1	0.2411	1	8	245	PSENEN,DAB2,HES1,MMP14,NOTCH3,PAPPA2,CHSY1,POFUT1
GO: Biological Process	GO:0030510	regulation of BMP signaling pathway	0.01571	1	0.2416	1	6	154	FSTL3,DAB2,HES1,KCP,SNW1,SMAD4
GO: Biological Process	GO:0030218	erythrocyte differentiation	0.01603	1	0.243	1	8	247	INHBA,HMGCS1,HEPH,CITED2,KLF9,HSPA1B,TCF3,RASA3
GO: Biological Process	GO:0010675	regulation of cellular carbohydrate metabolic process	0.01615	1	0.243	1	7	200	MAS1,PTK2B,DDIT4,LEPR,CRY1,IRS2,SNCA
GO: Biological Process	GO:0043552	positive regulation of phosphatidylinositol 3-kinase activity	0.0162	1	0.243	1	3	41	PDGFB,PTK2B,CCL21
GO: Biological Process	GO:0033144	negative regulation of intracellular steroid hormone receptor signaling pathway	0.0162	1	0.243	1	3	41	DAB2,CRY1,FOXP1
GO: Biological Process	GO:0009895	negative regulation of catabolic process	0.01628	1	0.2434	1	11	400	HFE,PBK,TTC36,HMGCR,ATRAID,UCHL5,DDIT4,LEPR,CPTP,SNCA,SMAD4
GO: Biological Process	GO:0060389	pathway-restricted SMAD protein phosphorylation	0.01665	1	0.248	1	4	75	HFE,INHBA,DAB2,SMAD4
GO: Biological Process	GO:0001657	ureteric bud development	0.01684	1	0.2481	1	5	114	CITED2,AGT,HES1,CAT,SMAD4
GO: Biological Process	GO:0051054	positive regulation of DNA metabolic process	0.01694	1	0.2481	1	10	350	PDGFB,MAS1,PTK2B,UCHL5,MORF4L1,NFRKB,C3AR1,WRN,PRIM2,CACYBP
GO: Biological Process	GO:0032872	regulation of stress-activated MAPK cascade	0.01711	1	0.2481	1	8	250	PBK,DAB2,HMGCR,SEMA3A,PTK2B,CCL21,RAP2A,SASH1
GO: Biological Process	GO:0051953	negative regulation of amine transport	0.01728	1	0.2481	1	3	42	TRH,ADRA2C,SNCA
GO: Biological Process	GO:0070528	protein kinase C signaling	0.01728	1	0.2481	1	3	42	PDGFB,MAS1,CORO1B
GO: Biological Process	GO:0021872	forebrain generation of neurons	0.0174	1	0.2481	1	4	76	INHBA,SEMA3A,IGSF10,HES1
GO: Biological Process	GO:0021885	forebrain cell migration	0.0174	1	0.2481	1	4	76	FUT10,SUN1,POU3F2,POU3F3
GO: Biological Process	GO:0061138	morphogenesis of a branching epithelium	0.01786	1	0.2481	1	8	252	PDGFB,CITED2,SEMA3A,AGT,MMP14,COL4A1,TNC,SMAD4
GO: Biological Process	GO:2000117	negative regulation of cysteine-type endopeptidase activity	0.01802	1	0.2481	1	5	116	INTS1,HSPA1B,DNAJB6,SNCA,HERPUD1
GO: Biological Process	GO:0043401	steroid hormone mediated signaling pathway	0.0181	1	0.2481	1	6	159	DAB2,KLF9,PAQR8,YWHAH,CRY1,FOXP1
GO: Biological Process	GO:0046165	alcohol biosynthetic process	0.0181	1	0.2481	1	6	159	MAS1,DAB2,HMGCR,HMGCS1,PTK2B,SNCA
GO: Biological Process	GO:0060675	ureteric bud morphogenesis	0.01817	1	0.2482	1	4	77	CITED2,AGT,HES1,SMAD4
GO: Biological Process	GO:0070302	regulation of stress-activated protein kinase signaling cascade	0.01825	1	0.2485	1	8	253	PBK,DAB2,HMGCR,SEMA3A,PTK2B,CCL21,RAP2A,SASH1
GO: Biological Process	GO:0051403	stress-activated MAPK cascade	0.01831	1	0.2485	1	9	303	PBK,DAB2,HMGCR,SEMA3A,PTK2B,AGT,CCL21,RAP2A,SASH1
GO: Biological Process	GO:0036119	response to platelet-derived growth factor	0.0184	1	0.249	1	3	43	PCSK5,PDGFB,CORO1B
GO: Biological Process	GO:0009743	response to carbohydrate	0.01856	1	0.2502	1	11	408	TRH,HMGCR,PTK2B,KIF5B,VSNL1,CAT,LEPR,SIDT2,IRS2,SLC12A7,SMAD4
GO: Biological Process	GO:0010595	positive regulation of endothelial cell migration	0.01861	1	0.2502	1	6	160	PDGFB,PTK2B,PIK3CB,AGT,SASH1,FOXP1
GO: Biological Process	GO:0010632	regulation of epithelial cell migration	0.01882	1	0.2523	1	10	356	PDGFB,SEMA3A,PTK2B,PIK3CB,AGT,SEMA4A,SASH1,SPRED1,FOXP1,IRS2
GO: Biological Process	GO:0031670	cellular response to nutrient	0.01896	1	0.2526	1	4	78	PENK,USF1,TNC,SNW1
GO: Biological Process	GO:0042551	neuron maturation	0.01896	1	0.2526	1	4	78	GLDN,PDGFB,KCNIP2,AGRN
GO: Biological Process	GO:0061387	regulation of extent of cell growth	0.01912	1	0.254	1	6	161	SEMA3A,SEMA5B,SEMA4A,SEMA4B,TNC,SMN1
GO: Biological Process	GO:0072164	mesonephric tubule development	0.01926	1	0.2541	1	5	118	CITED2,AGT,HES1,CAT,SMAD4
GO: Biological Process	GO:0072163	mesonephric epithelium development	0.01926	1	0.2541	1	5	118	CITED2,AGT,HES1,CAT,SMAD4
GO: Biological Process	GO:0032535	regulation of cellular component size	0.01943	1	0.2541	1	12	465	SEMA3A,PTK2B,SEMA5B,SEMA4A,TMEM123,CCL21,SEMA4B,DEPTOR,TNC,ABCB8,SMN1,SLC12A7
GO: Biological Process	GO:0030073	insulin secretion	0.01943	1	0.2541	1	8	256	TRH,HMGCR,KIF5B,VSNL1,SYT7,LEPR,SIDT2,IRS2
GO: Biological Process	GO:0071322	cellular response to carbohydrate stimulus	0.01943	1	0.2541	1	8	256	HMGCR,KIF5B,VSNL1,LEPR,SIDT2,IRS2,SLC12A7,SMAD4
GO: Biological Process	GO:0060563	neuroepithelial cell differentiation	0.01956	1	0.2543	1	3	44	MED24,HES1,POU3F2
GO: Biological Process	GO:0070723	response to cholesterol	0.01956	1	0.2543	1	3	44	INHBA,HMGCR,HMGCS1
GO: Biological Process	GO:0048538	thymus development	0.01977	1	0.2555	1	4	79	CITED2,MED24,HES1,CCL21
GO: Biological Process	GO:0050433	regulation of catecholamine secretion	0.01977	1	0.2555	1	4	79	ADRA2C,AGT,SYT7,SNCA
GO: Biological Process	GO:0006368	transcription elongation by RNA polymerase II promoter	0.0199	1	0.2563	1	5	119	INTS1,DAB2,WDR43,MED24,CBX7
GO: Biological Process	GO:0015833	peptide transport	0.02051	1	0.2595	1	10	361	HFE,TRH,HMGCR,AGT,KIF5B,VSNL1,SYT7,LEPR,SIDT2,IRS2
GO: Biological Process	GO:0006469	negative regulation of protein kinase activity	0.02067	1	0.2597	1	8	259	HMGCR,PIK3CB,AGT,INCA1,DEPTOR,SPRED1,SNCA,DNAJC3
GO: Biological Process	GO:0032874	positive regulation of stress-activated MAPK cascade	0.02073	1	0.2597	1	6	164	DAB2,HMGCR,SEMA3A,PTK2B,CCL21,SASH1
GO: Biological Process	GO:0038179	neurotrophin signaling pathway	0.02076	1	0.2597	1	3	45	PTPRF,AGT,DDIT4
GO: Biological Process	GO:0090218	positive regulation of lipid kinase activity	0.02076	1	0.2597	1	3	45	PDGFB,PTK2B,CCL21
GO: Biological Process	GO:0034101	erythrocyte homeostasis	0.02109	1	0.263	1	8	260	INHBA,HMGCS1,HEPH,CITED2,KLF9,HSPA1B,TCF3,RASA3
GO: Biological Process	GO:2000060	positive regulation of ubiquitin-dependent protein catabolic process	0.02121	1	0.2636	1	5	121	DAB2,PTK2B,HSPA1B,PRICKLE1,HERPUD1
GO: Biological Process	GO:0014823	response to activity	0.02129	1	0.2636	1	6	165	MAS1,SULT1A1,AGT,COL4A2,CAT,CRY1
GO: Biological Process	GO:0072171	mesonephric tubule morphogenesis	0.02146	1	0.2636	1	4	81	CITED2,AGT,HES1,SMAD4
GO: Biological Process	GO:0043550	regulation of lipid kinase activity	0.02146	1	0.2636	1	4	81	PDGFB,PTK2B,CCL21,PIP4K2C
GO: Biological Process	GO:0060976	coronary vasculature development	0.02146	1	0.2636	1	4	81	PCSK5,PDGFB,PRICKLE1,SPRED1
GO: Biological Process	GO:0031668	cellular response to extracellular stimulus	0.02157	1	0.2636	1	10	364	HFE,KIF26A,PENK,GABARAPL1,NUAK1,USF1,TNC,WRN,SNW1,FAM107A
GO: Biological Process	GO:0003018	vascular process in circulatory system	0.02157	1	0.2636	1	10	364	PDGFB,SLC38A5,HMGCR,ADRA2C,AGT,MANF,CACNA1G,NOTCH3,CPS1,LEPR
GO: Biological Process	GO:0070304	positive regulation of stress-activated protein kinase signaling cascade	0.02185	1	0.2663	1	6	166	DAB2,HMGCR,SEMA3A,PTK2B,CCL21,SASH1
GO: Biological Process	GO:0031098	stress-activated protein kinase signaling cascade	0.02205	1	0.2679	1	9	313	PBK,DAB2,HMGCR,SEMA3A,PTK2B,AGT,CCL21,RAP2A,SASH1
GO: Biological Process	GO:0010634	positive regulation of epithelial cell migration	0.02246	1	0.2684	1	7	214	PDGFB,PTK2B,PIK3CB,AGT,SASH1,FOXP1,IRS2
GO: Biological Process	GO:0048754	branching morphogenesis of an epithelial tube	0.02246	1	0.2684	1	7	214	CITED2,SEMA3A,AGT,MMP14,COL4A1,TNC,SMAD4
GO: Biological Process	GO:0001823	mesonephros development	0.02258	1	0.2684	1	5	123	CITED2,AGT,HES1,CAT,SMAD4
GO: Biological Process	GO:0006024	glycosaminoglycan biosynthetic process	0.02324	1	0.2747	1	4	83	PDGFB,CHPF2,CHSY1,ST3GAL1
GO: Biological Process	GO:0030728	ovulation	0.02328	1	0.2747	1	3	47	INHBA,AGT,LEPR
GO: Biological Process	GO:0035270	endocrine system development	0.02331	1	0.2747	1	8	265	FSTL3,CITED2,KLF9,HES1,POU3F2,LEPR,SIDT2,SMAD4
GO: Biological Process	GO:0048638	regulation of developmental growth	0.02346	1	0.2757	1	12	478	CITED2,SEMA3A,SEMA5B,AGT,SEMA4A,SEMA4B,TNC,POU3F2,FOXP1,SMN1,MAEL,AGRN
GO: Biological Process	GO:0072080	nephron tubule development	0.02401	1	0.2807	1	5	125	CITED2,AGT,HES1,POU3F3,SMAD4
GO: Biological Process	GO:0008630	intrinsic apoptotic signaling pathway in response to DNA damage	0.02401	1	0.2807	1	5	125	DDIT4,USP28,CASP2,SNW1,MAEL
GO: Biological Process	GO:0031669	cellular response to nutrient levels	0.02411	1	0.2811	1	9	318	HFE,PENK,GABARAPL1,NUAK1,USF1,TNC,WRN,SNW1,FAM107A
GO: Biological Process	GO:0035774	positive regulation of insulin secretion involved in cellular response to glucose stimulus	0.0246	1	0.2848	1	3	48	KIF5B,VSNL1,LEPR
GO: Biological Process	GO:0031331	positive regulation of cellular catabolic process	0.02481	1	0.2848	1	12	482	DAB2,PTK2B,PIK3CB,HSPA1B,PRICKLE1,SAMD4B,ZC3H18,TNRC6C,IRS2,PIP4K2C,SNCA,HERPUD1
GO: Biological Process	GO:0043467	regulation of generation of precursor metabolites and energy	0.02483	1	0.2848	1	6	171	AK4,DDIT4,GADD45GIP1,SMN1,IRS2,SNCA
GO: Biological Process	GO:0009755	hormone-mediated signaling pathway	0.02507	1	0.2848	1	7	219	TRH,DAB2,KLF9,PAQR8,YWHAH,CRY1,FOXP1
GO: Biological Process	GO:0050432	catecholamine secretion	0.0251	1	0.2848	1	4	85	ADRA2C,AGT,SYT7,SNCA
GO: Biological Process	GO:0031589	cell-substrate adhesion	0.02529	1	0.2863	1	11	428	PCSK5,PDGFB,DAB2,ITGA7,PTK2B,PIK3CB,AGT,CCL21,MMP14,ABI3BP,FAM107A
GO: Biological Process	GO:0072073	kidney epithelium development	0.02562	1	0.2893	1	7	220	PDGFB,CITED2,AGT,HES1,POU3F3,CAT,SMAD4
GO: Biological Process	GO:0002262	myeloid cell homeostasis	0.02586	1	0.2896	1	9	322	INHBA,HMGCS1,HEPH,CITED2,PIK3CB,KLF9,HSPA1B,TCF3,RASA3
GO: Biological Process	GO:0060236	regulation of mitotic spindle organization	0.02596	1	0.2896	1	3	49	HSPA1B,PSRC1,TPX2
GO: Biological Process	GO:0036314	response to sterol	0.02596	1	0.2896	1	3	49	INHBA,HMGCR,HMGCS1
GO: Biological Process	GO:2000107	negative regulation of leukocyte apoptotic process	0.02606	1	0.2896	1	4	86	CCL21,ST3GAL1,FOXP1,IRS2
GO: Biological Process	GO:0070192	chromosome organization involved in meiotic cell cycle	0.02606	1	0.2896	1	4	86	STAG1,SUN1,TEX15,MAEL
GO: Biological Process	GO:0022602	ovulation cycle process	0.02606	1	0.2896	1	4	86	INHBA,AGT,CASP2,LEPR
GO: Biological Process	GO:0051341	regulation of oxidoreductase activity	0.02626	1	0.2904	1	5	128	PTK2B,PIK3CB,AGT,PDP1,SNCA
GO: Biological Process	GO:1901800	positive regulation of proteasomal protein catabolic process	0.02626	1	0.2904	1	5	128	DAB2,PSMC5,HSPA1B,PRICKLE1,HERPUD1
GO: Biological Process	GO:0032091	negative regulation of protein binding	0.02704	1	0.2939	1	5	129	HFE,PDGFB,DAB2,TTC36,PTPRF
GO: Biological Process	GO:0006023	aminoglycan biosynthetic process	0.02705	1	0.2939	1	4	87	PDGFB,CHPF2,CHSY1,ST3GAL1
GO: Biological Process	GO:0007160	cell-matrix adhesion	0.02719	1	0.2939	1	8	273	PCSK5,ITGA7,PTK2B,PIK3CB,AGT,CCL21,MMP14,FAM107A
GO: Biological Process	GO:0031334	positive regulation of protein-containing complex assembly	0.02731	1	0.2939	1	7	223	PCSK5,PTK2B,CCL21,HSPA1B,PSRC1,ICE1,SNCA
GO: Biological Process	GO:0010661	positive regulation of muscle cell apoptotic process	0.02736	1	0.2939	1	3	50	HMGCR,AGT,SMAD4
GO: Biological Process	GO:0072009	nephron epithelium development	0.02741	1	0.2939	1	6	175	PDGFB,CITED2,AGT,HES1,POU3F3,SMAD4
GO: Biological Process	GO:0042220	response to cocaine	0.02805	1	0.2974	1	4	88	NEFH,PTK2B,SDK1,SNCA
GO: Biological Process	GO:0009583	detection of light stimulus	0.02805	1	0.2974	1	4	88	SEMA5B,GPR88,CACNA2D4,RDH11
GO: Biological Process	GO:0050684	regulation of mRNA processing	0.02808	1	0.2974	1	6	176	SAP18,EIF4A3,NSRP1,MAGOHB,SNW1,SMU1
GO: Biological Process	GO:1902903	regulation of supramolecular fiber organization	0.02842	1	0.3003	1	11	436	PDGFB,PTK2B,CCL21,HSPA1B,PSRC1,STMN1,CORO1B,COLGALT1,TPX2,SNCA,SMAD4
GO: Biological Process	GO:0001763	morphogenesis of a branching structure	0.02876	1	0.302	1	8	276	PDGFB,CITED2,SEMA3A,AGT,MMP14,COL4A1,TNC,SMAD4
GO: Biological Process	GO:0042771	intrinsic apoptotic signaling pathway in response to DNA damage by p53 class mediator	0.02879	1	0.302	1	3	51	DDIT4,USP28,SNW1
GO: Biological Process	GO:0031111	negative regulation of microtubule polymerization or depolymerization	0.02879	1	0.302	1	3	51	STMN1,TPX2,SNCA
GO: Biological Process	GO:0042462	eye photoreceptor cell development	0.02908	1	0.3043	1	4	89	PDGFB,MED24,CPSF4,CACNA2D4
GO: Biological Process	GO:0021954	central nervous system neuron development	0.02947	1	0.3047	1	5	132	TTC36,SEMA3A,IGSF10,HPRT1,AP4S1
GO: Biological Process	GO:0007519	skeletal muscle tissue development	0.03011	1	0.3047	1	9	331	PSMA6,HMGCR,ITGA7,CITED2,KIF5B,DNAJB6,SNW1,FOXP1,SMAD4
GO: Biological Process	GO:0030522	intracellular receptor signaling pathway	0.03011	1	0.3047	1	9	331	DAB2,CITED2,KLF9,HSPA1B,DDX60,YWHAH,CRY1,SNW1,FOXP1
GO: Biological Process	GO:0048483	autonomic nervous system development	0.03013	1	0.3047	1	4	90	KIF26A,SEMA3A,MED24,HES1
GO: Biological Process	GO:0042461	photoreceptor cell development	0.03031	1	0.3052	1	5	133	PDGFB,MED24,CPSF4,LCA5,CACNA2D4
GO: Biological Process	GO:0030518	intracellular steroid hormone receptor signaling pathway	0.03116	1	0.3128	1	5	134	DAB2,KLF9,YWHAH,CRY1,FOXP1
GO: Biological Process	GO:0072078	nephron tubule morphogenesis	0.03121	1	0.3128	1	4	91	CITED2,AGT,HES1,SMAD4
GO: Biological Process	GO:0010594	regulation of endothelial cell migration	0.0315	1	0.3148	1	8	281	PDGFB,PTK2B,PIK3CB,AGT,SEMA4A,SASH1,SPRED1,FOXP1
GO: Biological Process	GO:0043409	negative regulation of MAPK cascade	0.03155	1	0.3148	1	7	230	PBK,DAB2,HMGCR,PIK3CB,AGT,SPRED1,SMAD4
GO: Biological Process	GO:1903573	negative regulation of response to endoplasmic reticulum stress	0.03179	1	0.3157	1	3	53	HSPA1B,DNAJB6,HERPUD1
GO: Biological Process	GO:0090224	regulation of spindle organization	0.03179	1	0.3157	1	3	53	HSPA1B,PSRC1,TPX2
GO: Biological Process	GO:0051952	regulation of amine transport	0.03203	1	0.3173	1	5	135	TRH,ADRA2C,AGT,SYT7,SNCA
GO: Biological Process	GO:0009612	response to mechanical stimulus	0.03251	1	0.3213	1	10	390	PDGFB,CITED2,PTK2B,AGT,MMP14,HSPA1B,TNC,SUN1,CASP2,CAT
GO: Biological Process	GO:0048705	skeletal system morphogenesis	0.03318	1	0.3235	1	11	447	RAB23,EIF4A3,HMGCR,HMGCS1,WDR43,CITED2,KIF5B,MMP14,PAPPA2,CHSY1,RFLNB
GO: Biological Process	GO:0010799	regulation of peptidyl-threonine phosphorylation	0.03334	1	0.3237	1	3	54	TTC36,DDIT4,SPRED1
GO: Biological Process	GO:2000379	positive regulation of reactive oxygen species metabolic process	0.03342	1	0.3237	1	4	93	PDGFB,PTK2B,AGT,SNCA
GO: Biological Process	GO:0072088	nephron epithelium morphogenesis	0.03342	1	0.3237	1	4	93	CITED2,AGT,HES1,SMAD4
GO: Biological Process	GO:0006401	RNA catabolic process	0.03428	1	0.3313	1	9	339	EIF4A3,HNRNPM,HSPA1B,SAMD4B,MAGOHB,NUDT16L1,ZC3H18,TNRC6C,SIDT2
GO: Biological Process	GO:0008593	regulation of Notch signaling pathway	0.03472	1	0.3334	1	5	138	HES1,MMP14,PAPPA2,CHSY1,POFUT1
GO: Biological Process	GO:0032968	positive regulation of transcription elongation by RNA polymerase II	0.03493	1	0.3334	1	3	55	DAB2,MED24,CBX7
GO: Biological Process	GO:0030325	adrenal gland development	0.03493	1	0.3334	1	3	55	FSTL3,CITED2,SMAD4
GO: Biological Process	GO:0030490	maturation of SSU-rRNA	0.03493	1	0.3334	1	3	55	WDR43,UTP4,MPHOSPH10
GO: Biological Process	GO:0060412	ventricular septum morphogenesis	0.03493	1	0.3334	1	3	55	CITED2,HES1,SMAD4
GO: Biological Process	GO:0030323	respiratory tube development	0.03503	1	0.3334	1	8	287	PCSK5,FSTL3,AARD,HES1,MMP14,TNC,YWHAZ,FOXP1
GO: Biological Process	GO:0048659	smooth muscle cell proliferation	0.03552	1	0.3334	1	7	236	PCSK5,PDGFB,HMGCR,AGT,C3AR1,NOTCH3,FOXP1
GO: Biological Process	GO:1905517	macrophage migration	0.03573	1	0.3334	1	4	95	PTK2B,C3AR1,CCL21,MMP14
GO: Biological Process	GO:0019318	hexose metabolic process	0.03626	1	0.3334	1	8	289	USF1,FUT10,HKDC1,KBTBD2,LEPR,CRY1,IRS2,POFUT1
GO: Biological Process	GO:0021953	central nervous system neuron differentiation	0.03689	1	0.3334	1	8	290	INHBA,TTC36,SEMA3A,IGSF10,HPRT1,HES1,NOTCH3,AP4S1
GO: Biological Process	GO:0035148	tube formation	0.03691	1	0.3334	1	7	238	RAB23,CITED2,CCDC85B,PRICKLE1,CHSY1,YWHAZ,COQ7
GO: Biological Process	GO:1903531	negative regulation of secretion by cell	0.03691	1	0.3334	1	7	238	TRH,INHBA,HMGCR,ADRA2C,VSNL1,CRY1,SNCA
GO: Biological Process	GO:0030010	establishment of cell polarity	0.03697	1	0.3334	1	6	188	PTK2B,HES1,CCL21,MMP14,RAP2A,PRICKLE1
GO: Biological Process	GO:0030509	BMP signaling pathway	0.03762	1	0.3334	1	7	239	HFE,FSTL3,DAB2,HES1,KCP,SNW1,SMAD4
GO: Biological Process	GO:1904752	regulation of vascular associated smooth muscle cell migration	0.03824	1	0.3334	1	3	57	PCSK5,PDGFB,AGT
GO: Biological Process	GO:0085029	extracellular matrix assembly	0.03824	1	0.3334	1	3	57	AGT,MMP14,LTBP4
GO: Biological Process	GO:0071398	cellular response to fatty acid	0.03824	1	0.3334	1	3	57	HES1,CPS1,FOXP1
GO: Biological Process	GO:0071560	cellular response to transforming growth factor beta stimulus	0.03825	1	0.3334	1	9	346	PENK,DAB2,CITED2,HSPA1B,LTBP4,COL4A2,SNW1,SPRED1,SMAD4
GO: Biological Process	GO:0033865	nucleoside bisphosphate metabolic process	0.03852	1	0.3334	1	5	142	HMGCR,HMGCS1,SULT1A1,ABHD14B,SNCA
GO: Biological Process	GO:0033875	ribonucleoside bisphosphate metabolic process	0.03852	1	0.3334	1	5	142	HMGCR,HMGCS1,SULT1A1,ABHD14B,SNCA
GO: Biological Process	GO:0034032	purine nucleoside bisphosphate metabolic process	0.03852	1	0.3334	1	5	142	HMGCR,HMGCS1,SULT1A1,ABHD14B,SNCA
GO: Biological Process	GO:0021761	limbic system development	0.0386	1	0.3334	1	6	190	MAS1,SEMA3A,IGSF10,NEFH,KIF5B,POU3F2
GO: Biological Process	GO:0045913	positive regulation of carbohydrate metabolic process	0.03935	1	0.3334	1	4	98	PDGFB,MAS1,IRS2,SNCA
GO: Biological Process	GO:0055072	iron ion homeostasis	0.03935	1	0.3334	1	4	98	HFE,STEAP2,HEPH,SMAD4
GO: Biological Process	GO:1901216	positive regulation of neuron death	0.03951	1	0.3334	1	5	143	PTPRF,DDIT4,CASP2,SNCA,AGRN
GO: Biological Process	GO:0031396	regulation of protein ubiquitination	0.0398	1	0.3334	1	7	242	TTC36,HSPA1B,SASH1,PRICKLE1,CRY1,FAM107A,HERPUD1
GO: Biological Process	GO:0071295	cellular response to vitamin	0.03995	1	0.3334	1	3	58	PENK,TNC,SNW1
GO: Biological Process	GO:0045638	negative regulation of myeloid cell differentiation	0.04051	1	0.3334	1	5	144	FSTL3,INHBA,PTK2B,H4C8,CCL21
GO: Biological Process	GO:0032868	response to insulin	0.04091	1	0.3334	1	10	406	PDGFB,TBC1D4,PTPRF,AGT,USF1,CAT,KBTBD2,CRY1,IRS2,PIP4K2C
GO: Biological Process	GO:0002065	columnar/cuboidal epithelial cell differentiation	0.04115	1	0.3334	1	6	193	MED24,HES1,POU3F2,LEPR,SIDT2,FOXP1
GO: Biological Process	GO:0010466	negative regulation of peptidase activity	0.04148	1	0.3334	1	8	297	INTS1,UCHL5,AGT,HSPA1B,DNAJB6,SNCA,AGRN,HERPUD1
GO: Biological Process	GO:0071900	regulation of protein serine/threonine kinase activity	0.04159	1	0.3334	1	11	464	PDGFB,DAB2,HMGCR,PTK2B,PIK3CB,AGT,INCA1,PSRC1,SASH1,CCNJ,SNCA
GO: Biological Process	GO:0045740	positive regulation of DNA replication	0.0417	1	0.3334	1	3	59	PDGFB,MAS1,CACYBP
GO: Biological Process	GO:0032890	regulation of organic acid transport	0.04188	1	0.3334	1	4	100	TRH,AGT,IRS2,SNCA
GO: Biological Process	GO:0019229	regulation of vasoconstriction	0.04188	1	0.3334	1	4	100	PDGFB,HMGCR,ADRA2C,AGT
GO: Biological Process	GO:0060538	skeletal muscle organ development	0.04189	1	0.3334	1	9	352	PSMA6,HMGCR,ITGA7,CITED2,KIF5B,DNAJB6,SNW1,FOXP1,SMAD4
GO: Biological Process	GO:0071482	cellular response to light stimulus	0.04257	1	0.3334	1	5	146	PBK,USP28,GPR88,CRY1,RDH11
GO: Biological Process	GO:0032886	regulation of microtubule-based process	0.04286	1	0.3334	1	8	299	NEFH,HSPA1B,PSRC1,STMN1,FAM107A,TPX2,SNCA,AGRN
GO: Biological Process	GO:0071559	response to transforming growth factor beta	0.04315	1	0.3334	1	9	354	PENK,DAB2,CITED2,HSPA1B,LTBP4,COL4A2,SNW1,SPRED1,SMAD4
GO: Biological Process	GO:0007129	homologous chromosome pairing at meiosis	0.04348	1	0.3334	1	3	60	SUN1,TEX15,MAEL
GO: Biological Process	GO:0046427	positive regulation of receptor signaling pathway via JAK-STAT	0.04348	1	0.3334	1	3	60	PTK2B,AGT,HES1
GO: Biological Process	GO:0051955	regulation of amino acid transport	0.04348	1	0.3334	1	3	60	TRH,AGT,SNCA
GO: Biological Process	GO:0006968	cellular defense response	0.04348	1	0.3334	1	3	60	RAB23,ITK,PTK2B
GO: Biological Process	GO:0001889	liver development	0.04441	1	0.3334	1	10	412	RAB23,HFE,HMGCS1,CITED2,AK4,HES1,NOTCH3,PRICKLE1,CPS1,LSR
GO: Biological Process	GO:0051937	catecholamine transport	0.0445	1	0.3334	1	4	102	ADRA2C,AGT,SYT7,SNCA
GO: Biological Process	GO:0032436	positive regulation of proteasomal ubiquitin-dependent protein catabolic process	0.0445	1	0.3334	1	4	102	DAB2,HSPA1B,PRICKLE1,HERPUD1
GO: Biological Process	GO:0048844	artery morphogenesis	0.0445	1	0.3334	1	4	102	CITED2,SEMA3A,HES1,NOTCH3
GO: Biological Process	GO:0048259	regulation of receptor-mediated endocytosis	0.04469	1	0.3334	1	5	148	HFE,DAB2,PIK3CB,CCL21,NOTCH3
GO: Biological Process	GO:0044262	cellular carbohydrate metabolic process	0.0451	1	0.3334	1	9	357	MAS1,PTK2B,GABARAPL1,DDIT4,HKDC1,LEPR,CRY1,IRS2,SNCA
GO: Biological Process	GO:0021854	hypothalamus development	0.04531	1	0.3334	1	3	61	SEMA3A,IGSF10,POU3F2
GO: Biological Process	GO:0045907	positive regulation of vasoconstriction	0.04531	1	0.3334	1	3	61	PDGFB,HMGCR,ADRA2C
GO: Biological Process	GO:0001656	metanephros development	0.04584	1	0.3334	1	4	103	PDGFB,HES1,POU3F3,SMAD4
GO: Biological Process	GO:0007156	homophilic cell adhesion via plasma membrane adhesion molecules	0.04654	1	0.3334	1	6	199	PTPRF,PIK3CB,NECTIN1,SDK1,PCDHGB7,PCDH20
GO: Biological Process	GO:0051098	regulation of binding	0.0466	1	0.3334	1	11	473	HFE,PDGFB,EIF4A3,DAB2,TTC36,PTPRF,HES1,PLCL1,STMN1,AGRN,SMAD4
GO: Biological Process	GO:0060840	artery development	0.04686	1	0.3334	1	5	150	CITED2,SEMA3A,HES1,NOTCH3,PRICKLE1
GO: Biological Process	GO:0010677	negative regulation of cellular carbohydrate metabolic process	0.04717	1	0.3334	1	3	62	DDIT4,LEPR,CRY1
GO: Biological Process	GO:0070229	negative regulation of lymphocyte apoptotic process	0.04717	1	0.3334	1	3	62	ST3GAL1,FOXP1,IRS2
GO: Biological Process	GO:1904738	vascular associated smooth muscle cell migration	0.04717	1	0.3334	1	3	62	PCSK5,PDGFB,AGT
GO: Biological Process	GO:0061045	negative regulation of wound healing	0.04721	1	0.3334	1	4	104	PDGFB,HMGCR,FAP,USF1
GO: Biological Process	GO:0070542	response to fatty acid	0.04721	1	0.3334	1	4	104	HES1,CAT,CPS1,FOXP1
GO: Biological Process	GO:0030183	B cell differentiation	0.04748	1	0.3334	1	6	200	INHBA,PTK2B,MMP14,TCF3,ST3GAL1,FOXP1
GO: Biological Process	GO:0048675	axon extension	0.04748	1	0.3334	1	6	200	SEMA3A,SEMA5B,SEMA4A,SEMA4B,TNC,SMN1
GO: Biological Process	GO:2000106	regulation of leukocyte apoptotic process	0.04798	1	0.3334	1	5	151	PIK3CB,CCL21,ST3GAL1,FOXP1,IRS2
GO: Biological Process	GO:0061008	hepaticobiliary system development	0.04812	1	0.3334	1	10	418	RAB23,HFE,HMGCS1,CITED2,AK4,HES1,NOTCH3,PRICKLE1,CPS1,LSR
GO: Biological Process	GO:0060191	regulation of lipase activity	0.0486	1	0.3334	1	4	105	PCSK5,ITK,AGT,SNCA
GO: Biological Process	GO:0072028	nephron morphogenesis	0.0486	1	0.3334	1	4	105	CITED2,AGT,HES1,SMAD4
GO: Biological Process	GO:0030500	regulation of bone mineralization	0.0486	1	0.3334	1	4	105	PTK2B,FAP,ATRAID,RFLNB
GO: Biological Process	GO:0046888	negative regulation of hormone secretion	0.0486	1	0.3334	1	4	105	INHBA,HMGCR,VSNL1,CRY1
GO: Biological Process	GO:0060147	regulation of post-transcriptional gene silencing	0.04907	1	0.3334	1	3	63	FOCAD,TNRC6C,MAEL
GO: Biological Process	GO:0043647	inositol phosphate metabolic process	0.04907	1	0.3334	1	3	63	MAS1,PTK2B,SNCA
GO: Biological Process	GO:0071542	dopaminergic neuron differentiation	0.04907	1	0.3334	1	3	63	HPRT1,MANF,SNCA
GO: Biological Process	GO:0009395	phospholipid catabolic process	0.04907	1	0.3334	1	3	63	SMPDL3B,PLA2G4E,PLA2G2C
GO: Biological Process	GO:0072331	signal transduction by p53 class mediator	0.0494	1	0.3334	1	6	202	NUAK1,DDIT4,USP28,CASP2,SNW1,SPRED1
GO: Biological Process	GO:0005996	monosaccharide metabolic process	0.04944	1	0.3334	1	8	308	USF1,FUT10,HKDC1,KBTBD2,LEPR,CRY1,IRS2,POFUT1
GO: Biological Process	GO:1903522	regulation of blood circulation	0.04986	1	0.3334	1	9	364	PDGFB,HMGCR,KCNIP2,SEMA3A,ADRA2C,AGT,CACNA1G,PLEKHA7,AGRN
GO: Biological Process	GO:0000375	RNA splicing, via transesterification reactions	0.04986	1	0.3334	1	9	364	SAP18,EIF4A3,HNRNPM,NSRP1,MAGOHB,SNW1,SMU1,SMN1,MPHOSPH10
GO: Cellular Component	GO:0005788	endoplasmic reticulum lumen	0.001394	0.6522	0.3099	1	12	335	PCSK5,FSTL3,PDGFB,PENK,P4HA3,MANF,COL4A1,COL4A2,COL9A3,TNC,COLGALT1,DNAJC3
GO: Cellular Component	GO:0005581	collagen trimer	0.001586	0.7421	0.3099	1	6	97	GLDN,C1QTNF6,COL4A1,COL4A2,COL9A3,COL6A6
GO: Cellular Component	GO:0035145	exon-exon junction complex	0.002035	0.9524	0.3099	1	3	20	SAP18,EIF4A3,MAGOHB
GO: Cellular Component	GO:0016607	nuclear speck	0.004935	1	0.3164	1	13	442	SAP18,EIF4A3,NSRP1,TMEM179B,MORF4L1,HSPA1B,WRN,FNBP4,MAGOHB,ZC3H18,SNW1,FAM107A,SMU1
GO: Cellular Component	GO:0008023	transcription elongation factor complex	0.006179	1	0.3164	1	4	57	ICE1,SNW1,EPOP,SETD5
GO: Cellular Component	GO:0016234	inclusion body	0.007991	1	0.3164	1	5	96	PSMC5,NEFH,HSPA1B,SNCA,HERPUD1
GO: Cellular Component	GO:0032580	Golgi cisterna membrane	0.008339	1	0.3164	1	5	97	PSENEN,CHPF2,FUT10,CHSY1,ST3GAL1
GO: Cellular Component	GO:0031985	Golgi cisterna	0.009557	1	0.3164	1	6	140	PCSK5,PSENEN,CHPF2,FUT10,CHSY1,ST3GAL1
GO: Cellular Component	GO:0016363	nuclear matrix	0.01054	1	0.3164	1	6	143	STAG1,PSMA6,HNRNPM,HES1,FIGN,SNW1
GO: Cellular Component	GO:0030055	cell-substrate junction	0.0123	1	0.3164	1	12	442	DAB2,ITGA7,FOCAD,PTK2B,FAP,MMP14,HSPA1B,TNC,CAT,CORO1B,YWHAZ,FAM107A
GO: Cellular Component	GO:0030426	growth cone	0.01487	1	0.3315	1	8	247	GPRIN1,PTK2B,PTPRF,NECTIN1,KIF5B,SMN1,SNCA,AGRN
GO: Cellular Component	GO:0030427	site of polarized growth	0.0173	1	0.3681	1	8	254	GPRIN1,PTK2B,PTPRF,NECTIN1,KIF5B,SMN1,SNCA,AGRN
GO: Cellular Component	GO:0005925	focal adhesion	0.02385	1	0.4429	1	11	430	DAB2,FOCAD,PTK2B,FAP,MMP14,HSPA1B,TNC,CAT,CORO1B,YWHAZ,FAM107A
GO: Cellular Component	GO:0034399	nuclear periphery	0.02461	1	0.4429	1	6	173	STAG1,PSMA6,HNRNPM,HES1,FIGN,SNW1
GO: Cellular Component	GO:0098686	hippocampal mossy fiber to CA3 synapse	0.0264	1	0.4558	1	3	50	NECTIN1,SYT7,YWHAZ
GO: Cellular Component	GO:0005604	basement membrane	0.02799	1	0.4558	1	5	132	COL4A1,COL4A2,COL9A3,TNC,AGRN
GO: Cellular Component	GO:0005795	Golgi stack	0.02845	1	0.4558	1	6	179	PCSK5,PSENEN,CHPF2,FUT10,CHSY1,ST3GAL1
GO: Cellular Component	GO:0005871	kinesin complex	0.02922	1	0.4558	1	3	52	KIF26A,KIF19,KIF5B
GO: Cellular Component	GO:0150034	distal axon	0.03584	1	0.4735	1	11	459	PENK,GPRIN1,PTK2B,ADRA2C,PTPRF,NECTIN1,KIF5B,SYT7,SMN1,SNCA,AGRN
GO: Cellular Component	GO:0005684	U2-type spliceosomal complex	0.03652	1	0.4735	1	4	97	EIF4A3,MAGOHB,SNW1,SMU1
GO: Cellular Component	GO:1905368	peptidase complex	0.04357	1	0.4735	1	5	149	PSMA6,PSMC5,FAP,UCHL5,CASP2
GO: Cellular Component	GO:0001650	fibrillar center	0.04462	1	0.4735	1	5	150	DAB2,WDR43,NUAK1,UTP4,RAI14
GO: Cellular Component	GO:0071013	catalytic step 2 spliceosome	0.04661	1	0.4735	1	4	105	EIF4A3,HNRNPM,MAGOHB,SNW1
