# Supplementary material for: Adolescent binge ethanol impacts H3K36me3 regulation of synaptic genes
Source: Front Mol Neurosci. 2023 Mar 3;16:1082104. doi: 10.3389/fnmol.2023.1082104 (PMC10020663; doi:10.3389/fnmol.2023.1082104)
Supplement: SUPPLEMENTARY TABLE 3 — Gene ontology analysis for the 376 genes differentially expressed in the PFC after adolescent binge ethanol in females only, p < 0.05. [file Table_3.xlsx]

## Sheet: Sheet1
Gene ontology analysis for the 376 genes differentially expressed in the PFC after adolescent binge ethanol in females only, p < 0.05
Category	ID	Name	p-value	q-value Bonferroni	q-value FDR B&H	q-value FDR B&Y	Hit Count in Query List	Hit Count in Genome	Hit in Query List
GO: Molecular Function	GO:0005178	integrin binding	4.249e-05	0.02851	0.02851	0.2021	11	171	SPP1,ITGB1,GFRA1,FBN1,PTPRZ1,VCAM1,COL5A1,ITGA10,LCP1,THBS1,EMP2
GO: Molecular Function	GO:0005201	extracellular matrix structural constituent	0.0001382	0.09275	0.02864	0.203	11	195	COL24A1,FBN1,NID1,NTN1,COL5A1,HSPG2,CRELD2,CHADL,THBS1,IGFBP7,ELN
GO: Molecular Function	GO:0030169	low-density lipoprotein particle binding	0.0001423	0.09551	0.02864	0.203	4	19	PLTP,PCSK9,SCARF1,THBS1
GO: Molecular Function	GO:0019838	growth factor binding	0.0001707	0.1146	0.02864	0.203	10	167	PDGFRA,PDGFRB,PTPRZ1,FGFR1,COL5A1,FLT3,TEK,THBS1,IGFBP7,IL2RA
GO: Molecular Function	GO:0043548	phosphatidylinositol 3-kinase binding	0.0004746	0.3185	0.06369	0.4514	5	45	PDGFRA,PDGFRB,PTPN13,FLT3,BECN1
GO: Molecular Function	GO:0048407	platelet-derived growth factor binding	0.0006057	0.4064	0.06773	0.48	3	12	PDGFRA,PDGFRB,COL5A1
GO: Molecular Function	GO:0005518	collagen binding	0.001163	0.7806	0.08754	0.6204	6	81	ITGB1,NID1,USH2A,ITGA10,CHADL,THBS1
GO: Molecular Function	GO:0050699	WW domain binding	0.001435	0.9629	0.08754	0.6204	4	34	TCEAL3,NFE2,TCEAL6,LITAF
GO: Molecular Function	GO:0071813	lipoprotein particle binding	0.001435	0.9629	0.08754	0.6204	4	34	PLTP,PCSK9,SCARF1,THBS1
GO: Molecular Function	GO:0071814	protein-lipid complex binding	0.001435	0.9629	0.08754	0.6204	4	34	PLTP,PCSK9,SCARF1,THBS1
GO: Molecular Function	GO:0004115	3',5'-cyclic-AMP phosphodiesterase activity	0.001774	1	0.0992	0.703	3	17	PDE1A,PDE3B,PDE4A
GO: Molecular Function	GO:0050840	extracellular matrix binding	0.002535	1	0.1215	0.8611	5	65	SPP1,ITGB1,NID1,THBS1,ELN
GO: Molecular Function	GO:0030215	semaphorin receptor binding	0.004333	1	0.1615	1	3	23	SH3BP1,SEMA6A,SEMA3D
GO: Molecular Function	GO:0050997	quaternary ammonium group binding	0.005138	1	0.1814	1	4	48	CHRM3,CHMP2A,PLTP,RPE65
GO: Molecular Function	GO:0004114	3',5'-cyclic-nucleotide phosphodiesterase activity	0.005508	1	0.1848	1	3	25	PDE1A,PDE3B,PDE4A
GO: Molecular Function	GO:0004112	cyclic-nucleotide phosphodiesterase activity	0.006857	1	0.2043	1	3	27	PDE1A,PDE3B,PDE4A
GO: Molecular Function	GO:0017134	fibroblast growth factor binding	0.006857	1	0.2043	1	3	27	PTPRZ1,FGFR1,THBS1
GO: Molecular Function	GO:0043394	proteoglycan binding	0.007308	1	0.2043	1	4	53	CFH,NID1,COL5A1,THBS1
GO: Molecular Function	GO:0004714	transmembrane receptor protein tyrosine kinase activity	0.008362	1	0.2244	1	5	86	PDGFRA,PDGFRB,FGFR1,FLT3,TEK
GO: Molecular Function	GO:0043621	protein self-association	0.01054	1	0.2551	1	5	91	RNF112,PCSK9,FLT3,EML4,S100A7A
GO: Molecular Function	GO:0017147	Wnt-protein binding	0.01102	1	0.2551	1	3	32	TRABD2B,FZD6,FZD5
GO: Molecular Function	GO:0043236	laminin binding	0.01102	1	0.2551	1	3	32	ITGB1,NID1,THBS1
GO: Molecular Function	GO:0140677	molecular function activator activity	0.01329	1	0.2752	1	4	63	AKT2,DNAJB1,TAF15,MAP2K7
GO: Molecular Function	GO:0005164	tumor necrosis factor receptor binding	0.01409	1	0.2752	1	3	35	TNFSF10,ERAP1,CASP8
GO: Molecular Function	GO:0004896	cytokine receptor activity	0.01418	1	0.2752	1	5	98	IL1RL2,GFRA1,FLT3,CD74,IL2RA
GO: Molecular Function	GO:0016655	oxidoreductase activity, acting on NAD(P)H, quinone or similar compound as acceptor	0.01477	1	0.2752	1	4	65	NDUFA8,CBR3,AIFM2,MT-ND4L
GO: Molecular Function	GO:0031210	phosphatidylcholine binding	0.01521	1	0.2758	1	3	36	CHMP2A,PLTP,RPE65
GO: Molecular Function	GO:0003899	DNA-directed 5'-3' RNA polymerase activity	0.01886	1	0.3197	1	3	39	POLR2B,POLR2H,POLR3F
GO: Molecular Function	GO:0044183	protein folding chaperone	0.01982	1	0.3197	1	4	71	HSPH1,HSP90AB1,DNAJB1,CD74
GO: Molecular Function	GO:0019199	transmembrane receptor protein kinase activity	0.02001	1	0.3197	1	5	107	PDGFRA,PDGFRB,FGFR1,FLT3,TEK
GO: Molecular Function	GO:0001968	fibronectin binding	0.02154	1	0.3246	1	3	41	ITGB1,PLG,THBS1
GO: Molecular Function	GO:0001540	amyloid-beta binding	0.02225	1	0.3246	1	5	110	BCHE,FZD6,FZD5,HSPG2,CD74
GO: Molecular Function	GO:0042805	actinin binding	0.02295	1	0.3259	1	3	42	ITGB1,PDLIM5,CSRP2
GO: Molecular Function	GO:0034062	5'-3' RNA polymerase activity	0.02442	1	0.3259	1	3	43	POLR2B,POLR2H,POLR3F
GO: Molecular Function	GO:0097747	RNA polymerase activity	0.02442	1	0.3259	1	3	43	POLR2B,POLR2H,POLR3F
GO: Molecular Function	GO:0016853	isomerase activity	0.02597	1	0.3352	1	7	198	GALM,FKBP2,FKBP4,PTGES,CRELD2,PDIA4,RPE65
GO: Molecular Function	GO:0004520	endodeoxyribonuclease activity	0.03423	1	0.4029	1	3	49	ZGRF1,ZRANB3,DNASE1L2
GO: Molecular Function	GO:0003955	NAD(P)H dehydrogenase (quinone) activity	0.03603	1	0.4135	1	3	50	NDUFA8,CBR3,MT-ND4L
GO: Molecular Function	GO:0016859	cis-trans isomerase activity	0.04173	1	0.4135	1	3	53	FKBP2,FKBP4,RPE65
GO: Molecular Function	GO:0042277	peptide binding	0.04207	1	0.4135	1	11	417	ERAP1,BCHE,FZD6,FZD5,GPR149,HSP90AB1,TNPO1,HSPG2,PTGES,OPRK1,CD74
GO: Molecular Function	GO:0032813	tumor necrosis factor receptor superfamily binding	0.04786	1	0.4135	1	3	56	TNFSF10,ERAP1,CASP8
GO: Biological Process	GO:0060711	labyrinthine layer development	2.941e-05	0.1225	0.1225	1	7	64	ST14,NFE2,FZD5,PLG,VCAM1,CASP8,RTL1
GO: Biological Process	GO:0001892	embryonic placenta development	0.0002616	1	0.3286	1	8	119	ST14,NFE2,FZD5,PLG,VCAM1,TFEB,CASP8,RTL1
GO: Biological Process	GO:0014068	positive regulation of phosphatidylinositol 3-kinase signaling	0.000412	1	0.3286	1	7	97	HGF,PDGFRA,PDGFRB,FGFR1,FLT3,TEK,BECN1
GO: Biological Process	GO:0061351	neural precursor cell proliferation	0.0005447	1	0.3286	1	11	239	ITGB1,FZD6,SALL1,PTPRZ1,FGFR1,PTBP2,RASSF10,ZIC1,SEMA3D,SMARCD3,CTNNB1
GO: Biological Process	GO:0061077	chaperone-mediated protein folding	0.0007101	1	0.3286	1	6	77	HSPH1,FKBP2,FKBP4,DNAJB1,PDIA4,CD74
GO: Biological Process	GO:0001890	placenta development	0.0007173	1	0.3286	1	10	209	SPP1,ST14,NFE2,FZD5,PLG,VCAM1,HSP90AB1,TFEB,CASP8,RTL1
GO: Biological Process	GO:0061138	morphogenesis of a branching epithelium	0.0008432	1	0.3286	1	11	252	HGF,PDGFRA,ST14,NRARP,SALL1,FZD5,NTN1,FGFR1,TEK,IGFBP7,CTNNB1
GO: Biological Process	GO:0031128	developmental induction	0.0009879	1	0.3286	1	5	55	SALL1,FZD5,FGFR1,C12orf43,CTNNB1
GO: Biological Process	GO:0014066	regulation of phosphatidylinositol 3-kinase signaling	0.001113	1	0.3286	1	8	148	HGF,PDGFRA,PDGFRB,PTPN13,FGFR1,FLT3,TEK,BECN1
GO: Biological Process	GO:0035924	cellular response to vascular endothelial growth factor stimulus	0.001194	1	0.3286	1	6	85	PDGFRA,PDGFRB,SEMA6A,VCAM1,FLT3,ADAMTS3
GO: Biological Process	GO:0038084	vascular endothelial growth factor signaling pathway	0.001258	1	0.3286	1	5	58	PDGFRA,PDGFRB,SEMA6A,FLT3,ADAMTS3
GO: Biological Process	GO:0014065	phosphatidylinositol 3-kinase signaling	0.001355	1	0.3286	1	9	189	HGF,PDGFRA,PDGFRB,ITGB1,PTPN13,FGFR1,FLT3,TEK,BECN1
GO: Biological Process	GO:0001569	branching involved in blood vessel morphogenesis	0.001359	1	0.3286	1	5	59	NRARP,NTN1,TEK,IGFBP7,CTNNB1
GO: Biological Process	GO:0060706	cell differentiation involved in embryonic placenta development	0.001363	1	0.3286	1	4	35	ST14,FZD5,PLG,CASP8
GO: Biological Process	GO:0048015	phosphatidylinositol-mediated signaling	0.001433	1	0.3286	1	10	229	HGF,PDGFRA,PDGFRB,ITGB1,PTPN13,FGFR1,CA8,FLT3,TEK,BECN1
GO: Biological Process	GO:0061158	3'-UTR-mediated mRNA destabilization	0.001564	1	0.3286	1	3	17	ZFP36L2,MOV10,RBM24
GO: Biological Process	GO:0048017	inositol lipid-mediated signaling	0.001578	1	0.3286	1	10	232	HGF,PDGFRA,PDGFRB,ITGB1,PTPN13,FGFR1,CA8,FLT3,TEK,BECN1
GO: Biological Process	GO:0001763	morphogenesis of a branching structure	0.001748	1	0.3466	1	11	276	HGF,PDGFRA,ST14,NRARP,SALL1,FZD5,NTN1,FGFR1,TEK,IGFBP7,CTNNB1
GO: Biological Process	GO:0060688	regulation of morphogenesis of a branching structure	0.002096	1	0.3794	1	5	65	HGF,PDGFRA,SALL1,FGFR1,CTNNB1
GO: Biological Process	GO:0045834	positive regulation of lipid metabolic process	0.002211	1	0.381	1	9	203	ZBTB20,PDGFRA,PDGFRB,AKT2,FLT3,TEK,MLYCD,ABCG1,CD74
GO: Biological Process	GO:2000177	regulation of neural precursor cell proliferation	0.002301	1	0.381	1	7	130	ITGB1,SALL1,PTPRZ1,PTBP2,RASSF10,SMARCD3,CTNNB1
GO: Biological Process	GO:0048839	inner ear development	0.002396	1	0.381	1	13	375	PDGFRA,PDGFRB,FZD6,CYS1,NFE2,KCNK2,NTN1,FGFR1,USH2A,ZIC1,IGFBP7,CD74,RBM24
GO: Biological Process	GO:0043552	positive regulation of phosphatidylinositol 3-kinase activity	0.00247	1	0.381	1	4	41	PDGFRA,PDGFRB,FLT3,TEK
GO: Biological Process	GO:0048592	eye morphogenesis	0.002566	1	0.3816	1	13	378	CFH,FBN1,FZD5,FSCN2,NTN1,SEMA6A,USH2A,COL5A1,AZIN2,ZIC1,UBR3,CTNNB1,RPE65
GO: Biological Process	GO:0031589	cell-substrate adhesion	0.002808	1	0.3897	1	14	428	SPP1,LAMC3,PARVB,ITGB1,PTPRZ1,NID1,PLG,USH2A,VCAM1,ITGA10,TEK,THBS1,CTNNB1,EMP2
GO: Biological Process	GO:0072210	metanephric nephron development	0.002946	1	0.3953	1	4	43	PDGFRA,PDGFRB,SALL1,CTNNB1
GO: Biological Process	GO:0048145	regulation of fibroblast proliferation	0.003088	1	0.3953	1	7	137	PDGFRA,PDGFRB,DACH1,PTPRZ1,SMARCA2,CD74,CTNNB1
GO: Biological Process	GO:0010001	glial cell differentiation	0.003206	1	0.3953	1	13	388	HDAC11,RNF112,LAMC3,ITGB1,PHGDH,PTPRZ1,AKT2,OLIG1,TFEB,SOX13,YPEL4,CTNNB1,NFAT5
GO: Biological Process	GO:0090218	positive regulation of lipid kinase activity	0.00348	1	0.3953	1	4	45	PDGFRA,PDGFRB,FLT3,TEK
GO: Biological Process	GO:0007159	leukocyte cell-cell adhesion	0.003892	1	0.3953	1	15	492	CFH,HSPH1,ITGB1,IL1RL2,NRARP,GNRH1,VCAM1,SELPLG,SOX13,THBS1,SMARCA2,SMARCD3,CD74,NFAT5,IL2RA
GO: Biological Process	GO:0014706	striated muscle tissue development	0.004055	1	0.399	1	13	399	PDGFRA,PDGFRB,ITGB1,CHRM3,KCNK2,FGFR1,HSPG2,CASP8,PDLIM5,LUC7L,SMARCD3,CTNNB1,RBM24
GO: Biological Process	GO:0045445	myoblast differentiation	0.004222	1	0.399	1	7	145	ITGB1,PLG,CSRP2,SMARCA2,SMARCD3,CTNNB1,RBM24
GO: Biological Process	GO:2000278	regulation of DNA biosynthetic process	0.004222	1	0.399	1	7	145	HGF,PDGFRB,DACH1,KCNK2,HSP90AB1,CTNNB1,MAP2K7
GO: Biological Process	GO:0021782	glial cell development	0.004499	1	0.399	1	9	226	HDAC11,LAMC3,ITGB1,PHGDH,AKT2,OLIG1,TFEB,YPEL4,NFAT5
GO: Biological Process	GO:0043583	ear development	0.004878	1	0.399	1	13	408	PDGFRA,PDGFRB,FZD6,CYS1,NFE2,KCNK2,NTN1,FGFR1,USH2A,ZIC1,IGFBP7,CD74,RBM24
GO: Biological Process	GO:0016525	negative regulation of angiogenesis	0.005057	1	0.399	1	8	189	PDE3B,NTN1,SEMA6A,PLG,HSPG2,TEK,THBS1,CTNNB1
GO: Biological Process	GO:0072273	metanephric nephron morphogenesis	0.005454	1	0.399	1	3	26	PDGFRB,SALL1,CTNNB1
GO: Biological Process	GO:2000181	negative regulation of blood vessel morphogenesis	0.00555	1	0.399	1	8	192	PDE3B,NTN1,SEMA6A,PLG,HSPG2,TEK,THBS1,CTNNB1
GO: Biological Process	GO:0050731	positive regulation of peptidyl-tyrosine phosphorylation	0.00578	1	0.399	1	9	235	HGF,PDGFRA,HSPH1,ITGB1,GFRA1,PTPRZ1,BANK1,FLT3,CD74
GO: Biological Process	GO:1901343	negative regulation of vasculature development	0.005898	1	0.399	1	8	194	PDE3B,NTN1,SEMA6A,PLG,HSPG2,TEK,THBS1,CTNNB1
GO: Biological Process	GO:0010763	positive regulation of fibroblast migration	0.006073	1	0.399	1	3	27	ITGB1,FGFR1,THBS1
GO: Biological Process	GO:2000573	positive regulation of DNA biosynthetic process	0.006332	1	0.399	1	5	84	HGF,PDGFRB,HSP90AB1,CTNNB1,MAP2K7
GO: Biological Process	GO:0048762	mesenchymal cell differentiation	0.006633	1	0.399	1	12	376	HGF,PDGFRA,PDGFRB,NRARP,FGFR1,SEMA6A,PAF1,HEYL,SEMA3D,CTNNB1,EMP2,TMEM100
GO: Biological Process	GO:0060713	labyrinthine layer morphogenesis	0.006733	1	0.399	1	3	28	ST14,FZD5,VCAM1
GO: Biological Process	GO:0048738	cardiac muscle tissue development	0.006769	1	0.399	1	12	377	PDGFRA,PDGFRB,ITGB1,CHRM3,KCNK2,FGFR1,HSPG2,CASP8,PDLIM5,SMARCD3,CTNNB1,RBM24
GO: Biological Process	GO:0048144	fibroblast proliferation	0.00693	1	0.399	1	7	159	PDGFRA,PDGFRB,DACH1,PTPRZ1,SMARCA2,CD74,CTNNB1
GO: Biological Process	GO:0046847	filopodium assembly	0.006986	1	0.399	1	5	86	ZMYND8,SH3BP1,ESPN,FMNL3,YPEL4
GO: Biological Process	GO:0098727	maintenance of cell number	0.007142	1	0.399	1	9	243	SALL1,ZFP36L2,FGFR1,TEAD4,PAF1,ZIC1,SRRT,SMARCA2,CTNNB1
GO: Biological Process	GO:0090505	epiboly involved in wound healing	0.00715	1	0.399	1	4	55	ITGB1,COL5A1,LCP1,RHOC
GO: Biological Process	GO:0044319	wound healing, spreading of cells	0.00715	1	0.399	1	4	55	ITGB1,COL5A1,LCP1,RHOC
GO: Biological Process	GO:0044344	cellular response to fibroblast growth factor stimulus	0.007163	1	0.399	1	7	160	PDGFRA,SALL1,ZFP36L2,FGFR1,THBS1,ELN,CTNNB1
GO: Biological Process	GO:0048569	post-embryonic animal organ development	0.007433	1	0.399	1	3	29	FBN1,FZD5,SEMA3D
GO: Biological Process	GO:0060716	labyrinthine layer blood vessel development	0.007433	1	0.399	1	3	29	NFE2,FZD5,PLG
GO: Biological Process	GO:0032835	glomerulus development	0.008098	1	0.399	1	6	125	CFH,PDGFRA,PDGFRB,NID1,TEK,HEYL
GO: Biological Process	GO:0048702	embryonic neurocranium morphogenesis	0.008175	1	0.399	1	3	30	PDGFRA,PDGFRB,RBM24
GO: Biological Process	GO:0060485	mesenchyme development	0.008261	1	0.399	1	14	485	HGF,PDGFRA,PDGFRB,NRARP,FGFR1,SEMA6A,PAF1,HEYL,SEMA3D,THBS1,CTNNB1,RBM24,EMP2,TMEM100
GO: Biological Process	GO:0046661	male sex differentiation	0.008523	1	0.399	1	9	250	PDGFRA,TNFSF10,PDGFRB,ITGB1,GFRA1,FKBP4,RHOBTB3,SAFB2,CTNNB1
GO: Biological Process	GO:0006775	fat-soluble vitamin metabolic process	0.008612	1	0.399	1	4	58	FGFR1,PLTP,CBR3,RPE65
GO: Biological Process	GO:1902105	regulation of leukocyte differentiation	0.008633	1	0.399	1	13	438	IL1RL2,NRARP,FBN1,ZFP36L2,FLT3,CASP8,SOX13,THOC5,SMARCA2,SMARCD3,CD74,CTNNB1,IL2RA
GO: Biological Process	GO:0018108	peptidyl-tyrosine phosphorylation	0.008947	1	0.399	1	13	440	HGF,PDGFRA,PDGFRB,HSPH1,ITGB1,GFRA1,PTPRZ1,FGFR1,BANK1,FLT3,TEK,CD74,MAP2K7
GO: Biological Process	GO:0060765	regulation of androgen receptor signaling pathway	0.00896	1	0.399	1	3	31	FKBP4,HEYL,SAFB2
GO: Biological Process	GO:0032801	receptor catabolic process	0.00896	1	0.399	1	3	31	RNF43,PCSK9,BECN1
GO: Biological Process	GO:0030239	myofibril assembly	0.009049	1	0.399	1	6	128	PDGFRA,PDGFRB,CFL2,ITGB1,CSRP2,RBM24
GO: Biological Process	GO:1901264	carbohydrate derivative transport	0.009227	1	0.399	1	5	92	SLC29A3,PLTP,SLC35C2,ABCG1,SLC28A1
GO: Biological Process	GO:0043297	apical junction assembly	0.009227	1	0.399	1	5	92	ITGB1,FZD5,RHOC,CTNNB1,OCLN
GO: Biological Process	GO:0071774	response to fibroblast growth factor	0.009246	1	0.399	1	7	168	PDGFRA,SALL1,ZFP36L2,FGFR1,THBS1,ELN,CTNNB1
GO: Biological Process	GO:0018212	peptidyl-tyrosine modification	0.009271	1	0.399	1	13	442	HGF,PDGFRA,PDGFRB,HSPH1,ITGB1,GFRA1,PTPRZ1,FGFR1,BANK1,FLT3,TEK,CD74,MAP2K7
GO: Biological Process	GO:0030178	negative regulation of Wnt signaling pathway	0.009318	1	0.399	1	8	210	TRABD2B,RNF43,FZD6,FZD5,SOX13,C12orf43,TLE6,CTNNB1
GO: Biological Process	GO:0030198	extracellular matrix organization	0.009428	1	0.399	1	12	394	ADAMTS19,PDGFRA,ITGB1,COL24A1,NID1,PLG,COL5A1,HSPG2,ADAMTS3,CHADL,LCP1,ELN
GO: Biological Process	GO:0043062	extracellular structure organization	0.009606	1	0.399	1	12	395	ADAMTS19,PDGFRA,ITGB1,COL24A1,NID1,PLG,COL5A1,HSPG2,ADAMTS3,CHADL,LCP1,ELN
GO: Biological Process	GO:0003197	endocardial cushion development	0.009688	1	0.399	1	4	60	HEYL,THBS1,RBM24,TMEM100
GO: Biological Process	GO:0007548	sex differentiation	0.009773	1	0.399	1	13	445	PDGFRA,TNFSF10,PDGFRB,DACH1,ITGB1,GFRA1,SALL1,GPR149,GNRH1,FKBP4,RHOBTB3,SAFB2,CTNNB1
GO: Biological Process	GO:0045229	external encapsulating structure organization	0.01016	1	0.4106	1	12	398	ADAMTS19,PDGFRA,ITGB1,COL24A1,NID1,PLG,COL5A1,HSPG2,ADAMTS3,CHADL,LCP1,ELN
GO: Biological Process	GO:0035886	vascular associated smooth muscle cell differentiation	0.01026	1	0.4107	1	4	61	CFH,PDGFRB,SMARCA2,CTNNB1
GO: Biological Process	GO:0051303	establishment of chromosome localization	0.01051	1	0.4144	1	5	95	CHMP2A,SEPTIN1,EML4,KASH5,BECN1
GO: Biological Process	GO:0003338	metanephros morphogenesis	0.01066	1	0.4144	1	3	33	PDGFRB,SALL1,CTNNB1
GO: Biological Process	GO:0060669	embryonic placenta morphogenesis	0.01066	1	0.4144	1	3	33	ST14,FZD5,VCAM1
GO: Biological Process	GO:0060914	heart formation	0.01085	1	0.4144	1	4	62	PDGFRA,SMARCD3,CTNNB1,EMP2
GO: Biological Process	GO:0061756	leukocyte adhesion to vascular endothelial cell	0.01085	1	0.4144	1	4	62	ITGB1,VCAM1,SELPLG,NFAT5
GO: Biological Process	GO:0090329	regulation of DNA-templated DNA replication	0.01146	1	0.425	1	4	63	DACH1,ZRANB3,FGFR1,DONSON
GO: Biological Process	GO:0002052	positive regulation of neuroblast proliferation	0.01157	1	0.425	1	3	34	ITGB1,SMARCD3,CTNNB1
GO: Biological Process	GO:0072012	glomerulus vasculature development	0.01157	1	0.425	1	3	34	PDGFRA,PDGFRB,TEK
GO: Biological Process	GO:1905330	regulation of morphogenesis of an epithelium	0.01192	1	0.425	1	5	98	HGF,PDGFRA,SALL1,FGFR1,CTNNB1
GO: Biological Process	GO:0045666	positive regulation of neuron differentiation	0.01197	1	0.425	1	6	136	RNF112,ITGB1,SALL1,FGFR1,HEYL,TLE6
GO: Biological Process	GO:0048709	oligodendrocyte differentiation	0.01243	1	0.425	1	7	178	HDAC11,PTPRZ1,OLIG1,TFEB,SOX13,YPEL4,CTNNB1
GO: Biological Process	GO:0001711	endodermal cell fate commitment	0.01253	1	0.425	1	3	35	FGFR1,PAF1,CTNNB1
GO: Biological Process	GO:0051973	positive regulation of telomerase activity	0.01253	1	0.425	1	3	35	HSP90AB1,CTNNB1,MAP2K7
GO: Biological Process	GO:0051085	chaperone cofactor-dependent protein refolding	0.01253	1	0.425	1	3	35	HSPH1,DNAJB1,CD74
GO: Biological Process	GO:0043534	blood vessel endothelial cell migration	0.01272	1	0.425	1	8	222	SH3BP1,ITGB1,FGFR1,PLG,HSPG2,SEMA3D,THBS1,EMP2
GO: Biological Process	GO:0006261	DNA-templated DNA replication	0.01279	1	0.425	1	7	179	ZGRF1,DACH1,ZRANB3,PURA,FGFR1,DONSON,NFAT5
GO: Biological Process	GO:0055002	striated muscle cell development	0.01279	1	0.425	1	6	138	PDGFRA,PDGFRB,CFL2,ITGB1,CSRP2,RBM24
GO: Biological Process	GO:1903036	positive regulation of response to wounding	0.01292	1	0.425	1	5	100	ITGB1,PLG,SCARF1,THBS1,OCLN
GO: Biological Process	GO:0043491	protein kinase B signaling	0.0133	1	0.425	1	9	269	ITGB1,AKT2,FGFR1,BANK1,HSP90AB1,NTS,TEK,THBS1,TMEM100
GO: Biological Process	GO:0061440	kidney vasculature development	0.01353	1	0.425	1	3	36	PDGFRA,PDGFRB,TEK
GO: Biological Process	GO:0061437	renal system vasculature development	0.01353	1	0.425	1	3	36	PDGFRA,PDGFRB,TEK
GO: Biological Process	GO:0060977	coronary vasculature morphogenesis	0.01353	1	0.425	1	3	36	PDGFRB,FGFR1,CTNNB1
GO: Biological Process	GO:0050901	leukocyte tethering or rolling	0.01353	1	0.425	1	3	36	ITGB1,VCAM1,SELPLG
GO: Biological Process	GO:0071897	DNA biosynthetic process	0.0137	1	0.4257	1	8	225	HGF,PDGFRB,DACH1,GAR1,KCNK2,HSP90AB1,CTNNB1,MAP2K7
GO: Biological Process	GO:0050000	chromosome localization	0.01398	1	0.4314	1	5	102	CHMP2A,SEPTIN1,EML4,KASH5,BECN1
GO: Biological Process	GO:0072132	mesenchyme morphogenesis	0.01413	1	0.4325	1	4	67	FGFR1,HEYL,CTNNB1,TMEM100
GO: Biological Process	GO:0007160	cell-matrix adhesion	0.01451	1	0.4386	1	9	273	PARVB,ITGB1,NID1,VCAM1,ITGA10,TEK,THBS1,CTNNB1,EMP2
GO: Biological Process	GO:0001656	metanephros development	0.01454	1	0.4386	1	5	103	PDGFRA,PDGFRB,FBN1,SALL1,CTNNB1
GO: Biological Process	GO:0003007	heart morphogenesis	0.01507	1	0.4445	1	13	471	PDGFRA,NTN1,COL5A1,DZIP1,TEK,HEYL,THBS1,SMARCD3,ELN,CTNNB1,RBM24,EMP2,TMEM100
GO: Biological Process	GO:0007566	embryo implantation	0.0151	1	0.4445	1	5	104	SPP1,FKBP4,TEAD4,IGFBP7,EMP2
GO: Biological Process	GO:0045619	regulation of lymphocyte differentiation	0.01548	1	0.4445	1	9	276	IL1RL2,NRARP,ZFP36L2,FLT3,SOX13,SMARCA2,SMARCD3,CD74,IL2RA
GO: Biological Process	GO:0043551	regulation of phosphatidylinositol 3-kinase activity	0.0156	1	0.4445	1	4	69	PDGFRA,PDGFRB,FLT3,TEK
GO: Biological Process	GO:0050730	regulation of peptidyl-tyrosine phosphorylation	0.01566	1	0.4445	1	10	324	HGF,PDGFRA,PDGFRB,HSPH1,ITGB1,GFRA1,PTPRZ1,BANK1,FLT3,CD74
GO: Biological Process	GO:0051145	smooth muscle cell differentiation	0.01568	1	0.4445	1	5	105	CFH,PDGFRB,SMARCA2,SMARCD3,CTNNB1
GO: Biological Process	GO:0060317	cardiac epithelial to mesenchymal transition	0.0168	1	0.4638	1	3	39	HEYL,EMP2,TMEM100
GO: Biological Process	GO:0002544	chronic inflammatory response	0.0168	1	0.4638	1	3	39	VCAM1,PTGES,THBS1
GO: Biological Process	GO:0030865	cortical cytoskeleton organization	0.01716	1	0.4638	1	4	71	RHOBTB3,LCP1,FMNL3,RHOC
GO: Biological Process	GO:0045137	development of primary sexual characteristics	0.01719	1	0.4638	1	11	378	PDGFRA,TNFSF10,PDGFRB,DACH1,ITGB1,GFRA1,SALL1,GPR149,GNRH1,RHOBTB3,SAFB2
GO: Biological Process	GO:0032368	regulation of lipid transport	0.01722	1	0.4638	1	7	190	SPP1,AKT2,PLTP,PCSK9,PTGES,THBS1,ABCG1
GO: Biological Process	GO:0048645	animal organ formation	0.01751	1	0.4638	1	5	108	PDGFRA,FGFR1,SMARCD3,CTNNB1,EMP2
GO: Biological Process	GO:0062013	positive regulation of small molecule metabolic process	0.01767	1	0.4638	1	7	191	ZBTB20,AKT2,WDR5,MLYCD,PPP4R3B,ABCG1,CD74
GO: Biological Process	GO:0019827	stem cell population maintenance	0.01775	1	0.4638	1	8	236	SALL1,ZFP36L2,FGFR1,TEAD4,PAF1,SRRT,SMARCA2,CTNNB1
GO: Biological Process	GO:0042733	embryonic digit morphogenesis	0.01797	1	0.4638	1	4	72	FZD6,SALL1,B9D1,CTNNB1
GO: Biological Process	GO:0051897	positive regulation of protein kinase B signaling	0.01804	1	0.4638	1	6	149	ITGB1,FGFR1,HSP90AB1,NTS,TEK,THBS1
GO: Biological Process	GO:0048640	negative regulation of developmental growth	0.01804	1	0.4638	1	6	149	SPP1,KCNK2,NTN1,SEMA6A,SEMA3D,RAI1
GO: Biological Process	GO:0032984	protein-containing complex disassembly	0.01829	1	0.4671	1	9	284	CFL2,SH3BP1,CHMP2A,NFE2,KLC1,TECPR1,EML4,SMARCD3,BECN1
GO: Biological Process	GO:0031032	actomyosin structure organization	0.01866	1	0.4691	1	9	285	PDGFRA,PDGFRB,CFL2,ITGB1,RHOC,KANK3,CSRP2,ELN,RBM24
GO: Biological Process	GO:0045995	regulation of embryonic development	0.01881	1	0.4691	1	5	110	INO80C,GPR101,WDR5,TLE6,CTNNB1
GO: Biological Process	GO:0035987	endodermal cell differentiation	0.01881	1	0.4691	1	4	73	FGFR1,COL5A1,PAF1,CTNNB1
GO: Biological Process	GO:0090303	positive regulation of wound healing	0.01881	1	0.4691	1	4	73	ITGB1,PLG,THBS1,OCLN
GO: Biological Process	GO:0045582	positive regulation of T cell differentiation	0.01913	1	0.4731	1	6	151	IL1RL2,SOX13,SMARCA2,SMARCD3,CD74,IL2RA
GO: Biological Process	GO:0051084	'de novo' post-translational protein folding	0.0192	1	0.4731	1	3	41	HSPH1,DNAJB1,CD74
GO: Biological Process	GO:0072006	nephron development	0.01942	1	0.4731	1	8	240	CFH,PDGFRA,PDGFRB,SALL1,NID1,TEK,HEYL,CTNNB1
GO: Biological Process	GO:0045214	sarcomere organization	0.01968	1	0.4731	1	4	74	CFL2,ITGB1,CSRP2,RBM24
GO: Biological Process	GO:0010811	positive regulation of cell-substrate adhesion	0.02027	1	0.4731	1	6	153	SPP1,ITGB1,NID1,TEK,THBS1,EMP2
GO: Biological Process	GO:0034655	nucleobase-containing compound catabolic process	0.02045	1	0.4731	1	13	491	PDE4A,PNLDC1,ZFP36L2,FHIT,DNASE1L2,MOV10,APOBEC3H,MLYCD,UPF2,TAF15,RBM24,MTREX,LSM7
GO: Biological Process	GO:0010737	protein kinase A signaling	0.02047	1	0.4731	1	3	42	PDE4A,FBN1,LCP1
GO: Biological Process	GO:0033260	nuclear DNA replication	0.02047	1	0.4731	1	3	42	DACH1,FGFR1,DONSON
GO: Biological Process	GO:2000179	positive regulation of neural precursor cell proliferation	0.02056	1	0.4731	1	4	75	ITGB1,RASSF10,SMARCD3,CTNNB1
GO: Biological Process	GO:0043406	positive regulation of MAP kinase activity	0.02085	1	0.4771	1	6	154	PDGFRB,FZD5,FGFR1,FLT3,THBS1,MAP2K7
GO: Biological Process	GO:0051017	actin filament bundle assembly	0.02106	1	0.4793	1	7	198	ITGB1,FSCN2,ESPN,LCP1,RHOC,KANK3,ELN
GO: Biological Process	GO:0007004	telomere maintenance via telomerase	0.02148	1	0.4841	1	4	76	GAR1,HSP90AB1,CTNNB1,MAP2K7
GO: Biological Process	GO:0060674	placenta blood vessel development	0.02178	1	0.4841	1	3	43	NFE2,FZD5,PLG
GO: Biological Process	GO:0070301	cellular response to hydrogen peroxide	0.02206	1	0.4841	1	6	156	CFH,HGF,PDGFRB,RNF112,HSPH1,BECN1
GO: Biological Process	GO:1902106	negative regulation of leukocyte differentiation	0.02268	1	0.4841	1	6	157	NRARP,FBN1,FLT3,THOC5,CD74,CTNNB1
GO: Biological Process	GO:0030217	T cell differentiation	0.0229	1	0.4841	1	11	395	IL1RL2,NRARP,ZFP36L2,FZD5,FLT3,SOX13,SMARCA2,SMARCD3,CD74,CTNNB1,IL2RA
GO: Biological Process	GO:2000191	regulation of fatty acid transport	0.02314	1	0.4841	1	3	44	AKT2,PTGES,THBS1
GO: Biological Process	GO:0006730	one-carbon metabolic process	0.02314	1	0.4841	1	3	44	GNMT,CA8,CA12
GO: Biological Process	GO:0010863	positive regulation of phospholipase C activity	0.02314	1	0.4841	1	3	44	PDGFRA,PDGFRB,FGFR1
GO: Biological Process	GO:1901661	quinone metabolic process	0.02314	1	0.4841	1	3	44	CBR3,AIFM2,COQ4
GO: Biological Process	GO:0060193	positive regulation of lipase activity	0.02338	1	0.4841	1	4	78	PDGFRA,PDGFRB,FGFR1,RHOC
GO: Biological Process	GO:1905953	negative regulation of lipid localization	0.02338	1	0.4841	1	4	78	AKT2,PCSK9,THBS1,ABCG1
GO: Biological Process	GO:0031345	negative regulation of cell projection organization	0.02358	1	0.4841	1	8	249	SPP1,ITGB1,PTPRZ1,NTN1,SEMA6A,FKBP4,TBC1D30,SEMA3D
GO: Biological Process	GO:0050769	positive regulation of neurogenesis	0.02388	1	0.4841	1	10	347	TNIK,RNF112,ITGB1,PTPRZ1,NTN1,RASSF10,SRRT,TLE6,SMARCD3,CTNNB1
GO: Biological Process	GO:0043123	positive regulation of I-kappaB kinase/NF-kappaB signaling	0.02431	1	0.4841	1	7	204	TNFSF10,LURAP1L,LITAF,CASP8,RHOC,CD74,CTNNB1
GO: Biological Process	GO:0006458	'de novo' protein folding	0.02455	1	0.4841	1	3	45	HSPH1,DNAJB1,CD74
GO: Biological Process	GO:0001755	neural crest cell migration	0.02462	1	0.4841	1	5	118	PDGFRA,PDGFRB,NRARP,SEMA6A,SEMA3D
GO: Biological Process	GO:0061572	actin filament bundle organization	0.02488	1	0.4841	1	7	205	ITGB1,FSCN2,ESPN,LCP1,RHOC,KANK3,ELN
GO: Biological Process	GO:0001570	vasculogenesis	0.02527	1	0.4841	1	6	161	PDGFRB,FGFR1,TEK,CTNNB1,EMP2,TMEM100
GO: Biological Process	GO:0050771	negative regulation of axonogenesis	0.02537	1	0.4841	1	4	80	SPP1,NTN1,SEMA6A,SEMA3D
GO: Biological Process	GO:0030032	lamellipodium assembly	0.02537	1	0.4841	1	4	80	PARVB,ITGB1,ARHGEF6,OCLN
GO: Biological Process	GO:0014855	striated muscle cell proliferation	0.02541	1	0.4841	1	5	119	HGF,KCNK2,FGFR1,RTL1,CTNNB1
GO: Biological Process	GO:0043550	regulation of lipid kinase activity	0.02641	1	0.4841	1	4	81	PDGFRA,PDGFRB,FLT3,TEK
GO: Biological Process	GO:0051310	metaphase plate congression	0.02641	1	0.4841	1	4	81	CHMP2A,SEPTIN1,EML4,BECN1
GO: Biological Process	GO:0006278	RNA-templated DNA biosynthetic process	0.02641	1	0.4841	1	4	81	GAR1,HSP90AB1,CTNNB1,MAP2K7
GO: Biological Process	GO:0051701	biological process involved in interaction with host	0.02668	1	0.4841	1	8	255	ITGB1,CHMP2A,HSP90AB1,SELPLG,MRC1,CASP8,THOC5,CD74
GO: Biological Process	GO:0090497	mesenchymal cell migration	0.02706	1	0.4841	1	5	121	PDGFRA,PDGFRB,NRARP,SEMA6A,SEMA3D
GO: Biological Process	GO:1903707	negative regulation of hemopoiesis	0.02734	1	0.4841	1	6	164	NRARP,FBN1,FLT3,THOC5,CD74,CTNNB1
GO: Biological Process	GO:0050869	negative regulation of B cell activation	0.02749	1	0.4841	1	3	47	BANK1,FLT3,TNFRSF13B
GO: Biological Process	GO:1905332	positive regulation of morphogenesis of an epithelium	0.02749	1	0.4841	1	3	47	PDGFRA,SALL1,CTNNB1
GO: Biological Process	GO:0044786	cell cycle DNA replication	0.02749	1	0.4841	1	3	47	DACH1,FGFR1,DONSON
GO: Biological Process	GO:0070830	bicellular tight junction assembly	0.02855	1	0.4841	1	4	83	ITGB1,FZD5,CTNNB1,OCLN
GO: Biological Process	GO:0021675	nerve development	0.02878	1	0.4841	1	6	166	HGF,SALL1,FGFR1,VCAM1,CTNNB1,UNC13A
GO: Biological Process	GO:0010810	regulation of cell-substrate adhesion	0.0289	1	0.4841	1	8	259	SPP1,ITGB1,PTPRZ1,NID1,PLG,TEK,THBS1,EMP2
GO: Biological Process	GO:0051962	positive regulation of nervous system development	0.029	1	0.4841	1	11	410	TNIK,RNF112,ITGB1,PTPRZ1,NTN1,RASSF10,SRRT,CBLN2,TLE6,SMARCD3,CTNNB1
GO: Biological Process	GO:0036474	cell death in response to hydrogen peroxide	0.02903	1	0.4841	1	3	48	HGF,RNF112,HSPH1
GO: Biological Process	GO:0000910	cytokinesis	0.02915	1	0.4841	1	7	212	PLK5,CHMP2A,SEPTIN8,SEPTIN1,RHOC,BECN1,DCTN3
GO: Biological Process	GO:0045765	regulation of angiogenesis	0.02964	1	0.4841	1	12	464	HGF,PDE3B,ERAP1,ITGB1,NTN1,SEMA6A,PLG,HSPG2,TEK,THBS1,CTNNB1,EMP2
GO: Biological Process	GO:0000398	mRNA splicing, via spliceosome	0.02971	1	0.4841	1	10	360	C9orf78,SNRNP27,GCFC2,RBFOX3,PTBP2,LUC7L,RBM6,RBM24,MTREX,LSM7
GO: Biological Process	GO:0000377	RNA splicing, via transesterification reactions with bulged adenosine as nucleophile	0.02971	1	0.4841	1	10	360	C9orf78,SNRNP27,GCFC2,RBFOX3,PTBP2,LUC7L,RBM6,RBM24,MTREX,LSM7
GO: Biological Process	GO:0019216	regulation of lipid metabolic process	0.03006	1	0.4841	1	12	465	PDE3B,ZBTB20,PDGFRA,PDGFRB,TM6SF2,AKT2,FLT3,TEK,MLYCD,ABCG1,IGFBP7,CD74
GO: Biological Process	GO:0046651	lymphocyte proliferation	0.03035	1	0.4841	1	11	413	PURA,NTN1,GNRH1,VCAM1,FLT3,CRIP3,TNFRSF13B,CD74,CTNNB1,EMP2,IL2RA
GO: Biological Process	GO:0048754	branching morphogenesis of an epithelial tube	0.03045	1	0.4841	1	7	214	PDGFRA,NRARP,SALL1,NTN1,TEK,IGFBP7,CTNNB1
GO: Biological Process	GO:0048608	reproductive structure development	0.03049	1	0.4841	1	12	466	PDGFRA,TNFSF10,PDGFRB,ITGB1,GFRA1,SALL1,GPR149,GNRH1,FKBP4,RHOBTB3,SAFB2,CTNNB1
GO: Biological Process	GO:1900274	regulation of phospholipase C activity	0.03061	1	0.4841	1	3	49	PDGFRA,PDGFRB,FGFR1
GO: Biological Process	GO:0030521	androgen receptor signaling pathway	0.03061	1	0.4841	1	3	49	FKBP4,HEYL,SAFB2
GO: Biological Process	GO:0045621	positive regulation of lymphocyte differentiation	0.03103	1	0.4841	1	6	169	IL1RL2,SOX13,SMARCA2,SMARCD3,CD74,IL2RA
GO: Biological Process	GO:0000375	RNA splicing, via transesterification reactions	0.0317	1	0.4841	1	10	364	C9orf78,SNRNP27,GCFC2,RBFOX3,PTBP2,LUC7L,RBM6,RBM24,MTREX,LSM7
GO: Biological Process	GO:0014032	neural crest cell development	0.03181	1	0.4841	1	6	170	PDGFRA,PDGFRB,NRARP,SEMA6A,PAF1,SEMA3D
GO: Biological Process	GO:0071526	semaphorin-plexin signaling pathway	0.03224	1	0.4841	1	3	50	SH3BP1,SEMA6A,SEMA3D
GO: Biological Process	GO:1902882	regulation of response to oxidative stress	0.0324	1	0.4841	1	5	127	HGF,HSPH1,NFE2,AIFM2,CTNNB1
GO: Biological Process	GO:0061640	cytoskeleton-dependent cytokinesis	0.0324	1	0.4841	1	5	127	CHMP2A,SEPTIN8,SEPTIN1,RHOC,DCTN3
GO: Biological Process	GO:0061458	reproductive system development	0.03269	1	0.4841	1	12	471	PDGFRA,TNFSF10,PDGFRB,ITGB1,GFRA1,SALL1,GPR149,GNRH1,FKBP4,RHOBTB3,SAFB2,CTNNB1
GO: Biological Process	GO:0048146	positive regulation of fibroblast proliferation	0.03315	1	0.4841	1	4	87	PDGFRA,PDGFRB,PTPRZ1,CD74
GO: Biological Process	GO:0008584	male gonad development	0.03317	1	0.4841	1	7	218	PDGFRA,TNFSF10,PDGFRB,ITGB1,GFRA1,RHOBTB3,SAFB2
GO: Biological Process	GO:0032943	mononuclear cell proliferation	0.03367	1	0.4841	1	11	420	PURA,NTN1,GNRH1,VCAM1,FLT3,CRIP3,TNFRSF13B,CD74,CTNNB1,EMP2,IL2RA
GO: Biological Process	GO:0046546	development of primary male sexual characteristics	0.03388	1	0.4841	1	7	219	PDGFRA,TNFSF10,PDGFRB,ITGB1,GFRA1,RHOBTB3,SAFB2
GO: Biological Process	GO:0010092	specification of animal organ identity	0.03392	1	0.4841	1	3	51	FGFR1,SMARCD3,CTNNB1
GO: Biological Process	GO:0035051	cardiocyte differentiation	0.03434	1	0.4841	1	8	268	PDGFRA,PDGFRB,ITGB1,VCAM1,PDLIM5,SEMA3D,SMARCD3,CTNNB1
GO: Biological Process	GO:0042220	response to cocaine	0.03436	1	0.4841	1	4	88	HSP90AB1,NTS,OPRK1,CACNG4
GO: Biological Process	GO:1901342	regulation of vasculature development	0.035	1	0.4841	1	12	476	HGF,PDE3B,ERAP1,ITGB1,NTN1,SEMA6A,PLG,HSPG2,TEK,THBS1,CTNNB1,EMP2
GO: Biological Process	GO:0010833	telomere maintenance via telomere lengthening	0.0356	1	0.4841	1	4	89	GAR1,HSP90AB1,CTNNB1,MAP2K7
GO: Biological Process	GO:0048048	embryonic eye morphogenesis	0.0356	1	0.4841	1	4	89	FBN1,FZD5,NTN1,SEMA6A
GO: Biological Process	GO:0042462	eye photoreceptor cell development	0.0356	1	0.4841	1	4	89	CFH,FSCN2,USH2A,AZIN2
GO: Biological Process	GO:0061462	protein localization to lysosome	0.03563	1	0.4841	1	3	52	SH3BP4,CACNG4,BECN1
GO: Biological Process	GO:1902284	neuron projection extension involved in neuron projection guidance	0.03563	1	0.4841	1	3	52	NTN1,SEMA6A,SEMA3D
GO: Biological Process	GO:0048846	axon extension involved in axon guidance	0.03563	1	0.4841	1	3	52	NTN1,SEMA6A,SEMA3D
GO: Biological Process	GO:1902692	regulation of neuroblast proliferation	0.03563	1	0.4841	1	3	52	ITGB1,SMARCD3,CTNNB1
GO: Biological Process	GO:0008406	gonad development	0.03594	1	0.4841	1	10	372	PDGFRA,TNFSF10,PDGFRB,ITGB1,GFRA1,SALL1,GPR149,GNRH1,RHOBTB3,SAFB2
GO: Biological Process	GO:0034614	cellular response to reactive oxygen species	0.0368	1	0.4841	1	7	223	CFH,HGF,PDGFRA,PDGFRB,RNF112,HSPH1,BECN1
GO: Biological Process	GO:1905952	regulation of lipid localization	0.0368	1	0.4841	1	7	223	SPP1,AKT2,PLTP,PCSK9,PTGES,THBS1,ABCG1
GO: Biological Process	GO:0048483	autonomic nervous system development	0.03687	1	0.4841	1	4	90	GFRA1,VCAM1,SEMA3D,CTNNB1
GO: Biological Process	GO:0120192	tight junction assembly	0.03687	1	0.4841	1	4	90	ITGB1,FZD5,CTNNB1,OCLN
GO: Biological Process	GO:1902117	positive regulation of organelle assembly	0.03687	1	0.4841	1	4	90	DZIP1,LCP1,WDR45,BECN1
GO: Biological Process	GO:0042307	positive regulation of protein import into nucleus	0.0374	1	0.4841	1	3	53	HSP90AB1,TEK,ZIC1
GO: Biological Process	GO:0010762	regulation of fibroblast migration	0.0374	1	0.4841	1	3	53	ITGB1,FGFR1,THBS1
GO: Biological Process	GO:0045923	positive regulation of fatty acid metabolic process	0.0374	1	0.4841	1	3	53	AKT2,MLYCD,CD74
GO: Biological Process	GO:0070570	regulation of neuron projection regeneration	0.0374	1	0.4841	1	3	53	HGF,SPP1,SCARF1
GO: Biological Process	GO:0055093	response to hyperoxia	0.0374	1	0.4841	1	3	53	PDGFRA,PDGFRB,ELN
GO: Biological Process	GO:0006260	DNA replication	0.03741	1	0.4841	1	9	323	INO80C,ZGRF1,DACH1,ZRANB3,PURA,FGFR1,FHIT,DONSON,NFAT5
GO: Biological Process	GO:0031331	positive regulation of cellular catabolic process	0.03793	1	0.4841	1	12	482	ZBTB20,CDC20B,PNLDC1,SH3BP4,ZFP36L2,AKT2,MOV10,PCSK9,TFEB,WDR45,RBM24,BECN1
GO: Biological Process	GO:0033627	cell adhesion mediated by integrin	0.03815	1	0.4841	1	4	91	PDE3B,ITGB1,FBN1,ITGA10
GO: Biological Process	GO:0000956	nuclear-transcribed mRNA catabolic process	0.03835	1	0.4841	1	5	133	PNLDC1,ZFP36L2,UPF2,RBM24,LSM7
GO: Biological Process	GO:0051972	regulation of telomerase activity	0.0392	1	0.4841	1	3	54	HSP90AB1,CTNNB1,MAP2K7
GO: Biological Process	GO:0034198	cellular response to amino acid starvation	0.0392	1	0.4841	1	3	54	DAP,TFEB,BECN1
GO: Biological Process	GO:0045663	positive regulation of myoblast differentiation	0.0392	1	0.4841	1	3	54	SMARCA2,SMARCD3,RBM24
GO: Biological Process	GO:0010996	response to auditory stimulus	0.0392	1	0.4841	1	3	54	USH2A,CASP8,OPRK1
GO: Biological Process	GO:0008360	regulation of cell shape	0.03936	1	0.4841	1	6	179	TNIK,PARVB,RHOBTB3,FMNL3,RHOC,YPEL4
GO: Biological Process	GO:0007405	neuroblast proliferation	0.03947	1	0.4841	1	4	92	ITGB1,FGFR1,SMARCD3,CTNNB1
GO: Biological Process	GO:0098739	import across plasma membrane	0.03989	1	0.4841	1	7	227	ITGB1,KCNJ9,AKT2,SLC7A2,THBS1,PPP3R2,P2RX5
GO: Biological Process	GO:0043627	response to estrogen	0.04026	1	0.4841	1	6	180	PDGFRA,PDGFRB,HSP90AB1,TEK,OPRK1,CTNNB1
GO: Biological Process	GO:0070507	regulation of microtubule cytoskeleton organization	0.04026	1	0.4841	1	6	180	HSPH1,CHMP2A,FKBP4,BICD2,EML4,OCLN
GO: Biological Process	GO:0030325	adrenal gland development	0.04105	1	0.4841	1	3	55	PDGFRA,PDGFRB,SALL1
GO: Biological Process	GO:0050919	negative chemotaxis	0.04105	1	0.4841	1	3	55	NTN1,SEMA6A,SEMA3D
GO: Biological Process	GO:0048864	stem cell development	0.04118	1	0.4841	1	6	181	PDGFRA,PDGFRB,NRARP,SEMA6A,PAF1,SEMA3D
GO: Biological Process	GO:1902903	regulation of supramolecular fiber organization	0.04221	1	0.4841	1	11	436	CFL2,SH3BP1,FKBP4,HSPG2,EML4,CHADL,RHOC,KANK3,ELN,RBM24,OCLN
GO: Biological Process	GO:0051250	negative regulation of lymphocyte activation	0.04231	1	0.4841	1	7	230	NRARP,GNRH1,BANK1,FLT3,TNFRSF13B,CD74,IL2RA
GO: Biological Process	GO:0044706	multi-multicellular organism process	0.0424	1	0.4841	1	10	383	SPP1,ITGB1,FGFR1,GNRH1,FKBP4,TEAD4,PPP3R2,IGFBP7,TLE6,EMP2
GO: Biological Process	GO:0030517	negative regulation of axon extension	0.04294	1	0.4841	1	3	56	NTN1,SEMA6A,SEMA3D
GO: Biological Process	GO:1903034	regulation of response to wounding	0.04398	1	0.4841	1	7	232	PDGFRA,SPP1,ITGB1,PLG,SCARF1,THBS1,OCLN
GO: Biological Process	GO:0001764	neuron migration	0.04398	1	0.4841	1	7	232	HGF,PTPRZ1,NTN1,FGFR1,SEMA6A,GNRH1,CTNNB1
GO: Biological Process	GO:0006636	unsaturated fatty acid biosynthetic process	0.04488	1	0.4841	1	3	57	ELOVL2,PTGES,CD74
GO: Biological Process	GO:0043277	apoptotic cell clearance	0.04488	1	0.4841	1	3	57	C4B,THBS1,BECN1
GO: Biological Process	GO:0007229	integrin-mediated signaling pathway	0.04493	1	0.4841	1	5	139	ITGB1,NID1,ADAMTS3,ITGA10,EMP2
GO: Biological Process	GO:0001706	endoderm formation	0.04499	1	0.4841	1	4	96	FGFR1,COL5A1,PAF1,CTNNB1
GO: Biological Process	GO:0120193	tight junction organization	0.04499	1	0.4841	1	4	96	ITGB1,FZD5,CTNNB1,OCLN
GO: Biological Process	GO:1903039	positive regulation of leukocyte cell-cell adhesion	0.04533	1	0.4841	1	9	335	HSPH1,IL1RL2,VCAM1,SOX13,SMARCA2,SMARCD3,CD74,NFAT5,IL2RA
GO: Biological Process	GO:0050920	regulation of chemotaxis	0.04566	1	0.4841	1	8	284	PDGFRA,PDGFRB,AKT2,FGFR1,SEMA6A,SEMA3D,THBS1,CD74
GO: Biological Process	GO:0051896	regulation of protein kinase B signaling	0.04568	1	0.4841	1	7	234	ITGB1,FGFR1,BANK1,HSP90AB1,NTS,TEK,THBS1
GO: Biological Process	GO:0090316	positive regulation of intracellular protein transport	0.04596	1	0.4841	1	6	186	FZD5,AKT2,HSP90AB1,SEC16B,TEK,ZIC1
GO: Biological Process	GO:0031346	positive regulation of cell projection organization	0.04657	1	0.4841	1	12	498	TNIK,HGF,PLK5,ZMYND8,ITGB1,PTPRZ1,NTN1,FGFR1,ESPN,DZIP1,SCARF1,OCLN
GO: Biological Process	GO:1900744	regulation of p38MAPK cascade	0.04686	1	0.4841	1	3	58	HGF,HSPH1,OPRK1
GO: Biological Process	GO:1990928	response to amino acid starvation	0.04686	1	0.4841	1	3	58	DAP,TFEB,BECN1
GO: Biological Process	GO:0061311	cell surface receptor signaling pathway involved in heart development	0.04686	1	0.4841	1	3	58	DZIP1,HEYL,CTNNB1
GO: Biological Process	GO:0032369	negative regulation of lipid transport	0.04686	1	0.4841	1	3	58	AKT2,PCSK9,THBS1
GO: Biological Process	GO:0007163	establishment or maintenance of cell polarity	0.04723	1	0.4841	1	8	286	SH3BP1,PARVB,ITGB1,FSCN2,HSP90AB1,RHOBTB3,TEK,RHOC
GO: Biological Process	GO:0006766	vitamin metabolic process	0.04727	1	0.4841	1	5	141	GNMT,FGFR1,PLTP,CBR3,RPE65
GO: Biological Process	GO:0045580	regulation of T cell differentiation	0.04743	1	0.4841	1	7	236	IL1RL2,NRARP,SOX13,SMARCA2,SMARCD3,CD74,IL2RA
GO: Biological Process	GO:0022409	positive regulation of cell-cell adhesion	0.04756	1	0.4841	1	10	391	HSPH1,IL1RL2,MEX3B,VCAM1,SOX13,SMARCA2,SMARCD3,CD74,NFAT5,IL2RA
GO: Biological Process	GO:0045913	positive regulation of carbohydrate metabolic process	0.0479	1	0.4841	1	4	98	ZBTB20,AKT2,WDR5,PPP4R3B
GO: Biological Process	GO:0010977	negative regulation of neuron projection development	0.04797	1	0.4841	1	6	188	SPP1,PTPRZ1,NTN1,SEMA6A,FKBP4,SEMA3D
GO: Biological Process	GO:0007565	female pregnancy	0.04821	1	0.4841	1	9	339	SPP1,ITGB1,FGFR1,GNRH1,FKBP4,TEAD4,IGFBP7,TLE6,EMP2
GO: Biological Process	GO:0010906	regulation of glucose metabolic process	0.04846	1	0.4841	1	5	142	GNMT,AKT2,WDR5,MLYCD,PPP4R3B
GO: Biological Process	GO:0045005	DNA-templated DNA replication maintenance of fidelity	0.04888	1	0.4841	1	3	59	ZGRF1,ZRANB3,DONSON
GO: Biological Process	GO:0010907	positive regulation of glucose metabolic process	0.04888	1	0.4841	1	3	59	AKT2,WDR5,PPP4R3B
GO: Biological Process	GO:0060041	retina development in camera-type eye	0.04952	1	0.4841	1	11	448	CFH,PDGFRA,PDGFRB,LAMC3,ITGB1,USH2A,ZIC1,POLR3F,SMARCD3,NFAT5,RPE65
GO: Biological Process	GO:1901216	positive regulation of neuron death	0.04967	1	0.4841	1	5	143	PTPRZ1,PCSK9,CASP8,CTNNB1,MAP2K7
GO: Cellular Component	GO:0005604	basement membrane	0.0005153	0.2602	0.1779	1	8	132	LAMC3,ITGB1,FBN1,NID1,NTN1,USH2A,COL5A1,HSPG2
GO: Cellular Component	GO:0098858	actin-based cell projection	0.0007046	0.3558	0.1779	1	12	287	PDGFRA,ITGB1,PTPRZ1,FSCN2,ELMOD3,USH2A,VCAM1,ESPN,LCP1,TEK,RHOC,CTNNB1
GO: Cellular Component	GO:0032420	stereocilium	0.002363	1	0.3286	1	5	67	FSCN2,ELMOD3,USH2A,ESPN,RHOC
GO: Cellular Component	GO:0005788	endoplasmic reticulum lumen	0.002602	1	0.3286	1	12	335	SPP1,ERAP1,BCHE,CFP,COL24A1,FBN1,PCSK9,COL5A1,FLT3,PDIA4,THBS1,IGFBP7
GO: Cellular Component	GO:0032421	stereocilium bundle	0.004324	1	0.4138	1	5	77	FSCN2,ELMOD3,USH2A,ESPN,RHOC
GO: Cellular Component	GO:0016327	apicolateral plasma membrane	0.006019	1	0.4138	1	3	27	FZD6,CTNNB1,OCLN
GO: Cellular Component	GO:0032153	cell division site	0.006566	1	0.4138	1	5	85	ITGB1,SEPTIN8,SEPTIN1,RHOC,DCTN3
GO: Cellular Component	GO:0016324	apical plasma membrane	0.01314	1	0.4138	1	13	464	TNIK,PDGFRB,FZD6,KCNK2,USH2A,VCAM1,HSP90AB1,TEK,SLC16A1,SLC28A1,CTNNB1,EMP2,OCLN
GO: Cellular Component	GO:0031093	platelet alpha granule lumen	0.01398	1	0.4138	1	4	67	HGF,F13A1,PLG,THBS1
GO: Cellular Component	GO:0032587	ruffle membrane	0.01608	1	0.4138	1	5	106	PDE4A,ITGB1,PTPRZ1,AKT2,LCP1
GO: Cellular Component	GO:0031252	cell leading edge	0.02245	1	0.4138	1	13	499	PDE4A,PDGFRB,SH3BP1,PARVB,ITGB1,PTPN13,PTPRZ1,AKT2,USH2A,ARHGEF6,LCP1,CTNNB1,OCLN
GO: Cellular Component	GO:0097386	glial cell projection	0.02295	1	0.4138	1	3	44	ITGB1,KCNK2,LCP1
GO: Cellular Component	GO:0030018	Z disc	0.02493	1	0.4138	1	6	161	CFL2,PARVB,PDLIM5,RTL1,CSRP2,CTNNB1
GO: Cellular Component	GO:0150034	distal axon	0.02701	1	0.4138	1	12	459	CHRM3,PTPRZ1,KCNK2,USH2A,GNRH1,FKBP4,KLC1,HSP90AB1,PTBP2,NTS,OPRK1,UNC13A
GO: Cellular Component	GO:0031674	I band	0.0354	1	0.4138	1	6	175	CFL2,PARVB,PDLIM5,RTL1,CSRP2,CTNNB1
GO: Cellular Component	GO:0005902	microvillus	0.03588	1	0.4138	1	5	131	PDGFRA,VCAM1,ESPN,TEK,CTNNB1
GO: Cellular Component	GO:0005925	focal adhesion	0.03811	1	0.4138	1	11	430	RPLP2,PDGFRB,PARVB,ITGB1,ARL14EP,HSPG2,MPZL1,LCP1,TEK,CSRP2,CTNNB1
GO: Cellular Component	GO:0043204	perikaryon	0.03854	1	0.4138	1	7	226	RNF112,FZD5,GNRH1,RBFOX3,AZIN2,OPRK1,TMEM100
GO: Cellular Component	GO:0098636	protein complex involved in cell adhesion	0.03889	1	0.4138	1	3	54	ITGB1,NID1,ITGA10
GO: Cellular Component	GO:0097517	contractile actin filament bundle	0.03908	1	0.4138	1	4	92	MLPH,LCP1,TEK,PDLIM5
GO: Cellular Component	GO:0001725	stress fiber	0.03908	1	0.4138	1	4	92	MLPH,LCP1,TEK,PDLIM5
GO: Cellular Component	GO:0031091	platelet alpha granule	0.04041	1	0.4138	1	4	93	HGF,F13A1,PLG,THBS1
GO: Cellular Component	GO:0019898	extrinsic component of membrane	0.04043	1	0.4138	1	10	381	PDE4A,RNF112,ST14,GFRA1,PLG,PCSK9,WDR45,COQ4,CTNNB1,BECN1
GO: Cellular Component	GO:0005938	cell cortex	0.04043	1	0.4138	1	10	381	SH3BP1,SEPTIN8,SEPTIN1,AKT2,MLPH,RHOBTB3,RHOC,TLE6,CTNNB1,UNC13A
GO: Cellular Component	GO:0030027	lamellipodium	0.04171	1	0.4138	1	7	230	SH3BP1,PARVB,ITGB1,PTPN13,PTPRZ1,ARHGEF6,CTNNB1
GO: Cellular Component	GO:0033116	endoplasmic reticulum-Golgi intermediate compartment membrane	0.04176	1	0.4138	1	4	94	TM6SF2,AZIN2,TMED5,SLC35C2
GO: Cellular Component	GO:0043679	axon terminus	0.04252	1	0.4138	1	7	231	CHRM3,KCNK2,USH2A,GNRH1,NTS,OPRK1,UNC13A
GO: Cellular Component	GO:0098862	cluster of actin-based cell projections	0.04335	1	0.4138	1	7	232	FSCN2,ELMOD3,USH2A,HSP90AB1,ESPN,RHOC,SLC28A1
GO: Cellular Component	GO:0030055	cell-substrate junction	0.04491	1	0.4138	1	11	442	RPLP2,PDGFRB,PARVB,ITGB1,ARL14EP,HSPG2,MPZL1,LCP1,TEK,CSRP2,CTNNB1
GO: Cellular Component	GO:0070603	SWI/SNF superfamily-type complex	0.04598	1	0.4138	1	4	97	INO80C,SALL1,SMARCA2,SMARCD3
