# Supplementary material for: Adolescent binge ethanol impacts H3K36me3 regulation of synaptic genes
Source: Front Mol Neurosci. 2023 Mar 3;16:1082104. doi: 10.3389/fnmol.2023.1082104 (PMC10020663; doi:10.3389/fnmol.2023.1082104)
Supplement: SUPPLEMENTARY TABLE 4 — Gene ontology analysis for the 45 genes differentially expressed in the PFC after adolescent binge ethanol in both males and females, p < 0.05. [file Table_4.xlsx]

## Sheet: Sheet1
Gene ontology analysis for the 45 genes differentially expressed in the PFC after adolescent binge ethanol in both males and females, p < 0.05
Category	ID	Name	Source	p-value	q-value Bonferroni	q-value FDR B&H	q-value FDR B&Y	Hit Count in Query List	Hit Count in Genome	Hit in Query List
GO: Molecular Function	GO:0051087	chaperone binding		1.188e-08	2.661e-06	2.661e-06	1.595e-05	7	128	HSPE1,SDF2L1,STIP1,CALR,HSPA5,HSPA8,TFRC
GO: Molecular Function	GO:0044183	protein folding chaperone		1.791e-05	0.004011	0.001787	0.0107	4	71	HSPE1,CALR,HSPA5,HSPA8
GO: Molecular Function	GO:0031072	heat shock protein binding		2.393e-05	0.00536	0.001787	0.0107	5	157	KDR,STIP1,HSPA5,HSPA8,TFRC
GO: Molecular Function	GO:0051787	misfolded protein binding		3.891e-05	0.008715	0.002179	0.01305	3	30	SDF2L1,HSPA5,HSPA8
GO: Molecular Function	GO:0140662	ATP-dependent protein folding chaperone		0.0001004	0.0225	0.0045	0.02696	3	41	HSPE1,HSPA5,HSPA8
GO: Molecular Function	GO:0051082	unfolded protein binding		0.000202	0.04524	0.00754	0.04518	4	132	HSPE1,CALR,HSPA5,HSPA8
GO: Molecular Function	GO:0015291	secondary active transmembrane transporter activity		0.002466	0.5523	0.03249	0.1946	4	258	SLC6A6,SLC22A8,SLC16A4,SLC38A3
GO: Molecular Function	GO:0015293	symporter activity		0.004561	1	0.04929	0.2953	3	152	SLC6A6,SLC16A4,SLC38A3
GO: Molecular Function	GO:0019838	growth factor binding		0.005922	1	0.05965	0.3574	3	167	CHRDL1,KDR,ENG
GO: Molecular Function	GO:0045296	cadherin binding		0.006632	1	0.05965	0.3574	4	341	KDR,ARGLU1,HSPA5,HSPA8
GO: Molecular Function	GO:0046943	carboxylic acid transmembrane transporter activity		0.008319	1	0.05965	0.3574	3	189	SLC6A6,SLC16A4,SLC38A3
GO: Molecular Function	GO:0005342	organic acid transmembrane transporter activity		0.00844	1	0.05965	0.3574	3	190	SLC6A6,SLC16A4,SLC38A3
GO: Molecular Function	GO:0008514	organic anion transmembrane transporter activity		0.0101	1	0.06423	0.3848	3	203	SLC6A6,SLC22A8,SLC38A3
GO: Molecular Function	GO:0016887	ATP hydrolysis activity		0.01308	1	0.06423	0.3848	4	416	HSPE1,ATP11B,HSPA5,HSPA8
GO: Molecular Function	GO:0042277	peptide binding		0.01319	1	0.06423	0.3848	4	417	CALR,SLC40A1,HLA-DQA1,HSPA8
GO: Molecular Function	GO:0022804	active transmembrane transporter activity		0.01788	1	0.0703	0.4212	4	457	SLC6A6,SLC22A8,SLC16A4,SLC38A3
GO: Molecular Function	GO:0022853	active ion transmembrane transporter activity		0.0305	1	0.08435	0.5053	3	309	SLC6A6,SLC22A8,SLC38A3
GO: Molecular Function	GO:0016757	glycosyltransferase activity		0.031	1	0.08469	0.5074	3	311	SDF2L1,EOGT,NAMPT
GO: Molecular Function	GO:0030246	carbohydrate binding		0.03203	1	0.08483	0.5082	3	315	ENG,P4HA1,CALR
GO: Molecular Function	GO:0031625	ubiquitin protein ligase binding		0.03412	1	0.08734	0.5232	3	323	CALR,HSPA5,HSPA8
GO: Molecular Function	GO:0008509	anion transmembrane transporter activity		0.03824	1	0.09185	0.5503	3	338	SLC6A6,SLC22A8,SLC38A3
GO: Molecular Function	GO:0044389	ubiquitin-like protein ligase binding		0.03967	1	0.09257	0.5546	3	343	CALR,HSPA5,HSPA8
GO: Biological Process	GO:0006457	protein folding		8.495e-07	0.00119	0.0006182	0.004836	7	248	HSPE1,SDF2L1,PDIA6,STIP1,CALR,HSPA5,HSPA8
GO: Biological Process	GO:0051085	chaperone cofactor-dependent protein refolding		8.825e-07	0.001236	0.0006182	0.004836	4	35	HSPE1,SDF2L1,HSPA5,HSPA8
GO: Biological Process	GO:0051084	'de novo' post-translational protein folding		1.691e-06	0.002369	0.0007897	0.006178	4	41	HSPE1,SDF2L1,HSPA5,HSPA8
GO: Biological Process	GO:0006458	'de novo' protein folding		2.473e-06	0.003464	0.0008661	0.006775	4	45	HSPE1,SDF2L1,HSPA5,HSPA8
GO: Biological Process	GO:0061077	chaperone-mediated protein folding		2.138e-05	0.02995	0.00599	0.04685	4	77	HSPE1,SDF2L1,HSPA5,HSPA8
GO: Biological Process	GO:0035966	response to topologically incorrect protein		3.284e-05	0.04602	0.006342	0.04961	5	174	HSPE1,SDF2L1,PDIA6,HSPA5,HSPA8
GO: Biological Process	GO:0150104	transport across blood-brain barrier		3.462e-05	0.04851	0.006342	0.04961	4	87	SLC6A6,SLC22A8,SLC38A3,TFRC
GO: Biological Process	GO:0010232	vascular transport		3.622e-05	0.05074	0.006342	0.04961	4	88	SLC6A6,SLC22A8,SLC38A3,TFRC
GO: Biological Process	GO:0035967	cellular response to topologically incorrect protein		0.0001703	0.2386	0.02386	0.1866	4	131	SDF2L1,PDIA6,HSPA5,HSPA8
GO: Biological Process	GO:0006986	response to unfolded protein		0.0002933	0.4109	0.03307	0.2587	4	151	HSPE1,PDIA6,HSPA5,HSPA8
GO: Biological Process	GO:0071248	cellular response to metal ion		0.0003068	0.4299	0.03307	0.2587	5	280	CALR,HSPA5,SLC40A1,HSPA8,TFRC
GO: Biological Process	GO:0071214	cellular response to abiotic stimulus		0.0004903	0.6869	0.03816	0.2985	6	478	NAMPT,ENG,CALR,HSPA5,EFHD1,SLC38A3
GO: Biological Process	GO:0104004	cellular response to environmental stimulus		0.0004903	0.6869	0.03816	0.2985	6	478	NAMPT,ENG,CALR,HSPA5,EFHD1,SLC38A3
GO: Biological Process	GO:0071496	cellular response to external stimulus		0.0005647	0.7912	0.04114	0.3219	6	491	NAMPT,ENG,HSPA5,SLC38A3,HSPA8,TFRC
GO: Biological Process	GO:0031647	regulation of protein stability		0.0009948	1	0.04986	0.39	5	363	LSS,IPO9,USP27X,CALR,HSPA8
GO: Biological Process	GO:0031668	cellular response to extracellular stimulus		0.001007	1	0.04986	0.39	5	364	NAMPT,HSPA5,SLC38A3,HSPA8,TFRC
GO: Biological Process	GO:0003018	vascular process in circulatory system		0.001007	1	0.04986	0.39	5	364	SLC6A6,KDR,SLC22A8,SLC38A3,TFRC
GO: Biological Process	GO:0071241	cellular response to inorganic substance		0.001032	1	0.04986	0.39	5	366	CALR,HSPA5,SLC40A1,HSPA8,TFRC
GO: Biological Process	GO:0034620	cellular response to unfolded protein		0.001646	1	0.07205	0.5636	3	110	PDIA6,HSPA5,HSPA8
GO: Biological Process	GO:0035162	embryonic hemopoiesis		0.001916	1	0.07462	0.5837	3	116	KDR,SLC40A1,TFRC
GO: Biological Process	GO:0036503	ERAD pathway		0.001963	1	0.07462	0.5837	3	117	SDF2L1,CALR,HSPA5
GO: Biological Process	GO:0090287	regulation of cellular response to growth factor stimulus		0.002483	1	0.08784	0.6872	5	447	CHRDL1,KDR,ENG,HSPA5,HSPA8
GO: Biological Process	GO:0032355	response to estradiol		0.002715	1	0.09279	0.7259	4	275	AQP4,CALR,HSPA8,INSIG1
GO: Biological Process	GO:0034976	response to endoplasmic reticulum stress		0.003933	1	0.1227	0.9595	4	305	SDF2L1,PDIA6,CALR,HSPA5
GO: Biological Process	GO:0010811	positive regulation of cell-substrate adhesion		0.004189	1	0.1272	0.9947	3	153	KDR,RREB1,CALR
GO: Biological Process	GO:0030510	regulation of BMP signaling pathway		0.004266	1	0.1272	0.9947	3	154	CHRDL1,KDR,ENG
GO: Biological Process	GO:0031669	cellular response to nutrient levels		0.004559	1	0.1331	1	4	318	NAMPT,HSPA5,SLC38A3,HSPA8
GO: Biological Process	GO:0007565	female pregnancy		0.005709	1	0.1438	1	4	339	NAMPT,AQP4,CALR,SLC38A3
GO: Biological Process	GO:0090398	cellular senescence		0.005989	1	0.1438	1	3	174	YPEL3,NAMPT,CALR
GO: Biological Process	GO:0034504	protein localization to nucleus		0.007106	1	0.1438	1	4	361	IPO9,CALR,HSPA8,TFRC
GO: Biological Process	GO:0090092	regulation of transmembrane receptor protein serine/threonine kinase signaling pathway		0.007243	1	0.1438	1	4	363	CHRDL1,KDR,ENG,HSPA5
GO: Biological Process	GO:0044703	multi-organism reproductive process		0.007737	1	0.1438	1	4	370	NAMPT,AQP4,CALR,SLC38A3
GO: Biological Process	GO:0090101	negative regulation of transmembrane receptor protein serine/threonine kinase signaling pathway		0.008188	1	0.1438	1	3	195	CHRDL1,ENG,HSPA5
GO: Biological Process	GO:0044706	multi-multicellular organism process		0.008714	1	0.1438	1	4	383	NAMPT,AQP4,CALR,SLC38A3
GO: Biological Process	GO:0007568	aging		0.01019	1	0.1438	1	4	401	KDR,NAMPT,HSPA8,TFRC
GO: Biological Process	GO:0010634	positive regulation of epithelial cell migration		0.01054	1	0.1438	1	3	214	KDR,RREB1,CALR
GO: Biological Process	GO:0009267	cellular response to starvation		0.01108	1	0.1467	1	3	218	HSPA5,SLC38A3,HSPA8
GO: Biological Process	GO:0003158	endothelium development		0.01192	1	0.1467	1	3	224	KDR,ENG,SLC40A1
GO: Biological Process	GO:0050821	protein stabilization		0.01325	1	0.1467	1	3	233	IPO9,USP27X,CALR
GO: Biological Process	GO:0099173	postsynapse organization		0.01355	1	0.1467	1	3	235	CHRDL1,LZTS3,HSPA8
GO: Biological Process	GO:0015711	organic anion transport		0.01373	1	0.1467	1	4	438	SLC6A6,SLC22A8,SLC16A4,SLC38A3
GO: Biological Process	GO:0048511	rhythmic process		0.01415	1	0.1467	1	4	442	NAMPT,HSPA5,HSPA8,HLF
GO: Biological Process	GO:0030509	BMP signaling pathway		0.01418	1	0.1467	1	3	239	CHRDL1,KDR,ENG
GO: Biological Process	GO:0008217	regulation of blood pressure		0.01547	1	0.1467	1	3	247	KDR,NAMPT,ENG
GO: Biological Process	GO:0071772	response to BMP		0.01718	1	0.1467	1	3	257	CHRDL1,KDR,ENG
GO: Biological Process	GO:0071773	cellular response to BMP stimulus		0.01718	1	0.1467	1	3	257	CHRDL1,KDR,ENG
GO: Biological Process	GO:0010810	regulation of cell-substrate adhesion		0.01754	1	0.1467	1	3	259	KDR,RREB1,CALR
GO: Biological Process	GO:0043254	regulation of protein-containing complex assembly		0.0181	1	0.1467	1	4	476	HSPA5,ARPC3,HSPA8,TFRC
GO: Biological Process	GO:0046777	protein autophosphorylation		0.01881	1	0.1467	1	3	266	KDR,ENG,HSPA8
GO: Biological Process	GO:0051651	maintenance of location in cell		0.01937	1	0.1491	1	3	269	CALR,HSPA5,INSIG1
GO: Biological Process	GO:0021700	developmental maturation		0.0199	1	0.1523	1	4	490	CHRDL1,KDR,SNAP25,SLC40A1
GO: Biological Process	GO:0042594	response to starvation		0.02211	1	0.1581	1	3	283	HSPA5,SLC38A3,HSPA8
GO: Biological Process	GO:0098657	import into cell		0.02273	1	0.1581	1	3	286	SLC6A6,SNAP25,SLC38A3
GO: Biological Process	GO:0050807	regulation of synapse organization		0.02314	1	0.1581	1	3	288	SNAP25,LZTS3,HSPA8
GO: Biological Process	GO:0050803	regulation of synapse structure or activity		0.02549	1	0.1609	1	3	299	SNAP25,LZTS3,HSPA8
GO: Biological Process	GO:0071383	cellular response to steroid hormone stimulus		0.02683	1	0.1669	1	3	305	CALR,HLA-DQA1,HSPA8
GO: Biological Process	GO:0006898	receptor-mediated endocytosis		0.03155	1	0.1728	1	3	325	SNAP25,HSPA8,TFRC
GO: Biological Process	GO:0048469	cell maturation		0.0328	1	0.1742	1	3	330	KDR,SNAP25,SLC40A1
GO: Biological Process	GO:0060348	bone development		0.03305	1	0.1742	1	3	331	KDR,ENG,INSIG1
GO: Biological Process	GO:0046942	carboxylic acid transport		0.0383	1	0.1817	1	3	351	SLC6A6,SLC16A4,SLC38A3
GO: Biological Process	GO:0031960	response to corticosteroid		0.03885	1	0.1817	1	3	353	ENG,AQP4,HLA-DQA1
GO: Biological Process	GO:0010632	regulation of epithelial cell migration		0.03968	1	0.1817	1	3	356	KDR,RREB1,CALR
GO: Biological Process	GO:0008406	gonad development		0.04425	1	0.188	1	3	372	ADGRG1,KDR,HSPA5
GO: Biological Process	GO:0006913	nucleocytoplasmic transport		0.04573	1	0.188	1	3	377	IPO9,CALR,HSPA8
GO: Biological Process	GO:0051169	nuclear transport		0.04603	1	0.188	1	3	378	IPO9,CALR,HSPA8
GO: Biological Process	GO:0045137	development of primary sexual characteristics		0.04603	1	0.188	1	3	378	ADGRG1,KDR,HSPA5
GO: Biological Process	GO:0022604	regulation of cell morphogenesis		0.04603	1	0.188	1	3	378	KDR,RREB1,CALR
GO: Biological Process	GO:0015849	organic acid transport		0.04877	1	0.1913	1	3	387	SLC6A6,SLC38A3,FABP7
GO: Biological Process	GO:0060326	cell chemotaxis		0.04939	1	0.1913	1	3	389	KDR,ENG,CALR
GO: Cellular Component	GO:0140534	endoplasmic reticulum protein-containing complex		4.604e-07	8.793e-05	8.793e-05	0.0005128	6	140	SDF2L1,PDIA6,P4HA1,CALR,HSPA5,INSIG1
GO: Cellular Component	GO:0034663	endoplasmic reticulum chaperone complex		2.442e-06	0.0004665	0.0002332	0.00136	3	13	SDF2L1,PDIA6,HSPA5
GO: Cellular Component	GO:0005788	endoplasmic reticulum lumen		5.82e-06	0.001112	0.0003705	0.002161	7	335	SDF2L1,CHRDL1,PDIA6,EOGT,P4HA1,CALR,HSPA5
GO: Cellular Component	GO:0016323	basolateral plasma membrane		4.111e-05	0.007851	0.001957	0.01141	6	306	SLC6A6,SLC22A8,AQP4,SLC40A1,SLC38A3,TFRC
GO: Cellular Component	GO:0098576	lumenal side of membrane		6.405e-05	0.01223	0.001957	0.01141	3	37	CALR,HLA-DQA1,HSPA8
GO: Cellular Component	GO:0009925	basal plasma membrane		6.793e-05	0.01297	0.001957	0.01141	6	335	SLC6A6,SLC22A8,AQP4,SLC40A1,SLC38A3,TFRC
GO: Cellular Component	GO:0048770	pigment granule		8.939e-05	0.01707	0.001957	0.01141	4	112	PDIA6,HSPA5,HSPA8,TFRC
GO: Cellular Component	GO:0042470	melanosome		8.939e-05	0.01707	0.001957	0.01141	4	112	PDIA6,HSPA5,HSPA8,TFRC
GO: Cellular Component	GO:0101031	chaperone complex		9.394e-05	0.01794	0.001957	0.01141	3	42	SDF2L1,STIP1,HSPA8
GO: Cellular Component	GO:0045178	basal part of cell		0.0001025	0.01957	0.001957	0.01141	6	361	SLC6A6,SLC22A8,AQP4,SLC40A1,SLC38A3,TFRC
GO: Cellular Component	GO:0005790	smooth endoplasmic reticulum		0.0001235	0.02359	0.002144	0.01251	3	46	PDIA6,CALR,HSPA5
GO: Cellular Component	GO:0030176	integral component of endoplasmic reticulum membrane		0.0005488	0.1048	0.008064	0.04703	4	180	CALR,HSPA5,HLA-DQA1,INSIG1
GO: Cellular Component	GO:0031227	intrinsic component of endoplasmic reticulum membrane		0.0006461	0.1234	0.008815	0.05141	4	188	CALR,HSPA5,HLA-DQA1,INSIG1
GO: Cellular Component	GO:0043209	myelin sheath		0.001199	0.229	0.01347	0.07856	4	222	STIP1,SNAP25,HSPA5,HSPA8
GO: Cellular Component	GO:0005925	focal adhesion		0.002008	0.3835	0.01917	0.1118	5	430	ENG,CALR,HSPA5,ARPC3,HSPA8
GO: Cellular Component	GO:0030055	cell-substrate junction		0.002263	0.4322	0.02058	0.12	5	442	ENG,CALR,HSPA5,ARPC3,HSPA8
GO: Cellular Component	GO:0030665	clathrin-coated vesicle membrane		0.003369	0.6434	0.02925	0.1706	3	143	HLA-DQA1,HSPA8,TFRC
GO: Cellular Component	GO:0072562	blood microparticle		0.003571	0.6821	0.02966	0.173	3	146	ENG,HSPA8,TFRC
GO: Cellular Component	GO:0005793	endoplasmic reticulum-Golgi intermediate compartment		0.004072	0.7778	0.03111	0.1814	3	153	PDIA6,CALR,HSPA5
GO: Cellular Component	GO:0030666	endocytic vesicle membrane		0.009007	1	0.05932	0.346	3	204	CALR,HLA-DQA1,TFRC
GO: Cellular Component	GO:0030662	coated vesicle membrane		0.009871	1	0.06284	0.3665	3	211	HLA-DQA1,HSPA8,TFRC
GO: Cellular Component	GO:0030136	clathrin-coated vesicle		0.0126	1	0.07077	0.4127	3	231	HLA-DQA1,HSPA8,TFRC
GO: Cellular Component	GO:0031301	integral component of organelle membrane		0.01358	1	0.07167	0.418	4	441	CALR,HSPA5,HLA-DQA1,INSIG1
GO: Cellular Component	GO:0045121	membrane raft		0.01453	1	0.07167	0.418	4	450	ADGRG1,KDR,SNAP25,HSPA8
GO: Cellular Component	GO:0098857	membrane microdomain		0.01463	1	0.07167	0.418	4	451	ADGRG1,KDR,SNAP25,HSPA8
GO: Cellular Component	GO:0016324	apical plasma membrane		0.01608	1	0.07416	0.4325	4	464	SLC6A6,SLC22A8,ENG,SLC38A3
GO: Cellular Component	GO:0031300	intrinsic component of organelle membrane		0.01799	1	0.07667	0.4472	4	480	CALR,HSPA5,HLA-DQA1,INSIG1
GO: Cellular Component	GO:0008021	synaptic vesicle		0.01999	1	0.08118	0.4735	3	275	SNAP25,SLC40A1,HSPA8
GO: Cellular Component	GO:0005802	trans-Golgi network		0.02548	1	0.0936	0.5459	3	302	SNAP25,ATP11B,HLA-DQA1
GO: Cellular Component	GO:0070382	exocytic vesicle		0.03172	1	0.1037	0.6048	3	329	SNAP25,SLC40A1,HSPA8
GO: Cellular Component	GO:0030135	coated vesicle		0.03841	1	0.1129	0.6583	3	355	HLA-DQA1,HSPA8,TFRC
GO: Cellular Component	GO:0030139	endocytic vesicle		0.04489	1	0.1243	0.7247	3	378	CALR,HLA-DQA1,TFRC
