# Supplementary material for: Adolescent binge ethanol impacts H3K36me3 regulation of synaptic genes
Source: Front Mol Neurosci. 2023 Mar 3;16:1082104. doi: 10.3389/fnmol.2023.1082104 (PMC10020663; doi:10.3389/fnmol.2023.1082104)
Supplement: SUPPLEMENTARY TABLE 6 — Gene ontology analysis for the 461 genes showing differential exon usage in the PFC after adolescent binge ethanol in males only, p < 0.05. [file Table_6.xlsx]

## Sheet: Sheet1
Gene ontology analysis for the 461 genes showing differential exon usage in the PFC after adolescent binge ethanol in males only, p < 0.05
Category	ID	Name	p-value	q-value Bonferroni	q-value FDR B&H	q-value FDR B&Y	Hit Count in Query List	Hit Count in Genome	Hit in Query List
GO: Molecular Function	GO:0015631	tubulin binding	5.793e-06	0.005011	0.005011	0.03678	25	418	LRRK2,CLIP1,POLB,EFHC2,TUBGCP6,RGS14,RACGAP1,CEP295,CCDC181,KIF13A,SPAST,CENPJ,DPYSL5,KIF9,ALMS1,MTCL1,GNAS,DYNC1I1,CAPZB,REEP3,RGS2,OPA1,TTLL7,ARL8B,HTT
GO: Molecular Function	GO:0048487	beta-tubulin binding	8.667e-05	0.07497	0.03634	0.2667	7	49	RACGAP1,SPAST,CAPZB,RGS2,TTLL7,ARL8B,HTT
GO: Molecular Function	GO:0005522	profilin binding	0.0001361	0.1177	0.03634	0.2667	4	13	WIPF1,DBN1,PCLO,HTT
GO: Molecular Function	GO:0042393	histone binding	0.000168	0.1453	0.03634	0.2667	16	256	HJURP,KMT2A,CARM1,MTF2,CHD8,CHD5,PKN1,TNKS,ZMYND11,TRIM24,GLYR1,USP3,VPS72,BRD2,SAMD11,RNF20
GO: Molecular Function	GO:0001221	transcription coregulator binding	0.0002245	0.1942	0.03884	0.2851	8	75	PER1,WIZ,BAIAP2,MTF2,PCLO,TERT,CCNT2,TP53
GO: Molecular Function	GO:0030020	extracellular matrix structural constituent conferring tensile strength	0.0002793	0.2416	0.04026	0.2955	6	42	COL6A5,COL22A1,COL4A6,COL11A1,COL11A2,COL13A1
GO: Molecular Function	GO:0008017	microtubule binding	0.0003382	0.2926	0.04179	0.3068	17	300	LRRK2,CLIP1,POLB,TUBGCP6,RGS14,RACGAP1,CEP295,CCDC181,KIF13A,SPAST,DPYSL5,KIF9,ALMS1,MTCL1,DYNC1I1,REEP3,OPA1
GO: Molecular Function	GO:0043014	alpha-tubulin binding	0.0004634	0.4008	0.0501	0.3678	6	46	EFHC2,RACGAP1,SPAST,GNAS,TTLL7,ARL8B
GO: Molecular Function	GO:0030628	pre-mRNA 3'-splice site binding	0.0005305	0.4589	0.05099	0.3743	3	8	U2AF2,HNRNPK,U2AF1
GO: Molecular Function	GO:0005521	lamin binding	0.0006649	0.5751	0.05745	0.4217	4	19	HNRNPK,IFI27,MLIP,TMPO
GO: Molecular Function	GO:0030159	signaling receptor complex adaptor activity	0.0007306	0.632	0.05745	0.4217	6	50	LRRK2,SH2B1,RGS14,G3BP2,MMS19,GRIP2
GO: Molecular Function	GO:0070577	lysine-acetylated histone binding	0.0009919	0.858	0.066	0.4845	4	21	KMT2A,CARM1,TRIM24,BRD2
GO: Molecular Function	GO:0140033	acetylation-dependent protein binding	0.0009919	0.858	0.066	0.4845	4	21	KMT2A,CARM1,TRIM24,BRD2
GO: Molecular Function	GO:0045296	cadherin binding	0.001406	1	0.0869	0.6379	17	341	EXOC3,TWF2,PICALM,HNRNPK,PLCB3,BAIAP2,ANXA1,KLC2,EPN2,ARHGAP1,CTNND2,DBN1,ITGB1,MMP24,DOCK9,CAPZB,TMPO
GO: Molecular Function	GO:0005096	GTPase activator activity	0.001785	1	0.103	0.7558	15	289	LRRK2,TSC2,ALS2CL,PREX1,RANBP3,ARHGAP1,RGS14,RACGAP1,ARFGAP3,SGSM2,ARHGAP9,SRGAP2,OCRL,RALGAPA2,RGS2
GO: Molecular Function	GO:0070016	armadillo repeat domain binding	0.001953	1	0.1056	0.7751	3	12	CHD8,CNOT1,TCF7L2
GO: Molecular Function	GO:0000287	magnesium ion binding	0.002442	1	0.1137	0.835	13	240	LRRK2,BPNT1,SEPTIN4,IDH3G,PPA2,NLK,WNK1,PAPOLA,SPHK1,YDJC,GNAI1,OPA1,ENO2
GO: Molecular Function	GO:0017069	snRNA binding	0.002465	1	0.1137	0.835	6	63	METTL16,TOE1,NCBP2,LSM8,CCNT2,EIF5A
GO: Molecular Function	GO:0030695	GTPase regulator activity	0.002997	1	0.1178	0.8649	21	495	TRIO,LRRK2,TSC2,ALS2CL,BCAR3,PREX1,RANBP3,ARHGAP1,RGS14,RACGAP1,DOCK11,ARFGAP3,SGSM2,RGL2,DOCK9,ARHGAP9,SRGAP2,OCRL,RALGAPA2,RGS2,FARP1
GO: Molecular Function	GO:0015171	amino acid transmembrane transporter activity	0.003304	1	0.121	0.888	7	89	SLC43A2,SLC6A6,SLC6A9,SLC6A12,GRIK1,TMEM44,SLC7A5
GO: Molecular Function	GO:0005201	extracellular matrix structural constituent	0.003356	1	0.121	0.888	11	192	MATN1,COL6A5,COL22A1,MFGE8,COL4A6,COL11A1,COL11A2,COL13A1,UMODL1,LAMB2,HMCN1
GO: Molecular Function	GO:0001099	basal RNA polymerase II transcription machinery binding	0.004493	1	0.141	1	6	71	WAC,DRAP1,CREBBP,PCF11,WDR43,TP53
GO: Molecular Function	GO:0001098	basal transcription machinery binding	0.004493	1	0.141	1	6	71	WAC,DRAP1,CREBBP,PCF11,WDR43,TP53
GO: Molecular Function	GO:0015081	sodium ion transmembrane transporter activity	0.004565	1	0.141	1	11	200	SCN3A,FGF11,FGF12,ASIC4,SLC6A6,SLC6A9,SLC6A12,SLC8A1,SLC9A3,SLC9A9,GRIK1
GO: Molecular Function	GO:0031625	ubiquitin protein ligase binding	0.004792	1	0.1428	1	15	321	ERBB2,PER1,SRPRB,AXIN2,UCHL1,EIF4E2,HLTF,NLK,CUL7,CASP8,CBS,EGR2,RNF20,TP53,SMAD6
GO: Molecular Function	GO:0140296	general transcription initiation factor binding	0.004953	1	0.1428	1	5	51	HNRNPF,DRAP1,CREBBP,BDP1,TP53
GO: Molecular Function	GO:0002039	p53 binding	0.005875	1	0.1596	1	6	75	CHD8,CREBBP,TRIM24,RNF20,TP53,HTT
GO: Molecular Function	GO:0031267	small GTPase binding	0.006206	1	0.1596	1	14	299	LRRK2,TSC2,ALS2CL,PICALM,RANBP3,ARHGAP1,PKN1,DOCK11,SGSM2,DOCK9,SRGAP2,OCRL,FARP1,ROCK1
GO: Molecular Function	GO:0005328	neurotransmitter:sodium symporter activity	0.006575	1	0.1596	1	3	18	SLC6A6,SLC6A9,SLC6A12
GO: Molecular Function	GO:0017070	U6 snRNA binding	0.006575	1	0.1596	1	3	18	METTL16,LSM8,EIF5A
GO: Molecular Function	GO:0043621	protein self-association	0.006672	1	0.1596	1	6	77	RYR2,HSF1,TMEM43,CTSB,SAMD11,TP53
GO: Molecular Function	GO:0001222	transcription corepressor binding	0.006828	1	0.1596	1	4	35	PER1,WIZ,MTF2,PCLO
GO: Molecular Function	GO:0140034	methylation-dependent protein binding	0.007545	1	0.1673	1	6	79	MTF2,CHD8,CHD5,ZMYND11,TRIM24,GLYR1
GO: Molecular Function	GO:0035064	methylated histone binding	0.007545	1	0.1673	1	6	79	MTF2,CHD8,CHD5,ZMYND11,TRIM24,GLYR1
GO: Molecular Function	GO:0035591	signaling adaptor activity	0.008011	1	0.1691	1	6	80	LRRK2,SH2B1,RGS14,G3BP2,MMS19,GRIP2
GO: Molecular Function	GO:0008013	beta-catenin binding	0.008129	1	0.1691	1	7	105	AXIN2,CARM1,CHD8,CSNK2A1,CTNND2,TCF7L2,PTPRU
GO: Molecular Function	GO:0015175	neutral amino acid transmembrane transporter activity	0.008324	1	0.1691	1	4	37	SLC43A2,SLC6A6,SLC6A9,SLC7A5
GO: Molecular Function	GO:0044389	ubiquitin-like protein ligase binding	0.008407	1	0.1691	1	15	342	ERBB2,PER1,SRPRB,AXIN2,UCHL1,EIF4E2,HLTF,NLK,CUL7,CASP8,CBS,EGR2,RNF20,TP53,SMAD6
GO: Molecular Function	GO:0047485	protein N-terminus binding	0.009978	1	0.1837	1	8	136	TSC2,MEN1,HAX1,CFAP36,CSNK2A1,TERT,EIF5A,TP53
GO: Molecular Function	GO:1901981	phosphatidylinositol phosphate binding	0.009984	1	0.1837	1	10	193	TWF2,PICALM,PLCD1,OGT,RACGAP1,ATG2A,SVIL,WASHC2C,ARHGAP9,FARP1
GO: Molecular Function	GO:0001091	RNA polymerase II general transcription initiation factor binding	0.01021	1	0.184	1	3	21	DRAP1,CREBBP,TP53
GO: Molecular Function	GO:0140030	modification-dependent protein binding	0.01075	1	0.1898	1	9	166	KMT2A,CARM1,MTF2,CHD8,CHD5,ZMYND11,TRIM24,GLYR1,BRD2
GO: Molecular Function	GO:0003713	transcription coactivator activity	0.01246	1	0.2114	1	13	293	SETD3,CARM1,DRAP1,CREBBP,PKN1,CENPJ,TRIM24,MMS19,TAF6,NPAT,MED16,CBFB,RNF20
GO: Molecular Function	GO:0061629	RNA polymerase II-specific DNA-binding transcription factor binding	0.01298	1	0.2149	1	14	327	SETD3,HSF1,IFI27,CREBBP,PKN1,CNOT1,TRIM24,MMS19,TAF6,TBX6,TCF7L2,MED16,EGR2,TP53
GO: Molecular Function	GO:0032794	GTPase activating protein binding	0.01317	1	0.2149	1	3	23	PLCD1,RGS14,GNAI1
GO: Molecular Function	GO:0015179	L-amino acid transmembrane transporter activity	0.01361	1	0.218	1	5	65	SLC43A2,SLC6A9,GRIK1,TMEM44,SLC7A5
GO: Molecular Function	GO:0004527	exonuclease activity	0.01386	1	0.2181	1	6	90	ENPP2,REXO1,RAD9B,TOE1,CNOT1,APLF
GO: Molecular Function	GO:0016407	acetyltransferase activity	0.01422	1	0.2196	1	7	117	ACAT2,SAT1,OGT,CREBBP,CASD1,SPHK1,PAFAH2
GO: Molecular Function	GO:0070412	R-SMAD binding	0.01481	1	0.2248	1	3	24	MEN1,RANBP3,SMAD6
GO: Molecular Function	GO:0019213	deacetylase activity	0.0164	1	0.2427	1	4	45	HDAC9,YDJC,SIRT5,TP53
GO: Molecular Function	GO:0097602	cullin family protein binding	0.01656	1	0.2427	1	3	25	DCUN1D5,DDB1,DCUN1D2
GO: Molecular Function	GO:0051020	GTPase binding	0.01683	1	0.2427	1	14	338	LRRK2,TSC2,ALS2CL,PICALM,RANBP3,ARHGAP1,PKN1,DOCK11,SGSM2,DOCK9,SRGAP2,OCRL,FARP1,ROCK1
GO: Molecular Function	GO:0005547	phosphatidylinositol-3,4,5-trisphosphate binding	0.01766	1	0.2504	1	4	46	OGT,RACGAP1,WASHC2C,ARHGAP9
GO: Molecular Function	GO:0051287	NAD binding	0.01827	1	0.2549	1	5	70	UXS1,AOX1,IDH3G,GLYR1,SIRT5
GO: Molecular Function	GO:0015291	secondary active transmembrane transporter activity	0.02114	1	0.2784	1	11	249	SLCO2B1,SLC25A3,SLC6A6,SLC6A9,SLC6A12,SLC8A1,SLC9A3,SLC9A9,SLC37A1,SLC17A5,SLC7A5
GO: Molecular Function	GO:0140297	DNA-binding transcription factor binding	0.0221	1	0.2784	1	17	454	SETD3,HSF1,HSPA4,IFI27,CREBBP,PKN1,CNOT1,HDAC9,DGKQ,TRIM24,MMS19,TAF6,TBX6,TCF7L2,MED16,EGR2,TP53
GO: Molecular Function	GO:0030674	protein-macromolecule adaptor activity	0.02233	1	0.2784	1	13	317	LRRK2,MEN1,BAIAP2,COL11A1,COL11A2,SH2B1,RGS14,DDB1,G3BP2,MMS19,SYNM,ICE1,GRIP2
GO: Molecular Function	GO:0016866	intramolecular transferase activity	0.02249	1	0.2784	1	3	28	PUS7,PUS10,LSS
GO: Molecular Function	GO:0015491	cation:cation antiporter activity	0.02249	1	0.2784	1	3	28	SLC8A1,SLC9A3,SLC9A9
GO: Molecular Function	GO:0008081	phosphoric diester hydrolase activity	0.02318	1	0.2784	1	6	101	ENPP2,PLCB3,PLCD1,PDE8B,PDE10A,GNAS
GO: Molecular Function	GO:0003777	microtubule motor activity	0.02388	1	0.283	1	5	75	KLC2,KIF13A,KIF9,DNAH6,DYNC1I1
GO: Molecular Function	GO:0005343	organic acid:sodium symporter activity	0.02469	1	0.2886	1	3	29	SLC6A6,SLC6A9,SLC6A12
GO: Molecular Function	GO:0001046	core promoter sequence-specific DNA binding	0.02648	1	0.2927	1	4	52	POU2F1,DRAP1,H2AZ1,TP53
GO: Molecular Function	GO:0004386	helicase activity	0.02672	1	0.2927	1	8	163	ERCC8,RECQL4,ANXA1,DDX60,CHD8,CHD5,HLTF,DICER1
GO: Molecular Function	GO:0033558	protein lysine deacetylase activity	0.027	1	0.2927	1	3	30	HDAC9,SIRT5,TP53
GO: Molecular Function	GO:0004622	lysophospholipase activity	0.027	1	0.2927	1	3	30	LYPLAL1,ENPP2,ABHD12
GO: Molecular Function	GO:0051879	Hsp90 protein binding	0.02816	1	0.3008	1	4	53	ERBB2,TSC2,HSF1,CSNK2A1
GO: Molecular Function	GO:0003678	DNA helicase activity	0.03049	1	0.3071	1	5	80	ERCC8,RECQL4,ANXA1,CHD8,CHD5
GO: Molecular Function	GO:0022853	active ion transmembrane transporter activity	0.03063	1	0.3071	1	10	231	SLCO2B1,SLC25A3,SLC6A6,SLC6A9,SLC6A12,SLC8A1,SLC9A3,SLC9A9,SLC37A1,SLC17A5
GO: Molecular Function	GO:0140097	catalytic activity, acting on DNA	0.03142	1	0.3071	1	10	232	ERCC8,RECQL4,ANXA1,POLB,CHD8,CHD5,POLM,TERT,APLF,DICER1
GO: Molecular Function	GO:0070063	RNA polymerase binding	0.03194	1	0.3071	1	5	81	ERBB2,WAC,PCF11,WDR43,CCNT2
GO: Molecular Function	GO:0015298	solute:cation antiporter activity	0.03195	1	0.3071	1	3	32	SLC8A1,SLC9A3,SLC9A9
GO: Molecular Function	GO:0003727	single-stranded RNA binding	0.03337	1	0.3137	1	6	110	PAIP2,U2AF2,HNRNPF,ANXA1,DDX60,PATL1
GO: Molecular Function	GO:0042054	histone methyltransferase activity	0.03553	1	0.3137	1	4	57	MEN1,KMT2A,SETD3,CARM1
GO: Molecular Function	GO:0043175	RNA polymerase core enzyme binding	0.03553	1	0.3137	1	4	57	ERBB2,WAC,PCF11,WDR43
GO: Molecular Function	GO:0005326	neurotransmitter transmembrane transporter activity	0.03735	1	0.3183	1	3	34	SLC6A6,SLC6A9,SLC6A12
GO: Molecular Function	GO:0008408	3'-5' exonuclease activity	0.03753	1	0.3183	1	4	58	RAD9B,TOE1,CNOT1,APLF
GO: Molecular Function	GO:0005272	sodium channel activity	0.03815	1	0.3204	1	5	85	SCN3A,FGF11,FGF12,ASIC4,GRIK1
GO: Molecular Function	GO:0043015	gamma-tubulin binding	0.04021	1	0.3335	1	3	35	TUBGCP6,RACGAP1,CENPJ
GO: Molecular Function	GO:0003714	transcription corepressor activity	0.0433	1	0.3466	1	9	212	MYBBP1A,DRAP1,CREBBP,MLIP,HDAC9,ZMYND11,KCTD1,NPAT,SIN3B
GO: Molecular Function	GO:0046943	carboxylic acid transmembrane transporter activity	0.044	1	0.3466	1	8	180	SLC43A2,SLCO2B1,SLC6A6,SLC6A9,SLC6A12,GRIK1,TMEM44,SLC7A5
GO: Molecular Function	GO:0046332	SMAD binding	0.04506	1	0.3466	1	5	89	AXIN2,MEN1,RANBP3,CREBBP,SMAD6
GO: Molecular Function	GO:0005342	organic acid transmembrane transporter activity	0.0452	1	0.3466	1	8	181	SLC43A2,SLCO2B1,SLC6A6,SLC6A9,SLC6A12,GRIK1,TMEM44,SLC7A5
GO: Molecular Function	GO:0005544	calcium-dependent phospholipid binding	0.04616	1	0.3466	1	4	62	PLCD1,ANXA1,PCLO,CPNE4
GO: Molecular Function	GO:0008022	protein C-terminus binding	0.04807	1	0.3554	1	10	250	ERBB2,BAIAP2,MPDZ,PXK,CEP120,PRRC2C,NPAT,TERT,GRIP2,TP53
GO: Biological Process	GO:0016358	dendrite development	2.833e-06	0.01466	0.01026	0.09369	22	336	LRRK2,TSC2,CLIP1,PICALM,HNRNPK,BAIAP2,PREX1,CARM1,PPFIA2,ARF4,STAU2,CTNND2,ULK2,TANC2,DBN1,CUL7,ITGB1,KIAA0319,SRGAP2,OPA1,FARP1,SEZ6
GO: Biological Process	GO:0018107	peptidyl-threonine phosphorylation	3.968e-06	0.02053	0.01026	0.09369	13	131	LRRK2,OGT,CSNK2A1,PRKCD,PKN1,TNKS,PRKDC,NLK,PBK,DGKQ,WNK1,SPHK1,ROCK1
GO: Biological Process	GO:0018210	peptidyl-threonine modification	8.937e-06	0.04623	0.01541	0.1407	13	141	LRRK2,OGT,CSNK2A1,PRKCD,PKN1,TNKS,PRKDC,NLK,PBK,DGKQ,WNK1,SPHK1,ROCK1
GO: Biological Process	GO:0051601	exocyst localization	1.255e-05	0.06494	0.01623	0.1482	4	8	EXOC3,EXOC3L2,RALGAPA2,TNFAIP2
GO: Biological Process	GO:0006611	protein export from nucleus	1.588e-05	0.08213	0.01643	0.1499	15	194	NUP85,U2AF2,U2AF1,NUP37,CPSF1,CCHCR1,WIPF1,RANBP3,IFI27,NCBP2,SRSF9,TCF7L2,EGR2,EIF5A,TP53
GO: Biological Process	GO:0060996	dendritic spine development	2.272e-05	0.1175	0.01766	0.1612	12	132	LRRK2,TSC2,HNRNPK,BAIAP2,PPFIA2,ARF4,STAU2,CTNND2,TANC2,DBN1,SRGAP2,OPA1
GO: Biological Process	GO:0043547	positive regulation of GTPase activity	2.39e-05	0.1236	0.01766	0.1612	24	442	ERBB2,LRRK2,TSC2,ALS2CL,PICALM,CCL19,BCAR3,PREX1,RANBP3,ARHGAP1,RGS14,RACGAP1,ARHGEF26,DOCK11,ITGB1,ARFGAP3,SGSM2,GNAS,DOCK9,ARHGAP9,SRGAP2,OCRL,RALGAPA2,RGS2
GO: Biological Process	GO:1902117	positive regulation of organelle assembly	2.998e-05	0.1551	0.01939	0.177	9	76	FUZ,CEP295,CNOT1,CENPJ,CEP120,G3BP2,WRAP73,PDCD6IP,HTT
GO: Biological Process	GO:1903724	positive regulation of centriole elongation	3.621e-05	0.1873	0.02081	0.19	3	4	CEP295,CENPJ,CEP120
GO: Biological Process	GO:0051168	nuclear export	4.726e-05	0.2445	0.02153	0.1966	15	213	NUP85,U2AF2,U2AF1,NUP37,CPSF1,CCHCR1,WIPF1,RANBP3,IFI27,NCBP2,SRSF9,TCF7L2,EGR2,EIF5A,TP53
GO: Biological Process	GO:0006913	nucleocytoplasmic transport	4.801e-05	0.2484	0.02153	0.1966	22	403	NUP85,LRRK2,U2AF2,TMCO6,TSC2,U2AF1,NUP37,CPSF1,FGF9,CCHCR1,WIPF1,RANBP3,IFI27,NCBP2,RGS14,PRKCD,EFCAB7,SRSF9,TCF7L2,EGR2,EIF5A,TP53
GO: Biological Process	GO:0031346	positive regulation of cell projection organization	4.995e-05	0.2584	0.02153	0.1966	25	493	ENPP2,TWF2,TSC2,CLIP1,PICALM,HNRNPK,BAIAP2,CCL19,FUZ,STAU2,SPAST,CENPJ,DOCK11,DBN1,CUL7,ITGB1,CEP120,SPHK1,WRAP73,RGS2,OPA1,RIT2,LRP1,HTT,SEZ6
GO: Biological Process	GO:0051169	nuclear transport	5.557e-05	0.2875	0.02211	0.2019	22	407	NUP85,LRRK2,U2AF2,TMCO6,TSC2,U2AF1,NUP37,CPSF1,FGF9,CCHCR1,WIPF1,RANBP3,IFI27,NCBP2,RGS14,PRKCD,EFCAB7,SRSF9,TCF7L2,EGR2,EIF5A,TP53
GO: Biological Process	GO:0089718	amino acid import across plasma membrane	6.003e-05	0.3105	0.02218	0.2025	7	48	SLC43A2,SLC6A6,SLC6A9,PRKCD,ITGB1,RGS2,SLC7A5
GO: Biological Process	GO:0032092	positive regulation of protein binding	7.945e-05	0.411	0.0274	0.2501	10	106	LRRK2,MEN1,HSF1,HSPA4,ACE,TCF7L2,RFNG,TERT,LRP1,FLOT1
GO: Biological Process	GO:0031124	mRNA 3'-end processing	0.0001171	0.606	0.03788	0.3457	10	111	U2AF2,U2AF1,CPSF1,HSF1,PCF11,NCBP2,CSTF3,SRSF9,PAPOLA,RNF20
GO: Biological Process	GO:0043090	amino acid import	0.0001637	0.8468	0.04026	0.3675	7	56	SLC43A2,SLC6A6,SLC6A9,PRKCD,ITGB1,RGS2,SLC7A5
GO: Biological Process	GO:0050658	RNA transport	0.0001742	0.9009	0.04026	0.3675	14	213	NUP85,U2AF2,U2AF1,NUP37,CPSF1,HSF1,NCBP2,STAU2,TNKS,SRSF9,G3BP2,EIF5A,FLOT1,HTT
GO: Biological Process	GO:0050657	nucleic acid transport	0.0001742	0.9009	0.04026	0.3675	14	213	NUP85,U2AF2,U2AF1,NUP37,CPSF1,HSF1,NCBP2,STAU2,TNKS,SRSF9,G3BP2,EIF5A,FLOT1,HTT
GO: Biological Process	GO:0046601	positive regulation of centriole replication	0.0001754	0.9074	0.04026	0.3675	3	6	CEP295,CENPJ,CEP120
GO: Biological Process	GO:1903722	regulation of centriole elongation	0.0001754	0.9074	0.04026	0.3675	3	6	CEP295,CENPJ,CEP120
GO: Biological Process	GO:0030111	regulation of Wnt signaling pathway	0.0001768	0.9145	0.04026	0.3675	22	441	LRRK2,TSC2,PSMA8,AXIN2,FGF9,FUZ,RNF213,XIAP,CHD8,C12orf43,CSNK2A1,TNKS,CTNND2,NLK,TRPM4,TRABD2B,WNK1,TCF7L2,PTPRU,CBFB,TERT,LRP1
GO: Biological Process	GO:0051028	mRNA transport	0.0001867	0.9657	0.04026	0.3675	12	164	NUP85,U2AF2,U2AF1,NUP37,CPSF1,HSF1,NCBP2,TNKS,SRSF9,G3BP2,EIF5A,HTT
GO: Biological Process	GO:0051236	establishment of RNA localization	0.0002014	1	0.04026	0.3675	14	216	NUP85,U2AF2,U2AF1,NUP37,CPSF1,HSF1,NCBP2,STAU2,TNKS,SRSF9,G3BP2,EIF5A,FLOT1,HTT
GO: Biological Process	GO:0061001	regulation of dendritic spine morphogenesis	0.0002047	1	0.04026	0.3675	7	58	LRRK2,BAIAP2,PPFIA2,STAU2,TANC2,DBN1,OPA1
GO: Biological Process	GO:0099175	regulation of postsynapse organization	0.0002085	1	0.04026	0.3675	10	119	LRRK2,TSC2,HNRNPK,BAIAP2,PPFIA2,ARF4,STAU2,TANC2,DBN1,OPA1
GO: Biological Process	GO:0060997	dendritic spine morphogenesis	0.0002101	1	0.04026	0.3675	8	77	LRRK2,BAIAP2,PPFIA2,STAU2,CTNND2,TANC2,DBN1,OPA1
GO: Biological Process	GO:0045724	positive regulation of cilium assembly	0.0002631	1	0.04754	0.434	5	28	FUZ,CENPJ,CEP120,WRAP73,HTT
GO: Biological Process	GO:0050773	regulation of dendrite development	0.0002665	1	0.04754	0.434	11	146	CLIP1,BAIAP2,PREX1,CARM1,STAU2,ULK2,DBN1,CUL7,KIAA0319,OPA1,SEZ6
GO: Biological Process	GO:0006378	mRNA polyadenylation	0.0002814	1	0.04853	0.443	7	61	CPSF1,HSF1,PCF11,NCBP2,CSTF3,PAPOLA,RNF20
GO: Biological Process	GO:0048813	dendrite morphogenesis	0.0003124	1	0.04898	0.4471	13	199	LRRK2,PICALM,BAIAP2,PPFIA2,STAU2,CTNND2,ULK2,TANC2,DBN1,CUL7,ITGB1,OPA1,FARP1
GO: Biological Process	GO:0036269	swimming behavior	0.0003124	1	0.04898	0.4471	5	29	KLC2,SPG11,ABHD12,DIO3,SIN3B
GO: Biological Process	GO:0006379	mRNA cleavage	0.0003124	1	0.04898	0.4471	5	29	CPSF1,PCF11,NCBP2,CSTF3,DICER1
GO: Biological Process	GO:0051056	regulation of small GTPase mediated signal transduction	0.0003259	1	0.04959	0.4527	19	369	ERBB2,TRIO,RHOJ,TSC2,PREX1,OGT,ARHGAP1,RACGAP1,ARHGEF26,ITGB1,RHOBTB2,RGL2,ARHGAP9,SRGAP2,OCRL,RALGAPA2,RIT2,FARP1,FLOT1
GO: Biological Process	GO:0048536	spleen development	0.000429	1	0.06206	0.5665	6	47	KMT2A,POLB,PKN1,PRKDC,TET2,DICER1
GO: Biological Process	GO:1904837	beta-catenin-TCF complex assembly	0.0004319	1	0.06206	0.5665	5	31	AXIN2,MEN1,CREBBP,TCF7L2,TERT
GO: Biological Process	GO:0060998	regulation of dendritic spine development	0.0004498	1	0.06252	0.5707	8	86	TSC2,HNRNPK,BAIAP2,PPFIA2,STAU2,TANC2,DBN1,OPA1
GO: Biological Process	GO:0043631	RNA polyadenylation	0.0004592	1	0.06252	0.5707	7	66	CPSF1,HSF1,PCF11,NCBP2,CSTF3,PAPOLA,RNF20
GO: Biological Process	GO:0035725	sodium ion transmembrane transport	0.0005091	1	0.06752	0.6164	12	183	SCN3A,FGF11,FGF12,ASIC4,SLC6A6,SLC6A9,SLC6A12,SLC8A1,SLC9A3,TRPM4,SLC9A9,WNK1
GO: Biological Process	GO:0031062	positive regulation of histone methylation	0.0005393	1	0.06975	0.6367	6	49	MEN1,KMT2A,OGT,MTF2,PAXBP1,RNF20
GO: Biological Process	GO:0043393	regulation of protein binding	0.0005583	1	0.07044	0.643	15	267	LRRK2,HNRNPK,MEN1,HSF1,HSPA4,CARM1,PRKCD,ACE,TCF7L2,RFNG,TERT,LOX,LRP1,ROCK1,FLOT1
GO: Biological Process	GO:0014041	regulation of neuron maturation	0.0005785	1	0.07126	0.6505	4	19	LRRK2,TBX6,OPA1,GRIP2
GO: Biological Process	GO:0031123	RNA 3'-end processing	0.0006131	1	0.07376	0.6733	11	161	U2AF2,U2AF1,CPSF1,HSF1,TOE1,PCF11,NCBP2,CSTF3,SRSF9,PAPOLA,RNF20
GO: Biological Process	GO:0008088	axo-dendritic transport	0.0006579	1	0.07614	0.695	8	91	UCHL1,KLC2,SPG11,STAU2,SPAST,OPA1,ARL8B,HTT
GO: Biological Process	GO:0098739	import across plasma membrane	0.0006782	1	0.07614	0.695	12	189	SLC43A2,SLC6A6,SLC6A9,SLC8A1,SLC9A3,PRKCD,TRPM4,SLC9A9,WNK1,ITGB1,RGS2,SLC7A5
GO: Biological Process	GO:0010976	positive regulation of neuron projection development	0.0006878	1	0.07614	0.695	14	244	TWF2,TSC2,CLIP1,HNRNPK,BAIAP2,STAU2,DBN1,ITGB1,SPHK1,RGS2,OPA1,RIT2,LRP1,SEZ6
GO: Biological Process	GO:1902855	regulation of non-motile cilium assembly	0.0007113	1	0.07614	0.695	4	20	CRB2,CENPJ,WRAP73,HTT
GO: Biological Process	GO:0015931	nucleobase-containing compound transport	0.0007285	1	0.07614	0.695	15	274	NUP85,U2AF2,SLC25A25,U2AF1,NUP37,CPSF1,HSF1,NCBP2,STAU2,TNKS,SRSF9,G3BP2,EIF5A,FLOT1,HTT
GO: Biological Process	GO:0060485	mesenchyme development	0.0007438	1	0.07614	0.695	21	458	ERBB2,TSC2,HMGCR,AXIN2,KMT2A,FGF9,FUZ,CRB2,KCTD1,CUL7,PHLDB1,TBX2,TBX6,TCF7L2,CAPZB,OCRL,TEAD1,RGS2,DICER1,ROCK1,HTT
GO: Biological Process	GO:0016571	histone methylation	0.000752	1	0.07614	0.695	11	165	MEN1,KMT2A,SETD3,CARM1,OGT,MTF2,CREBBP,CHD5,TET2,PAXBP1,RNF20
GO: Biological Process	GO:0031058	positive regulation of histone modification	0.0007685	1	0.07614	0.695	9	116	LRRK2,MEN1,KMT2A,OGT,MTF2,GLYR1,PAXBP1,RNF20,TP53
GO: Biological Process	GO:0006369	termination of RNA polymerase II transcription	0.0007702	1	0.07614	0.695	5	35	CPSF1,PCF11,NCBP2,CSTF3,PAPOLA
GO: Biological Process	GO:0046834	lipid phosphorylation	0.0007801	1	0.07614	0.695	7	72	BPNT1,TTC7B,PIK3C3,EFR3B,DGKQ,SPHK1,PIKFYVE
GO: Biological Process	GO:0010720	positive regulation of cell development	0.0008289	1	0.0794	0.7248	20	430	MAN2A1,ENPP2,TWF2,PICALM,BAIAP2,PREX1,RGS14,STAU2,PRKDC,NLK,SPAST,BAD,DBN1,CUL7,ACE,DICER1,OPA1,EGR2,LRP1,GRIP2
GO: Biological Process	GO:0098719	sodium ion import across plasma membrane	0.0008642	1	0.08128	0.7419	4	21	SLC8A1,SLC9A3,TRPM4,SLC9A9
GO: Biological Process	GO:0006403	RNA localization	0.0009773	1	0.08816	0.8048	14	253	NUP85,U2AF2,U2AF1,NUP37,CPSF1,HSF1,NCBP2,STAU2,TNKS,SRSF9,G3BP2,EIF5A,FLOT1,HTT
GO: Biological Process	GO:0061511	centriole elongation	0.0009885	1	0.08816	0.8048	3	10	CEP295,CENPJ,CEP120
GO: Biological Process	GO:0048677	axon extension involved in regeneration	0.0009885	1	0.08816	0.8048	3	10	KIAA0319,LAMB2,LRP1
GO: Biological Process	GO:1902115	regulation of organelle assembly	0.001094	1	0.09593	0.8757	14	256	LRRK2,FUZ,CEP295,CNOT1,CRB2,CENPJ,KIF9,CEP120,ALMS1,G3BP2,WRAP73,PDCD6IP,PIKFYVE,HTT
GO: Biological Process	GO:1905475	regulation of protein localization to membrane	0.001136	1	0.0979	0.8937	14	257	ERBB2,LYPLAL1,PICALM,OGT,CSNK2A1,EFCAB7,BAD,DBN1,ITGB1,MTCL1,CASP8,LRP1,GRIP2,TP53
GO: Biological Process	GO:0099173	postsynapse organization	0.001164	1	0.09872	0.9011	13	229	LRRK2,TSC2,HNRNPK,BAIAP2,PPFIA2,ARF4,STAU2,CTNND2,TANC2,DBN1,OPA1,FARP1,GRIP2
GO: Biological Process	GO:0007051	spindle organization	0.001309	1	0.1065	0.9721	13	232	XIAP,EFHC2,TUBGCP6,RGS14,RACGAP1,TNKS,SPAST,CENPJ,CEP120,WRAP73,GNAI1,PDCD6IP,DICER1
GO: Biological Process	GO:0032594	protein transport within lipid bilayer	0.001338	1	0.1065	0.9721	3	11	TSC2,CLIP1,ITGB1
GO: Biological Process	GO:0048682	sprouting of injured axon	0.001338	1	0.1065	0.9721	3	11	KIAA0319,LAMB2,LRP1
GO: Biological Process	GO:1903044	protein localization to membrane raft	0.001338	1	0.1065	0.9721	3	11	TSC2,CLIP1,FLOT1
GO: Biological Process	GO:0090068	positive regulation of cell cycle process	0.001505	1	0.1171	1	17	356	WIZ,CRLF3,CARM1,MYBBP1A,ANXA1,CREBBP,SH2B1,RACGAP1,CEP295,CNOT1,SPAST,CENPJ,CEP120,SPHK1,SVIL,TERT,TP53
GO: Biological Process	GO:0006814	sodium ion transport	0.001517	1	0.1171	1	14	265	PER1,SCN3A,FGF11,FGF12,ASIC4,SLC6A6,SLC6A9,SLC6A12,SLC8A1,SLC9A3,TRPM4,SLC9A9,WNK1,GNAS
GO: Biological Process	GO:0090148	membrane fission	0.001552	1	0.1181	1	12	208	PIK3C3,SEPTIN4,EFHC2,RACGAP1,SEPTIN11,KIF13A,SPAST,CUL7,SVIL,PDCD6IP,OPA1,ROCK1
GO: Biological Process	GO:0046599	regulation of centriole replication	0.001709	1	0.1201	1	4	25	CEP295,CENPJ,CEP120,ALMS1
GO: Biological Process	GO:1900242	regulation of synaptic vesicle endocytosis	0.001709	1	0.1201	1	4	25	LRRK2,PICALM,DGKQ,ROCK1
GO: Biological Process	GO:0016202	regulation of striated muscle tissue development	0.001734	1	0.1201	1	6	61	HMGCR,HDAC9,TBX6,TCF7L2,LOX,FLOT1
GO: Biological Process	GO:2000171	negative regulation of dendrite development	0.001756	1	0.1201	1	3	12	CARM1,KIAA0319,SEZ6
GO: Biological Process	GO:0086027	AV node cell to bundle of His cell signaling	0.001756	1	0.1201	1	3	12	RYR2,TRPM4,CACNB2
GO: Biological Process	GO:0086016	AV node cell action potential	0.001756	1	0.1201	1	3	12	RYR2,TRPM4,CACNB2
GO: Biological Process	GO:0003333	amino acid transmembrane transport	0.001779	1	0.1201	1	8	106	SLC43A2,SLC6A6,SLC6A9,SLC6A12,PRKCD,ITGB1,RGS2,SLC7A5
GO: Biological Process	GO:0048705	skeletal system morphogenesis	0.001794	1	0.1201	1	19	426	MATN1,HMGCR,AXIN2,MEN1,RECQL4,PLCB3,CARM1,COL11A1,COL11A2,COL13A1,MTHFD1L,FUZ,MTHFD1,WDR43,GNAS,OCRL,CBS,RIT2,HTT
GO: Biological Process	GO:0010769	regulation of cell morphogenesis involved in differentiation	0.001811	1	0.1201	1	9	131	ENPP2,BAIAP2,PREX1,STAU2,PRKDC,DBN1,CUL7,WASHC2C,OPA1
GO: Biological Process	GO:1905269	positive regulation of chromatin organization	0.001811	1	0.1201	1	9	131	LRRK2,MEN1,KMT2A,OGT,MTF2,GLYR1,PAXBP1,RNF20,TP53
GO: Biological Process	GO:1990778	protein localization to cell periphery	0.00191	1	0.125	1	18	396	LYPLAL1,TSC2,CLIP1,PICALM,TTC7B,BBIP1,PREPL,CSNK2A1,EFR3B,KIF13A,EFCAB7,ITGB1,GNAI1,CACNB2,LRP1,ROCK1,GRIP2,FLOT1
GO: Biological Process	GO:0008354	germ cell migration	0.001987	1	0.1264	1	4	26	RGS14,STAU2,ITGB1,GRIP2
GO: Biological Process	GO:0045722	positive regulation of gluconeogenesis	0.001987	1	0.1264	1	4	26	DDB1,DGAT2,GPT2,TCF7L2
GO: Biological Process	GO:0097061	dendritic spine organization	0.002003	1	0.1264	1	8	108	LRRK2,BAIAP2,PPFIA2,STAU2,CTNND2,TANC2,DBN1,OPA1
GO: Biological Process	GO:0031345	negative regulation of cell projection organization	0.002201	1	0.1279	1	13	246	LRRK2,TSC2,CARM1,PRKCD,ULK2,ITGB1,KIAA0319,TBX6,CAPZB,RIT2,KLK8,LRP1,SEZ6
GO: Biological Process	GO:0048312	intracellular distribution of mitochondria	0.002248	1	0.1279	1	3	13	LRRK2,OGT,OPA1
GO: Biological Process	GO:1902857	positive regulation of non-motile cilium assembly	0.002248	1	0.1279	1	3	13	CENPJ,WRAP73,HTT
GO: Biological Process	GO:0010770	positive regulation of cell morphogenesis involved in differentiation	0.002248	1	0.1279	1	8	110	ENPP2,BAIAP2,PREX1,STAU2,PRKDC,DBN1,CUL7,OPA1
GO: Biological Process	GO:0034138	toll-like receptor 3 signaling pathway	0.002294	1	0.1279	1	4	27	CASP8,LGALS9,CD86,FLOT1
GO: Biological Process	GO:0050769	positive regulation of neurogenesis	0.002372	1	0.1279	1	16	340	MAN2A1,ENPP2,TWF2,PICALM,BAIAP2,RGS14,STAU2,NLK,SPAST,DBN1,CUL7,ACE,DICER1,OPA1,EGR2,LRP1
GO: Biological Process	GO:1901861	regulation of muscle tissue development	0.002405	1	0.1279	1	6	65	HMGCR,HDAC9,TBX6,TCF7L2,LOX,FLOT1
GO: Biological Process	GO:0006865	amino acid transport	0.002434	1	0.1279	1	11	191	SLC43A2,PPFIA2,SLC6A6,SLC6A9,SLC6A12,PRKCD,ITGB1,GRIK1,RGS2,SLC17A5,SLC7A5
GO: Biological Process	GO:0030833	regulation of actin filament polymerization	0.002535	1	0.1279	1	11	192	TWF2,HAX1,BAIAP2,PREX1,PRKCD,SPTB,DBN1,SVIL,WASHC2C,CAPZB,ACTR3B
GO: Biological Process	GO:1903008	organelle disassembly	0.002584	1	0.1279	1	9	138	TSC2,PIK3C3,HAX1,GFM2,SPAST,ATG2A,KIF9,TP53,HTT
GO: Biological Process	GO:0060999	positive regulation of dendritic spine development	0.002599	1	0.1279	1	6	66	TSC2,HNRNPK,BAIAP2,STAU2,DBN1,OPA1
GO: Biological Process	GO:0050807	regulation of synapse organization	0.002604	1	0.1279	1	14	281	LRRK2,TSC2,PICALM,HNRNPK,BAIAP2,PPFIA2,ARF4,STAU2,SEPTIN11,TANC2,DBN1,OPA1,FARP1,KLK8
GO: Biological Process	GO:0033157	regulation of intracellular protein transport	0.002619	1	0.1279	1	15	312	ERBB2,LRRK2,HAX1,OGT,WIPF1,IFI27,PRKCD,EFCAB7,BAD,MTCL1,SEC16B,TCF7L2,CASP8,ICE1,TP53
GO: Biological Process	GO:0030178	negative regulation of Wnt signaling pathway	0.002621	1	0.1279	1	13	251	TSC2,PSMA8,AXIN2,FGF9,FUZ,RNF213,CHD8,C12orf43,NLK,TRABD2B,TCF7L2,PTPRU,LRP1
GO: Biological Process	GO:0018209	peptidyl-serine modification	0.002665	1	0.1288	1	17	376	GGNBP2,LRRK2,HAX1,BCAR3,OGT,CSNK2A1,PRKCD,PKN1,TNKS,PRKDC,NLK,PBK,DGKQ,WNK1,MAMDC2,PIKFYVE,ROCK1
GO: Biological Process	GO:0035162	embryonic hemopoiesis	0.00281	1	0.1334	1	8	114	CCDC134,ENPP2,KMT2A,TNRC6C,HDAC9,TET2,SPTB,CIC
GO: Biological Process	GO:0061640	cytoskeleton-dependent cytokinesis	0.00281	1	0.1334	1	8	114	SEPTIN4,EFHC2,RACGAP1,SEPTIN11,SPAST,CUL7,PDCD6IP,ROCK1
GO: Biological Process	GO:0000910	cytokinesis	0.002857	1	0.1344	1	11	195	PIK3C3,SEPTIN4,EFHC2,RACGAP1,SEPTIN11,KIF13A,SPAST,CUL7,SVIL,PDCD6IP,ROCK1
GO: Biological Process	GO:0015804	neutral amino acid transport	0.002963	1	0.137	1	5	47	SLC43A2,SLC6A6,SLC6A9,RGS2,SLC7A5
GO: Biological Process	GO:0006406	mRNA export from nucleus	0.002966	1	0.137	1	8	115	NUP85,U2AF2,U2AF1,NUP37,CPSF1,NCBP2,SRSF9,EIF5A
GO: Biological Process	GO:0001933	negative regulation of protein phosphorylation	0.003061	1	0.1401	1	19	447	GGNBP2,LRRK2,TSC2,HMGCR,MEN1,UCHL1,HSPA4,OGT,RGS14,IBTK,SLC8A1,PRKCD,PKN1,PRKDC,PBK,DGKQ,WNK1,RGS2,SMAD6
GO: Biological Process	GO:0018105	peptidyl-serine phosphorylation	0.003155	1	0.1424	1	16	350	GGNBP2,LRRK2,HAX1,BCAR3,OGT,CSNK2A1,PRKCD,PKN1,TNKS,PRKDC,NLK,PBK,DGKQ,WNK1,PIKFYVE,ROCK1
GO: Biological Process	GO:0032535	regulation of cellular component size	0.003166	1	0.1424	1	20	482	TWF2,TSC2,PICALM,HAX1,BAIAP2,PREX1,OGT,SLC6A12,PRKCD,ULK2,SPAST,SPTB,DBN1,KIAA0319,SVIL,WASHC2C,PEX11G,CAPZB,ACTR3B,LRP1
GO: Biological Process	GO:0010212	response to ionizing radiation	0.003337	1	0.1464	1	11	199	MEN1,ERCC8,HSF1,ANXA1,POLB,RAD9B,PRKDC,BAD,DBN1,ITGB1,TP53
GO: Biological Process	GO:0061003	positive regulation of dendritic spine morphogenesis	0.00341	1	0.1464	1	4	30	BAIAP2,STAU2,DBN1,OPA1
GO: Biological Process	GO:0060135	maternal process involved in female pregnancy	0.003448	1	0.1464	1	7	93	MEN1,CTSB,ITGB1,CBS,RGS2,LGALS9,DEDD
GO: Biological Process	GO:0043650	dicarboxylic acid biosynthetic process	0.003466	1	0.1464	1	3	15	MTHFD1L,MTHFD1,HTT
GO: Biological Process	GO:0086067	AV node cell to bundle of His cell communication	0.003466	1	0.1464	1	3	15	RYR2,TRPM4,CACNB2
GO: Biological Process	GO:0051693	actin filament capping	0.003559	1	0.1464	1	5	49	TWF2,SPTB,SVIL,WASHC2C,CAPZB
GO: Biological Process	GO:0006836	neurotransmitter transport	0.003563	1	0.1464	1	14	291	LRRK2,NRXN3,PPFIA2,ICA1,PREPL,SLC6A6,SLC6A9,SLC6A12,ITGB1,STXBP2,SPHK1,CACNB2,PCLO,FLOT1
GO: Biological Process	GO:0001890	placenta development	0.0036	1	0.1464	1	11	201	CCDC134,GGNBP2,MEN1,PLCD1,HSF1,ZFAT,SLC8A1,CTSB,CUL7,CASP8,DEDD
GO: Biological Process	GO:0120034	positive regulation of plasma membrane bounded cell projection assembly	0.003659	1	0.1464	1	8	119	TWF2,CCL19,FUZ,CENPJ,DOCK11,CEP120,WRAP73,HTT
GO: Biological Process	GO:0048634	regulation of muscle organ development	0.003754	1	0.1464	1	6	71	HMGCR,HDAC9,TBX6,TCF7L2,LOX,FLOT1
GO: Biological Process	GO:0106027	neuron projection organization	0.003851	1	0.1464	1	8	120	LRRK2,BAIAP2,PPFIA2,STAU2,CTNND2,TANC2,DBN1,OPA1
GO: Biological Process	GO:0098781	ncRNA transcription	0.003851	1	0.1464	1	8	120	POU2F1,NCBP2,CAVIN1,TAF6,ICE1,CCNT2,DEDD,TP53
GO: Biological Process	GO:0031440	regulation of mRNA 3'-end processing	0.003851	1	0.1464	1	4	31	HSF1,NCBP2,PAPOLA,RNF20
GO: Biological Process	GO:1905477	positive regulation of protein localization to membrane	0.003938	1	0.1464	1	9	147	ERBB2,EFCAB7,BAD,ITGB1,MTCL1,CASP8,LRP1,GRIP2,TP53
GO: Biological Process	GO:0006111	regulation of gluconeogenesis	0.004025	1	0.1464	1	6	72	OGT,DGKQ,DDB1,DGAT2,GPT2,TCF7L2
GO: Biological Process	GO:0018205	peptidyl-lysine modification	0.004073	1	0.1464	1	19	459	NUP85,PER1,MEN1,NUP37,KMT2A,SETD3,OGT,MTF2,CREBBP,CHD5,HDAC9,TET2,TRPM4,GLYR1,TAF6,SIRT5,PHF20L1,EGR2,LOX
GO: Biological Process	GO:0050803	regulation of synapse structure or activity	0.004141	1	0.1464	1	14	296	LRRK2,TSC2,PICALM,HNRNPK,BAIAP2,PPFIA2,ARF4,STAU2,SEPTIN11,TANC2,DBN1,OPA1,FARP1,KLK8
GO: Biological Process	GO:1903789	regulation of amino acid transmembrane transport	0.004201	1	0.1464	1	3	16	SLC43A2,ITGB1,RGS2
GO: Biological Process	GO:0060729	intestinal epithelial structure maintenance	0.004201	1	0.1464	1	3	16	TCF7L2,TERT,TP53
GO: Biological Process	GO:0010958	regulation of amino acid import across plasma membrane	0.004201	1	0.1464	1	3	16	SLC43A2,ITGB1,RGS2
GO: Biological Process	GO:0010996	response to auditory stimulus	0.004238	1	0.1464	1	5	51	ERCC8,ABHD12,KIAA0319,CASP8,HTT
GO: Biological Process	GO:0005996	monosaccharide metabolic process	0.004291	1	0.1464	1	15	329	MAN2A1,GSTO1,OGT,H6PD,TKFC,GAA,BAD,DGKQ,DDB1,DGAT2,GPT2,TCF7L2,HECTD4,ENO2,TP53
GO: Biological Process	GO:0008340	determination of adult lifespan	0.004329	1	0.1464	1	4	32	LRRK2,HDAC9,TP53,HTT
GO: Biological Process	GO:0051016	barbed-end actin filament capping	0.004329	1	0.1464	1	4	32	TWF2,SVIL,WASHC2C,CAPZB
GO: Biological Process	GO:0090316	positive regulation of intracellular protein transport	0.004331	1	0.1464	1	11	206	ERBB2,WIPF1,PRKCD,EFCAB7,BAD,MTCL1,SEC16B,TCF7L2,CASP8,ICE1,TP53
GO: Biological Process	GO:0090305	nucleic acid phosphodiester bond hydrolysis	0.004412	1	0.1482	1	15	330	ENPP2,REXO1,CPSF1,HSF1,RAD9B,TBL3,TOE1,PCF11,NCBP2,CSTF3,CNOT1,DDB1,BOP1,APLF,DICER1
GO: Biological Process	GO:0001678	cellular glucose homeostasis	0.004512	1	0.1506	1	12	237	HMGCR,HNRNPK,MEN1,OGT,PDE8B,TRPM4,BAD,ACE,ALMS1,TCF7L2,OPA1,LRP1
GO: Biological Process	GO:0008542	visual learning	0.004608	1	0.1519	1	6	74	HMGCR,KMT2A,RGS14,PDE8B,ITGB1,HTT
GO: Biological Process	GO:0010824	regulation of centrosome duplication	0.004609	1	0.1519	1	5	52	CEP295,CENPJ,CEP120,ALMS1,PDCD6IP
GO: Biological Process	GO:0032386	regulation of intracellular transport	0.004663	1	0.1527	1	18	431	ERBB2,LRRK2,HAX1,OGT,WIPF1,IFI27,NCBP2,ARHGAP1,PRKCD,EFCAB7,BAD,DBN1,MTCL1,SEC16B,TCF7L2,CASP8,ICE1,TP53
GO: Biological Process	GO:0048339	paraxial mesoderm development	0.004846	1	0.1547	1	4	33	KMT2A,TBX6,TEAD1,HTT
GO: Biological Process	GO:0000002	mitochondrial genome maintenance	0.004846	1	0.1547	1	4	33	MRPL17,OPA1,TK2,TP53
GO: Biological Process	GO:1903146	regulation of autophagy of mitochondrion	0.004846	1	0.1547	1	4	33	TSC2,HAX1,TP53,HTT
GO: Biological Process	GO:0097581	lamellipodium organization	0.004871	1	0.1547	1	7	99	NUP85,ENPP2,TWF2,SH2B1,ITGB1,CAPZB,SRGAP2
GO: Biological Process	GO:0061448	connective tissue development	0.004888	1	0.1547	1	18	433	ENPP2,MATN1,SLC25A25,AXIN2,FGF9,PLCB3,CARM1,UXS1,COL11A1,COL11A2,TRPM4,UMODL1,DGAT2,GNAS,CBS,DICER1,LOX,HTT
GO: Biological Process	GO:0060538	skeletal muscle organ development	0.004922	1	0.1547	1	15	334	ERBB2,HMGCR,CARM1,SLC8A1,ASL,CTSB,HDAC9,SVIL,TBX6,SIN3B,TCF7L2,LAMB2,CCNT2,EGR2,FLOT1
GO: Biological Process	GO:0048706	embryonic skeletal system development	0.004933	1	0.1547	1	14	302	HMGCR,MEN1,FGF9,PLCB3,COL11A1,MTHFD1L,FUZ,MTHFD1,DLK1,WDR43,GNAS,OCRL,RIT2,HTT
GO: Biological Process	GO:0030953	astral microtubule organization	0.005022	1	0.1565	1	3	17	XIAP,CENPJ,CEP120
GO: Biological Process	GO:0007626	locomotory behavior	0.005057	1	0.1566	1	15	335	PENK,LRRK2,UCHL1,FGF12,KLC2,SPG11,SLC6A9,ASL,ABHD12,GAA,DBN1,DIO3,SIN3B,HTT,SEZ6
GO: Biological Process	GO:0120032	regulation of plasma membrane bounded cell projection assembly	0.00516	1	0.1589	1	13	272	TWF2,CCL19,FUZ,STAU2,PRKCD,CRB2,CENPJ,DOCK11,DBN1,CEP120,WRAP73,CAPZB,HTT
GO: Biological Process	GO:0031122	cytoplasmic microtubule organization	0.005252	1	0.1597	1	6	76	CLIP1,XIAP,TUBGCP6,SPAST,CENPJ,CEP120
GO: Biological Process	GO:0008064	regulation of actin polymerization or depolymerization	0.005359	1	0.1597	1	11	212	TWF2,HAX1,BAIAP2,PREX1,PRKCD,SPTB,DBN1,SVIL,WASHC2C,CAPZB,ACTR3B
GO: Biological Process	GO:1903311	regulation of mRNA metabolic process	0.005366	1	0.1597	1	16	370	U2AF2,PSMA8,HNRNPK,AXIN2,METTL16,HSF1,TNRC6C,NCBP2,SAFB2,PRKCD,SRSF9,CNOT1,PAPOLA,DICER1,RNF20,ROCK1
GO: Biological Process	GO:0019318	hexose metabolic process	0.005372	1	0.1597	1	14	305	MAN2A1,OGT,H6PD,TKFC,GAA,BAD,DGKQ,DDB1,DGAT2,GPT2,TCF7L2,HECTD4,ENO2,TP53
GO: Biological Process	GO:0046364	monosaccharide biosynthetic process	0.005416	1	0.1597	1	8	127	GSTO1,OGT,DGKQ,DDB1,DGAT2,GPT2,TCF7L2,ENO2
GO: Biological Process	GO:0006479	protein methylation	0.005547	1	0.1597	1	11	213	MEN1,KMT2A,SETD3,CARM1,OGT,MTF2,CREBBP,CHD5,TET2,PAXBP1,RNF20
GO: Biological Process	GO:0008213	protein alkylation	0.005547	1	0.1597	1	11	213	MEN1,KMT2A,SETD3,CARM1,OGT,MTF2,CREBBP,CHD5,TET2,PAXBP1,RNF20
GO: Biological Process	GO:0030177	positive regulation of Wnt signaling pathway	0.005547	1	0.1597	1	11	213	LRRK2,PSMA8,AXIN2,FGF9,XIAP,CSNK2A1,TNKS,NLK,TRPM4,WNK1,TERT
GO: Biological Process	GO:0021987	cerebral cortex development	0.005559	1	0.1597	1	9	155	HNRNPK,CSNK2A1,BAD,CEP120,GNG12,TRAPPC9,SRGAP2,DICER1,LRP1
GO: Biological Process	GO:0030837	negative regulation of actin filament polymerization	0.005597	1	0.1597	1	6	77	TWF2,PRKCD,SPTB,SVIL,WASHC2C,CAPZB
GO: Biological Process	GO:0006353	DNA-templated transcription, termination	0.005597	1	0.1597	1	6	77	CPSF1,PCF11,NCBP2,CSTF3,CAVIN1,PAPOLA
GO: Biological Process	GO:0060491	regulation of cell projection assembly	0.005815	1	0.1597	1	13	276	TWF2,CCL19,FUZ,STAU2,PRKCD,CRB2,CENPJ,DOCK11,DBN1,CEP120,WRAP73,CAPZB,HTT
GO: Biological Process	GO:0030041	actin filament polymerization	0.00594	1	0.1597	1	11	215	TWF2,HAX1,BAIAP2,PREX1,PRKCD,SPTB,DBN1,SVIL,WASHC2C,CAPZB,ACTR3B
GO: Biological Process	GO:0071333	cellular response to glucose stimulus	0.00594	1	0.1597	1	11	215	HMGCR,HNRNPK,MEN1,OGT,PDE8B,TRPM4,BAD,ACE,TCF7L2,OPA1,LRP1
GO: Biological Process	GO:0030832	regulation of actin filament length	0.00594	1	0.1597	1	11	215	TWF2,HAX1,BAIAP2,PREX1,PRKCD,SPTB,DBN1,SVIL,WASHC2C,CAPZB,ACTR3B
GO: Biological Process	GO:0010665	regulation of cardiac muscle cell apoptotic process	0.005959	1	0.1597	1	6	78	HMGCR,HSF1,RGL2,SIRT5,EIF5A,TP53
GO: Biological Process	GO:1903421	regulation of synaptic vesicle recycling	0.006	1	0.1597	1	4	35	LRRK2,PICALM,DGKQ,ROCK1
GO: Biological Process	GO:0044331	cell-cell adhesion mediated by cadherin	0.006	1	0.1597	1	4	35	MMP24,PTPRU,FLOT1,HTT
GO: Biological Process	GO:0008154	actin polymerization or depolymerization	0.006035	1	0.1597	1	12	246	TWF2,HAX1,BAIAP2,PREX1,WIPF1,PRKCD,SPTB,DBN1,SVIL,WASHC2C,CAPZB,ACTR3B
GO: Biological Process	GO:0032886	regulation of microtubule-based process	0.006167	1	0.1597	1	13	278	ERBB2,CLIP1,CEP295,SPAST,CENPJ,PHLDB1,CEP120,ALMS1,GNAI1,PDCD6IP,CAPZB,RASSF7,ROCK1
GO: Biological Process	GO:0030835	negative regulation of actin filament depolymerization	0.006329	1	0.1597	1	5	56	TWF2,SPTB,SVIL,WASHC2C,CAPZB
GO: Biological Process	GO:0030032	lamellipodium assembly	0.006337	1	0.1597	1	6	79	NUP85,TWF2,SH2B1,ITGB1,CAPZB,SRGAP2
GO: Biological Process	GO:0010171	body morphogenesis	0.006337	1	0.1597	1	6	79	FUZ,SPECC1,CREBBP,PHLDB1,GNAS,TCF7L2
GO: Biological Process	GO:0071331	cellular response to hexose stimulus	0.006355	1	0.1597	1	11	217	HMGCR,HNRNPK,MEN1,OGT,PDE8B,TRPM4,BAD,ACE,TCF7L2,OPA1,LRP1
GO: Biological Process	GO:0051899	membrane depolarization	0.006361	1	0.1597	1	7	104	LRRK2,SCN3A,FGF12,SLC8A1,TRPM4,CACNB2,GRIK1
GO: Biological Process	GO:1902107	positive regulation of leukocyte differentiation	0.00657	1	0.1602	1	11	218	HAX1,CCL19,ANXA1,PRKDC,BAD,DLK1,GNAS,CASP8,CBFB,LGALS9,CD86
GO: Biological Process	GO:0032388	positive regulation of intracellular transport	0.006625	1	0.1602	1	12	249	ERBB2,WIPF1,NCBP2,PRKCD,EFCAB7,BAD,MTCL1,SEC16B,TCF7L2,CASP8,ICE1,TP53
GO: Biological Process	GO:0030100	regulation of endocytosis	0.006726	1	0.1602	1	13	281	LRRK2,TSC2,PICALM,HNRNPK,CCL19,EPN2,DGKQ,ITGB1,SPHK1,RIT2,LRP1,ROCK1,FLOT1
GO: Biological Process	GO:0046824	positive regulation of nucleocytoplasmic transport	0.006733	1	0.1602	1	6	80	WIPF1,NCBP2,PRKCD,EFCAB7,TCF7L2,TP53
GO: Biological Process	GO:0045787	positive regulation of cell cycle	0.006788	1	0.1602	1	19	482	WIZ,CRLF3,HSF1,CARM1,MYBBP1A,ANXA1,CREBBP,SH2B1,RACGAP1,CEP295,CNOT1,SPAST,CENPJ,CEP120,SPHK1,SVIL,TERT,CCNT2,TP53
GO: Biological Process	GO:1902850	microtubule cytoskeleton organization involved in mitosis	0.006791	1	0.1602	1	10	189	XIAP,EFHC2,RACGAP1,TNKS,SPAST,ITGB1,WRAP73,GNAI1,PDCD6IP,HTT
GO: Biological Process	GO:1903708	positive regulation of hemopoiesis	0.006792	1	0.1602	1	11	219	HAX1,CCL19,ANXA1,PRKDC,BAD,DLK1,GNAS,CASP8,CBFB,LGALS9,CD86
GO: Biological Process	GO:0043277	apoptotic cell clearance	0.006821	1	0.1602	1	5	57	MFGE8,ANXA1,SPG11,RHOBTB2,LRP1
GO: Biological Process	GO:0046854	phosphatidylinositol phosphate biosynthetic process	0.006821	1	0.1602	1	5	57	BPNT1,TTC7B,PIK3C3,EFR3B,PIKFYVE
GO: Biological Process	GO:0009749	response to glucose	0.006882	1	0.1602	1	14	314	HMGCR,HNRNPK,MEN1,OGT,SLC8A1,PDE8B,PRKCD,CTSB,TRPM4,BAD,ACE,TCF7L2,OPA1,LRP1
GO: Biological Process	GO:0098657	import into cell	0.006921	1	0.1602	1	13	282	SLC43A2,SLC6A6,SLC6A9,SLC8A1,SLC9A3,PRKCD,TRPM4,SLC9A9,WNK1,ITGB1,RGS2,SLC7A5,FLOT1
GO: Biological Process	GO:1903829	positive regulation of protein localization	0.006921	1	0.1602	1	15	347	ERBB2,HNRNPK,OGT,PRKCD,EFCAB7,BAD,ITGB1,GNAI1,MTCL1,CASP8,TERT,LRP1,ROCK1,GRIP2,TP53
GO: Biological Process	GO:0071763	nuclear membrane organization	0.006937	1	0.1602	1	3	19	TMEM43,REEP3,TMPO
GO: Biological Process	GO:0038183	bile acid signaling pathway	0.006937	1	0.1602	1	3	19	ACAT2,HMGCR,DGAT2
GO: Biological Process	GO:0019896	axonal transport of mitochondrion	0.006937	1	0.1602	1	3	19	UCHL1,SPAST,OPA1
GO: Biological Process	GO:0086066	atrial cardiac muscle cell to AV node cell communication	0.006937	1	0.1602	1	3	19	RYR2,TRPM4,CACNB2
GO: Biological Process	GO:0086026	atrial cardiac muscle cell to AV node cell signaling	0.006937	1	0.1602	1	3	19	RYR2,TRPM4,CACNB2
GO: Biological Process	GO:0086014	atrial cardiac muscle cell action potential	0.006937	1	0.1602	1	3	19	RYR2,TRPM4,CACNB2
GO: Biological Process	GO:0051099	positive regulation of binding	0.007019	1	0.1605	1	11	220	LRRK2,MEN1,HSF1,HSPA4,ACE,TCF7L2,RFNG,TERT,LGALS9,LRP1,FLOT1
GO: Biological Process	GO:0071326	cellular response to monosaccharide stimulus	0.007019	1	0.1605	1	11	220	HMGCR,HNRNPK,MEN1,OGT,PDE8B,TRPM4,BAD,ACE,TCF7L2,OPA1,LRP1
GO: Biological Process	GO:0002028	regulation of sodium ion transport	0.007044	1	0.1605	1	7	106	PER1,FGF11,FGF12,SLC8A1,SLC9A3,WNK1,GNAS
GO: Biological Process	GO:0010977	negative regulation of neuron projection development	0.007292	1	0.164	1	10	191	LRRK2,TSC2,CARM1,ULK2,KIAA0319,TBX6,RIT2,KLK8,LRP1,SEZ6
GO: Biological Process	GO:0051489	regulation of filopodium assembly	0.007338	1	0.164	1	5	58	STAU2,PRKCD,DOCK11,DBN1,CAPZB
GO: Biological Process	GO:0051588	regulation of neurotransmitter transport	0.007363	1	0.164	1	9	162	LRRK2,NRXN3,PPFIA2,ICA1,PREPL,ITGB1,SPHK1,CACNB2,FLOT1
GO: Biological Process	GO:0071901	negative regulation of protein serine/threonine kinase activity	0.007363	1	0.164	1	9	162	TSC2,HMGCR,MEN1,UCHL1,RGS14,SLC8A1,PRKCD,WNK1,RGS2
GO: Biological Process	GO:0043414	macromolecule methylation	0.007383	1	0.164	1	16	383	ZFP57,MEN1,KMT2A,METTL16,SETD3,CARM1,OGT,MTF2,CREBBP,CHD5,TET2,DUBR,GNAS,PAXBP1,RNF20,H2AZ1
GO: Biological Process	GO:0051258	protein polymerization	0.007465	1	0.164	1	15	350	TWF2,CLIP1,HAX1,BAIAP2,PREX1,TUBGCP6,PRKCD,CENPJ,SPTB,DBN1,SVIL,WASHC2C,CAPZB,ACTR3B,OPA1
GO: Biological Process	GO:0001837	epithelial to mesenchymal transition	0.007554	1	0.164	1	10	192	ERBB2,TSC2,AXIN2,FUZ,CRB2,CUL7,PHLDB1,TCF7L2,RGS2,ROCK1
GO: Biological Process	GO:0031589	cell-substrate adhesion	0.007567	1	0.164	1	17	418	ENPP2,MEN1,PREX1,COL13A1,PPFIA2,ITGA2B,DBN1,ITGB1,ITGB7,ZYX,WASHC2C,LAMB2,SRGAP2,LRP1,ROCK1,MSLN,SMAD6
GO: Biological Process	GO:0010662	regulation of striated muscle cell apoptotic process	0.007577	1	0.164	1	6	82	HMGCR,HSF1,RGL2,SIRT5,EIF5A,TP53
GO: Biological Process	GO:0010659	cardiac muscle cell apoptotic process	0.007577	1	0.164	1	6	82	HMGCR,HSF1,RGL2,SIRT5,EIF5A,TP53
GO: Biological Process	GO:0071479	cellular response to ionizing radiation	0.007577	1	0.164	1	6	82	HSF1,RAD9B,BAD,DBN1,ITGB1,TP53
GO: Biological Process	GO:0046847	filopodium assembly	0.007577	1	0.164	1	6	82	STAU2,PRKCD,DOCK11,DBN1,CAPZB,SRGAP2
GO: Biological Process	GO:0055001	muscle cell development	0.007845	1	0.1685	1	15	352	ERBB2,GRK3,UCHL1,CARM1,SLC8A1,HDAC9,ITGB1,NFATC2,CAPZB,CBFB,RGS2,DICER1,OPA1,LOX,SMAD6
GO: Biological Process	GO:0046605	regulation of centrosome cycle	0.007883	1	0.1685	1	5	59	CEP295,CENPJ,CEP120,ALMS1,PDCD6IP
GO: Biological Process	GO:0051646	mitochondrion localization	0.007883	1	0.1685	1	5	59	LRRK2,UCHL1,OGT,SPAST,OPA1
GO: Biological Process	GO:0000281	mitotic cytokinesis	0.008027	1	0.1696	1	6	83	EFHC2,RACGAP1,SPAST,CUL7,PDCD6IP,ROCK1
GO: Biological Process	GO:0031468	nuclear membrane reassembly	0.008036	1	0.1696	1	3	20	SPAST,REEP3,TMPO
GO: Biological Process	GO:0032252	secretory granule localization	0.008036	1	0.1696	1	3	20	PPFIA2,TANC2,TCF7L2
GO: Biological Process	GO:0071166	ribonucleoprotein complex localization	0.008091	1	0.1696	1	8	136	NUP85,U2AF2,U2AF1,NUP37,CPSF1,NCBP2,SRSF9,EIF5A
GO: Biological Process	GO:0048675	axon extension	0.008098	1	0.1696	1	10	194	TWF2,COL4A6,SPG11,ULK2,SPAST,DBN1,ITGB1,KIAA0319,LAMB2,LRP1
GO: Biological Process	GO:1990138	neuron projection extension	0.008178	1	0.1701	1	12	256	TWF2,PICALM,HNRNPK,COL4A6,SPG11,ULK2,SPAST,DBN1,ITGB1,KIAA0319,LAMB2,LRP1
GO: Biological Process	GO:0048704	embryonic skeletal system morphogenesis	0.008421	1	0.1701	1	12	257	HMGCR,MEN1,PLCB3,COL11A1,MTHFD1L,FUZ,MTHFD1,WDR43,GNAS,OCRL,RIT2,HTT
GO: Biological Process	GO:0048762	mesenchymal cell differentiation	0.008445	1	0.1701	1	15	355	ERBB2,TSC2,HMGCR,AXIN2,FUZ,CRB2,KCTD1,CUL7,PHLDB1,TCF7L2,CAPZB,OCRL,RGS2,DICER1,ROCK1
GO: Biological Process	GO:0010259	multicellular organism aging	0.008455	1	0.1701	1	5	60	LRRK2,GRK3,HDAC9,TP53,HTT
GO: Biological Process	GO:0032271	regulation of protein polymerization	0.00867	1	0.1705	1	12	258	TWF2,CLIP1,HAX1,BAIAP2,PREX1,PRKCD,SPTB,DBN1,SVIL,WASHC2C,CAPZB,ACTR3B
GO: Biological Process	GO:0086010	membrane depolarization during action potential	0.008827	1	0.173	1	4	39	SCN3A,SLC8A1,TRPM4,CACNB2
GO: Biological Process	GO:0050684	regulation of mRNA processing	0.008903	1	0.1738	1	9	167	U2AF2,HNRNPK,METTL16,HSF1,NCBP2,SAFB2,SRSF9,PAPOLA,RNF20
GO: Biological Process	GO:0050775	positive regulation of dendrite morphogenesis	0.009055	1	0.1754	1	5	61	BAIAP2,STAU2,DBN1,CUL7,OPA1
GO: Biological Process	GO:0021591	ventricular system development	0.009055	1	0.1754	1	5	61	CCDC134,ZIC4,CRB2,RFNG,DICER1
GO: Biological Process	GO:0009746	response to hexose	0.009167	1	0.1756	1	14	325	HMGCR,HNRNPK,MEN1,OGT,SLC8A1,PDE8B,PRKCD,CTSB,TRPM4,BAD,ACE,TCF7L2,OPA1,LRP1
GO: Biological Process	GO:0033044	regulation of chromosome organization	0.009167	1	0.1756	1	14	325	LRRK2,STN1,AXIN2,MEN1,RECQL4,KMT2A,OGT,MTF2,TNKS,GLYR1,PAXBP1,YLPM1,RNF20,TP53
GO: Biological Process	GO:0060192	negative regulation of lipase activity	0.009232	1	0.1756	1	3	21	ANXA1,HDAC9,RGS2
GO: Biological Process	GO:0048311	mitochondrion distribution	0.009232	1	0.1756	1	3	21	LRRK2,OGT,OPA1
GO: Biological Process	GO:1900221	regulation of amyloid-beta clearance	0.009232	1	0.1756	1	3	21	HMGCR,LRP1,ROCK1
GO: Biological Process	GO:0010658	striated muscle cell apoptotic process	0.009491	1	0.1792	1	6	86	HMGCR,HSF1,RGL2,SIRT5,EIF5A,TP53
GO: Biological Process	GO:0060350	endochondral bone morphogenesis	0.009491	1	0.1792	1	6	86	MATN1,AXIN2,CARM1,COL13A1,GNAS,CBS
GO: Biological Process	GO:0006888	endoplasmic reticulum to Golgi vesicle-mediated transport	0.00963	1	0.18	1	11	230	LRRK2,ARF4,SPAST,SPTB,ARFGAP3,TRAPPC9,DYNC1I1,SEC16B,CAPZB,ACTR1A,HTT
GO: Biological Process	GO:0048641	regulation of skeletal muscle tissue development	0.009648	1	0.18	1	4	40	HMGCR,TBX6,TCF7L2,FLOT1
GO: Biological Process	GO:0070528	protein kinase C signaling	0.009648	1	0.18	1	4	40	DGKQ,CAPZB,FLOT1,SEZ6
GO: Biological Process	GO:0032970	regulation of actin filament-based process	0.009672	1	0.18	1	18	464	TWF2,RYR2,HAX1,BAIAP2,PREX1,STAU2,PRKCD,TRPM4,SPTB,DBN1,ALMS1,RHOBTB2,SVIL,WASHC2C,CAPZB,ACTR3B,LRP1,ROCK1
GO: Biological Process	GO:2001252	positive regulation of chromosome organization	0.009914	1	0.1813	1	10	200	LRRK2,MEN1,KMT2A,OGT,MTF2,TNKS,GLYR1,PAXBP1,RNF20,TP53
GO: Biological Process	GO:0007611	learning or memory	0.009987	1	0.1813	1	15	362	PAIP2,HMGCR,PICALM,NRXN3,KMT2A,CHD8,ARF4,RGS14,PDE8B,CTNND2,ITGB1,CIC,EGR2,KLK8,HTT
GO: Biological Process	GO:0006006	glucose metabolic process	0.01	1	0.1813	1	12	263	OGT,H6PD,GAA,BAD,DGKQ,DDB1,DGAT2,GPT2,TCF7L2,HECTD4,ENO2,TP53
GO: Biological Process	GO:0030903	notochord development	0.01002	1	0.1813	1	6	87	COL13A1,CAVIN1,CRB2,TBX2,TEAD1,HPS5
GO: Biological Process	GO:0046942	carboxylic acid transport	0.01022	1	0.1813	1	15	363	SLC43A2,SLCO2B1,ANXA1,PPFIA2,SLC6A6,SLC6A9,SLC6A12,PRKCD,ACE,ITGB1,GRIK1,RGS2,SLC17A5,SLC7A5,TP53
GO: Biological Process	GO:0048701	embryonic cranial skeleton morphogenesis	0.01024	1	0.1813	1	10	201	HMGCR,PLCB3,MTHFD1L,FUZ,MTHFD1,WDR43,GNAS,OCRL,RIT2,HTT
GO: Biological Process	GO:0030198	extracellular matrix organization	0.0105	1	0.1813	1	18	468	MATN1,COL22A1,COL4A6,UXS1,COL11A1,COL11A2,COL13A1,ITGA2B,ITGB1,ITGB7,MMP24,KIF9,PHLDB1,LAMB2,ADAMTS10,LOX,LRP1,FLOT1
GO: Biological Process	GO:0007265	Ras protein signal transduction	0.01051	1	0.1813	1	17	433	ERBB2,TRIO,RHOJ,BRAP,BAIAP2,PREX1,OGT,ARHGAP1,ITGB1,G3BP2,RGL2,RALGAPA2,RIT2,FARP1,ROCK1,FLOT1,TP53
GO: Biological Process	GO:0071711	basement membrane organization	0.01052	1	0.1813	1	4	41	COL4A6,ITGB1,PHLDB1,LAMB2
GO: Biological Process	GO:0097242	amyloid-beta clearance	0.01052	1	0.1813	1	4	41	HMGCR,PICALM,LRP1,ROCK1
GO: Biological Process	GO:0046825	regulation of protein export from nucleus	0.01052	1	0.1813	1	4	41	WIPF1,IFI27,TCF7L2,TP53
GO: Biological Process	GO:0032780	negative regulation of ATP-dependent activity	0.01053	1	0.1813	1	3	22	DBN1,PXK,TP53
GO: Biological Process	GO:0080182	histone H3-K4 trimethylation	0.01053	1	0.1813	1	3	22	KMT2A,OGT,TET2
GO: Biological Process	GO:1900363	regulation of mRNA polyadenylation	0.01053	1	0.1813	1	3	22	HSF1,NCBP2,RNF20
GO: Biological Process	GO:0021538	epithalamus development	0.01053	1	0.1813	1	3	22	ULK2,TBX2,TCF7L2
GO: Biological Process	GO:0090501	RNA phosphodiester bond hydrolysis	0.01068	1	0.1813	1	9	172	CPSF1,TBL3,TOE1,PCF11,NCBP2,CSTF3,CNOT1,BOP1,DICER1
GO: Biological Process	GO:0043062	extracellular structure organization	0.01071	1	0.1813	1	18	469	MATN1,COL22A1,COL4A6,UXS1,COL11A1,COL11A2,COL13A1,ITGA2B,ITGB1,ITGB7,MMP24,KIF9,PHLDB1,LAMB2,ADAMTS10,LOX,LRP1,FLOT1
GO: Biological Process	GO:0019751	polyol metabolic process	0.01078	1	0.1813	1	8	143	BPNT1,GRK3,PLCB3,PLCD1,TKFC,DGAT2,SPHK1,OCRL
GO: Biological Process	GO:0010717	regulation of epithelial to mesenchymal transition	0.0108	1	0.1813	1	7	115	TSC2,AXIN2,FUZ,CRB2,PHLDB1,TCF7L2,RGS2
GO: Biological Process	GO:0048703	embryonic viscerocranium morphogenesis	0.0108	1	0.1813	1	7	115	HMGCR,PLCB3,MTHFD1L,MTHFD1,WDR43,RIT2,HTT
GO: Biological Process	GO:0006094	gluconeogenesis	0.0108	1	0.1813	1	7	115	OGT,DGKQ,DDB1,DGAT2,GPT2,TCF7L2,ENO2
GO: Biological Process	GO:0099643	signal release from synapse	0.01086	1	0.1813	1	11	234	LRRK2,NRXN3,PPFIA2,ICA1,PREPL,SLC6A9,ITGB1,STXBP2,SPHK1,CACNB2,PCLO
GO: Biological Process	GO:0007269	neurotransmitter secretion	0.01086	1	0.1813	1	11	234	LRRK2,NRXN3,PPFIA2,ICA1,PREPL,SLC6A9,ITGB1,STXBP2,SPHK1,CACNB2,PCLO
GO: Biological Process	GO:0035282	segmentation	0.01093	1	0.1813	1	10	203	AXIN2,MTF2,EFHC2,PRKDC,CRB2,TBX6,PTPRU,RFNG,EGR2,TP53
GO: Biological Process	GO:0007266	Rho protein signal transduction	0.01093	1	0.1813	1	10	203	TRIO,RHOJ,BAIAP2,PREX1,ARHGAP1,ITGB1,RIT2,FARP1,ROCK1,FLOT1
GO: Biological Process	GO:0046638	positive regulation of alpha-beta T cell differentiation	0.01103	1	0.1813	1	5	64	CCL19,ANXA1,CBFB,LGALS9,CD86
GO: Biological Process	GO:0031060	regulation of histone methylation	0.01114	1	0.1813	1	6	89	MEN1,KMT2A,OGT,MTF2,PAXBP1,RNF20
GO: Biological Process	GO:1904888	cranial skeletal system development	0.01118	1	0.1813	1	12	267	HMGCR,PLCB3,MTHFD1L,FUZ,MTHFD1,WDR43,GNAS,USP24,OCRL,DICER1,RIT2,HTT
GO: Biological Process	GO:0006405	RNA export from nucleus	0.01121	1	0.1813	1	8	144	NUP85,U2AF2,U2AF1,NUP37,CPSF1,NCBP2,SRSF9,EIF5A
GO: Biological Process	GO:0007612	learning	0.01129	1	0.1813	1	10	204	HMGCR,NRXN3,KMT2A,ARF4,RGS14,PDE8B,CTNND2,ITGB1,CIC,HTT
GO: Biological Process	GO:1903312	negative regulation of mRNA metabolic process	0.01129	1	0.1813	1	7	116	U2AF2,HNRNPK,AXIN2,METTL16,SRSF9,DICER1,RNF20
GO: Biological Process	GO:0045229	external encapsulating structure organization	0.01138	1	0.1813	1	18	472	MATN1,COL22A1,COL4A6,UXS1,COL11A1,COL11A2,COL13A1,ITGA2B,ITGB1,ITGB7,MMP24,KIF9,PHLDB1,LAMB2,ADAMTS10,LOX,LRP1,FLOT1
GO: Biological Process	GO:1903429	regulation of cell maturation	0.01144	1	0.1813	1	4	42	LRRK2,TBX6,OPA1,GRIP2
GO: Biological Process	GO:0003018	vascular process in circulatory system	0.01145	1	0.1813	1	14	334	SLCO2B1,PLCB3,SLC6A6,SLC6A9,SLC8A1,TRPM4,ACE,CBS,RGS2,LRP1,SLC7A5,ROCK1,GRIP2,SMAD6
GO: Biological Process	GO:0071322	cellular response to carbohydrate stimulus	0.01152	1	0.1813	1	11	236	HMGCR,HNRNPK,MEN1,OGT,PDE8B,TRPM4,BAD,ACE,TCF7L2,OPA1,LRP1
GO: Biological Process	GO:1904951	positive regulation of establishment of protein localization	0.01163	1	0.1813	1	16	403	ERBB2,WIPF1,PRKCD,CEP295,EFCAB7,TRPM4,CENPJ,BAD,CEP120,MTCL1,SEC16B,TCF7L2,CASP8,ICE1,LRP1,TP53
GO: Biological Process	GO:0051962	positive regulation of nervous system development	0.01163	1	0.1813	1	16	403	MAN2A1,ENPP2,TWF2,PICALM,BAIAP2,RGS14,STAU2,NLK,SPAST,DBN1,CUL7,ACE,DICER1,OPA1,EGR2,LRP1
GO: Biological Process	GO:0043244	regulation of protein-containing complex disassembly	0.01165	1	0.1813	1	8	145	TWF2,PCF11,SPAST,SPTB,SVIL,WASHC2C,CAPZB,EIF5A
GO: Biological Process	GO:0043407	negative regulation of MAP kinase activity	0.01173	1	0.1813	1	6	90	TSC2,HMGCR,UCHL1,RGS14,PRKCD,RGS2
GO: Biological Process	GO:0030834	regulation of actin filament depolymerization	0.01175	1	0.1813	1	5	65	TWF2,SPTB,SVIL,WASHC2C,CAPZB
GO: Biological Process	GO:0051098	regulation of binding	0.01184	1	0.1813	1	18	474	HJURP,LRRK2,HNRNPK,MEN1,HSF1,HSPA4,CARM1,PRKCD,TNKS,ACE,TCF7L2,RFNG,TERT,LGALS9,LOX,LRP1,ROCK1,FLOT1
GO: Biological Process	GO:0032259	methylation	0.01191	1	0.1813	1	17	439	ZFP57,MEN1,KMT2A,METTL16,SETD3,GSTO1,CARM1,OGT,MTF2,CREBBP,CHD5,TET2,DUBR,GNAS,PAXBP1,RNF20,H2AZ1
GO: Biological Process	GO:0010763	positive regulation of fibroblast migration	0.01192	1	0.1813	1	3	23	TSC2,SLC8A1,ITGB1
GO: Biological Process	GO:0010566	regulation of ketone biosynthetic process	0.01192	1	0.1813	1	3	23	H6PD,DGKQ,SIRT5
GO: Biological Process	GO:0051481	negative regulation of cytosolic calcium ion concentration	0.01192	1	0.1813	1	3	23	RYR2,SLC8A1,LRP1
GO: Biological Process	GO:0010881	regulation of cardiac muscle contraction by regulation of the release of sequestered calcium ion	0.01192	1	0.1813	1	3	23	RYR2,GSTO1,SLC8A1
GO: Biological Process	GO:0086012	membrane depolarization during cardiac muscle cell action potential	0.01192	1	0.1813	1	3	23	SLC8A1,TRPM4,CACNB2
GO: Biological Process	GO:1900006	positive regulation of dendrite development	0.01192	1	0.1813	1	3	23	CLIP1,OPA1,SEZ6
GO: Biological Process	GO:0031214	biomineral tissue development	0.01203	1	0.1824	1	10	206	MATN1,TCIRG1,AXIN2,SLC8A1,TRPM4,DLK1,TCF7L2,DICER1,LOX,ROCK1
GO: Biological Process	GO:0032411	positive regulation of transporter activity	0.01211	1	0.1826	1	8	146	RYR2,KMT2A,GSTO1,SLC6A9,PRKCD,WNK1,CACNB2,HTT
GO: Biological Process	GO:0035601	protein deacylation	0.01211	1	0.1826	1	8	146	LYPLAL1,LRRK2,PER1,ABHD12,HDAC9,SIN3B,SIRT5,TP53
GO: Biological Process	GO:0048638	regulation of developmental growth	0.01232	1	0.1852	1	18	476	TWF2,PICALM,HNRNPK,MEN1,FGF9,HSF1,PRKDC,ULK2,SPAST,DBN1,KIAA0319,ALMS1,DIO3,GNAS,TBX2,TCF7L2,RGS2,LRP1
GO: Biological Process	GO:0035176	social behavior	0.0125	1	0.1874	1	5	66	TSC2,NRXN3,CHD8,CIC,HTT
GO: Biological Process	GO:0110148	biomineralization	0.0128	1	0.1908	1	10	208	MATN1,TCIRG1,AXIN2,SLC8A1,TRPM4,DLK1,TCF7L2,DICER1,LOX,ROCK1
GO: Biological Process	GO:0022604	regulation of cell morphogenesis	0.01285	1	0.1908	1	15	373	RHOJ,ENPP2,PICALM,HNRNPK,BAIAP2,PREX1,ANXA1,STAU2,PRKDC,DBN1,CUL7,RHOBTB2,WASHC2C,CAPZB,OPA1
GO: Biological Process	GO:0019319	hexose biosynthetic process	0.01287	1	0.1908	1	7	119	OGT,DGKQ,DDB1,DGAT2,GPT2,TCF7L2,ENO2
GO: Biological Process	GO:0032392	DNA geometric change	0.01287	1	0.1908	1	7	119	ERCC8,RECQL4,ANXA1,CHD8,CHD5,DDB1,TP53
GO: Biological Process	GO:0061178	regulation of insulin secretion involved in cellular response to glucose stimulus	0.01297	1	0.1912	1	6	92	HMGCR,PDE8B,TRPM4,BAD,TCF7L2,LRP1
GO: Biological Process	GO:0032272	negative regulation of protein polymerization	0.01297	1	0.1912	1	6	92	TWF2,PRKCD,SPTB,SVIL,WASHC2C,CAPZB
GO: Biological Process	GO:0007059	chromosome segregation	0.01314	1	0.1931	1	15	374	HJURP,AXIN2,NUP37,RECQL4,C14orf39,XIAP,RGS14,CSNK2A1,RACGAP1,TNKS,WRAP73,MMS19,PDCD6IP,CDCA8,ARL8B
GO: Biological Process	GO:0051216	cartilage development	0.0132	1	0.1933	1	14	340	ENPP2,MATN1,AXIN2,FGF9,PLCB3,CARM1,UXS1,COL11A1,COL11A2,GNAS,CBS,DICER1,LOX,HTT
GO: Biological Process	GO:0050890	cognition	0.01323	1	0.1933	1	16	409	PAIP2,HMGCR,PICALM,NRXN3,KMT2A,CHD8,ARF4,RGS14,PDE8B,CTNND2,ITGB1,CIC,GNAS,EGR2,KLK8,HTT
GO: Biological Process	GO:0090030	regulation of steroid hormone biosynthetic process	0.01341	1	0.1941	1	3	24	H6PD,PDE8B,DGKQ
GO: Biological Process	GO:0046827	positive regulation of protein export from nucleus	0.01341	1	0.1941	1	3	24	WIPF1,TCF7L2,TP53
GO: Biological Process	GO:0043372	positive regulation of CD4-positive, alpha-beta T cell differentiation	0.01343	1	0.1941	1	4	44	CCL19,ANXA1,LGALS9,CD86
GO: Biological Process	GO:0110053	regulation of actin filament organization	0.01343	1	0.1941	1	13	307	TWF2,HAX1,BAIAP2,PREX1,PRKCD,SPTB,DBN1,ALMS1,SVIL,WASHC2C,CAPZB,ACTR3B,ROCK1
GO: Biological Process	GO:0034284	response to monosaccharide	0.01352	1	0.1943	1	14	341	HMGCR,HNRNPK,MEN1,OGT,SLC8A1,PDE8B,PRKCD,CTSB,TRPM4,BAD,ACE,TCF7L2,OPA1,LRP1
GO: Biological Process	GO:0007052	mitotic spindle organization	0.01356	1	0.1943	1	8	149	XIAP,EFHC2,RACGAP1,TNKS,SPAST,WRAP73,GNAI1,PDCD6IP
GO: Biological Process	GO:0009791	post-embryonic development	0.01356	1	0.1943	1	8	149	KMT2A,SLC8A1,ASL,TET2,DLK1,GNAS,TCF7L2,DICER1
GO: Biological Process	GO:0045927	positive regulation of growth	0.01383	1	0.1945	1	14	342	ERBB2,TWF2,PICALM,HNRNPK,FGF9,HSF1,CSNK2A1,PRKDC,SPAST,DBN1,SPHK1,DIO3,TBX2,LRP1
GO: Biological Process	GO:0034446	substrate adhesion-dependent cell spreading	0.01401	1	0.1945	1	7	121	ENPP2,PREX1,DBN1,ITGB7,WASHC2C,LAMB2,SRGAP2
GO: Biological Process	GO:0098732	macromolecule deacylation	0.01407	1	0.1945	1	8	150	LYPLAL1,LRRK2,PER1,ABHD12,HDAC9,SIN3B,SIRT5,TP53
GO: Biological Process	GO:0032956	regulation of actin cytoskeleton organization	0.01409	1	0.1945	1	16	412	TWF2,HAX1,BAIAP2,PREX1,STAU2,PRKCD,SPTB,DBN1,ALMS1,RHOBTB2,SVIL,WASHC2C,CAPZB,ACTR3B,LRP1,ROCK1
GO: Biological Process	GO:0051703	biological process involved in intraspecies interaction between organisms	0.01409	1	0.1945	1	5	68	TSC2,NRXN3,CHD8,CIC,HTT
GO: Biological Process	GO:0090398	cellular senescence	0.01431	1	0.1945	1	6	94	PRKCD,PRKDC,TBX2,TERT,OPA1,TP53
GO: Biological Process	GO:0072384	organelle transport along microtubule	0.01431	1	0.1945	1	6	94	UCHL1,KIF13A,SPAST,DYNC1I1,OPA1,HTT
GO: Biological Process	GO:2000144	positive regulation of DNA-templated transcription, initiation	0.0145	1	0.1946	1	4	45	MITF,TAF6,MED16,TP53
GO: Biological Process	GO:0033198	response to ATP	0.0145	1	0.1946	1	4	45	SLC8A1,TRPM4,DGKQ,SPHK1
GO: Biological Process	GO:1902895	positive regulation of miRNA transcription	0.0145	1	0.1946	1	4	45	TEAD1,TERT,TP53,SMAD6
GO: Biological Process	GO:0001838	embryonic epithelial tube formation	0.01452	1	0.1946	1	9	181	TSC2,MTHFD1L,FUZ,EFHC2,MTHFD1,CASP8,OPA1,BRD2,HTT
GO: Biological Process	GO:0043370	regulation of CD4-positive, alpha-beta T cell differentiation	0.01494	1	0.1991	1	5	69	CCL19,ANXA1,CBFB,LGALS9,CD86
GO: Biological Process	GO:0060080	inhibitory postsynaptic potential	0.01501	1	0.1991	1	3	25	SLC6A9,DBN1,GRIK1
GO: Biological Process	GO:0046549	retinal cone cell development	0.01501	1	0.1991	1	3	25	CRB2,DIO3,TBX2
GO: Biological Process	GO:0071871	response to epinephrine	0.01501	1	0.1991	1	3	25	PENK,RYR2,OCRL
GO: Biological Process	GO:0071496	cellular response to external stimulus	0.01516	1	0.2006	1	17	451	ACAT2,PENK,LRRK2,PIK3C3,MYBBP1A,PIEZO2,PRKCD,TNKS,CTSB,BAD,TRIM24,ITGB1,SPHK1,TCF7L2,CASP8,CBS,TP53
GO: Biological Process	GO:0048639	positive regulation of developmental growth	0.01529	1	0.2018	1	11	246	TWF2,PICALM,HNRNPK,FGF9,HSF1,PRKDC,SPAST,DBN1,DIO3,TBX2,LRP1
GO: Biological Process	GO:0031056	regulation of histone modification	0.01535	1	0.202	1	10	214	LRRK2,MEN1,KMT2A,OGT,MTF2,GLYR1,TERT,PAXBP1,RNF20,TP53
GO: Biological Process	GO:0007519	skeletal muscle tissue development	0.01554	1	0.204	1	13	313	ERBB2,HMGCR,CARM1,SLC8A1,CTSB,HDAC9,SVIL,TBX6,SIN3B,TCF7L2,CCNT2,EGR2,FLOT1
GO: Biological Process	GO:0010165	response to X-ray	0.01562	1	0.2046	1	4	46	ERCC8,ANXA1,DBN1,TP53
GO: Biological Process	GO:0031669	cellular response to nutrient levels	0.01575	1	0.2057	1	12	280	ACAT2,PENK,LRRK2,PIK3C3,MYBBP1A,PRKCD,TNKS,TRIM24,ITGB1,SPHK1,TCF7L2,TP53
GO: Biological Process	GO:0030042	actin filament depolymerization	0.01582	1	0.2062	1	5	70	TWF2,SPTB,SVIL,WASHC2C,CAPZB
GO: Biological Process	GO:0046434	organophosphate catabolic process	0.016	1	0.208	1	9	184	ENPP2,BPNT1,PLCB3,PDE8B,NT5C2,PRKCD,ABHD12,PDE10A,OCRL
GO: Biological Process	GO:0006936	muscle contraction	0.01659	1	0.2151	1	16	420	RYR2,FGF12,SETD3,GSTO1,SLC8A1,GAA,TRPM4,DBN1,SPHK1,TBX2,CACNB1,CACNB2,SYNM,RGS2,ROCK1,GRIP2
GO: Biological Process	GO:0007063	regulation of sister chromatid cohesion	0.01671	1	0.2155	1	3	26	AXIN2,RECQL4,TNKS
GO: Biological Process	GO:0015812	gamma-aminobutyric acid transport	0.01671	1	0.2155	1	3	26	SLC6A6,SLC6A12,GRIK1
GO: Biological Process	GO:0007223	Wnt signaling pathway, calcium modulating pathway	0.0168	1	0.2156	1	4	47	PLCB3,TNRC6C,NLK,TCF7L2
GO: Biological Process	GO:1901021	positive regulation of calcium ion transmembrane transporter activity	0.0168	1	0.2156	1	4	47	RYR2,GSTO1,CACNB2,HTT
GO: Biological Process	GO:0010906	regulation of glucose metabolic process	0.01684	1	0.2156	1	8	155	OGT,BAD,DGKQ,DDB1,DGAT2,GPT2,TCF7L2,TP53
GO: Biological Process	GO:0010660	regulation of muscle cell apoptotic process	0.01715	1	0.2189	1	7	126	HMGCR,HSF1,RGL2,DICER1,SIRT5,EIF5A,TP53
GO: Biological Process	GO:0021782	glial cell development	0.01724	1	0.2189	1	10	218	ERBB2,KMT2A,DCAF8,ITGB1,CACNB2,TCF7L2,LAMB2,DICER1,EGR2,LRP1
GO: Biological Process	GO:0042542	response to hydrogen peroxide	0.01724	1	0.2189	1	10	218	LRRK2,PER1,HSF1,ANXA1,TXNRD2,SLC8A1,PRKCD,BAD,SPHK1,TP53
GO: Biological Process	GO:1903313	positive regulation of mRNA metabolic process	0.01727	1	0.2189	1	6	98	METTL16,HSF1,TNRC6C,NCBP2,CNOT1,ROCK1
GO: Biological Process	GO:0016482	cytosolic transport	0.01759	1	0.2202	1	9	187	LRRK2,PIK3C3,PPFIA2,PREPL,DOP1A,TANC2,SGSM2,WASHC2C,PIKFYVE
GO: Biological Process	GO:0048884	neuromast development	0.01768	1	0.2202	1	5	72	ERBB2,ABHD12,WNK1,OCRL,HTT
GO: Biological Process	GO:0007178	transmembrane receptor protein serine/threonine kinase signaling pathway	0.01796	1	0.2228	1	18	496	MEN1,FGF9,PREX1,XIAP,CREBBP,SH2B1,NLK,CRB2,ZMYND11,ITGB1,ZYX,KIAA0319,TBX2,TCF7L2,LGALS9,LOX,TP53,SMAD6
GO: Biological Process	GO:0050686	negative regulation of mRNA processing	0.01803	1	0.2228	1	4	48	U2AF2,HNRNPK,SRSF9,RNF20
GO: Biological Process	GO:0001841	neural tube formation	0.01805	1	0.2228	1	8	157	TSC2,MTHFD1L,FUZ,MTHFD1,CASP8,OPA1,BRD2,HTT
GO: Biological Process	GO:0044262	cellular carbohydrate metabolic process	0.0181	1	0.223	1	14	354	BPNT1,PLCD1,OGT,NAGK,TKFC,GAA,BAD,DGKQ,DDB1,DGAT2,GPT2,TCF7L2,OCRL,TP53
GO: Biological Process	GO:0044068	modulation by symbiont of host cellular process	0.01851	1	0.2253	1	3	27	ULK2,BAD,CASP8
GO: Biological Process	GO:1900740	positive regulation of protein insertion into mitochondrial membrane involved in apoptotic signaling pathway	0.01851	1	0.2253	1	3	27	BAD,CASP8,TP53
GO: Biological Process	GO:1900739	regulation of protein insertion into mitochondrial membrane involved in apoptotic signaling pathway	0.01851	1	0.2253	1	3	27	BAD,CASP8,TP53
GO: Biological Process	GO:2000047	regulation of cell-cell adhesion mediated by cadherin	0.01851	1	0.2253	1	3	27	PTPRU,FLOT1,HTT
GO: Biological Process	GO:0046174	polyol catabolic process	0.01851	1	0.2253	1	3	27	BPNT1,TKFC,OCRL
GO: Biological Process	GO:1902475	L-alpha-amino acid transmembrane transport	0.01867	1	0.2267	1	5	73	SLC43A2,SLC6A9,ITGB1,RGS2,SLC7A5
GO: Biological Process	GO:0048814	regulation of dendrite morphogenesis	0.01889	1	0.2285	1	6	100	BAIAP2,STAU2,ULK2,DBN1,CUL7,OPA1
GO: Biological Process	GO:0030217	T cell differentiation	0.0189	1	0.2285	1	14	356	ERBB2,TCIRG1,CCL19,PREX1,ANXA1,PRKDC,LSM8,BAD,NFATC2,CBFB,DICER1,LGALS9,CD86,TP53
GO: Biological Process	GO:0007099	centriole replication	0.01932	1	0.2324	1	4	49	CEP295,CENPJ,CEP120,ALMS1
GO: Biological Process	GO:0014823	response to activity	0.01932	1	0.2324	1	8	159	SLC25A25,RYR2,HNRNPK,HSF1,PRKDC,DBN1,ITGB1,OPA1
GO: Biological Process	GO:0072659	protein localization to plasma membrane	0.01959	1	0.2331	1	13	323	LYPLAL1,PICALM,TTC7B,PREPL,CSNK2A1,EFR3B,KIF13A,ITGB1,CACNB2,LRP1,ROCK1,GRIP2,FLOT1
GO: Biological Process	GO:0031670	cellular response to nutrient	0.01969	1	0.2331	1	5	74	ACAT2,PENK,TNKS,TRIM24,ITGB1
GO: Biological Process	GO:0010676	positive regulation of cellular carbohydrate metabolic process	0.01969	1	0.2331	1	5	74	PLCD1,DDB1,DGAT2,GPT2,TCF7L2
GO: Biological Process	GO:1905515	non-motile cilium assembly	0.01969	1	0.2331	1	5	74	FUZ,CRB2,CENPJ,WRAP73,HTT
GO: Biological Process	GO:0042795	snRNA transcription by RNA polymerase II	0.01969	1	0.2331	1	5	74	POU2F1,NCBP2,TAF6,ICE1,CCNT2
GO: Biological Process	GO:0035773	insulin secretion involved in cellular response to glucose stimulus	0.01974	1	0.2331	1	6	101	HMGCR,PDE8B,TRPM4,BAD,TCF7L2,LRP1
GO: Biological Process	GO:0019886	antigen processing and presentation of exogenous peptide antigen via MHC class II	0.01974	1	0.2331	1	6	101	KLC2,RACGAP1,DYNC1I1,CAPZB,PIKFYVE,ACTR1A
GO: Biological Process	GO:0007632	visual behavior	0.01974	1	0.2331	1	6	101	HMGCR,KMT2A,RGS14,PDE8B,ITGB1,HTT
GO: Biological Process	GO:0010675	regulation of cellular carbohydrate metabolic process	0.01989	1	0.2344	1	9	191	PLCD1,OGT,BAD,DGKQ,DDB1,DGAT2,GPT2,TCF7L2,TP53
GO: Biological Process	GO:0043255	regulation of carbohydrate biosynthetic process	0.02001	1	0.2351	1	7	130	PLCD1,OGT,DGKQ,DDB1,DGAT2,GPT2,TCF7L2
GO: Biological Process	GO:0031668	cellular response to extracellular stimulus	0.02004	1	0.2351	1	13	324	ACAT2,PENK,LRRK2,PIK3C3,MYBBP1A,PRKCD,TNKS,TRIM24,ITGB1,SPHK1,TCF7L2,CBS,TP53
GO: Biological Process	GO:0010666	positive regulation of cardiac muscle cell apoptotic process	0.02041	1	0.2362	1	3	28	HMGCR,EIF5A,TP53
GO: Biological Process	GO:0034643	establishment of mitochondrion localization, microtubule-mediated	0.02041	1	0.2362	1	3	28	UCHL1,SPAST,OPA1
GO: Biological Process	GO:0070734	histone H3-K27 methylation	0.02041	1	0.2362	1	3	28	OGT,MTF2,CHD5
GO: Biological Process	GO:0060319	primitive erythrocyte differentiation	0.02041	1	0.2362	1	3	28	HDAC9,TET2,CIC
GO: Biological Process	GO:0047497	mitochondrion transport along microtubule	0.02041	1	0.2362	1	3	28	UCHL1,SPAST,OPA1
GO: Biological Process	GO:0045624	positive regulation of T-helper cell differentiation	0.02041	1	0.2362	1	3	28	CCL19,ANXA1,CD86
GO: Biological Process	GO:0048863	stem cell differentiation	0.02053	1	0.237	1	17	467	ERBB2,HMGCR,PSMA8,KMT2A,PUS7,MTF2,PRKDC,KCTD1,ACE,WDR43,TBX2,CAPZB,OCRL,CBFB,RGS2,DICER1,TP53
GO: Biological Process	GO:1901224	positive regulation of NIK/NF-kappaB signaling	0.02074	1	0.2372	1	5	75	CCL19,CREBBP,SPHK1,LGALS9,CD86
GO: Biological Process	GO:0009301	snRNA transcription	0.02074	1	0.2372	1	5	75	POU2F1,NCBP2,TAF6,ICE1,CCNT2
GO: Biological Process	GO:0045668	negative regulation of osteoblast differentiation	0.02074	1	0.2372	1	5	75	AXIN2,MEN1,TRPM4,DLK1,SMAD6
GO: Biological Process	GO:0010657	muscle cell apoptotic process	0.02077	1	0.2372	1	7	131	HMGCR,HSF1,RGL2,DICER1,SIRT5,EIF5A,TP53
GO: Biological Process	GO:0006109	regulation of carbohydrate metabolic process	0.02096	1	0.2372	1	11	258	NUP85,NUP37,PLCD1,OGT,BAD,DGKQ,DDB1,DGAT2,GPT2,TCF7L2,TP53
GO: Biological Process	GO:0048511	rhythmic process	0.02137	1	0.2372	1	16	433	ERBB2,ENPP2,PER1,MITF,KMT2A,MYBBP1A,OGT,ANXA1,CREBBP,SLC9A3,CSNK2A1,PRKDC,DBP,DDB1,EGR2,TP53
GO: Biological Process	GO:1903747	regulation of establishment of protein localization to mitochondrion	0.02183	1	0.2418	1	5	76	LRRK2,HAX1,BAD,CASP8,TP53
GO: Biological Process	GO:0051204	protein insertion into mitochondrial membrane	0.02206	1	0.2438	1	4	51	HSPA4,BAD,CASP8,TP53
GO: Biological Process	GO:0034968	histone lysine methylation	0.02235	1	0.2455	1	7	133	MEN1,KMT2A,SETD3,OGT,MTF2,CHD5,TET2
GO: Biological Process	GO:0010663	positive regulation of striated muscle cell apoptotic process	0.02242	1	0.2455	1	3	29	HMGCR,EIF5A,TP53
GO: Biological Process	GO:1904754	positive regulation of vascular associated smooth muscle cell migration	0.02242	1	0.2455	1	3	29	FGF9,TERT,LRP1
GO: Biological Process	GO:0002407	dendritic cell chemotaxis	0.02242	1	0.2455	1	3	29	CCL19,TRPM4,LGALS9
GO: Biological Process	GO:0098586	cellular response to virus	0.02245	1	0.2455	1	6	104	PENK,CCL19,DDX60,CREBBP,TKFC,LGALS9
GO: Biological Process	GO:0060070	canonical Wnt signaling pathway	0.02259	1	0.2465	1	15	400	LRRK2,PSMA8,AXIN2,MITF,FGF9,FUZ,XIAP,CHD8,TNKS,CTNND2,TRPM4,KCTD1,WNK1,TCF7L2,PTPRU
GO: Biological Process	GO:0042593	glucose homeostasis	0.02283	1	0.2487	1	14	365	HMGCR,HNRNPK,MEN1,OGT,PDE8B,TNKS,TRPM4,BAD,ACE,ALMS1,TCF7L2,HECTD4,OPA1,LRP1
GO: Biological Process	GO:0043647	inositol phosphate metabolic process	0.02296	1	0.249	1	5	77	BPNT1,GRK3,PLCB3,PLCD1,OCRL
GO: Biological Process	GO:0010332	response to gamma radiation	0.02296	1	0.249	1	5	77	MEN1,HSF1,POLB,PRKDC,TP53
GO: Biological Process	GO:0006469	negative regulation of protein kinase activity	0.02316	1	0.2507	1	12	296	GGNBP2,TSC2,HMGCR,MEN1,UCHL1,RGS14,IBTK,SLC8A1,PRKCD,PKN1,WNK1,RGS2
GO: Biological Process	GO:0033500	carbohydrate homeostasis	0.02331	1	0.2508	1	14	366	HMGCR,HNRNPK,MEN1,OGT,PDE8B,TNKS,TRPM4,BAD,ACE,ALMS1,TCF7L2,HECTD4,OPA1,LRP1
GO: Biological Process	GO:1901019	regulation of calcium ion transmembrane transporter activity	0.0234	1	0.2508	1	6	105	RYR2,GSTO1,CACNB1,CACNB2,TMEM33,HTT
GO: Biological Process	GO:0002495	antigen processing and presentation of peptide antigen via MHC class II	0.0234	1	0.2508	1	6	105	KLC2,RACGAP1,DYNC1I1,CAPZB,PIKFYVE,ACTR1A
GO: Biological Process	GO:0010664	negative regulation of striated muscle cell apoptotic process	0.02351	1	0.2508	1	4	52	HMGCR,HSF1,RGL2,SIRT5
GO: Biological Process	GO:0060351	cartilage development involved in endochondral bone morphogenesis	0.02351	1	0.2508	1	4	52	MATN1,AXIN2,CARM1,CBS
GO: Biological Process	GO:0009069	serine family amino acid metabolic process	0.02351	1	0.2508	1	4	52	SDSL,MTHFD1,CBS,SEPSECS
GO: Biological Process	GO:0055093	response to hyperoxia	0.02351	1	0.2508	1	4	52	PLCD1,POLB,TXNRD2,TP53
GO: Biological Process	GO:1902105	regulation of leukocyte differentiation	0.02395	1	0.2528	1	15	403	ERBB2,MITF,HAX1,CCL19,ANXA1,PRKDC,BAD,DLK1,NFATC2,GNAS,CASP8,CBFB,DICER1,LGALS9,CD86
GO: Biological Process	GO:0015849	organic acid transport	0.02395	1	0.2528	1	15	403	SLC43A2,SLCO2B1,ANXA1,PPFIA2,SLC6A6,SLC6A9,SLC6A12,PRKCD,ACE,ITGB1,GRIK1,RGS2,SLC17A5,SLC7A5,TP53
GO: Biological Process	GO:0071478	cellular response to radiation	0.02397	1	0.2528	1	10	230	HSF1,RAD9B,CREBBP,PRKCD,BAD,PBK,DBN1,ITGB1,DDB1,TP53
GO: Biological Process	GO:0006473	protein acetylation	0.02397	1	0.2528	1	10	230	PER1,KMT2A,OGT,CREBBP,CHD5,CEP295,SPHK1,GLYR1,TAF6,PHF20L1
GO: Biological Process	GO:0090100	positive regulation of transmembrane receptor protein serine/threonine kinase signaling pathway	0.02402	1	0.2528	1	7	135	MEN1,FGF9,CREBBP,SH2B1,CRB2,KIAA0319,LGALS9
GO: Biological Process	GO:1902017	regulation of cilium assembly	0.02438	1	0.2528	1	6	106	FUZ,CRB2,CENPJ,CEP120,WRAP73,HTT
GO: Biological Process	GO:0002504	antigen processing and presentation of peptide or polysaccharide antigen via MHC class II	0.02438	1	0.2528	1	6	106	KLC2,RACGAP1,DYNC1I1,CAPZB,PIKFYVE,ACTR1A
GO: Biological Process	GO:0090092	regulation of transmembrane receptor protein serine/threonine kinase signaling pathway	0.0244	1	0.2528	1	13	333	MEN1,FGF9,XIAP,CREBBP,SH2B1,CRB2,ZMYND11,KIAA0319,TCF7L2,LGALS9,LOX,TP53,SMAD6
GO: Biological Process	GO:0046339	diacylglycerol metabolic process	0.02453	1	0.2528	1	3	30	PGS1,DGKQ,DGAT2
GO: Biological Process	GO:0042670	retinal cone cell differentiation	0.02453	1	0.2528	1	3	30	CRB2,DIO3,TBX2
GO: Biological Process	GO:0048702	embryonic neurocranium morphogenesis	0.02453	1	0.2528	1	3	30	MTHFD1L,FUZ,MTHFD1
GO: Biological Process	GO:0031647	regulation of protein stability	0.02492	1	0.2528	1	13	334	LRRK2,WIZ,CREBBP,PRKCD,PRKDC,NLK,TRIM24,USP3,TERT,LSS,FLOT1,TP53,HTT
GO: Biological Process	GO:0098534	centriole assembly	0.02502	1	0.2528	1	4	53	CEP295,CENPJ,CEP120,ALMS1
GO: Biological Process	GO:0042149	cellular response to glucose starvation	0.02502	1	0.2528	1	4	53	PIK3C3,MYBBP1A,PRKCD,TP53
GO: Biological Process	GO:0070507	regulation of microtubule cytoskeleton organization	0.02504	1	0.2528	1	8	167	CLIP1,SPAST,PHLDB1,GNAI1,PDCD6IP,CAPZB,RASSF7,ROCK1
GO: Biological Process	GO:0043409	negative regulation of MAPK cascade	0.02526	1	0.2528	1	10	232	PER1,TSC2,HMGCR,MEN1,UCHL1,RGS14,PRKCD,ZMYND11,PBK,RGS2
GO: Biological Process	GO:0007528	neuromuscular junction development	0.02533	1	0.2529	1	5	79	ERBB2,LRRK2,CACNB1,CACNB2,LAMB2
GO: Biological Process	GO:1901879	regulation of protein depolymerization	0.02539	1	0.2531	1	6	107	TWF2,SPAST,SPTB,SVIL,WASHC2C,CAPZB
GO: Biological Process	GO:0046777	protein autophosphorylation	0.02552	1	0.2538	1	11	266	ERBB2,LRRK2,CSNK2A1,PRKCD,ULK2,NLK,NEK10,ACE,TRIM24,WNK1,PIKFYVE
GO: Biological Process	GO:0099565	chemical synaptic transmission, postsynaptic	0.02577	1	0.255	1	7	137	LRRK2,BAIAP2,SLC6A9,DBN1,GRIK1,GRIP2,SEZ6
GO: Biological Process	GO:0060218	hematopoietic stem cell differentiation	0.02583	1	0.255	1	8	168	PSMA8,KMT2A,PUS7,PRKDC,ACE,WDR43,CBFB,TP53
GO: Biological Process	GO:0010821	regulation of mitochondrion organization	0.02583	1	0.255	1	8	168	LRRK2,TSC2,HAX1,BAD,CASP8,OPA1,TP53,HTT
GO: Biological Process	GO:0031333	negative regulation of protein-containing complex assembly	0.02583	1	0.255	1	8	168	TWF2,HSF1,PRKCD,SPTB,SVIL,WASHC2C,CAPZB,SMAD6
GO: Biological Process	GO:0014074	response to purine-containing compound	0.02592	1	0.2553	1	10	233	PENK,PER1,RYR2,CARM1,SLC8A1,ASL,TRPM4,DGKQ,SPHK1,TP53
GO: Biological Process	GO:0001649	osteoblast differentiation	0.02652	1	0.2554	1	12	302	PENK,TCIRG1,AXIN2,MEN1,FGF9,MYBBP1A,TRPM4,DLK1,GNAS,CBFB,LOX,SMAD6
GO: Biological Process	GO:0035148	tube formation	0.02659	1	0.2554	1	10	234	TSC2,MTHFD1L,FUZ,EFHC2,MTHFD1,CASP8,DICER1,OPA1,BRD2,HTT
GO: Biological Process	GO:2000142	regulation of DNA-templated transcription, initiation	0.02659	1	0.2554	1	4	54	MITF,TAF6,MED16,TP53
GO: Biological Process	GO:0086002	cardiac muscle cell action potential involved in contraction	0.02659	1	0.2554	1	4	54	RYR2,FGF12,TRPM4,CACNB2
GO: Biological Process	GO:0061014	positive regulation of mRNA catabolic process	0.02659	1	0.2554	1	4	54	METTL16,TNRC6C,CNOT1,ROCK1
GO: Biological Process	GO:0030574	collagen catabolic process	0.02659	1	0.2554	1	4	54	COL13A1,CTSB,ITGB1,MMP24
GO: Biological Process	GO:0060048	cardiac muscle contraction	0.02664	1	0.2554	1	8	169	RYR2,FGF12,GSTO1,SLC8A1,GAA,TRPM4,CACNB2,RGS2
GO: Biological Process	GO:1905039	carboxylic acid transmembrane transport	0.02664	1	0.2554	1	8	169	SLC43A2,SLC6A6,SLC6A9,SLC6A12,PRKCD,ITGB1,RGS2,SLC7A5
GO: Biological Process	GO:0031398	positive regulation of protein ubiquitination	0.02667	1	0.2554	1	7	138	LRRK2,DCUN1D5,SEPTIN4,XIAP,SPHK1,DCUN1D2,RNF20
GO: Biological Process	GO:0046822	regulation of nucleocytoplasmic transport	0.02667	1	0.2554	1	7	138	WIPF1,IFI27,NCBP2,PRKCD,EFCAB7,TCF7L2,TP53
GO: Biological Process	GO:0006939	smooth muscle contraction	0.02667	1	0.2554	1	7	138	SETD3,SLC8A1,SPHK1,TBX2,RGS2,ROCK1,GRIP2
GO: Biological Process	GO:0030277	maintenance of gastrointestinal epithelium	0.02675	1	0.2554	1	3	31	TCF7L2,TERT,TP53
GO: Biological Process	GO:0001844	protein insertion into mitochondrial membrane involved in apoptotic signaling pathway	0.02675	1	0.2554	1	3	31	BAD,CASP8,TP53
GO: Biological Process	GO:0051654	establishment of mitochondrion localization	0.02675	1	0.2554	1	3	31	UCHL1,SPAST,OPA1
GO: Biological Process	GO:0010390	histone monoubiquitination	0.02675	1	0.2554	1	3	31	WAC,DDB1,RNF20
GO: Biological Process	GO:0010882	regulation of cardiac muscle contraction by calcium ion signaling	0.02675	1	0.2554	1	3	31	RYR2,GSTO1,SLC8A1
GO: Biological Process	GO:0016197	endosomal transport	0.02676	1	0.2554	1	11	268	LRRK2,PICALM,PREPL,ARHGAP1,ALMS1,SGSM2,WASHC2C,PIKFYVE,ARL8B,GRIP2,HTT
GO: Biological Process	GO:0007584	response to nutrient	0.0271	1	0.2578	1	13	338	ACAT2,PENK,HMGCR,RYR2,HSF1,OGT,SLC8A1,ASL,TNKS,TRIM24,ITGB1,CBS,TP53
GO: Biological Process	GO:0001505	regulation of neurotransmitter levels	0.02711	1	0.2578	1	12	303	LRRK2,NRXN3,PPFIA2,ICA1,PREPL,SLC6A9,ITGB1,STXBP2,SPHK1,CACNB2,PCLO,FLOT1
GO: Biological Process	GO:0006417	regulation of translation	0.02723	1	0.2583	1	17	483	ERBB2,PAIP2,PER1,METTL16,PUS7,EIF4E2,TNRC6C,NCBP2,PRKDC,CNOT1,DNAJC1,PATL1,RGS2,SEPSECS,KLHL25,EIF5A,ROCK1
GO: Biological Process	GO:0007033	vacuole organization	0.02731	1	0.2583	1	9	202	MAN2A1,LRRK2,TCIRG1,PIK3C3,SPG11,GAA,ATG2A,PIKFYVE,ENO2
GO: Biological Process	GO:0043473	pigmentation	0.02731	1	0.2583	1	9	202	GRK3,RECQL4,MITF,BBIP1,KIF13A,OCRL,DICER1,PIKFYVE,HPS5
GO: Biological Process	GO:1903825	organic acid transmembrane transport	0.02746	1	0.2592	1	8	170	SLC43A2,SLC6A6,SLC6A9,SLC6A12,PRKCD,ITGB1,RGS2,SLC7A5
GO: Biological Process	GO:0086001	cardiac muscle cell action potential	0.02784	1	0.2624	1	5	81	RYR2,FGF12,SLC8A1,TRPM4,CACNB2
GO: Biological Process	GO:0019722	calcium-mediated signaling	0.02804	1	0.2638	1	11	270	ENPP2,LRRK2,RYR2,GSTO1,SLC8A1,TRPM4,ALMS1,NFATC2,SPHK1,RIT2,HTT
GO: Biological Process	GO:2000059	negative regulation of ubiquitin-dependent protein catabolic process	0.02821	1	0.2644	1	4	55	WAC,OGT,CSNK2A1,PBK
GO: Biological Process	GO:0045746	negative regulation of Notch signaling pathway	0.02821	1	0.2644	1	4	55	NLK,CRB2,DLK1,RFNG
GO: Biological Process	GO:0007029	endoplasmic reticulum organization	0.02858	1	0.2656	1	6	110	LRRK2,ATG2A,SEC16B,REEP3,TMEM33,HTT
GO: Biological Process	GO:0032508	DNA duplex unwinding	0.02858	1	0.2656	1	6	110	ERCC8,RECQL4,ANXA1,CHD8,CHD5,DDB1
GO: Biological Process	GO:0032753	positive regulation of interleukin-4 production	0.02907	1	0.2656	1	3	32	LGALS9,CD86,SLC7A5
GO: Biological Process	GO:0048919	posterior lateral line neuromast development	0.02907	1	0.2656	1	3	32	ERBB2,ABHD12,WNK1
GO: Biological Process	GO:0051590	positive regulation of neurotransmitter transport	0.02907	1	0.2656	1	3	32	ITGB1,SPHK1,CACNB2
GO: Biological Process	GO:0044342	type B pancreatic cell proliferation	0.02907	1	0.2656	1	3	32	MEN1,BAD,ALMS1
GO: Biological Process	GO:0000422	autophagy of mitochondrion	0.02916	1	0.2656	1	5	82	TSC2,HAX1,ATG2A,TP53,HTT
GO: Biological Process	GO:0060976	coronary vasculature development	0.02916	1	0.2656	1	5	82	FGF9,FUZ,ACE,LRP1,SMAD6
GO: Biological Process	GO:0061726	mitochondrion disassembly	0.02916	1	0.2656	1	5	82	TSC2,HAX1,ATG2A,TP53,HTT
GO: Biological Process	GO:0090263	positive regulation of canonical Wnt signaling pathway	0.02916	1	0.2656	1	8	172	LRRK2,PSMA8,AXIN2,FGF9,XIAP,TNKS,TRPM4,WNK1
GO: Biological Process	GO:0030073	insulin secretion	0.02937	1	0.2656	1	11	272	TCIRG1,HMGCR,ANXA1,ICA1,PDE8B,TRPM4,BAD,TCF7L2,PCLO,LRP1,HTT
GO: Biological Process	GO:0003205	cardiac chamber development	0.0294	1	0.2656	1	10	238	ERBB2,RYR2,FGF9,COL11A1,FUZ,TBX2,TBX6,LRP1,TP53,SMAD6
GO: Biological Process	GO:0002244	hematopoietic progenitor cell differentiation	0.02942	1	0.2656	1	13	342	PSMA8,MGST1,KMT2A,PUS7,ZFAT,CREBBP,PRKDC,TET2,ACE,WDR43,PRRC2C,CBFB,TP53
GO: Biological Process	GO:0042177	negative regulation of protein catabolic process	0.02952	1	0.2656	1	7	141	HMGCR,WAC,OGT,CSNK2A1,PBK,ROCK1,DEDD
GO: Biological Process	GO:0045807	positive regulation of endocytosis	0.02952	1	0.2656	1	7	141	LRRK2,PICALM,HNRNPK,CCL19,ITGB1,LRP1,FLOT1
GO: Biological Process	GO:0051955	regulation of amino acid transport	0.0299	1	0.2681	1	4	56	SLC43A2,ITGB1,GRIK1,RGS2
GO: Biological Process	GO:0034504	protein localization to nucleus	0.03002	1	0.2681	1	13	343	NUP85,LRRK2,TMCO6,TSC2,FGF9,OGT,PRKCD,EFCAB7,TERT,PIKFYVE,ROCK1,TP53,HTT
GO: Biological Process	GO:0032409	regulation of transporter activity	0.03002	1	0.2681	1	13	343	RYR2,KMT2A,FGF11,FGF12,GSTO1,SLC6A9,PRKCD,WNK1,ITGB1,CACNB1,CACNB2,TMEM33,HTT
GO: Biological Process	GO:0030183	B cell differentiation	0.03004	1	0.2681	1	8	173	TCIRG1,PRKDC,HDAC9,DOCK11,BAD,ITGB1,POLM,TP53
GO: Biological Process	GO:0007163	establishment or maintenance of cell polarity	0.03006	1	0.2681	1	11	273	TCIRG1,TSC2,CCL19,ARF4,CRB2,ITGB1,RHOBTB2,MTCL1,PDCD6IP,ROCK1,HTT
GO: Biological Process	GO:0035904	aorta development	0.03051	1	0.2712	1	5	83	FUZ,TBX2,LOX,LRP1,SMAD6
GO: Biological Process	GO:0099518	vesicle cytoskeletal trafficking	0.03051	1	0.2712	1	5	83	PPFIA2,KIF13A,TANC2,DYNC1I1,HTT
GO: Biological Process	GO:0060828	regulation of canonical Wnt signaling pathway	0.03063	1	0.2718	1	13	344	LRRK2,PSMA8,AXIN2,FGF9,FUZ,XIAP,CHD8,TNKS,CTNND2,TRPM4,WNK1,TCF7L2,PTPRU
GO: Biological Process	GO:0008277	regulation of G protein-coupled receptor signaling pathway	0.03094	1	0.274	1	8	174	GRK3,PLCB3,RGS14,DGKQ,ITGB1,RGS2,RGS13,ROCK1
GO: Biological Process	GO:0002026	regulation of the force of heart contraction	0.03149	1	0.2775	1	3	33	RYR2,SLC8A1,GAA
GO: Biological Process	GO:0086019	cell-cell signaling involved in cardiac conduction	0.03149	1	0.2775	1	3	33	RYR2,TRPM4,CACNB2
GO: Biological Process	GO:0035196	production of miRNAs involved in gene silencing by miRNA	0.03164	1	0.2775	1	4	57	PUS10,TERT,DICER1,TP53
GO: Biological Process	GO:0071696	ectodermal placode development	0.03164	1	0.2775	1	4	57	POU2F1,GNAS,TBX2,HTT
GO: Biological Process	GO:0045589	regulation of regulatory T cell differentiation	0.03164	1	0.2775	1	4	57	NFATC2,CBFB,DICER1,LGALS9
GO: Biological Process	GO:0090150	establishment of protein localization to membrane	0.03165	1	0.2775	1	15	418	ERBB2,LYPLAL1,TSC2,CLIP1,HSPA4,OGT,PREPL,KIF13A,BAD,MTCL1,CACNB1,CASP8,PIKFYVE,GRIP2,TP53
GO: Biological Process	GO:0045580	regulation of T cell differentiation	0.0321	1	0.2789	1	9	208	ERBB2,CCL19,ANXA1,BAD,NFATC2,CBFB,DICER1,LGALS9,CD86
GO: Biological Process	GO:0046928	regulation of neurotransmitter secretion	0.03257	1	0.2789	1	7	144	LRRK2,NRXN3,PPFIA2,ICA1,PREPL,SPHK1,CACNB2
GO: Biological Process	GO:0098659	inorganic cation import across plasma membrane	0.03323	1	0.2789	1	6	114	SLC6A9,SLC8A1,SLC9A3,TRPM4,SLC9A9,WNK1
GO: Biological Process	GO:0099587	inorganic ion import across plasma membrane	0.03323	1	0.2789	1	6	114	SLC6A9,SLC8A1,SLC9A3,TRPM4,SLC9A9,WNK1
GO: Biological Process	GO:0051298	centrosome duplication	0.03334	1	0.2789	1	5	85	CEP295,CENPJ,CEP120,ALMS1,PDCD6IP
GO: Biological Process	GO:0045652	regulation of megakaryocyte differentiation	0.03334	1	0.2789	1	5	85	KMT2A,TNRC6C,ITGA2B,CBFB,LOX
GO: Biological Process	GO:0015711	organic anion transport	0.03342	1	0.2789	1	16	458	SLC43A2,SLCO2B1,SLC25A25,ANXA1,PPFIA2,SLC6A6,SLC6A9,SLC6A12,PRKCD,ACE,ITGB1,GRIK1,RGS2,SLC17A5,SLC7A5,TP53
GO: Biological Process	GO:0014037	Schwann cell differentiation	0.03344	1	0.2789	1	4	58	ERBB2,LAMB2,DICER1,EGR2
GO: Biological Process	GO:0097205	renal filtration	0.03344	1	0.2789	1	4	58	MCAM,CRB2,OCRL,FARP1
GO: Biological Process	GO:0010907	positive regulation of glucose metabolic process	0.03344	1	0.2789	1	4	58	DDB1,DGAT2,GPT2,TCF7L2
GO: Biological Process	GO:0019320	hexose catabolic process	0.03344	1	0.2789	1	4	58	TKFC,BAD,ENO2,TP53
GO: Biological Process	GO:0090151	establishment of protein localization to mitochondrial membrane	0.03344	1	0.2789	1	4	58	HSPA4,BAD,CASP8,TP53
GO: Biological Process	GO:0006998	nuclear envelope organization	0.03344	1	0.2789	1	4	58	TMEM43,SPAST,REEP3,TMPO
GO: Biological Process	GO:0045621	positive regulation of lymphocyte differentiation	0.03363	1	0.2789	1	7	145	CCL19,ANXA1,PRKDC,BAD,CBFB,LGALS9,CD86
GO: Biological Process	GO:0045861	negative regulation of proteolysis	0.03398	1	0.2789	1	15	422	LRRK2,PICALM,WAC,OGT,XIAP,BEX3,CSNK2A1,CRB2,PBK,UMODL1,DNAJC1,LRP1,ROCK1,TP53,HTT
GO: Biological Process	GO:0010644	cell communication by electrical coupling	0.03402	1	0.2789	1	3	34	RYR2,SLC8A1,DBN1
GO: Biological Process	GO:0050901	leukocyte tethering or rolling	0.03402	1	0.2789	1	3	34	ITGB1,ITGB7,ROCK1
GO: Biological Process	GO:0140058	neuron projection arborization	0.03402	1	0.2789	1	3	34	LRRK2,ULK2,ROCK1
GO: Biological Process	GO:0001892	embryonic placenta development	0.03447	1	0.2818	1	6	115	GGNBP2,PLCD1,HSF1,ZFAT,SLC8A1,CASP8
GO: Biological Process	GO:0048588	developmental cell growth	0.03448	1	0.2818	1	13	350	TWF2,PICALM,HNRNPK,COL4A6,SPG11,ULK2,SPAST,DBN1,ITGB1,KIAA0319,LAMB2,RGS2,LRP1
GO: Biological Process	GO:0008593	regulation of Notch signaling pathway	0.03472	1	0.2831	1	7	146	CREBBP,EPN2,NLK,CRB2,DLK1,RFNG,DICER1
GO: Biological Process	GO:0014075	response to amine	0.03481	1	0.2831	1	5	86	ASL,CTSB,HDAC9,SPHK1,RGS2
GO: Biological Process	GO:1902930	regulation of alcohol biosynthetic process	0.03481	1	0.2831	1	5	86	HMGCR,PLCD1,H6PD,DGKQ,LSS
GO: Biological Process	GO:0042113	B cell activation	0.03499	1	0.2842	1	14	387	TCIRG1,PRKCD,PKN1,PRKDC,HDAC9,DOCK11,BAD,ITGB1,NFATC2,POLM,CASP8,APLF,CD86,TP53
GO: Biological Process	GO:0036296	response to increased oxygen levels	0.0353	1	0.2857	1	4	59	PLCD1,POLB,TXNRD2,TP53
GO: Biological Process	GO:0045197	establishment or maintenance of epithelial cell apical/basal polarity	0.0353	1	0.2857	1	4	59	ARF4,CRB2,MTCL1,PDCD6IP
GO: Biological Process	GO:0072175	epithelial tube formation	0.03559	1	0.2876	1	9	212	TSC2,MTHFD1L,FUZ,EFHC2,MTHFD1,CASP8,OPA1,BRD2,HTT
GO: Biological Process	GO:0009743	response to carbohydrate	0.03564	1	0.2876	1	14	388	HMGCR,HNRNPK,MEN1,OGT,SLC8A1,PDE8B,PRKCD,CTSB,TRPM4,BAD,ACE,TCF7L2,OPA1,LRP1
GO: Biological Process	GO:0048925	lateral line system development	0.03573	1	0.2879	1	6	116	ERBB2,ABHD12,WNK1,OCRL,EGR2,HTT
GO: Biological Process	GO:0008543	fibroblast growth factor receptor signaling pathway	0.03583	1	0.2882	1	7	147	HNRNPF,FGF9,FGF12,FUZ,NCBP2,TCF7L2,FIBP
GO: Biological Process	GO:0006890	retrograde vesicle-mediated transport, Golgi to endoplasmic reticulum	0.03632	1	0.2918	1	5	87	KLC2,ARF4,RACGAP1,ARFGAP3,HTT
GO: Biological Process	GO:0030307	positive regulation of cell growth	0.0365	1	0.2925	1	9	213	ERBB2,TWF2,PICALM,HNRNPK,CSNK2A1,SPAST,DBN1,SPHK1,LRP1
GO: Biological Process	GO:0036336	dendritic cell migration	0.03664	1	0.2925	1	3	35	CCL19,TRPM4,LGALS9
GO: Biological Process	GO:0044849	estrous cycle	0.03664	1	0.2925	1	3	35	ERBB2,ENPP2,ANXA1
GO: Biological Process	GO:0010880	regulation of release of sequestered calcium ion into cytosol by sarcoplasmic reticulum	0.03664	1	0.2925	1	3	35	RYR2,GSTO1,SLC8A1
GO: Biological Process	GO:0016573	histone acetylation	0.0367	1	0.2925	1	8	180	PER1,KMT2A,OGT,CREBBP,CHD5,GLYR1,TAF6,PHF20L1
GO: Biological Process	GO:0048640	negative regulation of developmental growth	0.03695	1	0.2935	1	7	148	MEN1,ULK2,KIAA0319,ALMS1,GNAS,TCF7L2,RGS2
GO: Biological Process	GO:0034109	homotypic cell-cell adhesion	0.03702	1	0.2935	1	6	117	PRKCD,ITGA2B,GNAS,CD99L2,PTPRU,FIBP
GO: Biological Process	GO:0006066	alcohol metabolic process	0.03707	1	0.2935	1	15	427	ACAT2,HMGCR,BPNT1,GRK3,PLCB3,PLCD1,H6PD,IDH3G,TKFC,DGKQ,DGAT2,SPHK1,OCRL,LRP1,LSS
GO: Biological Process	GO:1903779	regulation of cardiac conduction	0.03721	1	0.2935	1	4	60	RYR2,SLC8A1,ATP2B3,TRPM4
GO: Biological Process	GO:0098815	modulation of excitatory postsynaptic potential	0.03721	1	0.2935	1	4	60	LRRK2,BAIAP2,DBN1,GRIP2
GO: Biological Process	GO:1902893	regulation of miRNA transcription	0.03721	1	0.2935	1	4	60	TEAD1,TERT,TP53,SMAD6
GO: Biological Process	GO:0086065	cell communication involved in cardiac conduction	0.03721	1	0.2935	1	4	60	RYR2,SLC8A1,TRPM4,CACNB2
GO: Biological Process	GO:0043271	negative regulation of ion transport	0.03755	1	0.2957	1	16	465	SLC43A2,LYPLAL1,LRRK2,HMGCR,FGF12,PLCB3,GSTO1,OGT,ANXA1,SLC6A9,PDE8B,ACE,WNK1,PXK,RGS2,TP53
GO: Biological Process	GO:0060560	developmental growth involved in morphogenesis	0.03763	1	0.2958	1	14	391	TWF2,PICALM,HNRNPK,COL4A6,SPG11,ULK2,SPAST,DBN1,ITGB1,KIAA0319,TBX2,LAMB2,CBS,LRP1
GO: Biological Process	GO:1904062	regulation of cation transmembrane transport	0.03771	1	0.2959	1	15	428	SLC43A2,TCIRG1,RYR2,FGF11,FGF12,GSTO1,SLC6A9,SLC8A1,WNK1,ITGB1,CACNB1,CACNB2,RGS2,TMEM33,HTT
GO: Biological Process	GO:0150104	transport across blood-brain barrier	0.03788	1	0.2959	1	5	88	SLCO2B1,SLC6A6,SLC6A9,LRP1,SLC7A5
GO: Biological Process	GO:0045619	regulation of lymphocyte differentiation	0.03821	1	0.2959	1	10	249	ERBB2,CCL19,ANXA1,PRKDC,BAD,NFATC2,CBFB,DICER1,LGALS9,CD86
GO: Biological Process	GO:0099003	vesicle-mediated transport in synapse	0.03831	1	0.2959	1	11	284	LRRK2,PICALM,NRXN3,PPFIA2,PREPL,DGKQ,STXBP2,CACNB2,PCLO,ROCK1,GRIP2
GO: Biological Process	GO:0007157	heterophilic cell-cell adhesion via plasma membrane cell adhesion molecules	0.03919	1	0.2959	1	4	61	MCAM,CRB2,LGALS9,HMCN1
GO: Biological Process	GO:0070918	primary sncRNA processing	0.03919	1	0.2959	1	4	61	PUS10,TERT,DICER1,TP53
GO: Biological Process	GO:0045066	regulatory T cell differentiation	0.03919	1	0.2959	1	4	61	NFATC2,CBFB,DICER1,LGALS9
GO: Biological Process	GO:0009395	phospholipid catabolic process	0.03919	1	0.2959	1	4	61	ENPP2,PLCB3,PRKCD,ABHD12
GO: Biological Process	GO:0061614	miRNA transcription	0.03919	1	0.2959	1	4	61	TEAD1,TERT,TP53,SMAD6
GO: Biological Process	GO:0018023	peptidyl-lysine trimethylation	0.03919	1	0.2959	1	4	61	KMT2A,SETD3,OGT,TET2
GO: Biological Process	GO:1904375	regulation of protein localization to cell periphery	0.03928	1	0.2959	1	7	150	LYPLAL1,PICALM,CSNK2A1,EFCAB7,ITGB1,GNAI1,LRP1
GO: Biological Process	GO:0046697	decidualization	0.03937	1	0.2959	1	3	36	MEN1,CTSB,DEDD
GO: Biological Process	GO:0060977	coronary vasculature morphogenesis	0.03937	1	0.2959	1	3	36	FGF9,ACE,SMAD6
GO: Biological Process	GO:1901889	negative regulation of cell junction assembly	0.03937	1	0.2959	1	3	36	ACE,LRP1,ROCK1
GO: Biological Process	GO:0030149	sphingolipid catabolic process	0.03937	1	0.2959	1	3	36	ENPP2,PRKCD,SPHK1
GO: Biological Process	GO:2000515	negative regulation of CD4-positive, alpha-beta T cell activation	0.03937	1	0.2959	1	3	36	ANXA1,CBFB,LGALS9
GO: Biological Process	GO:0043276	anoikis	0.03937	1	0.2959	1	3	36	TSC2,MYBBP1A,ITGB1
GO: Biological Process	GO:0016242	negative regulation of macroautophagy	0.03937	1	0.2959	1	3	36	LRRK2,TSC2,TP53
GO: Biological Process	GO:1904385	cellular response to angiotensin	0.03937	1	0.2959	1	3	36	HSF1,PRKCD,ROCK1
GO: Biological Process	GO:0031000	response to caffeine	0.03937	1	0.2959	1	3	36	RYR2,SLC8A1,TP53
GO: Biological Process	GO:0046637	regulation of alpha-beta T cell differentiation	0.03947	1	0.2959	1	5	89	CCL19,ANXA1,CBFB,LGALS9,CD86
GO: Biological Process	GO:0010232	vascular transport	0.03947	1	0.2959	1	5	89	SLCO2B1,SLC6A6,SLC6A9,LRP1,SLC7A5
GO: Biological Process	GO:1902903	regulation of supramolecular fiber organization	0.03968	1	0.2968	1	15	431	TWF2,CLIP1,HAX1,BAIAP2,PREX1,PRKCD,SPAST,SPTB,DBN1,ALMS1,SVIL,WASHC2C,CAPZB,ACTR3B,ROCK1
GO: Biological Process	GO:0008306	associative learning	0.0397	1	0.2968	1	6	119	HMGCR,KMT2A,RGS14,PDE8B,ITGB1,HTT
GO: Biological Process	GO:0051495	positive regulation of cytoskeleton organization	0.03999	1	0.2985	1	10	251	CLIP1,HAX1,BAIAP2,CEP295,SPAST,CENPJ,CEP120,WASHC2C,ACTR3B,ROCK1
GO: Biological Process	GO:0051348	negative regulation of transferase activity	0.04014	1	0.2992	1	13	358	GGNBP2,TSC2,HMGCR,MEN1,UCHL1,RGS14,IBTK,SLC8A1,PRKCD,PKN1,WNK1,RGS2,TP53
GO: Biological Process	GO:0006650	glycerophospholipid metabolic process	0.04089	1	0.301	1	13	359	ENPP2,BPNT1,TTC7B,PIK3C3,PLCB3,PLCD1,PGS1,CSNK2A1,EFR3B,ABHD12,DGKQ,OCRL,PIKFYVE
GO: Biological Process	GO:0006606	protein import into nucleus	0.04091	1	0.301	1	8	184	NUP85,LRRK2,TMCO6,TSC2,FGF9,PRKCD,EFCAB7,TP53
GO: Biological Process	GO:0006399	tRNA metabolic process	0.04091	1	0.301	1	8	184	CPSF1,PUS7,TSEN54,PUS10,PPA2,LARS2,SEPSECS,QTRT1
GO: Biological Process	GO:0060041	retina development in camera-type eye	0.04104	1	0.301	1	15	433	MAN2A1,RHOJ,PER1,TCIRG1,ABHD12,ATP2B3,CRB2,DCAF8,ITGB1,ALMS1,DIO3,TBX2,CACNB2,LAMB2,OPA1
GO: Biological Process	GO:0001843	neural tube closure	0.04108	1	0.301	1	6	120	TSC2,MTHFD1L,FUZ,MTHFD1,OPA1,BRD2
GO: Biological Process	GO:0010822	positive regulation of mitochondrion organization	0.0411	1	0.301	1	5	90	BAD,CASP8,OPA1,TP53,HTT
GO: Biological Process	GO:0042446	hormone biosynthetic process	0.0411	1	0.301	1	5	90	H6PD,PDE8B,DGKQ,DIO3,STARD3NL
GO: Biological Process	GO:0010761	fibroblast migration	0.04123	1	0.301	1	4	62	TSC2,SLC8A1,ITGB1,TNS1
GO: Biological Process	GO:0045773	positive regulation of axon extension	0.04123	1	0.301	1	4	62	TWF2,SPAST,DBN1,LRP1
GO: Biological Process	GO:0032350	regulation of hormone metabolic process	0.04123	1	0.301	1	4	62	H6PD,PDE8B,DGKQ,TCF7L2
GO: Biological Process	GO:2001257	regulation of cation channel activity	0.04131	1	0.301	1	9	218	FGF11,FGF12,GSTO1,SLC6A9,ITGB1,CACNB1,CACNB2,TMEM33,HTT
GO: Biological Process	GO:0006941	striated muscle contraction	0.04131	1	0.301	1	9	218	RYR2,FGF12,GSTO1,SLC8A1,GAA,TRPM4,CACNB2,SYNM,RGS2
GO: Biological Process	GO:0071375	cellular response to peptide hormone stimulus	0.04137	1	0.301	1	16	471	TCIRG1,TSC2,HNRNPK,MEN1,BAIAP2,BCAR3,HSF1,OGT,ASL,PRKCD,PRKDC,HDAC9,UMODL1,OPA1,H2AZ1,ROCK1
GO: Biological Process	GO:0018022	peptidyl-lysine methylation	0.04171	1	0.301	1	7	152	MEN1,KMT2A,SETD3,OGT,MTF2,CHD5,TET2
GO: Biological Process	GO:0033673	negative regulation of kinase activity	0.04188	1	0.301	1	12	324	GGNBP2,TSC2,HMGCR,MEN1,UCHL1,RGS14,IBTK,SLC8A1,PRKCD,PKN1,WNK1,RGS2
GO: Biological Process	GO:0035296	regulation of tube diameter	0.04202	1	0.301	1	8	185	SLC8A1,TRPM4,ACE,CBS,RGS2,ROCK1,GRIP2,SMAD6
GO: Biological Process	GO:0018393	internal peptidyl-lysine acetylation	0.04202	1	0.301	1	8	185	PER1,KMT2A,OGT,CREBBP,CHD5,GLYR1,TAF6,PHF20L1
GO: Biological Process	GO:0097746	blood vessel diameter maintenance	0.04202	1	0.301	1	8	185	SLC8A1,TRPM4,ACE,CBS,RGS2,ROCK1,GRIP2,SMAD6
GO: Biological Process	GO:0061484	hematopoietic stem cell homeostasis	0.0422	1	0.301	1	3	37	TCIRG1,TET2,TP53
GO: Biological Process	GO:0060261	positive regulation of transcription initiation from RNA polymerase II promoter	0.0422	1	0.301	1	3	37	TAF6,MED16,TP53
GO: Biological Process	GO:1901030	positive regulation of mitochondrial outer membrane permeabilization involved in apoptotic signaling pathway	0.0422	1	0.301	1	3	37	BAD,CASP8,TP53
GO: Biological Process	GO:0046475	glycerophospholipid catabolic process	0.0422	1	0.301	1	3	37	ENPP2,PLCB3,ABHD12
GO: Biological Process	GO:0035640	exploration behavior	0.0422	1	0.301	1	3	37	PENK,LRRK2,KMT2A
GO: Biological Process	GO:0071305	cellular response to vitamin D	0.0422	1	0.301	1	3	37	PENK,TRIM24,ITGB1
GO: Biological Process	GO:0006007	glucose catabolic process	0.0422	1	0.301	1	3	37	BAD,ENO2,TP53
GO: Biological Process	GO:0046885	regulation of hormone biosynthetic process	0.0422	1	0.301	1	3	37	H6PD,PDE8B,DGKQ
GO: Biological Process	GO:0007379	segment specification	0.0422	1	0.301	1	3	37	MTF2,EFHC2,PTPRU
GO: Biological Process	GO:0009306	protein secretion	0.04271	1	0.301	1	16	473	TCIRG1,HMGCR,PIK3C3,ANXA1,ICA1,PDE8B,CAVIN1,TRPM4,BAD,ARFGAP3,DNAJC1,TCF7L2,PCLO,LRP1,TANGO2,HTT
GO: Biological Process	GO:0071456	cellular response to hypoxia	0.04276	1	0.301	1	10	254	PSMA8,OGT,CREBBP,SLC8A1,ASL,BAD,TERT,CBS,OPA1,TP53
GO: Biological Process	GO:1901880	negative regulation of protein depolymerization	0.04277	1	0.301	1	5	91	TWF2,SPTB,SVIL,WASHC2C,CAPZB
GO: Biological Process	GO:0048678	response to axon injury	0.04296	1	0.301	1	7	153	ERBB2,MCAM,ARF4,KIAA0319,LAMB2,KLK8,LRP1
GO: Biological Process	GO:0050905	neuromuscular process	0.04296	1	0.301	1	7	153	PENK,UCHL1,FGF12,CHD8,PDE8B,GAA,DBN1
GO: Biological Process	GO:0035150	regulation of tube size	0.04314	1	0.301	1	8	186	SLC8A1,TRPM4,ACE,CBS,RGS2,ROCK1,GRIP2,SMAD6
GO: Biological Process	GO:0072331	signal transduction by p53 class mediator	0.04343	1	0.301	1	11	290	HNRNPK,CARM1,MYBBP1A,RAD9B,CSNK2A1,CHD5,CNOT1,TRIM24,BOP1,TAF6,TP53
GO: Biological Process	GO:0099504	synaptic vesicle cycle	0.04371	1	0.3023	1	10	255	LRRK2,PICALM,NRXN3,PPFIA2,PREPL,DGKQ,STXBP2,CACNB2,PCLO,ROCK1
GO: Biological Process	GO:0043648	dicarboxylic acid metabolic process	0.04394	1	0.303	1	6	122	MTHFD1L,IDH3G,MTHFD1,ASL,GPT2,HTT
GO: Biological Process	GO:0060606	tube closure	0.04394	1	0.303	1	6	122	TSC2,MTHFD1L,FUZ,MTHFD1,OPA1,BRD2
GO: Biological Process	GO:0035592	establishment of protein localization to extracellular region	0.04407	1	0.3036	1	16	475	TCIRG1,HMGCR,PIK3C3,ANXA1,ICA1,PDE8B,CAVIN1,TRPM4,BAD,ARFGAP3,DNAJC1,TCF7L2,PCLO,LRP1,TANGO2,HTT
GO: Biological Process	GO:0051225	spindle assembly	0.04423	1	0.3038	1	7	154	XIAP,TUBGCP6,RACGAP1,TNKS,WRAP73,PDCD6IP,DICER1
GO: Biological Process	GO:0030282	bone mineralization	0.04423	1	0.3038	1	7	154	MATN1,AXIN2,SLC8A1,TRPM4,DLK1,TCF7L2,LOX
GO: Biological Process	GO:0006475	internal protein amino acid acetylation	0.04428	1	0.3038	1	8	187	PER1,KMT2A,OGT,CREBBP,CHD5,GLYR1,TAF6,PHF20L1
GO: Biological Process	GO:0033143	regulation of intracellular steroid hormone receptor signaling pathway	0.04448	1	0.3048	1	5	92	PER1,CARM1,SAFB2,CNOT1,CBFB
GO: Biological Process	GO:0007219	Notch signaling pathway	0.04468	1	0.3057	1	10	256	CREBBP,EPN2,NLK,CRB2,TET2,DLK1,TBX2,RFNG,DICER1,GRIP2
GO: Biological Process	GO:0032435	negative regulation of proteasomal ubiquitin-dependent protein catabolic process	0.04513	1	0.3076	1	3	38	WAC,OGT,PBK
GO: Biological Process	GO:0060536	cartilage morphogenesis	0.04513	1	0.3076	1	3	38	MATN1,PLCB3,COL11A2
GO: Biological Process	GO:0097064	ncRNA export from nucleus	0.04513	1	0.3076	1	3	38	NUP85,NUP37,NCBP2
GO: Biological Process	GO:2000116	regulation of cysteine-type endopeptidase activity	0.04524	1	0.3079	1	11	292	MEN1,HSF1,XIAP,BEX3,CSNK2A1,BAD,DELE1,CASP8,LGALS9,TP53,HTT
GO: Biological Process	GO:0046365	monosaccharide catabolic process	0.04547	1	0.3091	1	4	64	TKFC,BAD,ENO2,TP53
GO: Biological Process	GO:0043687	post-translational protein modification	0.04643	1	0.3152	1	13	366	PENK,PSMA8,MEN1,ERCC8,MFGE8,DCAF11,DCAF8,CUL7,DDB1,CKAP4,LAMB2,KLHL25,MSLN
GO: Biological Process	GO:0019827	stem cell population maintenance	0.04652	1	0.3154	1	9	223	MTF2,CREBBP,CNOT1,WDR43,MMP24,TCF7L2,VPS72,TEAD1,DICER1
GO: Biological Process	GO:0051651	maintenance of location in cell	0.04666	1	0.3155	1	10	258	TWF2,RYR2,CCL19,GSTO1,IBTK,SLC8A1,GAA,DBN1,RIT2,HTT
GO: Biological Process	GO:0034249	negative regulation of cellular amide metabolic process	0.04666	1	0.3155	1	10	258	PAIP2,METTL16,PUS7,EIF4E2,TNRC6C,CNOT1,SPHK1,PATL1,RGS2,ROCK1
GO: Biological Process	GO:0051568	histone H3-K4 methylation	0.04768	1	0.3202	1	4	65	KMT2A,SETD3,OGT,TET2
GO: Biological Process	GO:0055117	regulation of cardiac muscle contraction	0.04803	1	0.3202	1	5	94	RYR2,GSTO1,SLC8A1,TRPM4,RGS2
GO: Biological Process	GO:0051453	regulation of intracellular pH	0.04803	1	0.3202	1	5	94	LRRK2,TCIRG1,SLC9A3,SLC9A9,TP53
GO: Biological Process	GO:0002063	chondrocyte development	0.04815	1	0.3202	1	3	39	MATN1,AXIN2,COL11A1
GO: Biological Process	GO:1990051	activation of protein kinase C activity	0.04815	1	0.3202	1	3	39	DGKQ,CD86,LRP1
GO: Biological Process	GO:2000406	positive regulation of T cell migration	0.04815	1	0.3202	1	3	39	WNK1,CD99L2,LGALS9
GO: Biological Process	GO:0048025	negative regulation of mRNA splicing, via spliceosome	0.04815	1	0.3202	1	3	39	U2AF2,HNRNPK,SRSF9
GO: Biological Process	GO:0006356	regulation of transcription by RNA polymerase I	0.04815	1	0.3202	1	3	39	ERBB2,WDR43,DEDD
GO: Biological Process	GO:0070588	calcium ion transmembrane transport	0.04895	1	0.3222	1	13	369	SLC25A25,RYR2,CCL19,GSTO1,IBTK,SLC8A1,ATP2B3,TRPM4,CACNB1,CACNB2,OPA1,TMEM33,HTT
GO: Biological Process	GO:0016079	synaptic vesicle exocytosis	0.04955	1	0.3238	1	7	158	LRRK2,NRXN3,PPFIA2,PREPL,STXBP2,CACNB2,PCLO
GO: Biological Process	GO:1902275	regulation of chromatin organization	0.04974	1	0.3238	1	10	261	LRRK2,MEN1,KMT2A,OGT,MTF2,GLYR1,TERT,PAXBP1,RNF20,TP53
GO: Biological Process	GO:0071692	protein localization to extracellular region	0.04984	1	0.3238	1	16	483	TCIRG1,HMGCR,PIK3C3,ANXA1,ICA1,PDE8B,CAVIN1,TRPM4,BAD,ARFGAP3,DNAJC1,TCF7L2,PCLO,LRP1,TANGO2,HTT
GO: Biological Process	GO:0051052	regulation of DNA metabolic process	0.04986	1	0.3238	1	15	445	STN1,AXIN2,MEN1,ERCC8,KMT2A,HSF1,SH2B1,PRKCD,TNKS,PRKDC,DUBR,MMS19,APLF,YLPM1,TP53
GO: Biological Process	GO:0008625	extrinsic apoptotic signaling pathway via death domain receptors	0.04986	1	0.3238	1	5	95	BEX3,BAD,DELE1,CASP8,DEDD
GO: Biological Process	GO:0031571	mitotic G1 DNA damage checkpoint signaling	0.04995	1	0.3238	1	4	66	CARM1,PRKDC,CNOT1,TP53
GO: Biological Process	GO:0060219	camera-type eye photoreceptor cell differentiation	0.04995	1	0.3238	1	4	66	CRB2,ALMS1,DIO3,TBX2
GO: Biological Process	GO:0060215	primitive hemopoiesis	0.04995	1	0.3238	1	4	66	ENPP2,HDAC9,TET2,CIC
GO: Biological Process	GO:0071715	icosanoid transport	0.04995	1	0.3238	1	4	66	SLCO2B1,ANXA1,ACE,TP53
GO: Biological Process	GO:2000516	positive regulation of CD4-positive, alpha-beta T cell activation	0.04995	1	0.3238	1	4	66	CCL19,ANXA1,LGALS9,CD86
GO: Biological Process	GO:0060612	adipose tissue development	0.04995	1	0.3238	1	4	66	SLC25A25,TRPM4,UMODL1,DGAT2
GO: Biological Process	GO:1900024	regulation of substrate adhesion-dependent cell spreading	0.04995	1	0.3238	1	4	66	ENPP2,PREX1,DBN1,WASHC2C
