# Supplementary material for: Adolescent binge ethanol impacts H3K36me3 regulation of synaptic genes
Source: Front Mol Neurosci. 2023 Mar 3;16:1082104. doi: 10.3389/fnmol.2023.1082104 (PMC10020663; doi:10.3389/fnmol.2023.1082104)
Supplement: SUPPLEMENTARY TABLE 7 — Gene ontology analysis for the 759 genes showing differential exon usage in the PFC after adolescent binge ethanol in females only, p < 0.05. [file Table_7.xlsx]

## Sheet: Sheet1
Gene ontology analysis for the 759 genes showing differential exon usage in the PFC after adolescent binge ethanol in females only, p < 0.05
Category	ID	Name	p-value	q-value Bonferroni	q-value FDR B&H	q-value FDR B&Y	Hit Count in Query List	Hit Count in Genome	Hit in Query List
GO: Molecular Function	GO:0005085	guanyl-nucleotide exchange factor activity	1.622e-06	0.001771	0.001431	0.01084	24	218	DENND4A,ABR,PLEKHG5,SBF1,RAPGEF3,RIN2,ARHGEF19,EPS8L2,PLEKHG4,ITSN1,DOCK10,ARHGEF40,SOS1,SOS2,DOCK4,GAPVD1,GBF1,EPS8L1,ELMO1,EIF2B4,LAMTOR1,KALRN,ARHGEF2,RAPGEFL1
GO: Molecular Function	GO:0030695	GTPase regulator activity	2.621e-06	0.002862	0.001431	0.01084	40	495	DENND4A,ABR,PLEKHG5,SBF1,RAPGEF3,RIN2,ALDH1A1,ARHGEF19,EPS8L2,GARNL3,GIT1,RASA3,PLEKHG4,STXBP5L,ITSN1,DOCK10,TBC1D13,ARHGEF40,ARFGAP1,SOS1,SOS2,DOCK4,GAPVD1,GBF1,MYO9B,TBC1D2B,EPS8L1,ELMO1,SYNGAP1,SRGAP3,EIF2B4,PLCB1,SGSM3,LAMTOR1,KALRN,RGS18,THY1,ARHGAP12,ARHGEF2,RAPGEFL1
GO: Molecular Function	GO:0015631	tubulin binding	3.118e-05	0.03405	0.01135	0.08597	33	418	PDE4B,MAP2,MAP6,APC2,CEP57L1,TUBGCP5,FAM161A,TUBGCP3,CAMSAP1,DIP2B,KIF21A,CCDC187,INO80,HOOK3,CEP57,KIF21B,GAPDH,HSPH1,KIF4A,ZNF207,CLASP2,DCX,NEFM,PPARGC1A,CDK5R1,DNM1,CAMSAP2,KLC1,TBCEL,KIFC1,KIF13B,ARHGEF2,SKA1
GO: Molecular Function	GO:0051015	actin filament binding	0.0001166	0.1273	0.02616	0.1981	21	230	SPEG,ADD3,EPS8L2,PKNOX2,FRG1,FHOD1,CTNNA1,MYO1G,MYH4,MYH10,MYH11,CTNNAL1,MYO5A,MYO9B,CLASP2,EPS8L1,CDK5R1,TLN2,SYNE1,ARPC2,EGFR
GO: Molecular Function	GO:0008017	microtubule binding	0.0001198	0.1308	0.02616	0.1981	25	300	MAP2,MAP6,APC2,CEP57L1,TUBGCP5,FAM161A,TUBGCP3,CAMSAP1,KIF21A,CCDC187,HOOK3,CEP57,KIF21B,GAPDH,KIF4A,ZNF207,CLASP2,DCX,NEFM,DNM1,CAMSAP2,KIFC1,KIF13B,ARHGEF2,SKA1
GO: Molecular Function	GO:0003779	actin binding	0.0003132	0.342	0.05701	0.4317	34	492	EPS8,KLHL2,MAP2,SPEG,ADD3,HNRNPU,EVL,FLNB,EPS8L2,MYRIP,INO80,PKNOX2,FRG1,FHOD1,PHACTR3,CTNNA1,CROCC,MYO1G,MYH4,MYH10,MYH11,CTNNAL1,MYO5A,MYO9B,CLASP2,EPS8L1,KLHL20,CDK5R1,TLN2,DMD,SYNE1,ARPC2,EGFR,SNTG1
GO: Molecular Function	GO:0051427	hormone receptor binding	0.0005274	0.5759	0.08228	0.6231	18	204	WBP2,NR1H2,CRY1,NCOR1,PPARGC1B,FUS,LCOR,TRERF1,PSMC5,DAXX,JAK1,JAK2,PPARGC1A,THRAP3,MED13,WIPI1,NR4A2,GRIP1
GO: Molecular Function	GO:0015106	bicarbonate transmembrane transporter activity	0.0008077	0.882	0.09236	0.6995	5	21	SLC4A8,SLC4A3,SLC26A7,SLC4A4,SLC39A8
GO: Molecular Function	GO:0003725	double-stranded RNA binding	0.0008834	0.9646	0.09236	0.6995	10	83	HNRNPU,CLTC,VIM,RC3H2,ZFR,EIF2AK2,MYH4,AGO2,SIDT1,DHX33
GO: Molecular Function	GO:0005452	inorganic anion exchanger activity	0.0009758	1	0.09236	0.6995	4	13	SLC4A8,SLC4A3,SLC4A2,SLC4A4
GO: Molecular Function	GO:1990381	ubiquitin-specific protease binding	0.001014	1	0.09236	0.6995	5	22	CLTC,SYVN1,LCOR,SART3,BAG6
GO: Molecular Function	GO:0005096	GTPase activator activity	0.001015	1	0.09236	0.6995	22	289	ABR,RIN2,ALDH1A1,ARHGEF19,GARNL3,GIT1,RASA3,STXBP5L,TBC1D13,ARFGAP1,SOS1,DOCK4,GAPVD1,MYO9B,TBC1D2B,SYNGAP1,SRGAP3,PLCB1,SGSM3,RGS18,THY1,ARHGAP12
GO: Molecular Function	GO:0042578	phosphoric ester hydrolase activity	0.001196	1	0.1005	0.761	32	490	PDE4B,PLCXD1,EYA2,BOD1,SBF1,PLD2,DUSP11,MTMR12,APEX1,PHOSPHO2,PPEF1,GDE1,FAN1,PTPA,PPP2R5C,PPP3CC,PHACTR3,EIF2AK2,MTMR9,MTMR1,GDPD2,LRRC2,PTPN3,PTPRA,PTPRF,PTPRN2,PLCB1,CAMK2G,DUSP8,PPP1R14B,HDDC3,MTMR4
GO: Molecular Function	GO:0140035	ubiquitination-like modification-dependent protein binding	0.001327	1	0.1035	0.7838	4	14	ANKRD13B,IDE,FAN1,DAXX
GO: Molecular Function	GO:0043878	glyceraldehyde-3-phosphate dehydrogenase (NAD+) (non-phosphorylating) activity	0.001529	1	0.11	0.8334	3	7	ALDH1A1,ALDH2,ALDH3A2
GO: Molecular Function	GO:0016922	nuclear receptor binding	0.001612	1	0.11	0.8334	12	121	WBP2,NR1H2,NCOR1,PPARGC1B,FUS,LCOR,TRERF1,DAXX,PPARGC1A,WIPI1,NR4A2,GRIP1
GO: Molecular Function	GO:0051011	microtubule minus-end binding	0.001757	1	0.1129	0.8549	4	15	TUBGCP5,TUBGCP3,CAMSAP1,CAMSAP2
GO: Molecular Function	GO:0019838	growth factor binding	0.002218	1	0.1227	0.9292	15	177	CRIM1,SORT1,FGFR1,HSPA9,API5,IGFBP5,SMN1,CEP57,IL11RA,ITGA6,PXDN,SEC61B,CCN3,NTRK2,EGFR
GO: Molecular Function	GO:0004028	3-chloroallyl aldehyde dehydrogenase activity	0.00238	1	0.1227	0.9292	3	8	ALDH1A1,ALDH2,ALDH3A2
GO: Molecular Function	GO:0140410	solute:bicarbonate symporter activity	0.00238	1	0.1227	0.9292	3	8	SLC4A8,SLC4A4,SLC39A8
GO: Molecular Function	GO:0005516	calmodulin binding	0.002393	1	0.1227	0.9292	18	233	MAP2,MAP6,ADCY1,ADD3,PHKA1,CAMSAP1,PPP3CC,MYO1G,MYH4,MYH10,MYH11,MYO5A,MYO9B,PLCB1,KCNQ2,CAMSAP2,CAMK2G,EGFR
GO: Molecular Function	GO:0106310	protein serine kinase activity	0.002645	1	0.1227	0.9292	19	254	SPEG,CDC7,MINK1,CDC42BPB,STK16,AATK,MTOR,CSNK1D,TBK1,EIF2AK2,TNIK,KSR1,TLK1,WNK3,TLK2,KALRN,MAP4K1,IRAK4,DCLK1
GO: Molecular Function	GO:0017134	fibroblast growth factor binding	0.002673	1	0.1227	0.9292	5	27	FGFR1,HSPA9,API5,SMN1,CEP57
GO: Molecular Function	GO:0004674	protein serine/threonine kinase activity	0.002697	1	0.1227	0.9292	31	495	SPEG,CDC7,PHKA1,GRK2,WEE1,MINK1,CDC42BPB,STK16,AATK,MTOR,CSNK1D,CDK13,TBK1,PRKAB1,MAPK11,MAPK9,EIF2AK2,TNIK,KSR1,TLK1,WNK3,TLK2,KALRN,CAMK2G,NTRK2,CCNH,EGFR,MAP4K1,IRAK4,SPRED1,DCLK1
GO: Molecular Function	GO:0004438	phosphatidylinositol-3-phosphatase activity	0.002891	1	0.1263	0.9562	4	17	MTMR12,MTMR9,MTMR1,MTMR4
GO: Molecular Function	GO:0030331	nuclear estrogen receptor binding	0.003041	1	0.1277	0.9674	7	53	WBP2,NCOR1,PPARGC1B,FUS,LCOR,PPARGC1A,WIPI1
GO: Molecular Function	GO:0004721	phosphoprotein phosphatase activity	0.003287	1	0.1329	1	18	240	EYA2,BOD1,SBF1,DUSP11,PPEF1,PTPA,PPP3CC,PHACTR3,MTMR1,LRRC2,PTPN3,PTPRA,PTPRF,PTPRN2,CAMK2G,DUSP8,PPP1R14B,MTMR4
GO: Molecular Function	GO:0005244	voltage-gated ion channel activity	0.004042	1	0.1565	1	16	207	TSPOAP1,KCNIP2,KCNK9,CLCN6,NALCN,SCN7A,KCNT1,VDAC1,CACNA2D4,KCNK5,CACNA2D3,KCNC4,KCNJ4,KCNQ2,CACNA2D1,GRIN2A
GO: Molecular Function	GO:0003774	cytoskeletal motor activity	0.004265	1	0.1565	1	12	136	KIF21A,MYO1G,KIF21B,MYH4,MYH10,MYH11,MYO5A,MYO9B,KIF4A,KLC1,KIFC1,KIF13B
GO: Molecular Function	GO:0005521	lamin binding	0.004442	1	0.1565	1	4	19	PLCB1,DMD,SYNE1,SUN1
GO: Molecular Function	GO:0052744	phosphatidylinositol monophosphate phosphatase activity	0.004442	1	0.1565	1	4	19	MTMR12,MTMR9,MTMR1,MTMR4
GO: Molecular Function	GO:0022832	voltage-gated channel activity	0.00486	1	0.165	1	16	211	TSPOAP1,KCNIP2,KCNK9,CLCN6,NALCN,SCN7A,KCNT1,VDAC1,CACNA2D4,KCNK5,CACNA2D3,KCNC4,KCNJ4,KCNQ2,CACNA2D1,GRIN2A
GO: Molecular Function	GO:0000146	microfilament motor activity	0.004988	1	0.165	1	5	31	MYO1G,MYH4,MYH10,MYO5A,MYO9B
GO: Molecular Function	GO:0035613	RNA stem-loop binding	0.005394	1	0.1732	1	4	20	EPRS1,RC3H2,MYH10,CSDE1
GO: Molecular Function	GO:0030374	nuclear receptor coactivator activity	0.006119	1	0.1809	1	7	60	PPARGC1B,TRERF1,PPARGC1A,THRAP3,MED13,ZMIZ1,CNOT9
GO: Molecular Function	GO:0004725	protein tyrosine phosphatase activity	0.006242	1	0.1809	1	10	108	EYA2,DUSP11,PTPA,MTMR1,PTPN3,PTPRA,PTPRF,PTPRN2,DUSP8,MTMR4
GO: Molecular Function	GO:0043014	alpha-tubulin binding	0.00633	1	0.1809	1	6	46	DIP2B,INO80,HSPH1,PPARGC1A,CDK5R1,TBCEL
GO: Molecular Function	GO:0042393	histone binding	0.006398	1	0.1809	1	18	256	DPF1,CHD1,PHC3,MLLT6,APBB1,INO80,SFMBT2,SBNO2,IPO9,SMARCA2,SART3,DAXX,SSRP1,JAK2,SUPT6H,NCAPD3,PHC1,ANP32A
GO: Molecular Function	GO:0002162	dystroglycan binding	0.006459	1	0.1809	1	3	11	MAP2,CLASP2,DMD
GO: Molecular Function	GO:0051020	GTPase binding	0.006815	1	0.1853	1	22	338	EPRS1,EPS8,HACE1,GIT1,DOCK10,MYRIP,CDC42BPB,RPH3A,TBC1D13,IPO9,EXOC2,USP33,DOCK4,MYO5A,MYO9B,RIMS3,BICD1,SGSM3,LAMTOR1,GOLGA4,NUP153,ARHGEF2
GO: Molecular Function	GO:0022836	gated channel activity	0.007142	1	0.1853	1	23	360	TSPOAP1,KCNIP2,KCNK9,CLCN6,NALCN,SCN7A,CNGA4,KCNT1,VDAC1,RASA3,ANO8,CACNA2D4,KCNK5,CACNA2D3,GABRA2,ATP5MC1,ITPR1,KCNC4,KCNJ4,KCNQ2,CACNA2D1,GRIN2A,MCOLN1
GO: Molecular Function	GO:0031267	small GTPase binding	0.007208	1	0.1853	1	20	299	EPS8,HACE1,GIT1,DOCK10,MYRIP,CDC42BPB,RPH3A,TBC1D13,IPO9,EXOC2,USP33,DOCK4,MYO5A,MYO9B,RIMS3,BICD1,SGSM3,GOLGA4,NUP153,ARHGEF2
GO: Molecular Function	GO:0050750	low-density lipoprotein particle receptor binding	0.007466	1	0.1853	1	5	34	APBB3,AP2A1,CLTC,APBB1,SACS
GO: Molecular Function	GO:0045296	cadherin binding	0.007526	1	0.1853	1	22	341	ATXN2L,PI4KA,HSPA5,FLNB,EPS8L2,BZW2,CSNK1D,CTNNA1,GAPVD1,CTNNAL1,ITGA6,EPS8L1,CDK5R1,BSG,GOLGA3,NOTCH3,UBFD1,KTN1,CAST,EEF1G,EGFR,CDH5
GO: Molecular Function	GO:0140036	ubiquitin-dependent protein binding	0.00838	1	0.1964	1	3	12	ANKRD13B,IDE,FAN1
GO: Molecular Function	GO:0043015	gamma-tubulin binding	0.008453	1	0.1964	1	5	35	PDE4B,CEP57L1,TUBGCP5,TUBGCP3,CEP57
GO: Molecular Function	GO:0022843	voltage-gated cation channel activity	0.008712	1	0.1982	1	12	149	TSPOAP1,KCNIP2,KCNK9,KCNT1,CACNA2D4,KCNK5,CACNA2D3,KCNC4,KCNJ4,KCNQ2,CACNA2D1,GRIN2A
GO: Molecular Function	GO:0046965	nuclear retinoid X receptor binding	0.009039	1	0.2014	1	4	23	NR1H2,NCOR1,FUS,NR4A2
GO: Molecular Function	GO:0043023	ribosomal large subunit binding	0.0106	1	0.2315	1	3	13	LTN1,DHX33,RBM3
GO: Molecular Function	GO:0008022	protein C-terminus binding	0.01082	1	0.2318	1	17	250	MAGI1,ERCC6,AP2A1,ATXN1,CLTC,AMPH,FBLN5,ATF4,AGO2,SREBF2,ITPR1,JAK2,KSR1,DNM1,SHANK1,GRIP1,SNTG1
GO: Molecular Function	GO:0019894	kinesin binding	0.01252	1	0.2442	1	6	53	MAPK8IP1,CROCC,DAXX,LRP8,KTN1,ARPC2
GO: Molecular Function	GO:0070325	lipoprotein particle receptor binding	0.01331	1	0.2549	1	5	39	APBB3,AP2A1,CLTC,APBB1,SACS
GO: Molecular Function	GO:0099604	ligand-gated calcium channel activity	0.014	1	0.2636	1	4	26	RASA3,ITPR1,GRIN2A,MCOLN1
GO: Molecular Function	GO:0008514	organic anion transmembrane transporter activity	0.0144	1	0.2665	1	14	198	SLC25A29,ABCC1,SLC4A8,SLC2A9,SLC4A3,SLC6A7,SLC6A8,SLC26A7,SLC4A4,SLC39A8,SLC35D1,SLC25A38,SLCO4C1,MFSD10
GO: Molecular Function	GO:0008432	JUN kinase binding	0.01597	1	0.2683	1	3	15	RNF13,MAPK8IP1,DAXX
GO: Molecular Function	GO:0003707	nuclear steroid receptor activity	0.01616	1	0.2683	1	6	56	ESRRB,NR1H2,PAQR7,NR6A1,ABHD2,NR4A2
GO: Molecular Function	GO:0015297	antiporter activity	0.0162	1	0.2683	1	8	89	SLC35E1,SLC24A3,CLCN6,SLC4A8,SLC4A3,SLC4A2,SLC26A7,SLC35D1
GO: Molecular Function	GO:0016791	phosphatase activity	0.01636	1	0.2683	1	23	388	EYA2,BOD1,SBF1,DUSP11,MTMR12,PHOSPHO2,PPEF1,PTPA,PPP2R5C,PPP3CC,PHACTR3,EIF2AK2,MTMR9,MTMR1,LRRC2,PTPN3,PTPRA,PTPRF,PTPRN2,CAMK2G,DUSP8,PPP1R14B,MTMR4
GO: Molecular Function	GO:0005200	structural constituent of cytoskeleton	0.01654	1	0.2683	1	10	125	TUBA4A,ADD3,TUBGCP3,VIM,CROCC,BICD1,NEFM,TLN2,DMD,ARPC2
GO: Molecular Function	GO:0140297	DNA-binding transcription factor binding	0.01672	1	0.2683	1	26	454	WBP2,SETD6,NR1H2,APEX1,HDAC7,DHRS7B,CRY1,NCOR1,PPARGC1B,ATF4,FUS,LCOR,CRTC2,TRERF1,DAXX,DHX33,PPARGC1A,THRAP3,MED13,TBX3,WIPI1,NR4A2,AIP,BBS5,RUNX1,GRIP1
GO: Molecular Function	GO:0061629	RNA polymerase II-specific DNA-binding transcription factor binding	0.01785	1	0.2683	1	20	327	WBP2,SETD6,NR1H2,APEX1,CRY1,NCOR1,PPARGC1B,FUS,LCOR,TRERF1,DAXX,PPARGC1A,THRAP3,MED13,TBX3,WIPI1,NR4A2,AIP,BBS5,GRIP1
GO: Molecular Function	GO:0097718	disordered domain specific binding	0.01798	1	0.2683	1	5	42	MDM2,CLTC,MYO5A,GAPDH,KEAP1
GO: Molecular Function	GO:0033130	acetylcholine receptor binding	0.01914	1	0.2786	1	3	16	NRXN1,JAK2,RIC3
GO: Molecular Function	GO:0008757	S-adenosylmethionine-dependent methyltransferase activity	0.02003	1	0.2857	1	12	167	SETD6,TRMT2B,TRMT112,ZCCHC4,DOT1L,WDR4,ASH1L,PRMT9,TARBP1,DNMT3A,ASH2L,EEF2KMT
GO: Molecular Function	GO:0005520	insulin-like growth factor binding	0.02041	1	0.2857	1	4	29	CRIM1,IGFBP5,ITGA6,CCN3
GO: Molecular Function	GO:0045499	chemorepellent activity	0.02041	1	0.2857	1	4	29	SEMA3F,SEMA3B,DPP4,EFNA5
GO: Molecular Function	GO:0015103	inorganic anion transmembrane transporter activity	0.02176	1	0.2927	1	12	169	CLCN6,VDAC1,SLC4A8,SLC4A3,ANO8,SLC4A2,SLC26A7,SLC4A4,GABRA2,SLC39A8,WNK3,LRRC8D
GO: Molecular Function	GO:0004713	protein tyrosine kinase activity	0.02214	1	0.2927	1	11	150	CRIM1,RYK,FGFR1,WEE1,STK16,AATK,EIF2AK2,JAK1,JAK2,NTRK2,EGFR
GO: Molecular Function	GO:0005001	transmembrane receptor protein tyrosine phosphatase activity	0.02262	1	0.2927	1	3	17	PTPRA,PTPRF,PTPRN2
GO: Molecular Function	GO:0015278	calcium-release channel activity	0.02262	1	0.2927	1	3	17	RASA3,ITPR1,MCOLN1
GO: Molecular Function	GO:0015271	outward rectifier potassium channel activity	0.02262	1	0.2927	1	3	17	KCNIP2,KCNT1,KCNK5
GO: Molecular Function	GO:0019198	transmembrane receptor protein phosphatase activity	0.02262	1	0.2927	1	3	17	PTPRA,PTPRF,PTPRN2
GO: Molecular Function	GO:0003713	transcription coactivator activity	0.02285	1	0.2927	1	18	293	WBP2,SSBP3,TRRAP,APBB1,APEX1,TAF6L,PPARGC1B,SMARCA2,FUS,TRERF1,DAXX,PPARGC1A,THRAP3,MED13,AIP,ZMIZ1,CNOT9,PMF1
GO: Molecular Function	GO:0005261	cation channel activity	0.02306	1	0.2927	1	24	423	TSPOAP1,SLC24A3,KCNIP2,KCNK9,NALCN,SCN7A,CNGA4,KCNT1,VDAC1,RASA3,CACNA2D4,KCNK5,ATP5F1A,CACNA2D3,ITPR1,PTPN3,KCNC4,KCNJ4,KCNQ2,WNK3,DPP6,CACNA2D1,GRIN2A,MCOLN1
GO: Molecular Function	GO:0140097	catalytic activity, acting on DNA	0.02404	1	0.3014	1	15	232	ERCC6,CHD1,RECQL5,POLG,MUS81,APEX1,INO80,FAN1,CRY1,SETX,MBD4,DNMT3A,RECQL,RFC1,EXD2
GO: Molecular Function	GO:0004715	non-membrane spanning protein tyrosine kinase activity	0.02574	1	0.3089	1	5	46	WEE1,STK16,EIF2AK2,JAK1,JAK2
GO: Molecular Function	GO:0043138	3'-5' DNA helicase activity	0.02642	1	0.3136	1	3	18	RECQL5,INO80,RECQL
GO: Molecular Function	GO:0120013	lipid transfer activity	0.02797	1	0.3284	1	5	47	GRAMD1B,PITPNA,GRAMD1A,PRELID1,PLEKHA8
GO: Molecular Function	GO:0005217	intracellular ligand-gated ion channel activity	0.02836	1	0.3295	1	4	32	CNGA4,RASA3,ITPR1,MCOLN1
GO: Molecular Function	GO:0005262	calcium channel activity	0.02913	1	0.3331	1	10	137	TSPOAP1,SLC24A3,VDAC1,RASA3,CACNA2D4,CACNA2D3,ITPR1,CACNA2D1,GRIN2A,MCOLN1
GO: Molecular Function	GO:0015485	cholesterol binding	0.02928	1	0.3331	1	6	64	GRAMD1B,OSBPL6,VDAC1,GRAMD1A,SIDT1,SYP
GO: Molecular Function	GO:0022842	narrow pore channel activity	0.03054	1	0.3403	1	3	19	KCNK9,NALCN,KCNK5
GO: Molecular Function	GO:0022840	leak channel activity	0.03054	1	0.3403	1	3	19	KCNK9,NALCN,KCNK5
GO: Molecular Function	GO:0008081	phosphoric diester hydrolase activity	0.03184	1	0.3496	1	8	101	PDE4B,PLCXD1,PLD2,APEX1,GDE1,FAN1,GDPD2,PLCB1
GO: Molecular Function	GO:0019902	phosphatase binding	0.03342	1	0.356	1	19	328	CADM4,BOD1,SBF1,VIM,MTMR12,CRY1,PTPA,PPP2R5C,TBK1,PHACTR3,EIF2AK2,MTMR9,ITPR1,JAK1,PPP1R14B,MTMR4,EGFR,SPRED1,CDH5
GO: Molecular Function	GO:0015301	anion:anion antiporter activity	0.03456	1	0.356	1	4	34	SLC4A8,SLC4A3,SLC4A2,SLC26A7
GO: Molecular Function	GO:0042974	nuclear retinoic acid receptor binding	0.03456	1	0.356	1	4	34	NR1H2,NCOR1,FUS,NR4A2
GO: Molecular Function	GO:0052866	phosphatidylinositol phosphate phosphatase activity	0.03456	1	0.356	1	4	34	MTMR12,MTMR9,MTMR1,MTMR4
GO: Molecular Function	GO:0140323	solute:anion antiporter activity	0.03456	1	0.356	1	4	34	SLC4A8,SLC4A3,SLC4A2,SLC26A7
GO: Molecular Function	GO:0046966	nuclear thyroid hormone receptor binding	0.03793	1	0.3861	1	4	35	NCOR1,FUS,THRAP3,MED13
GO: Molecular Function	GO:0004029	aldehyde dehydrogenase (NAD+) activity	0.03973	1	0.3861	1	3	21	ALDH1A1,ALDH2,ALDH3A2
GO: Molecular Function	GO:0042975	peroxisome proliferator activated receptor binding	0.03973	1	0.3861	1	3	21	MDM2,NCOR1,PPARGC1A
GO: Molecular Function	GO:0015295	solute:proton symporter activity	0.03973	1	0.3861	1	3	21	SLC2A9,SLC39A8,SLC45A4
GO: Molecular Function	GO:0019208	phosphatase regulator activity	0.04066	1	0.3861	1	8	106	BOD1,SBF1,MTMR12,PTPA,PPP2R5C,PHACTR3,EIF2AK2,PPP1R14B
GO: Molecular Function	GO:0015291	secondary active transmembrane transporter activity	0.04105	1	0.3864	1	15	249	SLC35E1,SLC24A3,CLCN6,SLC4A8,SLC2A9,SLC4A3,SLC4A2,SLC6A7,SLC6A8,SLC26A7,SLC4A4,SLC39A8,SLC35D1,SLC45A4,SLCO4C1
GO: Molecular Function	GO:0016620	oxidoreductase activity, acting on the aldehyde or oxo group of donors, NAD or NADP as acceptor	0.04386	1	0.4094	1	5	53	ALDH1A1,ALDH2,FAR1,ALDH3A2,GAPDH
GO: Molecular Function	GO:0043178	alcohol binding	0.04461	1	0.4099	1	8	108	GRAMD1B,OSBPL6,VDAC1,GRAMD1A,RPH3A,SIDT1,ITPR1,SYP
GO: Molecular Function	GO:0004030	aldehyde dehydrogenase [NAD(P)+] activity	0.04479	1	0.4099	1	3	22	ALDH1A1,ALDH2,ALDH3A2
GO: Molecular Function	GO:0043021	ribonucleoprotein complex binding	0.04504	1	0.4099	1	11	168	MDM2,HNRNPU,HSPA5,MTOR,LTN1,UNK,SNRNP70,DHX33,SEC61B,BAG6,RBM3
GO: Molecular Function	GO:0003714	transcription corepressor activity	0.04855	1	0.4257	1	13	212	HNRNPU,N4BP2L2,APEX1,HDAC7,SFMBT2,DHRS7B,NCOA5,NCOR1,LCOR,TRERF1,DAXX,DNMT3A,RBFOX2
GO: Molecular Function	GO:0042162	telomeric DNA binding	0.04912	1	0.4257	1	4	38	HNRNPA2B1,APEX1,TINF2,HMBOX1
GO: Biological Process	GO:0006895	Golgi to endosome transport	3.3e-06	0.01949	0.01104	0.1022	7	20	SORT1,AP2A1,GBF1,VPS13C,KLHL20,DOP1B,WIPI1
GO: Biological Process	GO:0050770	regulation of axonogenesis	3.739e-06	0.02208	0.01104	0.1022	23	222	MAP2,MAP6,RYK,PIK3CD,PLXNB3,SEMA3F,VIM,DIP2B,AATK,NSMF,ATP5MC1,DCX,SYNGAP1,NEFM,CDK5R1,SEMA3B,GOLGA4,KIF13B,DSCAM,NTRK2,EFNA5,THY1,MEGF8
GO: Biological Process	GO:0031346	positive regulation of cell projection organization	1.285e-05	0.07589	0.0205	0.1899	37	493	EPS8,MAP6,AP2A1,UBE2V2,FGFR1,HSPA5,PLXNB3,EPS8L2,HTR7,APBB1,NSMF,MTOR,FUT9,AUTS2,CROCC,NDRG4,TNIK,ATP5MC1,AHI1,SETX,ITGA6,EPS8L1,DCX,LRP8,ITPR1,FBXO38,PTPRF,DMD,GOLGA4,DSCAM,KALRN,NTRK2,ARPC2,GRIP1,EFNA5,MEGF8,CAPRIN1
GO: Biological Process	GO:0061387	regulation of extent of cell growth	1.482e-05	0.08754	0.0205	0.1899	18	161	MAP2,RYK,PIK3CD,SEMA3F,DIP2B,AATK,NSMF,SMN1,ATP5MC1,CLASP2,DCX,CDK5R1,SEMA3B,GOLGA4,NRCAM,DSCAM,EFNA5,MEGF8
GO: Biological Process	GO:0006470	protein dephosphorylation	1.736e-05	0.1025	0.0205	0.1899	29	349	EYA2,ADORA1,BOD1,SBF1,DUSP11,PPEF1,PTPA,PPP2R5C,NSMF,PPP3CC,MTOR,PHACTR3,EIF2AK2,MTMR1,LRRC2,JAK2,PTPN3,PTPRA,PTPRF,SDHAF2,PTPRN2,GNAI2,BTRC,CAMK2G,DUSP8,SLC39A10,PPP1R14B,MTMR4,CDH5
GO: Biological Process	GO:0007265	Ras protein signal transduction	2.76e-05	0.163	0.02637	0.2442	33	433	EPS8,DENND4A,ABR,CADM4,PLEKHG5,RAPGEF3,HACE1,ARHGEF19,EPS8L2,GIT1,RASA3,ITSN1,ARHGEF40,AATK,ARFGAP1,AUTS2,MAPK11,SOS1,SOS2,CTNNAL1,GBF1,MYO9B,EPS8L1,RABL3,ELMO1,SYNGAP1,JAK2,KSR1,SGSM3,NRAS,KALRN,NISCH,ARHGEF2
GO: Biological Process	GO:0046578	regulation of Ras protein signal transduction	3.287e-05	0.1941	0.02637	0.2442	24	271	EPS8,DENND4A,ABR,CADM4,PLEKHG5,ARHGEF19,EPS8L2,GIT1,RASA3,ITSN1,ARHGEF40,ARFGAP1,AUTS2,SOS1,SOS2,GBF1,MYO9B,EPS8L1,RABL3,SYNGAP1,JAK2,SGSM3,KALRN,ARHGEF2
GO: Biological Process	GO:0008361	regulation of cell size	4.049e-05	0.2391	0.02637	0.2442	23	257	MAP2,RYK,PRR16,CLCN6,RAPGEF3,PIK3CD,SEMA3F,DIP2B,AATK,NSMF,MTOR,SMN1,ATP5MC1,CLASP2,DCX,CDK5R1,SEMA3B,GOLGA4,WNK3,NRCAM,DSCAM,EFNA5,MEGF8
GO: Biological Process	GO:0008277	regulation of G protein-coupled receptor signaling pathway	4.237e-05	0.2502	0.02637	0.2442	18	174	PDE4B,CHGA,GRK2,ARRDC3,PLD2,GIT1,APLP1,PPEF1,CRY1,ARR3,USP33,BICD1,PLCB1,SYP,GNAI2,DNM1,METAP2,RGS18
GO: Biological Process	GO:0016601	Rac protein signal transduction	4.465e-05	0.2637	0.02637	0.2442	9	49	EPS8,CADM4,HACE1,EPS8L2,AUTS2,EPS8L1,ELMO1,NISCH,ARHGEF2
GO: Biological Process	GO:0048675	axon extension	5.575e-05	0.3292	0.02941	0.2724	19	194	MAP2,RYK,SEMA3F,DIP2B,AATK,NSMF,AUTS2,SMN1,FUS,ATP5MC1,CLASP2,DCX,CDK5R1,SEMA3B,GOLGA4,NRCAM,DSCAM,MEGF8,DCLK1
GO: Biological Process	GO:0016358	dendrite development	5.976e-05	0.3529	0.02941	0.2724	27	336	MAP2,MAP6,GIT1,ITSN1,MINK1,DOCK10,NSMF,MTOR,SMN1,TNIK,DCX,LRP8,ITPR1,SYNGAP1,CDK5R1,PTPRF,CAMSAP2,SHANK1,DSCAM,KALRN,SYNE1,NTRK2,GRIP1,CELSR2,CAPRIN1,DCLK1,RBFOX2
GO: Biological Process	GO:0048511	rhythmic process	6.552e-05	0.387	0.02977	0.2757	32	433	CHGA,ADCY1,HNRNPU,ADORA1,GRK2,NRXN1,ALDH1A1,HSPA5,HTR7,CPT1A,CRY1,NCOR1,MTOR,CSNK1D,ATF4,MAPK9,SETX,PTGDS,GFPT1,PPARGC1A,CDK5R1,NONO,THRAP3,BTRC,RBM4B,NTRK2,GRIN2A,RUNX1,OPRK1,CCNE1,EGFR,PSPC1
GO: Biological Process	GO:0030516	regulation of axon extension	0.0001035	0.6113	0.04107	0.3804	15	138	MAP2,RYK,SEMA3F,DIP2B,AATK,NSMF,SMN1,ATP5MC1,CLASP2,CDK5R1,SEMA3B,GOLGA4,NRCAM,DSCAM,MEGF8
GO: Biological Process	GO:0045744	negative regulation of G protein-coupled receptor signaling pathway	0.0001078	0.6369	0.04107	0.3804	10	67	PDE4B,GRK2,ARRDC3,PLD2,APLP1,CRY1,ARR3,BICD1,GNAI2,DNM1
GO: Biological Process	GO:0106072	negative regulation of adenylate cyclase-activating G protein-coupled receptor signaling pathway	0.0001173	0.6929	0.04107	0.3804	5	15	PDE4B,GRK2,ARRDC3,APLP1,GNAI2
GO: Biological Process	GO:0051056	regulation of small GTPase mediated signal transduction	0.0001182	0.6983	0.04107	0.3804	28	369	EPS8,DENND4A,ABR,CADM4,PLEKHG5,ARHGEF19,EPS8L2,GARNL3,GIT1,RASA3,ITSN1,ARHGEF40,ARFGAP1,AUTS2,SOS1,SOS2,GBF1,MYO9B,EPS8L1,RABL3,SYNGAP1,JAK2,SRGAP3,SGSM3,CDON,KALRN,ARHGAP12,ARHGEF2
GO: Biological Process	GO:0035722	interleukin-12-mediated signaling pathway	0.0002064	1	0.06772	0.6271	8	47	HNRNPA2B1,PITPNA,HSPA9,PDCD4,JAK1,JAK2,PLCB1,AIP
GO: Biological Process	GO:0048813	dendrite morphogenesis	0.0002369	1	0.07047	0.6527	18	199	MAP2,MAP6,MINK1,DOCK10,NSMF,TNIK,DCX,LRP8,CDK5R1,PTPRF,SHANK1,DSCAM,KALRN,SYNE1,CELSR2,CAPRIN1,DCLK1,RBFOX2
GO: Biological Process	GO:0000245	spliceosomal complex assembly	0.0002516	1	0.07047	0.6527	11	88	ZRSR2,CRNKL1,CELF6,CELF5,CELF1,LUC7L2,SMN1,SART3,SETX,PRPF19,GEMIN6
GO: Biological Process	GO:0043484	regulation of RNA splicing	0.0002553	1	0.07047	0.6527	17	183	HNRNPA2B1,HNRNPU,RBM25,CELF6,CELF5,LARP7,HABP4,CELF1,SMN1,FUS,SNRNP70,SETX,PRPF19,THRAP3,RBM3,MBNL2,RBFOX2
GO: Biological Process	GO:0070507	regulation of microtubule cytoskeleton organization	0.0002709	1	0.07047	0.6527	16	167	MAP2,MAP6,APC2,HNRNPU,CLTC,CAMSAP1,HSPH1,CLASP2,BICD1,CDK5R1,CAMSAP2,EFNA5,ARHGEF2,PATJ,SKA1,CDH5
GO: Biological Process	GO:0007623	circadian rhythm	0.0002744	1	0.07047	0.6527	23	292	ADCY1,HNRNPU,ADORA1,NRXN1,HTR7,CPT1A,CRY1,NCOR1,MTOR,CSNK1D,ATF4,MAPK9,SETX,PTGDS,GFPT1,PPARGC1A,NONO,THRAP3,BTRC,RBM4B,NTRK2,EGFR,PSPC1
GO: Biological Process	GO:0010720	positive regulation of cell development	0.0002975	1	0.07321	0.678	30	430	MAP6,SOX8,ATXN1,PLXNB3,VIM,NSMF,MTOR,CSPG5,MAPK9,TNIK,ATP5MC1,DCX,LRP8,PTPRA,PTPRF,PRPF19,GOLGA4,DSCAM,KALRN,FZD3,NTRK2,GJC2,RUNX1,ARPC2,EFNA5,MEGF8,EGFR,LTA,CDH5,CAPRIN1
GO: Biological Process	GO:0031109	microtubule polymerization or depolymerization	0.0003487	1	0.07635	0.7071	15	154	MAP2,APC2,TUBGCP5,TUBGCP3,CAMSAP1,CCDC57,CSNK1D,SMN1,ZNF207,CLASP2,CDK5R1,CAMSAP2,ARHGEF2,SKA1,CDH5
GO: Biological Process	GO:0000398	mRNA splicing, via spliceosome	0.0003491	1	0.07635	0.7071	29	414	ZRSR2,HNRNPA2B1,RSRC1,HNRNPU,EFTUD2,CRNKL1,RBM25,CELF6,CELF5,CWC15,LARP7,CELF1,CDK13,LUC7L2,FRG1,SMN1,FUS,SNRNP70,SART3,SETX,PRPF19,NONO,THRAP3,RBM4B,RBM3,MBNL2,GEMIN6,PSPC1,RBFOX2
GO: Biological Process	GO:0000377	RNA splicing, via transesterification reactions with bulged adenosine as nucleophile	0.0003491	1	0.07635	0.7071	29	414	ZRSR2,HNRNPA2B1,RSRC1,HNRNPU,EFTUD2,CRNKL1,RBM25,CELF6,CELF5,CWC15,LARP7,CELF1,CDK13,LUC7L2,FRG1,SMN1,FUS,SNRNP70,SART3,SETX,PRPF19,NONO,THRAP3,RBM4B,RBM3,MBNL2,GEMIN6,PSPC1,RBFOX2
GO: Biological Process	GO:0071349	cellular response to interleukin-12	0.0003694	1	0.07793	0.7217	8	51	HNRNPA2B1,PITPNA,HSPA9,PDCD4,JAK1,JAK2,PLCB1,AIP
GO: Biological Process	GO:0000375	RNA splicing, via transesterification reactions	0.0003928	1	0.07959	0.737	29	417	ZRSR2,HNRNPA2B1,RSRC1,HNRNPU,EFTUD2,CRNKL1,RBM25,CELF6,CELF5,CWC15,LARP7,CELF1,CDK13,LUC7L2,FRG1,SMN1,FUS,SNRNP70,SART3,SETX,PRPF19,NONO,THRAP3,RBM4B,RBM3,MBNL2,GEMIN6,PSPC1,RBFOX2
GO: Biological Process	GO:0010976	positive regulation of neuron projection development	0.0004043	1	0.07959	0.737	20	244	AP2A1,UBE2V2,FGFR1,HSPA5,PLXNB3,HTR7,APBB1,MTOR,FUT9,NDRG4,AHI1,SETX,ITGA6,LRP8,ITPR1,FBXO38,DMD,KALRN,NTRK2,CAPRIN1
GO: Biological Process	GO:0050769	positive regulation of neurogenesis	0.0004307	1	0.08205	0.7599	25	340	MAP6,SOX8,ATXN1,PLXNB3,VIM,NSMF,MTOR,TNIK,ATP5MC1,DCX,LRP8,PTPRA,PTPRF,PRPF19,GOLGA4,DSCAM,KALRN,FZD3,NTRK2,GJC2,EFNA5,MEGF8,EGFR,LTA,CAPRIN1
GO: Biological Process	GO:0048024	regulation of mRNA splicing, via spliceosome	0.0004895	1	0.08663	0.8022	13	126	HNRNPA2B1,HNRNPU,RBM25,CELF6,CELF5,LARP7,CELF1,SNRNP70,PRPF19,THRAP3,RBM3,MBNL2,RBFOX2
GO: Biological Process	GO:0043401	steroid hormone mediated signaling pathway	0.0004906	1	0.08663	0.8022	15	159	WBP2,ESRRB,PAQR7,CRY1,NCOR1,PPARGC1B,TRERF1,DAXX,JAK2,ABHD2,NTRK2,ZMIZ1,RUNX1,CNOT9,RBFOX2
GO: Biological Process	GO:0051962	positive regulation of nervous system development	0.0004987	1	0.08663	0.8022	28	403	MAP6,SOX8,NRXN1,ATXN1,UBE2V2,PLXNB3,VIM,NSMF,MTOR,TNIK,ATP5MC1,ADGRB2,DCX,LRP8,PTPRA,PTPRF,PRPF19,GOLGA4,DSCAM,KALRN,FZD3,NTRK2,GJC2,EFNA5,MEGF8,EGFR,LTA,CAPRIN1
GO: Biological Process	GO:0106070	regulation of adenylate cyclase-activating G protein-coupled receptor signaling pathway	0.0005235	1	0.08834	0.8181	5	20	PDE4B,GRK2,ARRDC3,APLP1,GNAI2
GO: Biological Process	GO:0070671	response to interleukin-12	0.0005504	1	0.0903	0.8363	8	54	HNRNPA2B1,PITPNA,HSPA9,PDCD4,JAK1,JAK2,PLCB1,AIP
GO: Biological Process	GO:0007411	axon guidance	0.0005755	1	0.09186	0.8507	29	427	ETV4,ADCY1,RYK,NRXN1,PIK3CD,PLXNB3,SEMA3F,EVL,APBB1,SMN1,USP33,SOS1,MYH10,AHI1,GAS1,BICD1,CDK5R1,PTPRA,PTPRF,BSG,SEMA3B,UNC5D,NOTCH3,NRCAM,DSCAM,KALRN,FZD3,EFNA5,MEGF8
GO: Biological Process	GO:0097485	neuron projection guidance	0.0005973	1	0.09283	0.8597	29	428	ETV4,ADCY1,RYK,NRXN1,PIK3CD,PLXNB3,SEMA3F,EVL,APBB1,SMN1,USP33,SOS1,MYH10,AHI1,GAS1,BICD1,CDK5R1,PTPRA,PTPRF,BSG,SEMA3B,UNC5D,NOTCH3,NRCAM,DSCAM,KALRN,FZD3,EFNA5,MEGF8
GO: Biological Process	GO:0035306	positive regulation of dephosphorylation	0.0007346	1	0.1066	0.987	9	70	ADORA1,PPARGC1B,PTPA,NSMF,MTOR,MTMR9,JAK2,SLC39A10,CDH5
GO: Biological Process	GO:0048638	regulation of developmental growth	0.0007596	1	0.1066	0.987	31	476	MAP2,RYK,PIK3CD,FGFR1,SEMA3F,DIP2B,CDKN2AIP,ANKRD26,LARP7,NCOR1,AATK,NSMF,CELF1,MTOR,SMN1,MAPK11,ATP5MC1,DAXX,CLASP2,DCX,JARID2,CDK5R1,SEMA3B,PLCB1,GOLGA4,NRCAM,DSCAM,RUNX1,EFNA5,MEGF8,TLL2
GO: Biological Process	GO:0035303	regulation of dephosphorylation	0.0007696	1	0.1066	0.987	19	238	ADORA1,BOD1,PPARGC1B,PTPA,PPP2R5C,NSMF,TMEM132D,MTOR,PHACTR3,EIF2AK2,MTMR9,MTMR1,JAK2,GNAI2,SLC39A10,PPP1R14B,MTMR4,SPRED1,CDH5
GO: Biological Process	GO:0042752	regulation of circadian rhythm	0.0007774	1	0.1066	0.987	14	149	ADCY1,ADORA1,HTR7,CRY1,MTOR,CSNK1D,MAPK9,PTGDS,PPARGC1A,NONO,THRAP3,BTRC,RBM4B,PSPC1
GO: Biological Process	GO:0060304	regulation of phosphatidylinositol dephosphorylation	0.000794	1	0.1066	0.987	3	6	MTMR9,MTMR1,MTMR4
GO: Biological Process	GO:0071878	negative regulation of adenylate cyclase-activating adrenergic receptor signaling pathway	0.000794	1	0.1066	0.987	3	6	PDE4B,ARRDC3,GNAI2
GO: Biological Process	GO:0018205	peptidyl-lysine modification	0.000867	1	0.1138	1	30	459	WBP2,SETD6,MDM2,TRRAP,HMG20B,RAPGEF3,MLLT6,PLOD2,DIP2B,TRMT112,APBB1,MBIP,TAF6L,CTCF,AUTS2,DOT1L,LCOR,CRTC2,ASH1L,NDUFAB1,JARID2,PPARGC1A,SUPT6H,BAG6,NUP153,NUP88,ZMIZ1,ASH2L,EEF2KMT,USPL1
GO: Biological Process	GO:0051647	nucleus localization	0.0009014	1	0.1157	1	7	45	HOOK3,MTOR,FHOD1,MYH10,DMD,SYNE1,SUN1
GO: Biological Process	GO:0043242	negative regulation of protein-containing complex disassembly	0.0009767	1	0.1217	1	11	103	EPS8,MAP2,APC2,ADD3,CAMSAP1,EVL,RUBCN,CLASP2,CAMSAP2,ARPC2,ARHGEF2
GO: Biological Process	GO:0043547	positive regulation of GTPase activity	0.0009891	1	0.1217	1	29	442	ABR,APC2,RAPGEF3,RIN2,ALDH1A1,AMPH,ARHGEF19,GARNL3,GIT1,RASA3,PLEKHG4,STXBP5L,DOCK10,TBC1D13,ARFGAP1,SOS1,DOCK4,GAPVD1,MYO9B,TBC1D2B,ITGA6,SYNGAP1,SRGAP3,PLCB1,SGSM3,KALRN,RGS18,THY1,ARHGAP12
GO: Biological Process	GO:0046785	microtubule polymerization	0.001058	1	0.1276	1	11	104	MAP2,TUBGCP5,TUBGCP3,CAMSAP1,CCDC57,CSNK1D,ZNF207,CLASP2,CDK5R1,CAMSAP2,CDH5
GO: Biological Process	GO:0030207	chondroitin sulfate catabolic process	0.001134	1	0.1299	1	4	14	HEXB,CSPG5,NCAN,CSPG4
GO: Biological Process	GO:0021987	cerebral cortex development	0.001144	1	0.1299	1	14	155	FGFR1,CELF1,DCX,LRP8,NEFM,CDK5R1,PLCB1,DMD,CDON,NTRK2,SUN1,GRIN2A,ZMIZ1,EGFR
GO: Biological Process	GO:0046939	nucleotide phosphorylation	0.001144	1	0.1299	1	14	155	ESRRB,JMJD8,MTCH2,GIT1,AK8,NCOR1,SLC4A4,GAPDH,PGM2L1,PPARGC1A,AK5,NUP153,NUP88,GUK1
GO: Biological Process	GO:0008347	glial cell migration	0.001215	1	0.1354	1	9	75	HEXB,VIM,CSPG4,DCX,LRP8,CDK5R1,FUBP1,SUN1,ZMIZ1
GO: Biological Process	GO:1901880	negative regulation of protein depolymerization	0.001317	1	0.144	1	10	91	EPS8,MAP2,APC2,ADD3,CAMSAP1,EVL,CLASP2,CAMSAP2,ARPC2,ARHGEF2
GO: Biological Process	GO:0010571	positive regulation of nuclear cell cycle DNA replication	0.001353	1	0.1453	1	3	7	CDC7,FGFR1,INO80
GO: Biological Process	GO:0000380	alternative mRNA splicing, via spliceosome	0.001432	1	0.1466	1	10	92	RSRC1,HNRNPU,RBM25,CELF6,CELF5,CELF1,CDK13,THRAP3,MBNL2,RBFOX2
GO: Biological Process	GO:0007026	negative regulation of microtubule depolymerization	0.001446	1	0.1466	1	6	36	MAP2,APC2,CAMSAP1,CLASP2,CAMSAP2,ARHGEF2
GO: Biological Process	GO:0048588	developmental cell growth	0.001458	1	0.1466	1	24	350	MAP2,RYK,PIK3CD,SEMA3F,DIP2B,AATK,NSMF,CELF1,MTOR,AUTS2,SMN1,FUS,ATP5MC1,CLASP2,DCX,CDK5R1,FUBP1,SEMA3B,GOLGA4,NRCAM,DSCAM,EFNA5,MEGF8,DCLK1
GO: Biological Process	GO:0043467	regulation of generation of precursor metabolites and energy	0.001464	1	0.1466	1	16	195	ESRRB,JMJD8,MTCH2,GIT1,IDE,NCOR1,MTOR,SMN1,SLC4A4,PRELID1,GFPT1,PPARGC1A,NUP153,NUP88,TRAP1,CHCHD2
GO: Biological Process	GO:0031111	negative regulation of microtubule polymerization or depolymerization	0.001512	1	0.1488	1	7	49	MAP2,APC2,CAMSAP1,CLASP2,CAMSAP2,ARHGEF2,CDH5
GO: Biological Process	GO:0010922	positive regulation of phosphatase activity	0.001675	1	0.1622	1	6	37	PPARGC1B,PTPA,MTOR,MTMR9,JAK2,SLC39A10
GO: Biological Process	GO:0001764	neuron migration	0.001745	1	0.1662	1	17	217	FGFR1,APBB1,NSMF,AUTS2,UNK,MYH10,DCX,CDK5R1,UNC5D,NRCAM,FZD3,NTRK2,NR4A2,ZMIZ1,CELSR2,ARHGEF2,DCLK1
GO: Biological Process	GO:1990138	neuron projection extension	0.00181	1	0.167	1	19	256	MAP2,RYK,SEMA3F,DIP2B,AATK,NSMF,AUTS2,SMN1,FUS,ATP5MC1,CLASP2,DCX,CDK5R1,SEMA3B,GOLGA4,NRCAM,DSCAM,MEGF8,DCLK1
GO: Biological Process	GO:1902414	protein localization to cell junction	0.00181	1	0.167	1	13	145	DLGAP1,NRXN1,GIT1,NECTIN3,MAPK9,TNIK,JAK1,KLC1,SHANK1,KALRN,GRIN2A,GRIP1,CDH5
GO: Biological Process	GO:0045912	negative regulation of carbohydrate metabolic process	0.001906	1	0.1732	1	8	65	AP2A1,CLTC,MTCH2,GIT1,CRY1,NCOR1,GFPT1,PPARGC1A
GO: Biological Process	GO:0042063	gliogenesis	0.001969	1	0.1762	1	30	484	HEXB,CADM4,SOX8,HNRNPA2B1,GRK2,ATXN1,VIM,CNTNAP1,MXRA8,MTOR,CSPG5,CSPG4,ITGA6,DCX,LRP8,CDK5R1,PTPRA,NFIX,FUBP1,EIF2B4,SYP,PRPF19,DMD,NOTCH3,NTRK2,SUN1,GJC2,ZMIZ1,EGFR,LTA
GO: Biological Process	GO:0035023	regulation of Rho protein signal transduction	0.002173	1	0.1851	1	13	148	EPS8,ABR,PLEKHG5,ARHGEF19,EPS8L2,ITSN1,ARHGEF40,SOS1,SOS2,MYO9B,EPS8L1,KALRN,ARHGEF2
GO: Biological Process	GO:0048841	regulation of axon extension involved in axon guidance	0.002216	1	0.1851	1	6	39	RYK,SEMA3F,SMN1,SEMA3B,DSCAM,MEGF8
GO: Biological Process	GO:0034453	microtubule anchoring	0.002225	1	0.1851	1	5	27	CCDC187,HOOK3,CEP57,CLASP2,BICD1
GO: Biological Process	GO:0021801	cerebral cortex radial glia-guided migration	0.002225	1	0.1851	1	5	27	DCX,LRP8,CDK5R1,SUN1,ZMIZ1
GO: Biological Process	GO:0022030	telencephalon glial cell migration	0.002225	1	0.1851	1	5	27	DCX,LRP8,CDK5R1,SUN1,ZMIZ1
GO: Biological Process	GO:0050684	regulation of mRNA processing	0.002317	1	0.188	1	14	167	HNRNPA2B1,HNRNPU,RBM25,CELF6,CELF5,LARP7,CELF1,SNRNP70,SUPT6H,PRPF19,THRAP3,RBM3,MBNL2,RBFOX2
GO: Biological Process	GO:0007612	learning	0.002323	1	0.188	1	16	204	NRXN1,ATXN1,ALDH1A1,VDAC1,AMPH,GIT1,APBB1,MTOR,NDRG4,SYNGAP1,PLCB1,SHANK1,KALRN,NTRK2,GRIN2A,OPRK1
GO: Biological Process	GO:0031114	regulation of microtubule depolymerization	0.002531	1	0.1942	1	6	40	MAP2,APC2,CAMSAP1,CLASP2,CAMSAP2,ARHGEF2
GO: Biological Process	GO:0014909	smooth muscle cell migration	0.002534	1	0.1942	1	12	133	MDM2,RAPGEF3,PLAT,APEX1,IGFBP5,NDRG4,DOCK4,MYO5A,PPARGC1A,CCN3,KALRN,ARPC2
GO: Biological Process	GO:0030518	intracellular steroid hormone receptor signaling pathway	0.002534	1	0.1942	1	12	133	WBP2,CRY1,NCOR1,PPARGC1B,TRERF1,DAXX,JAK2,NTRK2,ZMIZ1,RUNX1,CNOT9,RBFOX2
GO: Biological Process	GO:0099003	vesicle-mediated transport in synapse	0.002577	1	0.1942	1	20	284	ADCY1,NRXN1,CLTC,PLD2,AMPH,SLC4A8,HTR7,GIT1,STXBP5L,ITSN1,PPP3CC,CADPS,CSPG5,SYT12,RIMS3,CDK5R1,SYP,DNM1,SYNE1,GRIP1
GO: Biological Process	GO:0060252	positive regulation of glial cell proliferation	0.002632	1	0.1942	1	5	28	ATXN1,VIM,MTOR,EGFR,LTA
GO: Biological Process	GO:0033120	positive regulation of RNA splicing	0.002681	1	0.1942	1	7	54	HABP4,SMN1,SNRNP70,SETX,PRPF19,THRAP3,RBM3
GO: Biological Process	GO:0021795	cerebral cortex cell migration	0.002681	1	0.1942	1	7	54	FGFR1,DCX,LRP8,CDK5R1,SUN1,ZMIZ1,EGFR
GO: Biological Process	GO:0035307	positive regulation of protein dephosphorylation	0.002681	1	0.1942	1	7	54	ADORA1,PTPA,NSMF,MTOR,JAK2,SLC39A10,CDH5
GO: Biological Process	GO:0050771	negative regulation of axonogenesis	0.002696	1	0.1942	1	9	84	MAP2,RYK,SEMA3F,DIP2B,AATK,SYNGAP1,CDK5R1,SEMA3B,THY1
GO: Biological Process	GO:0006165	nucleoside diphosphate phosphorylation	0.002747	1	0.1949	1	13	152	ESRRB,JMJD8,MTCH2,GIT1,AK8,NCOR1,SLC4A4,GAPDH,PGM2L1,PPARGC1A,AK5,NUP153,NUP88
GO: Biological Process	GO:0009135	purine nucleoside diphosphate metabolic process	0.002908	1	0.1949	1	13	153	ESRRB,JMJD8,MTCH2,GIT1,NCOR1,SLC4A4,GAPDH,PGM2L1,PPARGC1A,AK5,NUP153,NUP88,GUK1
GO: Biological Process	GO:0009179	purine ribonucleoside diphosphate metabolic process	0.002908	1	0.1949	1	13	153	ESRRB,JMJD8,MTCH2,GIT1,NCOR1,SLC4A4,GAPDH,PGM2L1,PPARGC1A,AK5,NUP153,NUP88,GUK1
GO: Biological Process	GO:0071599	otic vesicle development	0.002981	1	0.1949	1	7	55	ESRRB,CHRD,SPARC,AHI1,SUPT6H,NONO,RGS18
GO: Biological Process	GO:0030517	negative regulation of axon extension	0.002981	1	0.1949	1	7	55	MAP2,RYK,SEMA3F,DIP2B,AATK,CDK5R1,SEMA3B
GO: Biological Process	GO:1903311	regulation of mRNA metabolic process	0.003012	1	0.1949	1	24	370	HNRNPA2B1,HNRNPU,RBM25,CELF6,VIM,CELF5,RC3H2,APEX1,LARP7,CELF1,MTOR,FUS,SNRNP70,AGO2,PSMC5,SUPT6H,PRPF19,THRAP3,RBM3,MBNL2,ANP32A,RBM46,PARN,RBFOX2
GO: Biological Process	GO:0099173	postsynapse organization	0.003065	1	0.1949	1	17	229	DLGAP1,NDRG2,NRXN1,SEMA3F,GIT1,DOCK10,RPH3A,MYH10,LRP8,SYNGAP1,CDK5R1,PTPRF,SHANK1,NRCAM,KALRN,GRIN2A,CAPRIN1
GO: Biological Process	GO:1901897	regulation of relaxation of cardiac muscle	0.003081	1	0.1949	1	3	9	PDE4B,CHGA,CAMK2G
GO: Biological Process	GO:1905274	regulation of modification of postsynaptic actin cytoskeleton	0.003081	1	0.1949	1	3	9	ITSN1,MYH10,KALRN
GO: Biological Process	GO:2000737	negative regulation of stem cell differentiation	0.003089	1	0.1949	1	5	29	ESRRB,HNRNPU,N4BP2L2,HSPA9,CDK13
GO: Biological Process	GO:0045820	negative regulation of glycolytic process	0.003101	1	0.1949	1	4	18	MTCH2,GIT1,NCOR1,PPARGC1A
GO: Biological Process	GO:0071362	cellular response to ether	0.003101	1	0.1949	1	4	18	GRK2,PPARGC1A,PLCB1,ARPC2
GO: Biological Process	GO:0030204	chondroitin sulfate metabolic process	0.00326	1	0.2027	1	6	42	HEXB,CSPG5,NCAN,CSPG4,SPOCK2,SLC35D1
GO: Biological Process	GO:0006836	neurotransmitter transport	0.0034	1	0.2092	1	20	291	TSPOAP1,ADCY1,NRXN1,SLC4A8,HTR7,GIT1,STXBP5L,PPFIA1,RPH3A,SLC6A7,SLC6A8,CADPS,CSPG5,GABRA2,SYT12,RIMS3,KCNC4,PTPRN2,SYP,NTRK2
GO: Biological Process	GO:0031098	stress-activated protein kinase signaling cascade	0.003442	1	0.2096	1	23	353	ERCC6,RNF13,MAPK8IP1,SFRP2,MINK1,MBIP,NCOR1,MAPK11,MAPK9,EIF2AK2,TNIK,HSPH1,DAXX,PDCD4,PLCB1,BTRC,OPRK1,EGFR,MAP4K1,IRAK4,MTURN,LTBR,ARHGEF2
GO: Biological Process	GO:0045472	response to ether	0.003602	1	0.2098	1	5	30	MDM2,GRK2,PPARGC1A,PLCB1,ARPC2
GO: Biological Process	GO:0048935	peripheral nervous system neuron development	0.003602	1	0.2098	1	5	30	SSBP3,SMN1,NOTCH3,NTRK2,RUNX1
GO: Biological Process	GO:0048934	peripheral nervous system neuron differentiation	0.003602	1	0.2098	1	5	30	SSBP3,SMN1,NOTCH3,NTRK2,RUNX1
GO: Biological Process	GO:0033002	muscle cell proliferation	0.003615	1	0.2098	1	21	313	MDM2,NDRG2,GRK2,FGFR1,LARP7,IGFBP5,MTOR,MAPK11,NDRG4,PDCD4,JAK2,JARID2,PPARGC1A,GNAI2,NOTCH3,CCN3,KALRN,HBEGF,RUNX1,EGFR,IRAK4
GO: Biological Process	GO:0046031	ADP metabolic process	0.003644	1	0.2098	1	12	139	ESRRB,JMJD8,MTCH2,GIT1,NCOR1,SLC4A4,GAPDH,PGM2L1,PPARGC1A,AK5,NUP153,NUP88
GO: Biological Process	GO:0099643	signal release from synapse	0.003819	1	0.2098	1	17	234	TSPOAP1,ADCY1,NRXN1,SLC4A8,HTR7,GIT1,STXBP5L,PPFIA1,RPH3A,CADPS,CSPG5,SYT12,RIMS3,KCNC4,PTPRN2,SYP,NTRK2
GO: Biological Process	GO:0007269	neurotransmitter secretion	0.003819	1	0.2098	1	17	234	TSPOAP1,ADCY1,NRXN1,SLC4A8,HTR7,GIT1,STXBP5L,PPFIA1,RPH3A,CADPS,CSPG5,SYT12,RIMS3,KCNC4,PTPRN2,SYP,NTRK2
GO: Biological Process	GO:0007213	G protein-coupled acetylcholine receptor signaling pathway	0.003821	1	0.2098	1	4	19	GRK2,CDK5R1,PLCB1,GNAI2
GO: Biological Process	GO:1904948	midbrain dopaminergic neuron differentiation	0.003821	1	0.2098	1	4	19	RYK,SFRP2,CSNK1D,NR4A2
GO: Biological Process	GO:1901077	regulation of relaxation of muscle	0.003821	1	0.2098	1	4	19	PDE4B,CHGA,GRK2,CAMK2G
GO: Biological Process	GO:0009185	ribonucleoside diphosphate metabolic process	0.003836	1	0.2098	1	13	158	ESRRB,JMJD8,MTCH2,GIT1,NCOR1,SLC4A4,GAPDH,PGM2L1,PPARGC1A,AK5,NUP153,NUP88,GUK1
GO: Biological Process	GO:0051403	stress-activated MAPK cascade	0.003933	1	0.21	1	22	336	ERCC6,MAPK8IP1,SFRP2,MINK1,MBIP,NCOR1,MAPK11,MAPK9,EIF2AK2,TNIK,HSPH1,DAXX,PDCD4,PLCB1,BTRC,OPRK1,EGFR,MAP4K1,IRAK4,MTURN,LTBR,ARHGEF2
GO: Biological Process	GO:0050885	neuromuscular process controlling balance	0.003976	1	0.21	1	8	73	HEXB,ABR,NRXN1,CNTNAP1,MYH10,MYO5A,SHANK1,RBFOX2
GO: Biological Process	GO:0000381	regulation of alternative mRNA splicing, via spliceosome	0.003976	1	0.21	1	8	73	HNRNPU,RBM25,CELF6,CELF5,CELF1,THRAP3,MBNL2,RBFOX2
GO: Biological Process	GO:0006110	regulation of glycolytic process	0.003991	1	0.21	1	9	89	ESRRB,JMJD8,MTCH2,GIT1,NCOR1,SLC4A4,PPARGC1A,NUP153,NUP88
GO: Biological Process	GO:0099504	synaptic vesicle cycle	0.004017	1	0.21	1	18	255	ADCY1,NRXN1,CLTC,PLD2,AMPH,SLC4A8,HTR7,GIT1,STXBP5L,ITSN1,PPP3CC,CADPS,CSPG5,SYT12,RIMS3,CDK5R1,SYP,DNM1
GO: Biological Process	GO:0050803	regulation of synapse structure or activity	0.004113	1	0.2118	1	20	296	NRXN1,UBE2V2,SEMA3F,ITSN1,NCAN,SMN1,MYH10,SPARC,RIMS3,ADGRB2,LRP8,SYNGAP1,CDK5R1,PTPRF,DNM1,NRCAM,KALRN,NTRK2,EFNA5,CAPRIN1
GO: Biological Process	GO:0015701	bicarbonate transport	0.004135	1	0.2118	1	6	44	SLC4A8,SLC4A3,SLC4A2,SLC26A7,SLC4A4,SLC39A8
GO: Biological Process	GO:0071880	adenylate cyclase-activating adrenergic receptor signaling pathway	0.004173	1	0.2118	1	5	31	PDE4B,CHGA,ADCY9,ARRDC3,GNAI2
GO: Biological Process	GO:0010216	maintenance of DNA methylation	0.004288	1	0.2118	1	3	10	CTCF,DNMT3A,ZNF445
GO: Biological Process	GO:0086023	adenylate cyclase-activating adrenergic receptor signaling pathway involved in heart process	0.004288	1	0.2118	1	3	10	PDE4B,CHGA,GNAI2
GO: Biological Process	GO:0014015	positive regulation of gliogenesis	0.0043	1	0.2118	1	9	90	SOX8,ATXN1,VIM,MTOR,PTPRA,PRPF19,GJC2,EGFR,LTA
GO: Biological Process	GO:0009132	nucleoside diphosphate metabolic process	0.004343	1	0.2118	1	14	179	ESRRB,JMJD8,MTCH2,GIT1,AK8,NCOR1,SLC4A4,GAPDH,PGM2L1,PPARGC1A,AK5,NUP153,NUP88,GUK1
GO: Biological Process	GO:1901879	regulation of protein depolymerization	0.004375	1	0.2118	1	10	107	EPS8,MAP2,APC2,ADD3,CAMSAP1,EVL,CLASP2,CAMSAP2,ARPC2,ARHGEF2
GO: Biological Process	GO:0072089	stem cell proliferation	0.004375	1	0.2118	1	10	107	HNRNPU,N4BP2L2,FGFR1,SFRP2,EIF2AK2,SART3,FUBP1,TBX3,RUNX1,CCNE1
GO: Biological Process	GO:0035304	regulation of protein dephosphorylation	0.004499	1	0.216	1	13	161	ADORA1,BOD1,PTPA,PPP2R5C,NSMF,MTOR,PHACTR3,EIF2AK2,JAK2,GNAI2,SLC39A10,PPP1R14B,CDH5
GO: Biological Process	GO:0071383	cellular response to steroid hormone stimulus	0.004598	1	0.2167	1	20	299	WBP2,ESRRB,HNRNPU,PLAT,PAQR7,CRY1,NCOR1,PPARGC1B,ATP5F1A,TRERF1,DAXX,JAK2,ABHD2,NTRK2,ZMIZ1,RUNX1,TFAP4,EGFR,CNOT9,RBFOX2
GO: Biological Process	GO:0008088	axo-dendritic transport	0.004627	1	0.2167	1	9	91	MAP2,MAP6,HNRNPU,MYO5A,KIF4A,BICD1,NEFM,KLC1,AP3B2
GO: Biological Process	GO:0072595	maintenance of protein localization in organelle	0.004633	1	0.2167	1	6	45	HNRNPU,GRK2,HSPA5,ANKRD13C,SYNE1,SUN1
GO: Biological Process	GO:0032922	circadian regulation of gene expression	0.004696	1	0.2167	1	8	75	HNRNPU,CRY1,NCOR1,CSNK1D,ATF4,GFPT1,PPARGC1A,RBM4B
GO: Biological Process	GO:0008038	neuron recognition	0.004696	1	0.2167	1	8	75	ADCY1,NCAM2,CDK5R1,BSG,NRCAM,DSCAM,EFNA5,MEGF8
GO: Biological Process	GO:0007019	microtubule depolymerization	0.004881	1	0.2229	1	7	60	MAP2,APC2,CAMSAP1,SMN1,CLASP2,CAMSAP2,ARHGEF2
GO: Biological Process	GO:2001233	regulation of apoptotic signaling pathway	0.00498	1	0.2229	1	27	450	RPS7,EYA2,MDM2,BIRC6,FGFR1,MTCH2,MAPK8IP1,SFRP2,ASAH2,TRIM39,IVNS1ABP,CTNNA1,SYVN1,MAPK9,PRELID1,HSPH1,GAS1,ITGA6,DAXX,JAK2,TMEM161A,GNAI2,NONO,NR4A2,TRAP1,LTBR,ARHGEF2
GO: Biological Process	GO:0000077	DNA damage checkpoint signaling	0.00499	1	0.2229	1	13	163	ERCC6,PIDD1,MDM2,WDR76,RINT1,MUS81,TRIM39,CRY1,PPP2R5C,DOT1L,PRPF19,MBD4,CNOT9
GO: Biological Process	GO:0015698	inorganic anion transport	0.005027	1	0.2229	1	14	182	CLCN6,FGFR1,VDAC1,SLC4A8,SLC4A3,ANO8,SLC4A2,SLC26A7,MTOR,ATF4,SLC4A4,GABRA2,SLC39A8,LRRC8D
GO: Biological Process	GO:0017145	stem cell division	0.005116	1	0.2229	1	12	145	ESRRB,HNRNPU,N4BP2L2,FGFR1,SFRP2,EIF2AK2,SART3,FUBP1,TBX3,RUNX1,CCNE1,TIAL1
GO: Biological Process	GO:0043244	regulation of protein-containing complex disassembly	0.005116	1	0.2229	1	12	145	EPS8,MAP2,APC2,ADD3,CAMSAP1,EVL,RUBCN,SETX,CLASP2,CAMSAP2,ARPC2,ARHGEF2
GO: Biological Process	GO:0000075	cell cycle checkpoint signaling	0.005126	1	0.2229	1	17	241	ERCC6,PIDD1,MDM2,WDR76,TRRAP,RINT1,WEE1,MUS81,TRIM39,CRY1,PPP2R5C,DOT1L,ZNF207,PRPF19,MBD4,CNOT9,BUB3
GO: Biological Process	GO:1903510	mucopolysaccharide metabolic process	0.005132	1	0.2229	1	11	127	HEXB,AP2A1,CLTC,NDST1,STAB2,HABP4,CSPG5,NCAN,CSPG4,SPOCK2,SLC35D1
GO: Biological Process	GO:0071425	hematopoietic stem cell proliferation	0.005173	1	0.223	1	6	46	N4BP2L2,SFRP2,EIF2AK2,SART3,FUBP1,RUNX1
GO: Biological Process	GO:0006096	glycolytic process	0.005442	1	0.2329	1	11	128	ESRRB,JMJD8,MTCH2,GIT1,NCOR1,SLC4A4,GAPDH,PGM2L1,PPARGC1A,NUP153,NUP88
GO: Biological Process	GO:0032011	ARF protein signal transduction	0.005581	1	0.2371	1	4	21	GIT1,ARFGAP1,GBF1,MYO9B
GO: Biological Process	GO:0098870	action potential propagation	0.005743	1	0.2382	1	3	11	CNTNAP1,NRCAM,NTRK2
GO: Biological Process	GO:0099612	protein localization to axon	0.005743	1	0.2382	1	3	11	COPE,COPA,CNTNAP1
GO: Biological Process	GO:0019227	neuronal action potential propagation	0.005743	1	0.2382	1	3	11	CNTNAP1,NRCAM,NTRK2
GO: Biological Process	GO:0006757	ATP generation from ADP	0.005766	1	0.2382	1	11	129	ESRRB,JMJD8,MTCH2,GIT1,NCOR1,SLC4A4,GAPDH,PGM2L1,PPARGC1A,NUP153,NUP88
GO: Biological Process	GO:0051930	regulation of sensory perception of pain	0.005854	1	0.2401	1	7	62	ADORA1,GRK2,FGFR1,MTOR,KCNC4,CCN3,OPRK1
GO: Biological Process	GO:0048659	smooth muscle cell proliferation	0.006027	1	0.2455	1	16	225	MDM2,NDRG2,GRK2,IGFBP5,MTOR,NDRG4,PDCD4,JAK2,PPARGC1A,GNAI2,NOTCH3,CCN3,KALRN,HBEGF,EGFR,IRAK4
GO: Biological Process	GO:0006090	pyruvate metabolic process	0.0061	1	0.2468	1	13	167	ESRRB,JMJD8,MTCH2,VDAC1,GIT1,NCOR1,SLC4A4,GAPDH,PGM2L1,PPARGC1A,BSG,NUP153,NUP88
GO: Biological Process	GO:2001234	negative regulation of apoptotic signaling pathway	0.006295	1	0.2502	1	19	287	EYA2,MDM2,BIRC6,MAPK8IP1,SFRP2,ASAH2,IVNS1ABP,CTNNA1,SYVN1,PRELID1,HSPH1,GAS1,ITGA6,TMEM161A,GNAI2,NONO,NR4A2,TRAP1,ARHGEF2
GO: Biological Process	GO:0051931	regulation of sensory perception	0.006391	1	0.2502	1	7	63	ADORA1,GRK2,FGFR1,MTOR,KCNC4,CCN3,OPRK1
GO: Biological Process	GO:0048661	positive regulation of smooth muscle cell proliferation	0.006461	1	0.2502	1	11	131	MDM2,GRK2,IGFBP5,MTOR,JAK2,PPARGC1A,GNAI2,NOTCH3,HBEGF,EGFR,IRAK4
GO: Biological Process	GO:0032535	regulation of cellular component size	0.006596	1	0.2502	1	28	482	EPS8,MAP2,RYK,ADD3,PRR16,CLCN6,RAPGEF3,PIK3CD,SEMA3F,DIP2B,EVL,AATK,NSMF,MTOR,SMN1,ATP5MC1,CLASP2,DCX,NEFM,CDK5R1,SEMA3B,GOLGA4,WNK3,NRCAM,DSCAM,ARPC2,EFNA5,MEGF8
GO: Biological Process	GO:0014874	response to stimulus involved in regulation of muscle adaptation	0.006634	1	0.2502	1	4	22	PPARGC1A,DMD,RUNX1,MTMR4
GO: Biological Process	GO:0050821	protein stabilization	0.007387	1	0.2561	1	15	210	STXBP4,RPS7,APBB1,TRIM39,IPO9,SYVN1,MTMR9,USP33,GAPDH,ZNF207,RABL3,PPARGC1A,OTUD3,BAG6,CCNH
GO: Biological Process	GO:0014812	muscle cell migration	0.007393	1	0.2561	1	12	152	MDM2,RAPGEF3,PLAT,APEX1,IGFBP5,NDRG4,DOCK4,MYO5A,PPARGC1A,CCN3,KALRN,ARPC2
GO: Biological Process	GO:0030208	dermatan sulfate biosynthetic process	0.007459	1	0.2561	1	3	12	CSPG5,NCAN,CSPG4
GO: Biological Process	GO:0072554	blood vessel lumenization	0.007459	1	0.2561	1	3	12	RASA3,EGFR,CDH5
GO: Biological Process	GO:1990440	positive regulation of transcription from RNA polymerase II promoter in response to endoplasmic reticulum stress	0.007459	1	0.2561	1	3	12	HSPA5,ATF6B,ATF4
GO: Biological Process	GO:0006069	ethanol oxidation	0.007459	1	0.2561	1	3	12	ALDH1A1,ALDH2,ACSS1
GO: Biological Process	GO:0030901	midbrain development	0.007624	1	0.2577	1	11	134	NDRG2,RYK,FGFR1,HSPA5,NDST1,SFRP2,CSNK1D,SOS1,FZD3,NR4A2,SUDS3
GO: Biological Process	GO:0031570	DNA integrity checkpoint signaling	0.007756	1	0.2577	1	13	172	ERCC6,PIDD1,MDM2,WDR76,RINT1,MUS81,TRIM39,CRY1,PPP2R5C,DOT1L,PRPF19,MBD4,CNOT9
GO: Biological Process	GO:0050654	chondroitin sulfate proteoglycan metabolic process	0.007802	1	0.2577	1	6	50	HEXB,CSPG5,NCAN,CSPG4,SPOCK2,SLC35D1
GO: Biological Process	GO:0098926	postsynaptic signal transduction	0.007802	1	0.2577	1	6	50	GRK2,NSMF,JAK2,CDK5R1,PLCB1,GNAI2
GO: Biological Process	GO:0071625	vocalization behavior	0.007812	1	0.2577	1	4	23	NRXN1,CELF6,AUTS2,SHANK1
GO: Biological Process	GO:0032516	positive regulation of phosphoprotein phosphatase activity	0.007812	1	0.2577	1	4	23	PTPA,MTOR,JAK2,SLC39A10
GO: Biological Process	GO:0071800	podosome assembly	0.007812	1	0.2577	1	4	23	BIN2,MAPK9,ARPC2,ARHGEF2
GO: Biological Process	GO:0071875	adrenergic receptor signaling pathway	0.00802	1	0.2631	1	5	36	PDE4B,CHGA,ADCY9,ARRDC3,GNAI2
GO: Biological Process	GO:0006892	post-Golgi vesicle-mediated transport	0.008149	1	0.2652	1	10	117	SORT1,AP2A1,EXOC2,GBF1,MYO5A,VPS13C,KLHL20,GOLGA4,DOP1B,WIPI1
GO: Biological Process	GO:0051225	spindle assembly	0.008172	1	0.2652	1	12	154	TUBGCP5,HNRNPU,TUBGCP3,CLTC,INO80,NCOR1,CSNK1D,KIF4A,ZNF207,CLASP2,TASOR,KIFC1
GO: Biological Process	GO:0060219	camera-type eye photoreceptor cell differentiation	0.008224	1	0.2654	1	7	66	SOX8,SDK2,CACNA2D4,AHI1,DSCAM,NTRK2,THY1
GO: Biological Process	GO:0046879	hormone secretion	0.008295	1	0.2654	1	25	424	STXBP4,CHGA,ADORA1,NRXN1,RAPGEF3,FGFR1,STXBP5L,ITSN1,MYRIP,CPE,CPT1A,CRY1,MYO5A,ITPR1,JAK2,PTPRN2,CCN3,DPP4,TBX3,KALRN,CAMK2G,RUNX1,OPRK1,EFNA5,EGFR
GO: Biological Process	GO:0010921	regulation of phosphatase activity	0.008313	1	0.2654	1	14	193	BOD1,PPARGC1B,PTPA,PPP2R5C,TMEM132D,MTOR,PHACTR3,EIF2AK2,MTMR9,JAK2,GNAI2,SLC39A10,PPP1R14B,SPRED1
GO: Biological Process	GO:0009895	negative regulation of catabolic process	0.008476	1	0.2655	1	23	381	RPS7,HNRNPU,ADORA1,MTCH2,GIT1,TRIM39,NCOR1,MTOR,FUS,SNRNP70,RUBCN,MTMR9,NELL1,PPARGC1A,PTPN3,BAG6,THRAP3,TLK2,HS1BP3,GRIN2A,EGFR,RBM46,PARN
GO: Biological Process	GO:0030048	actin filament-based movement	0.00851	1	0.2655	1	13	174	PDE4B,ADORA1,VIM,EVL,APBB1,MYRIP,MYO1G,MYH4,MYH10,MYO5A,MYO9B,DMD,CACNA2D1
GO: Biological Process	GO:2001020	regulation of response to DNA damage stimulus	0.008511	1	0.2655	1	17	254	ERCC6,EYA2,MDM2,WDR76,RINT1,UBE2V2,RECQL5,MTCH2,SFRP2,APBB1,CRY1,SLF2,FUS,TMEM161A,PRPF19,EGFR,SPRED1
GO: Biological Process	GO:0031110	regulation of microtubule polymerization or depolymerization	0.00852	1	0.2655	1	9	100	MAP2,APC2,CAMSAP1,CLASP2,CDK5R1,CAMSAP2,ARHGEF2,SKA1,CDH5
GO: Biological Process	GO:1902284	neuron projection extension involved in neuron projection guidance	0.008587	1	0.2655	1	6	51	RYK,SEMA3F,SMN1,SEMA3B,DSCAM,MEGF8
GO: Biological Process	GO:0048846	axon extension involved in axon guidance	0.008587	1	0.2655	1	6	51	RYK,SEMA3F,SMN1,SEMA3B,DSCAM,MEGF8
GO: Biological Process	GO:0046474	glycerophospholipid biosynthetic process	0.008654	1	0.2662	1	16	234	PHKA1,SBF1,PIK3CD,PI4KA,PLD2,FAR1,PCYT1B,MTMR12,DHRS7B,PLA2G4C,MTMR9,AGPAT3,MTMR1,ABHD8,PLEKHA8,MTMR4
GO: Biological Process	GO:0043414	macromolecule methylation	0.008993	1	0.2752	1	23	383	SETD6,TRMT2B,MLLT6,TRMT112,LARP7,ZCCHC4,CTCF,AUTS2,DOT1L,LCOR,TDRD12,WDR4,ASH1L,JARID2,SUPT6H,PRMT9,MBD4,TASOR,TARBP1,DNMT3A,ASH2L,EEF2KMT,ZNF445
GO: Biological Process	GO:0042220	response to cocaine	0.009234	1	0.2785	1	8	84	MDM2,EFTUD2,HSPA5,MTOR,DNMT3A,KALRN,GRIN2A,OPRK1
GO: Biological Process	GO:0045739	positive regulation of DNA repair	0.009234	1	0.2785	1	8	84	ERCC6,EYA2,UBE2V2,APBB1,SLF2,FUS,TMEM161A,EGFR
GO: Biological Process	GO:2000105	positive regulation of DNA-templated DNA replication	0.009447	1	0.2785	1	3	13	CDC7,FGFR1,INO80
GO: Biological Process	GO:0030205	dermatan sulfate metabolic process	0.009447	1	0.2785	1	3	13	CSPG5,NCAN,CSPG4
GO: Biological Process	GO:0046504	glycerol ether biosynthetic process	0.009447	1	0.2785	1	3	13	FAR1,DHRS7B,PLA2G4C
GO: Biological Process	GO:0008611	ether lipid biosynthetic process	0.009447	1	0.2785	1	3	13	FAR1,DHRS7B,PLA2G4C
GO: Biological Process	GO:0016052	carbohydrate catabolic process	0.009453	1	0.2785	1	15	216	HEXB,ESRRB,PHKA1,JMJD8,ALDH1A1,MTCH2,GIT1,NCOR1,FUT9,SLC4A4,GAPDH,PGM2L1,PPARGC1A,NUP153,NUP88
GO: Biological Process	GO:0040013	negative regulation of locomotion	0.009478	1	0.2785	1	26	451	ABR,RYK,ADORA1,ARRDC3,PLXNB3,SEMA3F,EVL,SFRP2,APEX1,IGFBP5,CHRD,CTNNA1,NDRG4,TCAF1,CLASP2,PPARGC1A,ADAMTS9,SRGAP3,SEMA3B,PLCB1,CCN3,DPP4,ABHD2,THY1,NISCH,SPRED1
GO: Biological Process	GO:0032886	regulation of microtubule-based process	0.009566	1	0.2797	1	18	278	MAP2,MAP6,APC2,HNRNPU,CLTC,CAMSAP1,HSPH1,CLASP2,BICD1,CDK5R1,CAMSAP2,RSPH4A,EFNA5,NAT10,ARHGEF2,PATJ,SKA1,CDH5
GO: Biological Process	GO:0045017	glycerolipid biosynthetic process	0.009903	1	0.2881	1	18	279	PHKA1,SBF1,PIK3CD,PI4KA,NR1H2,PLD2,FAR1,PCYT1B,MTMR12,DHRS7B,PLA2G4C,MTMR9,AGPAT3,MTMR1,ABHD8,PLEKHA8,PNPLA2,MTMR4
GO: Biological Process	GO:0106030	neuron projection fasciculation	0.01008	1	0.2891	1	5	38	NCAM2,CDK5R1,NRCAM,EFNA5,MEGF8
GO: Biological Process	GO:0007097	nuclear migration	0.01008	1	0.2891	1	5	38	HOOK3,FHOD1,MYH10,SYNE1,SUN1
GO: Biological Process	GO:0007413	axonal fasciculation	0.01008	1	0.2891	1	5	38	NCAM2,CDK5R1,NRCAM,EFNA5,MEGF8
GO: Biological Process	GO:0090175	regulation of establishment of planar polarity	0.01022	1	0.2915	1	10	121	RYK,AP2A1,SEC24B,CLTC,ARHGEF19,SFRP2,PRICKLE2,PSMC5,FZD3,CELSR2
GO: Biological Process	GO:0062197	cellular response to chemical stress	0.01042	1	0.2932	1	27	477	MDM2,ALDH2,FBLN5,APEX1,MBIP,PPARGC1B,ATF4,MAPK9,ATP5F1A,SETX,HSPH1,KEAP1,NEFM,JAK2,PPARGC1A,TMEM161A,TMEM132A,NONO,WNK3,NR4A2,GLRX2,LRRC8D,ARPC2,TRAP1,EGFR,CHCHD2,ARHGEF2
GO: Biological Process	GO:0050807	regulation of synapse organization	0.01061	1	0.2932	1	18	281	NRXN1,UBE2V2,SEMA3F,ITSN1,NCAN,SMN1,MYH10,SPARC,RIMS3,ADGRB2,LRP8,CDK5R1,PTPRF,NRCAM,KALRN,NTRK2,EFNA5,CAPRIN1
GO: Biological Process	GO:0035637	multicellular organismal signaling	0.01086	1	0.2932	1	16	240	KCNIP2,SCN7A,CNTNAP1,SLC4A3,CACNA2D4,CACNA2D3,ITPR1,KCNC4,KCNJ4,KCNQ2,DPP6,CACNA2D1,NRCAM,NTRK2,OPRK1,RBFOX2
GO: Biological Process	GO:0001505	regulation of neurotransmitter levels	0.0109	1	0.2932	1	19	303	ZNF219,TSPOAP1,ADCY1,NRXN1,SLC4A8,HTR7,GIT1,STXBP5L,PPFIA1,RPH3A,CADPS,CSPG5,GABRA2,SYT12,RIMS3,KCNC4,PTPRN2,SYP,NTRK2
GO: Biological Process	GO:1902275	regulation of chromatin organization	0.01097	1	0.2932	1	17	261	WBP2,HNRNPU,RAPGEF3,MLLT6,NCOR1,CTCF,AUTS2,LCOR,SART3,DAXX,SSRP1,JARID2,PPARGC1A,TLK1,SUPT6H,TASOR,TLK2
GO: Biological Process	GO:0051261	protein depolymerization	0.01097	1	0.2932	1	11	141	EPS8,MAP2,APC2,ADD3,CAMSAP1,EVL,SMN1,CLASP2,CAMSAP2,ARPC2,ARHGEF2
GO: Biological Process	GO:0033044	regulation of chromosome organization	0.01111	1	0.2932	1	20	325	WBP2,HNRNPA2B1,HNRNPU,NCOR1,SLF2,CTCF,CDC26,AUTS2,LCOR,SART3,ZNF207,DAXX,JARID2,PPARGC1A,TINF2,TASOR,HMBOX1,NAT10,PARN,BUB3
GO: Biological Process	GO:0022029	telencephalon cell migration	0.01124	1	0.2932	1	7	70	FGFR1,DCX,LRP8,CDK5R1,SUN1,ZMIZ1,EGFR
GO: Biological Process	GO:0021799	cerebral cortex radially oriented cell migration	0.01124	1	0.2932	1	5	39	DCX,LRP8,CDK5R1,SUN1,ZMIZ1
GO: Biological Process	GO:0006890	retrograde vesicle-mediated transport, Golgi to endoplasmic reticulum	0.0113	1	0.2932	1	8	87	COPE,RINT1,COPA,COPG1,ARFGAP1,GBF1,KIF4A,KLC1
GO: Biological Process	GO:0060560	developmental growth involved in morphogenesis	0.01132	1	0.2932	1	23	391	MAP2,RYK,PIK3CD,SEMA3F,DIP2B,SFRP2,AATK,NSMF,AUTS2,SMN1,FUS,ATP5MC1,CLASP2,DCX,CDK5R1,SEMA3B,GOLGA4,NRCAM,DSCAM,EFNA5,MEGF8,CDH5,DCLK1
GO: Biological Process	GO:0043470	regulation of carbohydrate catabolic process	0.01155	1	0.2932	1	9	105	ESRRB,JMJD8,MTCH2,GIT1,NCOR1,SLC4A4,PPARGC1A,NUP153,NUP88
GO: Biological Process	GO:0044843	cell cycle G1/S phase transition	0.01158	1	0.2932	1	21	348	STXBP4,ESRRB,PIDD1,MDM2,CDC7,WEE1,APEX1,TRIM39,INO80,LARP7,PPP2R5C,PRIM1,GAS1,PLCB1,CAMK2G,GJC2,E2F6,CCNE1,CCNH,EGFR,CNOT9
GO: Biological Process	GO:0099159	regulation of modification of postsynaptic structure	0.01171	1	0.2932	1	3	14	ITSN1,MYH10,KALRN
GO: Biological Process	GO:0014894	response to denervation involved in regulation of muscle adaptation	0.01171	1	0.2932	1	3	14	DMD,RUNX1,MTMR4
GO: Biological Process	GO:0014877	response to muscle inactivity involved in regulation of muscle adaptation	0.01171	1	0.2932	1	3	14	DMD,RUNX1,MTMR4
GO: Biological Process	GO:0097384	cellular lipid biosynthetic process	0.01171	1	0.2932	1	3	14	FAR1,DHRS7B,PLA2G4C
GO: Biological Process	GO:1901503	ether biosynthetic process	0.01171	1	0.2932	1	3	14	FAR1,DHRS7B,PLA2G4C
GO: Biological Process	GO:0009914	hormone transport	0.01182	1	0.2946	1	25	437	STXBP4,CHGA,ADORA1,NRXN1,RAPGEF3,FGFR1,STXBP5L,ITSN1,MYRIP,CPE,CPT1A,CRY1,MYO5A,ITPR1,JAK2,PTPRN2,CCN3,DPP4,TBX3,KALRN,CAMK2G,RUNX1,OPRK1,EFNA5,EGFR
GO: Biological Process	GO:0050772	positive regulation of axonogenesis	0.01201	1	0.2963	1	10	124	MAP6,PLXNB3,NSMF,ATP5MC1,DCX,GOLGA4,DSCAM,NTRK2,EFNA5,MEGF8
GO: Biological Process	GO:2001243	negative regulation of intrinsic apoptotic signaling pathway	0.01201	1	0.2963	1	10	124	MDM2,MAPK8IP1,SFRP2,IVNS1ABP,SYVN1,HSPH1,TMEM161A,NONO,TRAP1,ARHGEF2
GO: Biological Process	GO:0048013	ephrin receptor signaling pathway	0.01206	1	0.2963	1	8	88	AP2A1,GIT1,ITSN1,CDK5R1,DNM1,KALRN,ARPC2,EFNA5
GO: Biological Process	GO:0032507	maintenance of protein location in cell	0.0121	1	0.2963	1	7	71	HNRNPU,GRK2,HSPA5,VPS13C,ANKRD13C,SYNE1,SUN1
GO: Biological Process	GO:0051457	maintenance of protein location in nucleus	0.01214	1	0.2963	1	4	26	HNRNPU,GRK2,SYNE1,SUN1
GO: Biological Process	GO:0035335	peptidyl-tyrosine dephosphorylation	0.01224	1	0.2976	1	9	106	EYA2,DUSP11,MTMR1,PTPN3,PTPRA,PTPRF,PTPRN2,DUSP8,MTMR4
GO: Biological Process	GO:0008654	phospholipid biosynthetic process	0.01254	1	0.3026	1	18	286	HEXB,PHKA1,SBF1,PIK3CD,PI4KA,ADGRF5,PLD2,FAR1,PCYT1B,MTMR12,DHRS7B,PLA2G4C,MTMR9,AGPAT3,MTMR1,ABHD8,PLEKHA8,MTMR4
GO: Biological Process	GO:0007266	Rho protein signal transduction	0.0126	1	0.3026	1	14	203	EPS8,ABR,PLEKHG5,ARHGEF19,EPS8L2,ITSN1,ARHGEF40,SOS1,SOS2,CTNNAL1,MYO9B,EPS8L1,KALRN,ARHGEF2
GO: Biological Process	GO:0035725	sodium ion transmembrane transport	0.01264	1	0.3026	1	13	183	SLC24A3,NALCN,STOML1,SCN7A,SLC4A8,SLC6A7,SLC6A8,SLC4A4,KLHL24,PTPN3,PLCB1,DMD,WNK3
GO: Biological Process	GO:0097193	intrinsic apoptotic signaling pathway	0.01266	1	0.3026	1	21	351	ERCC6,SHISA5,RPS7,MDM2,ALDH2,MTCH2,MAPK8IP1,SFRP2,IVNS1ABP,PPP2R5C,ATF4,SYVN1,HSPH1,ITPR1,JAK2,TMEM161A,MBD4,NONO,BAG6,TRAP1,ARHGEF2
GO: Biological Process	GO:0046928	regulation of neurotransmitter secretion	0.01271	1	0.3026	1	11	144	ADCY1,SLC4A8,HTR7,GIT1,STXBP5L,CSPG5,SYT12,RIMS3,KCNC4,SYP,NTRK2
GO: Biological Process	GO:0042176	regulation of protein catabolic process	0.01279	1	0.3033	1	25	440	DLGAP1,APC2,RPS7,MDM2,PLEKHG5,UBE2V2,HACE1,TRIM39,IDE,WDR91,CSNK1D,MAPK9,SNRNP70,PSMC5,KEAP1,NELL1,PTPN3,ATG4B,SGSM3,BAG6,BTRC,TLK2,CAST,GRIN2A,EGFR
GO: Biological Process	GO:0000271	polysaccharide biosynthetic process	0.01286	1	0.3033	1	8	89	ESRRB,AP2A1,CLTC,NDST1,MTOR,FUT9,PGM2L1,GFPT1
GO: Biological Process	GO:0009755	hormone-mediated signaling pathway	0.01289	1	0.3033	1	15	224	WBP2,ESRRB,PAQR7,CRY1,NCOR1,PPARGC1B,TRERF1,DAXX,JAK2,ABHD2,NTRK2,ZMIZ1,RUNX1,CNOT9,RBFOX2
GO: Biological Process	GO:0046777	protein autophosphorylation	0.01304	1	0.3035	1	17	266	PHKA1,FGFR1,HSPA9,MINK1,STK16,PPP2R5C,AATK,MTOR,EIF2AK2,TNIK,JAK2,WNK3,CAMK2G,NTRK2,THY1,EGFR,MAP4K1
GO: Biological Process	GO:0006813	potassium ion transport	0.01304	1	0.3035	1	17	266	SLC24A3,KCNIP2,KCNK9,ADORA1,NALCN,RAPGEF3,KCNT1,KCNK5,ATF4,KLHL24,KCNC4,KCNJ4,KCNQ2,WNK3,DPP6,OPRK1,ABCB8
GO: Biological Process	GO:0007059	chromosome segregation	0.01305	1	0.3035	1	22	374	HNRNPU,BOD1,RECQL5,MUS81,INO80,SLF2,CTCF,CDC26,PDS5B,KIF4A,ZNF207,TLK1,BAG6,KIFC1,TLK2,NCAPD3,SUN1,MEI1,CCNE1,BUB3,SKA1,PMF1
GO: Biological Process	GO:2001022	positive regulation of response to DNA damage stimulus	0.01333	1	0.3088	1	10	126	ERCC6,EYA2,UBE2V2,MTCH2,APBB1,SLF2,FUS,TMEM161A,EGFR,SPRED1
GO: Biological Process	GO:0031345	negative regulation of cell projection organization	0.0135	1	0.3114	1	16	246	MAP2,MDM2,RYK,NRXN1,PLXNB3,SEMA3F,VIM,DIP2B,EVL,AATK,CSPG4,SYNGAP1,CDK5R1,PTPRF,SEMA3B,THY1
GO: Biological Process	GO:0048011	neurotrophin TRK receptor signaling pathway	0.01382	1	0.3162	1	5	41	SORT1,SOS1,PTPRF,NTRK2,ZDHHC17
GO: Biological Process	GO:1900543	negative regulation of purine nucleotide metabolic process	0.01387	1	0.3162	1	4	27	MTCH2,GIT1,NCOR1,PPARGC1A
GO: Biological Process	GO:0030206	chondroitin sulfate biosynthetic process	0.01387	1	0.3162	1	4	27	CSPG5,NCAN,CSPG4,SLC35D1
GO: Biological Process	GO:0050651	dermatan sulfate proteoglycan biosynthetic process	0.01427	1	0.318	1	3	15	CSPG5,NCAN,CSPG4
GO: Biological Process	GO:0021819	layer formation in cerebral cortex	0.01427	1	0.318	1	3	15	DCX,LRP8,CDK5R1
GO: Biological Process	GO:0021859	pyramidal neuron differentiation	0.01427	1	0.318	1	3	15	DCX,UNC5D,ZMIZ1
GO: Biological Process	GO:0048936	peripheral nervous system neuron axonogenesis	0.01427	1	0.318	1	3	15	SSBP3,SMN1,NOTCH3
GO: Biological Process	GO:0086103	G protein-coupled receptor signaling pathway involved in heart process	0.01427	1	0.318	1	3	15	PDE4B,CHGA,GNAI2
GO: Biological Process	GO:1900029	positive regulation of ruffle assembly	0.01427	1	0.318	1	3	15	EPS8,EPS8L2,EPS8L1
GO: Biological Process	GO:0035418	protein localization to synapse	0.01451	1	0.3199	1	9	109	DLGAP1,NRXN1,GIT1,TNIK,KLC1,SHANK1,KALRN,GRIN2A,GRIP1
GO: Biological Process	GO:0035196	production of miRNAs involved in gene silencing by miRNA	0.01452	1	0.3199	1	6	57	HNRNPA2B1,NCOR1,AGO2,TUT4,RBM3,EGFR
GO: Biological Process	GO:1901985	positive regulation of protein acetylation	0.01452	1	0.3199	1	6	57	WBP2,RAPGEF3,FAM161A,DIP2B,AUTS2,PPARGC1A
GO: Biological Process	GO:0016482	cytosolic transport	0.01491	1	0.3251	1	13	187	MAP2,SORT1,AP2A1,CLTC,VPS50,WDR91,HOOK3,GBF1,VPS13C,KLHL20,DOP1B,DNAJC13,WIPI1
GO: Biological Process	GO:0045926	negative regulation of growth	0.01494	1	0.3251	1	19	313	MAP2,RYK,SEMA3F,DIP2B,SFRP2,CDKN2AIP,APBB1,ANKRD26,AATK,IGFBP5,CGREF1,SMARCA2,MAPK11,GAS1,JARID2,CDK5R1,SEMA3B,CCN3,TLL2
GO: Biological Process	GO:0021885	forebrain cell migration	0.01497	1	0.3251	1	7	74	FGFR1,DCX,LRP8,CDK5R1,SUN1,ZMIZ1,EGFR
GO: Biological Process	GO:0042551	neuron maturation	0.01497	1	0.3251	1	7	74	KCNIP2,NRXN1,MTOR,CSPG4,NDRG4,NRCAM,NR4A2
GO: Biological Process	GO:0033687	osteoblast proliferation	0.01525	1	0.3298	1	5	42	SOX8,FBLN5,MUS81,EIF2AK2,NELL1
GO: Biological Process	GO:0048640	negative regulation of developmental growth	0.01534	1	0.3304	1	11	148	MAP2,RYK,SEMA3F,DIP2B,ANKRD26,AATK,MAPK11,JARID2,CDK5R1,SEMA3B,TLL2
GO: Biological Process	GO:0099601	regulation of neurotransmitter receptor activity	0.01548	1	0.3304	1	8	92	DLGAP1,NRXN1,MINK1,RPH3A,KLHL24,PPARGC1A,SHANK1,GRIN2A
GO: Biological Process	GO:0046034	ATP metabolic process	0.01549	1	0.3304	1	21	358	ESRRB,JMJD8,UQCRC1,MTCH2,GIT1,NCOR1,SMN1,SLC4A4,ATP5F1A,ATP5MC1,MYH4,GAPDH,PGM2L1,NDUFAB1,PPARGC1A,SDHAF2,AK5,NUP153,NUP88,GUK1,CHCHD2
GO: Biological Process	GO:0043666	regulation of phosphoprotein phosphatase activity	0.01552	1	0.3304	1	10	129	BOD1,PTPA,PPP2R5C,MTOR,PHACTR3,EIF2AK2,JAK2,GNAI2,SLC39A10,PPP1R14B
GO: Biological Process	GO:0034599	cellular response to oxidative stress	0.01571	1	0.3304	1	23	403	MDM2,ALDH2,FBLN5,APEX1,PPARGC1B,ATF4,MAPK9,ATP5F1A,SETX,HSPH1,KEAP1,NEFM,JAK2,PPARGC1A,TMEM161A,TMEM132A,NONO,NR4A2,GLRX2,ARPC2,TRAP1,EGFR,CHCHD2
GO: Biological Process	GO:0061548	ganglion development	0.01574	1	0.3304	1	4	28	RAPGEF3,SEMA3F,DIRAS1,FZD3
GO: Biological Process	GO:0045980	negative regulation of nucleotide metabolic process	0.01574	1	0.3304	1	4	28	MTCH2,GIT1,NCOR1,PPARGC1A
GO: Biological Process	GO:0021548	pons development	0.01574	1	0.3304	1	4	28	SEC24B,CDK5R1,FZD3,CELSR2
GO: Biological Process	GO:0071805	potassium ion transmembrane transport	0.01605	1	0.3304	1	15	230	SLC24A3,KCNIP2,KCNK9,NALCN,RAPGEF3,KCNT1,KCNK5,KLHL24,KCNC4,KCNJ4,KCNQ2,WNK3,DPP6,OPRK1,ABCB8
GO: Biological Process	GO:0050768	negative regulation of neurogenesis	0.01616	1	0.3304	1	13	189	MAP2,RYK,SEMA3F,DIP2B,AATK,HOOK3,CTNNA1,SYNGAP1,CDK5R1,SEMA3B,NOTCH3,THY1,ARHGEF2
GO: Biological Process	GO:0000302	response to reactive oxygen species	0.01641	1	0.3304	1	20	338	ERCC6,MDM2,GRK2,PLD2,ALDH3A2,FBLN5,APEX1,CRY1,PPARGC1B,MAPK9,ATP5F1A,SETX,HSPH1,PPARGC1A,TMEM132A,KPNA4,GLRX2,ARPC2,TRAP1,EGFR
GO: Biological Process	GO:0034243	regulation of transcription elongation from RNA polymerase II promoter	0.01677	1	0.3304	1	5	43	HNRNPU,RECQL5,LARP7,CDK13,SUPT6H
GO: Biological Process	GO:0030203	glycosaminoglycan metabolic process	0.01693	1	0.3304	1	12	170	HEXB,AP2A1,CLTC,GPC5,NDST1,STAB2,HABP4,CSPG5,NCAN,CSPG4,SPOCK2,SLC35D1
GO: Biological Process	GO:0010677	negative regulation of cellular carbohydrate metabolic process	0.017	1	0.3304	1	6	59	MTCH2,GIT1,CRY1,NCOR1,GFPT1,PPARGC1A
GO: Biological Process	GO:0098880	maintenance of postsynaptic specialization structure	0.01711	1	0.3304	1	3	16	DLGAP1,GIT1,SYNGAP1
GO: Biological Process	GO:0014870	response to muscle inactivity	0.01711	1	0.3304	1	3	16	DMD,RUNX1,MTMR4
GO: Biological Process	GO:0050655	dermatan sulfate proteoglycan metabolic process	0.01711	1	0.3304	1	3	16	CSPG5,NCAN,CSPG4
GO: Biological Process	GO:0033262	regulation of nuclear cell cycle DNA replication	0.01711	1	0.3304	1	3	16	CDC7,FGFR1,INO80
GO: Biological Process	GO:0010917	negative regulation of mitochondrial membrane potential	0.01711	1	0.3304	1	3	16	MTCH2,ATP5MC1,PRELID1
GO: Biological Process	GO:0099550	trans-synaptic signaling, modulating synaptic transmission	0.01711	1	0.3304	1	3	16	PLAT,CSPG5,NTRK2
GO: Biological Process	GO:0007422	peripheral nervous system development	0.01712	1	0.3304	1	10	131	SOX8,SSBP3,ALDH3A2,CNTNAP1,SMN1,ADGRB2,DMD,NOTCH3,NTRK2,RUNX1
GO: Biological Process	GO:0007051	spindle organization	0.01723	1	0.3314	1	15	232	TUBGCP5,HNRNPU,TUBGCP3,CLTC,INO80,NCOR1,PTPA,CSNK1D,INTS13,KIF4A,ZNF207,CLASP2,TASOR,KIFC1,MEI1
GO: Biological Process	GO:0043279	response to alkaloid	0.01748	1	0.3352	1	13	191	MDM2,EFTUD2,GRK2,RECQL5,UQCRC1,HSPA5,CPT1A,MTOR,PPARGC1A,DNMT3A,KALRN,GRIN2A,OPRK1
GO: Biological Process	GO:1904754	positive regulation of vascular associated smooth muscle cell migration	0.01776	1	0.3384	1	4	29	MDM2,IGFBP5,DOCK4,MYO5A
GO: Biological Process	GO:0001508	action potential	0.01776	1	0.3384	1	14	212	KCNIP2,SCN7A,CNTNAP1,SLC4A3,PTPN3,KCNC4,KCNQ2,DMD,DPP6,CACNA2D1,NRCAM,NTRK2,GRIN2A,OPRK1
GO: Biological Process	GO:0051494	negative regulation of cytoskeleton organization	0.01817	1	0.3428	1	13	192	EPS8,MAP2,APC2,ADD3,CAMSAP1,EVL,PPFIA1,CLASP2,CAMSAP2,SHANK1,ARPC2,ARHGEF2,CDH5
GO: Biological Process	GO:0043268	positive regulation of potassium ion transport	0.01835	1	0.3428	1	6	60	KCNIP2,ADORA1,RAPGEF3,WNK3,DPP6,OPRK1
GO: Biological Process	GO:0018022	peptidyl-lysine methylation	0.01836	1	0.3428	1	11	152	SETD6,MLLT6,TRMT112,AUTS2,DOT1L,LCOR,ASH1L,JARID2,SUPT6H,ASH2L,EEF2KMT
GO: Biological Process	GO:0007020	microtubule nucleation	0.01839	1	0.3428	1	5	44	TUBGCP5,TUBGCP3,CCDC57,CSNK1D,CLASP2
GO: Biological Process	GO:0001782	B cell homeostasis	0.01839	1	0.3428	1	5	44	PIK3CD,RC3H2,DOCK10,SOS1,SOS2
GO: Biological Process	GO:0045742	positive regulation of epidermal growth factor receptor signaling pathway	0.01839	1	0.3428	1	5	44	ADORA1,SOS1,HBEGF,CNOT9,ARHGEF2
GO: Biological Process	GO:0035567	non-canonical Wnt signaling pathway	0.0184	1	0.3428	1	12	172	RYK,AP2A1,CLTC,ARHGEF19,SFRP2,CSNK1D,PRICKLE2,AGO2,PSMC5,PLCB1,FZD3,CELSR2
GO: Biological Process	GO:0034968	histone lysine methylation	0.01883	1	0.3496	1	10	133	SETD6,MLLT6,TRMT112,AUTS2,DOT1L,LCOR,ASH1L,JARID2,SUPT6H,ASH2L
GO: Biological Process	GO:1902904	negative regulation of supramolecular fiber organization	0.01888	1	0.3496	1	13	193	EPS8,MAP2,APC2,ADD3,CAMSAP1,EVL,PPFIA1,CLASP2,CAMSAP2,SHANK1,ARPC2,ARHGEF2,CDH5
GO: Biological Process	GO:1905475	regulation of protein localization to membrane	0.01959	1	0.3616	1	16	257	NRXN1,CLTC,GPC5,PPFIA1,PPP3CC,TNIK,TCAF1,MYO5A,CLASP2,CDK5R1,WNK3,DPP6,KALRN,CAMK2G,ARPC2,EGFR
GO: Biological Process	GO:0070918	primary sncRNA processing	0.01977	1	0.3621	1	6	61	HNRNPA2B1,NCOR1,AGO2,TUT4,RBM3,EGFR
GO: Biological Process	GO:0070302	regulation of stress-activated protein kinase signaling cascade	0.01978	1	0.3621	1	15	236	RNF13,MAPK8IP1,SFRP2,MINK1,NCOR1,MAPK9,EIF2AK2,HSPH1,PDCD4,PLCB1,OPRK1,EGFR,MTURN,LTBR,ARHGEF2
GO: Biological Process	GO:0043457	regulation of cellular respiration	0.01994	1	0.3621	1	4	30	IDE,PRELID1,PPARGC1A,TRAP1
GO: Biological Process	GO:0003159	morphogenesis of an endothelium	0.01994	1	0.3621	1	4	30	RASA3,BSG,EGFR,CDH5
GO: Biological Process	GO:0061154	endothelial tube morphogenesis	0.01994	1	0.3621	1	4	30	RASA3,BSG,EGFR,CDH5
GO: Biological Process	GO:0090075	relaxation of muscle	0.02011	1	0.3621	1	5	45	PDE4B,CHGA,ADORA1,GRK2,CAMK2G
GO: Biological Process	GO:0032885	regulation of polysaccharide biosynthetic process	0.02011	1	0.3621	1	5	45	ESRRB,AP2A1,CLTC,MTOR,GFPT1
GO: Biological Process	GO:0097106	postsynaptic density organization	0.02011	1	0.3621	1	5	45	DLGAP1,NRXN1,GIT1,SYNGAP1,SHANK1
GO: Biological Process	GO:0098885	modification of postsynaptic actin cytoskeleton	0.02024	1	0.3634	1	3	17	ITSN1,MYH10,KALRN
GO: Biological Process	GO:0051961	negative regulation of nervous system development	0.02037	1	0.3646	1	13	195	MAP2,RYK,SEMA3F,DIP2B,AATK,HOOK3,CTNNA1,SYNGAP1,CDK5R1,SEMA3B,NOTCH3,THY1,ARHGEF2
GO: Biological Process	GO:0048660	regulation of smooth muscle cell proliferation	0.02052	1	0.3661	1	14	216	MDM2,NDRG2,GRK2,IGFBP5,MTOR,NDRG4,PDCD4,JAK2,PPARGC1A,GNAI2,NOTCH3,HBEGF,EGFR,IRAK4
GO: Biological Process	GO:0051235	maintenance of location	0.02063	1	0.3669	1	22	391	HEXB,RYK,HNRNPU,GRK2,NR1H2,HSPA5,RASA3,CPT1A,CRY1,PLA2G4C,MYO5A,VPS13C,SREBF2,KEAP1,ITPR1,ANKRD13C,DMD,PNPLA2,SYNE1,SUN1,MCOLN1,THY1
GO: Biological Process	GO:2000300	regulation of synaptic vesicle exocytosis	0.02069	1	0.3669	1	8	97	ADCY1,SLC4A8,HTR7,GIT1,STXBP5L,CSPG5,RIMS3,SYP
GO: Biological Process	GO:1990089	response to nerve growth factor	0.02079	1	0.3677	1	7	79	SORT1,FGFR1,HSPA5,CSNK1D,MAPK9,NTRK2,ARPC2
GO: Biological Process	GO:0060071	Wnt signaling pathway, planar cell polarity pathway	0.02096	1	0.3696	1	9	116	RYK,AP2A1,CLTC,ARHGEF19,SFRP2,PRICKLE2,PSMC5,FZD3,CELSR2
GO: Biological Process	GO:0010469	regulation of signaling receptor activity	0.02126	1	0.3714	1	14	217	DLGAP1,ADORA1,NRXN1,MINK1,RPH3A,KLHL24,BICD1,JAK2,PPARGC1A,CDK5R1,ANKRD13C,SHANK1,HBEGF,GRIN2A
GO: Biological Process	GO:0031113	regulation of microtubule polymerization	0.02126	1	0.3714	1	6	62	MAP2,CAMSAP1,CLASP2,CDK5R1,CAMSAP2,CDH5
GO: Biological Process	GO:2000649	regulation of sodium ion transmembrane transporter activity	0.02126	1	0.3714	1	6	62	STOML1,KLHL24,PTPN3,PLCB1,DMD,WNK3
GO: Biological Process	GO:1901186	positive regulation of ERBB signaling pathway	0.02193	1	0.382	1	5	46	ADORA1,SOS1,HBEGF,CNOT9,ARHGEF2
GO: Biological Process	GO:2000027	regulation of animal organ morphogenesis	0.02201	1	0.3824	1	14	218	SOX8,RYK,AP2A1,SEC24B,CLTC,FGFR1,ARHGEF19,SFRP2,PRICKLE2,MYH11,AHI1,PSMC5,FZD3,CELSR2
GO: Biological Process	GO:0021543	pallium development	0.0226	1	0.3829	1	15	240	FGFR1,CELF1,DCX,LRP8,NEFM,CDK5R1,EIF2B4,PLCB1,DMD,CDON,NTRK2,SUN1,GRIN2A,ZMIZ1,EGFR
GO: Biological Process	GO:0072091	regulation of stem cell proliferation	0.02282	1	0.3829	1	6	63	HNRNPU,N4BP2L2,FGFR1,EIF2AK2,TBX3,CCNE1
GO: Biological Process	GO:0032784	regulation of DNA-templated transcription, elongation	0.02282	1	0.3829	1	6	63	ERCC6,HNRNPU,RECQL5,LARP7,CDK13,SUPT6H
GO: Biological Process	GO:0006027	glycosaminoglycan catabolic process	0.02282	1	0.3829	1	6	63	HEXB,GPC5,STAB2,CSPG5,NCAN,CSPG4
GO: Biological Process	GO:0007158	neuron cell-cell adhesion	0.02367	1	0.3873	1	3	18	NRXN1,NCAM2,CDK5R1
GO: Biological Process	GO:1905459	regulation of vascular associated smooth muscle cell apoptotic process	0.02367	1	0.3873	1	3	18	ATF4,GAPDH,PDCD4
GO: Biological Process	GO:0043508	negative regulation of JUN kinase activity	0.02367	1	0.3873	1	3	18	MAPK8IP1,SFRP2,PDCD4
GO: Biological Process	GO:1905288	vascular associated smooth muscle cell apoptotic process	0.02367	1	0.3873	1	3	18	ATF4,GAPDH,PDCD4
GO: Biological Process	GO:0034244	negative regulation of transcription elongation from RNA polymerase II promoter	0.02367	1	0.3873	1	3	18	HNRNPU,RECQL5,LARP7
GO: Biological Process	GO:0032239	regulation of nucleobase-containing compound transport	0.02367	1	0.3873	1	3	18	ADORA1,SUPT6H,NUP153
GO: Biological Process	GO:0031958	corticosteroid receptor signaling pathway	0.02367	1	0.3873	1	3	18	CRY1,JAK2,NTRK2
GO: Biological Process	GO:0120009	intermembrane lipid transfer	0.02385	1	0.3881	1	5	47	GRAMD1B,PITPNA,GRAMD1A,PRELID1,PLEKHA8
GO: Biological Process	GO:0030212	hyaluronan metabolic process	0.02385	1	0.3881	1	5	47	HEXB,AP2A1,CLTC,STAB2,HABP4
GO: Biological Process	GO:0031532	actin cytoskeleton reorganization	0.02428	1	0.3939	1	9	119	EPS8,RAPGEF3,MINK1,CDC42BPB,AUTS2,TNIK,GDPD2,CCL27,ARPC2
GO: Biological Process	GO:0019226	transmission of nerve impulse	0.02434	1	0.3939	1	8	100	SCN7A,CNTNAP1,KCNC4,KCNQ2,DPP6,NRCAM,NTRK2,OPRK1
GO: Biological Process	GO:2001252	positive regulation of chromosome organization	0.02447	1	0.3949	1	13	200	WBP2,HNRNPA2B1,NCOR1,SLF2,AUTS2,LCOR,SART3,DAXX,JARID2,PPARGC1A,TASOR,HMBOX1,PARN
GO: Biological Process	GO:0051016	barbed-end actin filament capping	0.02477	1	0.3965	1	4	32	EPS8,ADD3,EVL,ARPC2
GO: Biological Process	GO:0010586	miRNA metabolic process	0.02477	1	0.3965	1	4	32	RC3H2,AGO2,TUT4,PARN
GO: Biological Process	GO:0046856	phosphatidylinositol dephosphorylation	0.02477	1	0.3965	1	4	32	MTMR12,MTMR9,MTMR1,MTMR4
GO: Biological Process	GO:0001754	eye photoreceptor cell differentiation	0.02547	1	0.4065	1	9	120	SOX8,SDK2,CACNA2D4,AHI1,DSCAM,NTRK2,BBS5,DZANK1,THY1
GO: Biological Process	GO:0038179	neurotrophin signaling pathway	0.02588	1	0.4121	1	5	48	SORT1,SOS1,PTPRF,NTRK2,ZDHHC17
GO: Biological Process	GO:1990845	adaptive thermogenesis	0.02675	1	0.4246	1	11	161	HNRNPU,NR1H2,ALDH1A1,ARRDC3,CPT2,DHRS7B,PPARGC1B,PRKAB1,ATF4,JAK2,PPARGC1A
GO: Biological Process	GO:0045807	positive regulation of endocytosis	0.02698	1	0.4271	1	10	141	AP2A1,PLD2,AMPH,ITSN1,PPP3CC,AHI1,DCX,BICD1,DNM1,SYNE1
GO: Biological Process	GO:0032785	negative regulation of DNA-templated transcription, elongation	0.0274	1	0.4274	1	3	19	HNRNPU,RECQL5,LARP7
GO: Biological Process	GO:0030157	pancreatic juice secretion	0.0274	1	0.4274	1	3	19	NR1H2,COPA,WNK3
GO: Biological Process	GO:1905244	regulation of modification of synaptic structure	0.0274	1	0.4274	1	3	19	ITSN1,MYH10,KALRN
GO: Biological Process	GO:0071801	regulation of podosome assembly	0.0274	1	0.4274	1	3	19	MAPK9,ARPC2,ARHGEF2
GO: Biological Process	GO:0002029	desensitization of G protein-coupled receptor signaling pathway	0.02743	1	0.4274	1	4	33	GRK2,PLD2,ARR3,DNM1
GO: Biological Process	GO:0022401	negative adaptation of signaling pathway	0.02743	1	0.4274	1	4	33	GRK2,PLD2,ARR3,DNM1
GO: Biological Process	GO:0051588	regulation of neurotransmitter transport	0.02782	1	0.4321	1	11	162	ADCY1,SLC4A8,HTR7,GIT1,STXBP5L,CSPG5,SYT12,RIMS3,KCNC4,SYP,NTRK2
GO: Biological Process	GO:0060999	positive regulation of dendritic spine development	0.02797	1	0.4321	1	6	66	ITSN1,MTOR,LRP8,SHANK1,KALRN,CAPRIN1
GO: Biological Process	GO:1902808	positive regulation of cell cycle G1/S phase transition	0.02797	1	0.4321	1	6	66	STXBP4,MDM2,APEX1,LARP7,PLCB1,EGFR
GO: Biological Process	GO:1901381	positive regulation of potassium ion transmembrane transport	0.02802	1	0.4321	1	5	49	KCNIP2,RAPGEF3,WNK3,DPP6,OPRK1
GO: Biological Process	GO:0001738	morphogenesis of a polarized epithelium	0.02818	1	0.4334	1	12	183	RYK,AP2A1,SEC24B,CLTC,ARHGEF19,SFRP2,PRICKLE2,MYH11,AHI1,PSMC5,FZD3,CELSR2
GO: Biological Process	GO:0007254	JNK cascade	0.02827	1	0.4337	1	15	247	ERCC6,MAPK8IP1,SFRP2,MINK1,NCOR1,MAPK9,TNIK,DAXX,PDCD4,PLCB1,EGFR,MAP4K1,IRAK4,MTURN,LTBR
GO: Biological Process	GO:0006650	glycerophospholipid metabolic process	0.02892	1	0.4392	1	20	359	PHKA1,SBF1,PIK3CD,PI4KA,NR1H2,PLD2,FAR1,PCYT1B,MTMR12,GDE1,DHRS7B,PLA2G4C,MTMR9,AGPAT3,MTMR1,PLCB1,ABHD8,PLEKHA8,MTMR4,PNPLA7
GO: Biological Process	GO:0007093	mitotic cell cycle checkpoint signaling	0.02922	1	0.4392	1	12	184	PIDD1,MDM2,TRRAP,RINT1,WEE1,MUS81,TRIM39,PPP2R5C,ZNF207,MBD4,CNOT9,BUB3
GO: Biological Process	GO:0006022	aminoglycan metabolic process	0.02922	1	0.4392	1	12	184	HEXB,AP2A1,CLTC,GPC5,NDST1,STAB2,HABP4,CSPG5,NCAN,CSPG4,SPOCK2,SLC35D1
GO: Biological Process	GO:0032412	regulation of ion transmembrane transporter activity	0.02977	1	0.4392	1	18	315	PDE4B,KCNIP2,NRXN1,RAPGEF3,STOML1,MINK1,RPH3A,KLHL24,TCAF1,MYO5A,PPARGC1A,PTPN3,PLCB1,DMD,WNK3,SHANK1,CACNA2D1,GRIN2A
GO: Biological Process	GO:1904356	regulation of telomere maintenance via telomere lengthening	0.02985	1	0.4392	1	6	67	HNRNPA2B1,HNRNPU,TINF2,HMBOX1,NAT10,PARN
GO: Biological Process	GO:0095500	acetylcholine receptor signaling pathway	0.03025	1	0.4411	1	4	34	GRK2,CDK5R1,PLCB1,GNAI2
GO: Biological Process	GO:0048026	positive regulation of mRNA splicing, via spliceosome	0.03025	1	0.4411	1	4	34	SNRNP70,PRPF19,THRAP3,RBM3
GO: Biological Process	GO:0033688	regulation of osteoblast proliferation	0.03025	1	0.4411	1	4	34	SOX8,FBLN5,EIF2AK2,NELL1
GO: Biological Process	GO:0002791	regulation of peptide secretion	0.03053	1	0.4432	1	22	407	STXBP4,APBB3,CHGA,ADORA1,NRXN1,RAPGEF3,NR1H2,STXBP5L,ITSN1,APBB1,MYRIP,CPT1A,MYH10,AHI1,ITPR1,JAK2,BSG,CCN3,DPP4,KALRN,EFNA5,EGFR
GO: Biological Process	GO:0014910	regulation of smooth muscle cell migration	0.03062	1	0.4432	1	9	124	MDM2,RAPGEF3,APEX1,IGFBP5,NDRG4,DOCK4,MYO5A,PPARGC1A,ARPC2
GO: Biological Process	GO:1903076	regulation of protein localization to plasma membrane	0.03062	1	0.4432	1	9	124	NRXN1,CLTC,PPFIA1,MYO5A,WNK3,DPP6,KALRN,CAMK2G,EGFR
GO: Biological Process	GO:0030072	peptide hormone secretion	0.03095	1	0.447	1	19	339	STXBP4,CHGA,NRXN1,RAPGEF3,STXBP5L,ITSN1,MYRIP,CPE,CPT1A,MYO5A,ITPR1,JAK2,PTPRN2,CCN3,DPP4,KALRN,CAMK2G,EFNA5,EGFR
GO: Biological Process	GO:0046883	regulation of hormone secretion	0.03117	1	0.447	1	20	362	STXBP4,CHGA,ADORA1,NRXN1,RAPGEF3,FGFR1,STXBP5L,ITSN1,MYRIP,CPT1A,CRY1,ITPR1,JAK2,CCN3,DPP4,KALRN,RUNX1,OPRK1,EFNA5,EGFR
GO: Biological Process	GO:0016571	histone methylation	0.03124	1	0.447	1	11	165	SETD6,MLLT6,TRMT112,CTCF,AUTS2,DOT1L,LCOR,ASH1L,JARID2,SUPT6H,ASH2L
GO: Biological Process	GO:0032012	regulation of ARF protein signal transduction	0.03141	1	0.447	1	3	20	GIT1,ARFGAP1,GBF1
GO: Biological Process	GO:0045837	negative regulation of membrane potential	0.03141	1	0.447	1	3	20	MTCH2,ATP5MC1,PRELID1
GO: Biological Process	GO:0042754	negative regulation of circadian rhythm	0.03141	1	0.447	1	3	20	ADORA1,HTR7,CRY1
GO: Biological Process	GO:2000651	positive regulation of sodium ion transmembrane transporter activity	0.03141	1	0.447	1	3	20	PLCB1,DMD,WNK3
GO: Biological Process	GO:0061098	positive regulation of protein tyrosine kinase activity	0.03181	1	0.4515	1	6	68	ERCC6,ADORA1,HSPH1,LRP8,HBEGF,NTRK2
GO: Biological Process	GO:0043543	protein acylation	0.03194	1	0.4524	1	16	273	WBP2,TRRAP,ZDHHC1,RAPGEF3,FAM161A,DIP2B,APBB1,MBIP,TAF6L,CTCF,AUTS2,CRTC2,PPARGC1A,BAG6,ZDHHC17,NAT10
GO: Biological Process	GO:0099084	postsynaptic specialization organization	0.03263	1	0.4588	1	5	51	DLGAP1,NRXN1,GIT1,SYNGAP1,SHANK1
GO: Biological Process	GO:0045923	positive regulation of fatty acid metabolic process	0.03263	1	0.4588	1	5	51	NR1H2,CPT1A,MAPK9,PPARGC1A,MLYCD
GO: Biological Process	GO:0008631	intrinsic apoptotic signaling pathway in response to oxidative stress	0.03263	1	0.4588	1	5	51	ALDH2,HSPH1,JAK2,NONO,TRAP1
GO: Biological Process	GO:0006473	protein acetylation	0.03273	1	0.4592	1	14	230	WBP2,TRRAP,RAPGEF3,FAM161A,DIP2B,APBB1,MBIP,TAF6L,CTCF,AUTS2,CRTC2,PPARGC1A,BAG6,NAT10
GO: Biological Process	GO:0120161	regulation of cold-induced thermogenesis	0.03319	1	0.4597	1	10	146	NR1H2,ALDH1A1,ARRDC3,CPT2,DHRS7B,PPARGC1B,PRKAB1,ATF4,JAK2,PPARGC1A
GO: Biological Process	GO:0106106	cold-induced thermogenesis	0.03319	1	0.4597	1	10	146	NR1H2,ALDH1A1,ARRDC3,CPT2,DHRS7B,PPARGC1B,PRKAB1,ATF4,JAK2,PPARGC1A
GO: Biological Process	GO:0023058	adaptation of signaling pathway	0.03324	1	0.4597	1	4	35	GRK2,PLD2,ARR3,DNM1
GO: Biological Process	GO:0050650	chondroitin sulfate proteoglycan biosynthetic process	0.03324	1	0.4597	1	4	35	CSPG5,NCAN,CSPG4,SLC35D1
GO: Biological Process	GO:2000648	positive regulation of stem cell proliferation	0.03324	1	0.4597	1	4	35	HNRNPU,N4BP2L2,TBX3,CCNE1
GO: Biological Process	GO:0006891	intra-Golgi vesicle-mediated transport	0.03324	1	0.4597	1	4	35	COPE,COPA,COPG1,GOLGA3
GO: Biological Process	GO:0030308	negative regulation of cell growth	0.03377	1	0.4648	1	14	231	MAP2,RYK,SEMA3F,DIP2B,SFRP2,CDKN2AIP,APBB1,AATK,CGREF1,SMARCA2,GAS1,CDK5R1,SEMA3B,CCN3
GO: Biological Process	GO:1902806	regulation of cell cycle G1/S phase transition	0.03377	1	0.4648	1	14	231	STXBP4,PIDD1,MDM2,WEE1,APEX1,TRIM39,INO80,LARP7,PPP2R5C,GAS1,PLCB1,GJC2,EGFR,CNOT9
GO: Biological Process	GO:0006026	aminoglycan catabolic process	0.03384	1	0.4648	1	6	69	HEXB,GPC5,STAB2,CSPG5,NCAN,CSPG4
GO: Biological Process	GO:1905477	positive regulation of protein localization to membrane	0.03454	1	0.4689	1	10	147	NRXN1,PPP3CC,TCAF1,MYO5A,CLASP2,CDK5R1,WNK3,DPP6,ARPC2,EGFR
GO: Biological Process	GO:0006417	regulation of translation	0.03485	1	0.4689	1	25	483	EPRS1,PRR16,VIM,APLP1,ZCCHC4,HABP4,IGFBP5,CELF1,MTOR,LTN1,UNK,ATF4,EIF2AK2,AGO2,GAPDH,LARP4,CSDE1,EIF2B4,MPV17L2,RBM4B,RBM3,TRAP1,CNOT9,NAT10,CAPRIN1
GO: Biological Process	GO:0000082	G1/S transition of mitotic cell cycle	0.03488	1	0.4689	1	18	321	ESRRB,PIDD1,MDM2,CDC7,WEE1,APEX1,INO80,LARP7,PPP2R5C,PRIM1,PLCB1,CAMK2G,GJC2,E2F6,CCNE1,CCNH,EGFR,CNOT9
GO: Biological Process	GO:0060251	regulation of glial cell proliferation	0.03509	1	0.4689	1	5	52	ATXN1,VIM,MTOR,EGFR,LTA
GO: Biological Process	GO:0030050	vesicle transport along actin filament	0.03571	1	0.4689	1	3	21	MYRIP,MYO1G,MYO5A
GO: Biological Process	GO:1901862	negative regulation of muscle tissue development	0.03571	1	0.4689	1	3	21	HDAC7,IGFBP5,NRAS
GO: Biological Process	GO:0007501	mesodermal cell fate specification	0.03571	1	0.4689	1	3	21	EYA2,FGFR1,SFRP2
GO: Biological Process	GO:0055119	relaxation of cardiac muscle	0.03571	1	0.4689	1	3	21	PDE4B,CHGA,CAMK2G
GO: Biological Process	GO:0014733	regulation of skeletal muscle adaptation	0.03571	1	0.4689	1	3	21	IGFBP5,MTOR,CAMK2G
GO: Biological Process	GO:0046321	positive regulation of fatty acid oxidation	0.03571	1	0.4689	1	3	21	CPT1A,PPARGC1A,MLYCD
GO: Biological Process	GO:2000146	negative regulation of cell motility	0.03584	1	0.4689	1	22	414	ABR,ADORA1,PLXNB3,EVL,SFRP2,APEX1,IGFBP5,CHRD,CTNNA1,NDRG4,TCAF1,CLASP2,PPARGC1A,ADAMTS9,SRGAP3,PLCB1,CCN3,DPP4,ABHD2,THY1,NISCH,SPRED1
GO: Biological Process	GO:0032872	regulation of stress-activated MAPK cascade	0.03592	1	0.4689	1	14	233	MAPK8IP1,SFRP2,MINK1,NCOR1,MAPK9,EIF2AK2,HSPH1,PDCD4,PLCB1,OPRK1,EGFR,MTURN,LTBR,ARHGEF2
GO: Biological Process	GO:1903578	regulation of ATP metabolic process	0.03594	1	0.4689	1	10	148	ESRRB,JMJD8,MTCH2,GIT1,NCOR1,SMN1,SLC4A4,PPARGC1A,NUP153,NUP88
GO: Biological Process	GO:0071549	cellular response to dexamethasone stimulus	0.03596	1	0.4689	1	6	70	HNRNPU,PLAT,ATP5F1A,JAK2,TFAP4,EGFR
GO: Biological Process	GO:0097061	dendritic spine organization	0.03625	1	0.4689	1	8	108	DOCK10,RPH3A,LRP8,CDK5R1,SHANK1,KALRN,GRIN2A,CAPRIN1
GO: Biological Process	GO:0046697	decidualization	0.03639	1	0.4689	1	4	36	VIM,IL11RA,ASH1L,BSG
GO: Biological Process	GO:0000289	nuclear-transcribed mRNA poly(A) tail shortening	0.03639	1	0.4689	1	4	36	AGO2,TUT4,CNOT9,PARN
GO: Biological Process	GO:0043501	skeletal muscle adaptation	0.03639	1	0.4689	1	4	36	IGFBP5,MTOR,PPARGC1A,CAMK2G
GO: Biological Process	GO:1905145	cellular response to acetylcholine	0.03639	1	0.4689	1	4	36	GRK2,CDK5R1,PLCB1,GNAI2
GO: Biological Process	GO:1905144	response to acetylcholine	0.03639	1	0.4689	1	4	36	GRK2,CDK5R1,PLCB1,GNAI2
GO: Biological Process	GO:0032941	secretion by tissue	0.03646	1	0.4689	1	9	128	ADORA1,NR1H2,COPA,NCOR1,WNK3,KALRN,OPRK1,CELSR2,EGFR
GO: Biological Process	GO:0010833	telomere maintenance via telomere lengthening	0.0368	1	0.4689	1	7	89	HNRNPA2B1,HNRNPU,TINF2,HMBOX1,RFC1,NAT10,PARN
GO: Biological Process	GO:0090307	mitotic spindle assembly	0.0368	1	0.4689	1	7	89	HNRNPU,CLTC,KIF4A,ZNF207,CLASP2,TASOR,KIFC1
GO: Biological Process	GO:0032259	methylation	0.03717	1	0.4689	1	23	439	SETD6,TRMT2B,MLLT6,TRMT112,LARP7,ZCCHC4,CTCF,AUTS2,DOT1L,LCOR,TDRD12,WDR4,ASH1L,JARID2,SUPT6H,PRMT9,MBD4,TASOR,TARBP1,DNMT3A,ASH2L,EEF2KMT,ZNF445
GO: Biological Process	GO:0014902	myotube differentiation	0.03734	1	0.4689	1	12	191	SORT1,PLOD2,MTMR12,MTOR,MYH4,DAXX,NFIX,DMD,CCN3,CDON,CAST,RBFOX2
GO: Biological Process	GO:0010977	negative regulation of neuron projection development	0.03734	1	0.4689	1	12	191	MAP2,MDM2,RYK,SEMA3F,VIM,DIP2B,AATK,CSPG4,SYNGAP1,CDK5R1,SEMA3B,THY1
GO: Biological Process	GO:1904707	positive regulation of vascular associated smooth muscle cell proliferation	0.03767	1	0.4694	1	5	53	MDM2,GRK2,IGFBP5,JAK2,GNAI2
GO: Biological Process	GO:0030307	positive regulation of cell growth	0.03794	1	0.4698	1	13	213	SFRP2,CDKN2AIP,INO80,NSMF,MTOR,ATP5MC1,DCX,GOLGA4,DSCAM,HBEGF,EFNA5,MEGF8,EGFR
GO: Biological Process	GO:0006479	protein methylation	0.03794	1	0.4698	1	13	213	SETD6,MLLT6,TRMT112,CTCF,AUTS2,DOT1L,LCOR,ASH1L,JARID2,SUPT6H,PRMT9,ASH2L,EEF2KMT
GO: Biological Process	GO:0008213	protein alkylation	0.03794	1	0.4698	1	13	213	SETD6,MLLT6,TRMT112,CTCF,AUTS2,DOT1L,LCOR,ASH1L,JARID2,SUPT6H,PRMT9,ASH2L,EEF2KMT
GO: Biological Process	GO:1904645	response to amyloid-beta	0.03816	1	0.4715	1	6	71	ABCC1,MAPK9,SYP,DNM1,CACNA2D1,GRIN2A
GO: Biological Process	GO:1903522	regulation of blood circulation	0.03858	1	0.4757	1	21	394	PDE4B,CHGA,MDM2,KCNIP2,ADD3,ADORA1,GRK2,HTR7,SLC4A3,CACNA2D4,CACNA2D3,DOCK4,ITPR1,JAK2,KCNJ4,GNAI2,DMD,CACNA2D1,HBEGF,EGFR,RBFOX2
GO: Biological Process	GO:0006400	tRNA modification	0.03875	1	0.4768	1	7	90	CTU2,TRMT2B,TRMT112,WDR4,TRUB1,TARBP1,NAT10
GO: Biological Process	GO:1904375	regulation of protein localization to cell periphery	0.03883	1	0.4768	1	10	150	NRXN1,CLTC,PPFIA1,TNIK,MYO5A,WNK3,DPP6,KALRN,CAMK2G,EGFR
GO: Biological Process	GO:0006109	regulation of carbohydrate metabolic process	0.0392	1	0.4775	1	15	258	ESRRB,AP2A1,JMJD8,CLTC,MTCH2,GIT1,CRY1,NCOR1,MTOR,SLC4A4,GFPT1,PPARGC1A,NUP153,NUP88,MLYCD
GO: Biological Process	GO:0050795	regulation of behavior	0.03964	1	0.4775	1	9	130	ADORA1,NRXN1,ARRDC3,HTR7,ANKRD26,MTOR,AHI1,PTGDS,OPRK1
GO: Biological Process	GO:0046475	glycerophospholipid catabolic process	0.03971	1	0.4775	1	4	37	GDE1,PLA2G4C,PLCB1,PNPLA7
GO: Biological Process	GO:0008608	attachment of spindle microtubules to kinetochore	0.03971	1	0.4775	1	4	37	HNRNPU,BOD1,ZNF207,BUB3
GO: Biological Process	GO:0010770	positive regulation of cell morphogenesis involved in differentiation	0.03975	1	0.4775	1	8	110	CSPG5,MAPK9,TNIK,LRP8,PTPRF,KALRN,ARPC2,CAPRIN1
GO: Biological Process	GO:0002031	G protein-coupled receptor internalization	0.04031	1	0.4775	1	3	22	PLD2,ARR3,DNM1
GO: Biological Process	GO:0014854	response to inactivity	0.04031	1	0.4775	1	3	22	DMD,RUNX1,MTMR4
GO: Biological Process	GO:2000251	positive regulation of actin cytoskeleton reorganization	0.04031	1	0.4775	1	3	22	RAPGEF3,CCL27,ARPC2
GO: Biological Process	GO:0032793	positive regulation of CREB transcription factor activity	0.04031	1	0.4775	1	3	22	ADCY1,CRTC2,LRP8
GO: Biological Process	GO:1990798	pancreas regeneration	0.04031	1	0.4775	1	3	22	IDE,ADAMTS9,GLIS3
GO: Biological Process	GO:1902176	negative regulation of oxidative stress-induced intrinsic apoptotic signaling pathway	0.04031	1	0.4775	1	3	22	HSPH1,NONO,TRAP1
GO: Biological Process	GO:0035313	wound healing, spreading of epidermal cells	0.04031	1	0.4775	1	3	22	MTOR,CLASP2,HBEGF
GO: Biological Process	GO:0006067	ethanol metabolic process	0.04031	1	0.4775	1	3	22	ALDH1A1,ALDH2,ACSS1
GO: Biological Process	GO:0001736	establishment of planar polarity	0.04034	1	0.4775	1	10	151	RYK,AP2A1,SEC24B,CLTC,ARHGEF19,SFRP2,PRICKLE2,PSMC5,FZD3,CELSR2
GO: Biological Process	GO:0030336	negative regulation of cell migration	0.04036	1	0.4775	1	21	396	ABR,ADORA1,PLXNB3,EVL,SFRP2,APEX1,IGFBP5,CHRD,NDRG4,TCAF1,CLASP2,PPARGC1A,ADAMTS9,SRGAP3,PLCB1,CCN3,DPP4,ABHD2,THY1,NISCH,SPRED1
GO: Biological Process	GO:0120178	steroid hormone biosynthetic process	0.04037	1	0.4775	1	5	54	TSPOAP1,CYP27A1,PPARGC1A,DHCR7,HSD17B11
GO: Biological Process	GO:0032881	regulation of polysaccharide metabolic process	0.04037	1	0.4775	1	5	54	ESRRB,AP2A1,CLTC,MTOR,GFPT1
GO: Biological Process	GO:1900087	positive regulation of G1/S transition of mitotic cell cycle	0.04037	1	0.4775	1	5	54	MDM2,APEX1,LARP7,PLCB1,EGFR
GO: Biological Process	GO:0043489	RNA stabilization	0.04045	1	0.4775	1	6	72	HNRNPU,MTOR,FUS,THRAP3,RBM46,PARN
GO: Biological Process	GO:0022898	regulation of transmembrane transporter activity	0.04061	1	0.4775	1	18	327	PDE4B,KCNIP2,NRXN1,RAPGEF3,STOML1,MINK1,RPH3A,KLHL24,TCAF1,MYO5A,PPARGC1A,PTPN3,PLCB1,DMD,WNK3,SHANK1,CACNA2D1,GRIN2A
GO: Biological Process	GO:0051258	protein polymerization	0.04067	1	0.4775	1	19	350	EPS8,MAP2,TUBGCP5,ADD3,TUBGCP3,CAMSAP1,EVL,CCDC57,MTOR,CSNK1D,ZNF207,CLASP2,JAK2,CDK5R1,DNM1,CAMSAP2,WASHC3,ARPC2,CDH5
GO: Biological Process	GO:0018105	peptidyl-serine phosphorylation	0.04067	1	0.4775	1	19	350	ERCC6,CDC7,GRK2,NRXN1,RAPGEF3,SFRP2,MTOR,CSNK1D,TBK1,MAPK9,TLK1,CDK5R1,DMD,TLK2,NTRK2,EGFR,CNOT9,MAP4K1,DCLK1
GO: Biological Process	GO:0010769	regulation of cell morphogenesis involved in differentiation	0.0413	1	0.483	1	9	131	CSPG5,MAPK9,TNIK,LRP8,PTPRF,KALRN,ARPC2,EFNA5,CAPRIN1
GO: Biological Process	GO:1905269	positive regulation of chromatin organization	0.0413	1	0.483	1	9	131	WBP2,NCOR1,AUTS2,LCOR,SART3,DAXX,JARID2,PPARGC1A,TASOR
GO: Biological Process	GO:0098813	nuclear chromosome segregation	0.04143	1	0.4834	1	17	305	HNRNPU,BOD1,MUS81,INO80,SLF2,CTCF,CDC26,PDS5B,KIF4A,ZNF207,BAG6,KIFC1,NCAPD3,SUN1,MEI1,CCNE1,BUB3
GO: Biological Process	GO:0045185	maintenance of protein location	0.04158	1	0.4834	1	8	111	HNRNPU,GRK2,HSPA5,VPS13C,KEAP1,ANKRD13C,SYNE1,SUN1
GO: Biological Process	GO:0042058	regulation of epidermal growth factor receptor signaling pathway	0.04158	1	0.4834	1	8	111	ADORA1,SOS1,PTPN3,PTPRF,HBEGF,EGFR,CNOT9,ARHGEF2
GO: Biological Process	GO:0007164	establishment of tissue polarity	0.04189	1	0.4861	1	10	152	RYK,AP2A1,SEC24B,CLTC,ARHGEF19,SFRP2,PRICKLE2,PSMC5,FZD3,CELSR2
GO: Biological Process	GO:0044242	cellular lipid catabolic process	0.04265	1	0.4899	1	15	261	HEXB,PLD2,ALDH3A2,ASAH2,ACBD5,CPT1A,CPT2,GDE1,PLA2G4C,MTOR,PLCB1,PNPLA2,ABHD2,MLYCD,PNPLA7
GO: Biological Process	GO:1902305	regulation of sodium ion transmembrane transport	0.04282	1	0.4899	1	6	73	STOML1,KLHL24,PTPN3,PLCB1,DMD,WNK3
GO: Biological Process	GO:0060996	dendritic spine development	0.04301	1	0.4899	1	9	132	GIT1,ITSN1,DOCK10,MTOR,LRP8,CDK5R1,SHANK1,KALRN,CAPRIN1
GO: Biological Process	GO:0006376	mRNA splice site selection	0.04317	1	0.4899	1	5	55	CELF6,CELF5,CELF1,LUC7L2,SETX
GO: Biological Process	GO:0050919	negative chemotaxis	0.04317	1	0.4899	1	5	55	RYK,SEMA3F,SEMA3B,DPP4,EFNA5
GO: Biological Process	GO:0044273	sulfur compound catabolic process	0.04317	1	0.4899	1	5	55	HEXB,CSPG5,NCAN,CSPG4,MLYCD
GO: Biological Process	GO:0051968	positive regulation of synaptic transmission, glutamatergic	0.04319	1	0.4899	1	4	38	NRXN1,SHANK1,NTRK2,EGFR
GO: Biological Process	GO:1903579	negative regulation of ATP metabolic process	0.04319	1	0.4899	1	4	38	MTCH2,GIT1,NCOR1,PPARGC1A
GO: Biological Process	GO:0018209	peptidyl-serine modification	0.04347	1	0.4899	1	20	376	ERCC6,CDC7,GRK2,NRXN1,RAPGEF3,SFRP2,MTOR,CSNK1D,TBK1,MAPK9,SPOCK2,TLK1,CDK5R1,DMD,TLK2,NTRK2,EGFR,CNOT9,MAP4K1,DCLK1
GO: Biological Process	GO:0050905	neuromuscular process	0.04348	1	0.4899	1	10	153	HEXB,ABR,NRXN1,CNTNAP1,OPA3,MYH10,MYO5A,SHANK1,GRIN2A,RBFOX2
GO: Biological Process	GO:1901990	regulation of mitotic cell cycle phase transition	0.04355	1	0.4899	1	25	494	PIDD1,MDM2,TUBA4A,CDC7,RINT1,WEE1,APEX1,TRIM39,INO80,CEP164,LARP7,PPP2R5C,CDC26,CSNK1D,CEP57,PSMC5,ZNF207,PLCB1,MBD4,BTRC,GJC2,TFAP4,EGFR,CNOT9,BUB3
GO: Biological Process	GO:2001257	regulation of cation channel activity	0.04431	1	0.4899	1	13	218	PDE4B,KCNIP2,NRXN1,STOML1,MINK1,RPH3A,KLHL24,MYO5A,PPARGC1A,DMD,SHANK1,CACNA2D1,GRIN2A
GO: Biological Process	GO:0005976	polysaccharide metabolic process	0.04477	1	0.4899	1	9	133	ESRRB,PHKA1,AP2A1,CLTC,NDST1,MTOR,FUT9,PGM2L1,GFPT1
GO: Biological Process	GO:0036465	synaptic vesicle recycling	0.045	1	0.4899	1	7	93	CLTC,PLD2,AMPH,ITSN1,PPP3CC,SYP,DNM1
GO: Biological Process	GO:0045161	neuronal ion channel clustering	0.04518	1	0.4899	1	3	23	KCNIP2,NDRG4,NRCAM
GO: Biological Process	GO:0046485	ether lipid metabolic process	0.04518	1	0.4899	1	3	23	FAR1,DHRS7B,PLA2G4C
GO: Biological Process	GO:0070593	dendrite self-avoidance	0.04518	1	0.4899	1	3	23	BSG,NRCAM,DSCAM
GO: Biological Process	GO:0030575	nuclear body organization	0.04518	1	0.4899	1	3	23	HABP4,DAXX,USPL1
GO: Biological Process	GO:0099515	actin filament-based transport	0.04518	1	0.4899	1	3	23	MYRIP,MYO1G,MYO5A
GO: Biological Process	GO:0008542	visual learning	0.04528	1	0.4899	1	6	74	ATXN1,APBB1,MTOR,NDRG4,SYNGAP1,GRIN2A
GO: Biological Process	GO:0006024	glycosaminoglycan biosynthetic process	0.04541	1	0.4899	1	8	113	AP2A1,CLTC,GPC5,NDST1,CSPG5,NCAN,CSPG4,SLC35D1
GO: Biological Process	GO:0051271	negative regulation of cellular component movement	0.04555	1	0.4899	1	22	425	ABR,ADORA1,PLXNB3,EVL,SFRP2,APEX1,IGFBP5,CHRD,CTNNA1,NDRG4,TCAF1,CLASP2,PPARGC1A,ADAMTS9,SRGAP3,PLCB1,CCN3,DPP4,ABHD2,THY1,NISCH,SPRED1
GO: Biological Process	GO:1901136	carbohydrate derivative catabolic process	0.04567	1	0.4899	1	13	219	HEXB,PDE4B,UBP1,GPC5,STAB2,CSPG5,NCAN,CSPG4,ADAMTS9,CDADC1,MBD4,STT3B,MLYCD
GO: Biological Process	GO:0006644	phospholipid metabolic process	0.04587	1	0.4899	1	23	449	HEXB,LYST,PHKA1,SBF1,PIK3CD,PI4KA,ADGRF5,NR1H2,PLD2,FAR1,PCYT1B,MTMR12,GDE1,DHRS7B,PLA2G4C,MTMR9,AGPAT3,MTMR1,PLCB1,ABHD8,PLEKHA8,MTMR4,PNPLA7
GO: Biological Process	GO:0009306	protein secretion	0.04607	1	0.4912	1	24	473	STXBP4,APBB3,CHGA,LYST,NRXN1,RAPGEF3,NR1H2,COPG1,STXBP5L,APBB1,MYRIP,CPT1A,MYH10,AHI1,MYO5A,ITPR1,JAK2,PTPRN2,BSG,CCN3,DPP4,CAMK2G,EFNA5,EGFR
GO: Biological Process	GO:0051047	positive regulation of secretion	0.04652	1	0.4942	1	22	426	APBB3,ADORA1,GRK2,NR1H2,FGFR1,PLD2,SLC4A8,STXBP5L,ITSN1,APBB1,MYRIP,CADPS,EXOC2,MAPK9,MYH10,CLASP2,JAK2,BSG,GNAI2,RUNX1,OPRK1,EGFR
GO: Biological Process	GO:0002053	positive regulation of mesenchymal cell proliferation	0.04684	1	0.4942	1	4	39	FGFR1,CHRD,GAS1,SYNE1
GO: Biological Process	GO:0014850	response to muscle activity	0.04684	1	0.4942	1	4	39	GRK2,ATP5F1A,MYH4,PPARGC1A
GO: Biological Process	GO:0048169	regulation of long-term neuronal synaptic plasticity	0.04684	1	0.4942	1	4	39	SYNGAP1,SYP,CAMK2G,GRIN2A
GO: Biological Process	GO:0035633	maintenance of blood-brain barrier	0.04684	1	0.4942	1	4	39	DMD,WNK3,NOTCH3,CDH5
GO: Biological Process	GO:0018394	peptidyl-lysine acetylation	0.04694	1	0.4942	1	12	198	WBP2,TRRAP,RAPGEF3,DIP2B,APBB1,MBIP,TAF6L,CTCF,AUTS2,CRTC2,PPARGC1A,BAG6
GO: Biological Process	GO:0006986	response to unfolded protein	0.04694	1	0.4942	1	12	198	HSPA5,HSPA9,ATF6B,ARFGAP1,ATF4,SYVN1,EIF2AK2,HSPH1,DAXX,GFPT1,WIPI1,STT3B
GO: Biological Process	GO:1901983	regulation of protein acetylation	0.04721	1	0.4953	1	7	94	WBP2,RAPGEF3,FAM161A,DIP2B,CTCF,AUTS2,PPARGC1A
GO: Biological Process	GO:0072384	organelle transport along microtubule	0.04721	1	0.4953	1	7	94	MAP2,MAP6,COPG1,BICD1,KIF13B,SUN1,AP3B2
GO: Biological Process	GO:0018108	peptidyl-tyrosine phosphorylation	0.0475	1	0.4974	1	22	427	ERCC6,CADM4,RYK,ADORA1,FGFR1,SFRP2,WEE1,STK16,AATK,MTOR,CSPG4,EIF2AK2,HSPH1,LRP8,JAK1,JAK2,HBEGF,NTRK2,EFNA5,THY1,EGFR,ARHGEF2
GO: Biological Process	GO:1990090	cellular response to nerve growth factor stimulus	0.04782	1	0.4999	1	6	75	SORT1,FGFR1,HSPA5,CSNK1D,NTRK2,ARPC2
GO: Biological Process	GO:0035592	establishment of protein localization to extracellular region	0.04793	1	0.5002	1	24	475	STXBP4,APBB3,CHGA,LYST,NRXN1,RAPGEF3,NR1H2,COPG1,STXBP5L,APBB1,MYRIP,CPT1A,MYH10,AHI1,MYO5A,ITPR1,JAK2,PTPRN2,BSG,CCN3,DPP4,CAMK2G,EFNA5,EGFR
GO: Biological Process	GO:0031647	regulation of protein stability	0.04813	1	0.5013	1	18	334	STXBP4,RPS7,MDM2,CDKN2AIP,APBB1,TRIM39,IPO9,SYVN1,MTMR9,USP33,GAPDH,ZNF207,RABL3,PPARGC1A,OTUD3,BAG6,BTRC,CCNH
GO: Biological Process	GO:1904019	epithelial cell apoptotic process	0.04849	1	0.5034	1	10	156	MDM2,SORT1,MTCH2,MTOR,PDCD4,JAK2,PPARGC1A,DNMT3A,CAST,CDH5
GO: Biological Process	GO:1904062	regulation of cation transmembrane transport	0.0485	1	0.5034	1	22	428	PDE4B,KCNIP2,NRXN1,RAPGEF3,STOML1,VDAC1,MINK1,RPH3A,KLHL24,MYO5A,PPARGC1A,PTPN3,PLCB1,DMD,WNK3,SHANK1,DPP6,CACNA2D1,GJC2,GRIN2A,OPRK1,THY1
GO: Biological Process	GO:0050708	regulation of protein secretion	0.04902	1	0.5079	1	19	358	STXBP4,APBB3,CHGA,NRXN1,RAPGEF3,NR1H2,STXBP5L,APBB1,MYRIP,CPT1A,MYH10,AHI1,ITPR1,JAK2,BSG,CCN3,DPP4,EFNA5,EGFR
GO: Biological Process	GO:0007626	locomotory behavior	0.04928	1	0.5097	1	18	335	HEXB,EPS8,ATXN1,ARRDC3,MTMR12,GIT1,OPA3,NCOR1,MTOR,MYO5A,SYNGAP1,DNM1,DPP4,DSCAM,KALRN,NR4A2,GRIN2A,OPRK1
GO: Biological Process	GO:0044773	mitotic DNA damage checkpoint signaling	0.04946	1	0.5098	1	8	115	PIDD1,MDM2,RINT1,MUS81,TRIM39,PPP2R5C,MBD4,CNOT9
GO: Biological Process	GO:1990542	mitochondrial transmembrane transport	0.04946	1	0.5098	1	8	115	SLC25A29,VDAC1,CPT1A,CPT2,ATP5F1A,ATP5MC1,SLC39A8,SLC25A38
GO: Biological Process	GO:0043161	proteasome-mediated ubiquitin-dependent protein catabolic process	0.04974	1	0.5118	1	23	453	MDM2,UBE2V2,HACE1,HSPA5,TRIM39,NPLOC4,PPP2R5C,CDC26,CSNK1D,LTN1,SYVN1,MAPK9,PSMC5,KEAP1,KLHL20,FBXO38,SEC61B,BAG6,BTRC,TLK2,STT3B,FBXL16,BUB3
