# Supplementary material for: Adolescent binge ethanol impacts H3K36me3 regulation of synaptic genes
Source: Front Mol Neurosci. 2023 Mar 3;16:1082104. doi: 10.3389/fnmol.2023.1082104 (PMC10020663; doi:10.3389/fnmol.2023.1082104)
Supplement: SUPPLEMENTARY TABLE 8 — Gene ontology analysis for the 41 genes showing differential exon usage in the PFC after adolescent binge ethanol in both males and females, p < 0.05. [file Table_8.xlsx]

## Sheet: Sheet1
Gene ontology analysis for the 41 genes showing differential exon usage in the PFC after adolescent binge ethanol in both males and females, p < 0.05
Category	ID	Name	p-value	q-value Bonferroni	q-value FDR B&H	q-value FDR B&Y	Hit Count in Query List	Hit Count in Genome	Hit in Query List
GO: Molecular Function	GO:0030507	spectrin binding	0.001907	0.2709	0.1387	0.7679	2	33	UNC13A,CAMSAP3
GO: Molecular Function	GO:0042826	histone deacetylase binding	0.002344	0.3329	0.1387	0.7679	3	135	CAMTA2,AKAP8,TOP2B
GO: Molecular Function	GO:0000049	tRNA binding	0.0088	1	0.1387	0.7679	2	72	SSB,NEMF
GO: Molecular Function	GO:0008135	translation factor activity, RNA binding	0.01805	1	0.1454	0.8052	2	105	NELFB,EIF4G3
GO: Molecular Function	GO:0090079	translation regulator activity, nucleic acid binding	0.02804	1	0.1528	0.8459	2	133	NELFB,EIF4G3
GO: Molecular Function	GO:0004519	endonuclease activity	0.03328	1	0.1543	0.8541	2	146	ERCC1,LAS1L
GO: Molecular Function	GO:0043021	ribonucleoprotein complex binding	0.04294	1	0.1569	0.8689	2	168	TOP2B,NEMF
GO: Molecular Function	GO:0045182	translation regulator activity	0.0434	1	0.1569	0.8689	2	169	NELFB,EIF4G3
GO: Biological Process	GO:0061982	meiosis I cell cycle process	0.002656	1	0.2286	1	3	143	ERCC1,EIF4G3,TOP2B
GO: Biological Process	GO:0090162	establishment of epithelial cell polarity	0.003136	1	0.2286	1	2	43	MYO18A,CAMSAP3
GO: Biological Process	GO:0140013	meiotic nuclear division	0.003708	1	0.2286	1	4	330	NR2C2,ERCC1,EIF4G3,TOP2B
GO: Biological Process	GO:0051321	meiotic cell cycle	0.003708	1	0.2286	1	4	330	NR2C2,ERCC1,EIF4G3,TOP2B
GO: Biological Process	GO:1903046	meiotic cell cycle process	0.003708	1	0.2286	1	4	330	NR2C2,ERCC1,EIF4G3,TOP2B
GO: Biological Process	GO:0030261	chromosome condensation	0.004218	1	0.2286	1	2	50	AKAP8,TOP2B
GO: Biological Process	GO:0014888	striated muscle adaptation	0.007894	1	0.2286	1	2	69	CAMTA2,GTF2IRD1
GO: Biological Process	GO:0051168	nuclear export	0.008054	1	0.2286	1	3	213	SRSF11,SSB,NEMF
GO: Biological Process	GO:0007411	axon guidance	0.009127	1	0.2286	1	4	427	CNTN4,CHST11,UNC5B,TOP2B
GO: Biological Process	GO:0097485	neuron projection guidance	0.0092	1	0.2286	1	4	428	CNTN4,CHST11,UNC5B,TOP2B
GO: Biological Process	GO:0002381	immunoglobulin production involved in immunoglobulin-mediated immune response	0.009269	1	0.2286	1	2	75	ERCC1,CRLF2
GO: Biological Process	GO:0019080	viral gene expression	0.01028	1	0.2286	1	3	233	NELFB,SSB,TOP2B
GO: Biological Process	GO:0048524	positive regulation of viral process	0.0179	1	0.2286	1	2	106	NELFB,TOP2B
GO: Biological Process	GO:0010507	negative regulation of autophagy	0.01822	1	0.2286	1	2	107	HERC1,EIF4G3
GO: Biological Process	GO:0006303	double-strand break repair via nonhomologous end joining	0.01822	1	0.2286	1	2	107	ERCC1,TOP2B
GO: Biological Process	GO:0098813	nuclear chromosome segregation	0.02102	1	0.2286	1	3	305	AKAP8,KLHDC8B,TOP2B
GO: Biological Process	GO:0071166	ribonucleoprotein complex localization	0.02848	1	0.2286	1	2	136	SRSF11,SSB
GO: Biological Process	GO:0051326	telophase	0.02926	1	0.2286	1	2	138	EIF4G3,TOP2B
GO: Biological Process	GO:0007134	meiotic telophase I	0.02926	1	0.2286	1	2	138	EIF4G3,TOP2B
GO: Biological Process	GO:0007127	meiosis I	0.02926	1	0.2286	1	2	138	EIF4G3,TOP2B
GO: Biological Process	GO:0098762	meiotic cell cycle phase	0.03123	1	0.2286	1	2	143	EIF4G3,TOP2B
GO: Biological Process	GO:0098764	meiosis I cell cycle phase	0.03123	1	0.2286	1	2	143	EIF4G3,TOP2B
GO: Biological Process	GO:0000279	M phase	0.03164	1	0.2286	1	2	144	EIF4G3,TOP2B
GO: Biological Process	GO:0006405	RNA export from nucleus	0.03164	1	0.2286	1	2	144	SRSF11,SSB
GO: Biological Process	GO:0009791	post-embryonic development	0.03368	1	0.2286	1	2	149	ERCC1,CHST11
GO: Biological Process	GO:0022403	cell cycle phase	0.03534	1	0.2286	1	2	153	EIF4G3,TOP2B
GO: Biological Process	GO:0007059	chromosome segregation	0.03546	1	0.2286	1	3	374	AKAP8,KLHDC8B,TOP2B
GO: Biological Process	GO:0048167	regulation of synaptic plasticity	0.03715	1	0.2286	1	3	381	CNTN4,CRTC1,UNC13A
GO: Biological Process	GO:0031123	RNA 3'-end processing	0.03877	1	0.2286	1	2	161	SRSF11,SSB
GO: Biological Process	GO:0007030	Golgi organization	0.03877	1	0.2286	1	2	161	MYO18A,CAMSAP3
GO: Biological Process	GO:0043500	muscle adaptation	0.03965	1	0.2286	1	2	163	CAMTA2,GTF2IRD1
GO: Biological Process	GO:0006913	nucleocytoplasmic transport	0.04273	1	0.2286	1	3	403	SRSF11,SSB,NEMF
GO: Biological Process	GO:0051169	nuclear transport	0.04379	1	0.2286	1	3	407	SRSF11,SSB,NEMF
GO: Biological Process	GO:0000398	mRNA splicing, via spliceosome	0.04567	1	0.2286	1	3	414	ELAVL2,SRSF11,HNRNPH3
GO: Biological Process	GO:0000377	RNA splicing, via transesterification reactions with bulged adenosine as nucleophile	0.04567	1	0.2286	1	3	414	ELAVL2,SRSF11,HNRNPH3
GO: Biological Process	GO:0000375	RNA splicing, via transesterification reactions	0.04649	1	0.2286	1	3	417	ELAVL2,SRSF11,HNRNPH3
GO: Biological Process	GO:0031589	cell-substrate adhesion	0.04677	1	0.2286	1	3	418	MYO18A,TTYH1,CAMSAP3
GO: Biological Process	GO:0030010	establishment of cell polarity	0.04693	1	0.2286	1	2	179	MYO18A,CAMSAP3
GO: Biological Process	GO:0044848	biological phase	0.04693	1	0.2286	1	2	179	EIF4G3,TOP2B
