# Supplementary material for: Adolescent binge ethanol impacts H3K36me3 regulation of synaptic genes
Source: Front Mol Neurosci. 2023 Mar 3;16:1082104. doi: 10.3389/fnmol.2023.1082104 (PMC10020663; doi:10.3389/fnmol.2023.1082104)
Supplement: SUPPLEMENTARY TABLE 9 — Cryptically transcribed genes in male and female PFC after adolescent binge ethanol, p < 0.05. [file Table_9.xlsx]

## Sheet: Sheet1
Cryptically transcribed genes in male and female PFC after adolescent binge ethanol, p < 0.05
Male cryptically transcribed genes				Female cryptically transcribed genes
ensembl gene id	First differentially used exon	ensembl gene name		ensembl gene id	First differentially used exon	ensembl gene name
ENSMUSG00000001504	5	Irx2		ENSMUSG00000001039	6	B9d1
ENSMUSG00000005716	2	Pvalb		ENSMUSG00000001962	6	Fam50a
ENSMUSG00000006717	2	Acot13		ENSMUSG00000006050	8	Sra1
ENSMUSG00000007721	3	Ccdc124		ENSMUSG00000007721	3	Ccdc124
ENSMUSG00000020635	2	Fkbp1b		ENSMUSG00000020571	2	Pdia6
ENSMUSG00000020893	12	Per1		ENSMUSG00000020893	9	Per1
ENSMUSG00000020955	3	Ap4s1		ENSMUSG00000024793	4	Tnfrsf25
ENSMUSG00000020988	7	L2hgdh		ENSMUSG00000024846	2	Cst6
ENSMUSG00000025150	7	Cbr2		ENSMUSG00000027270	4	Lamp5
ENSMUSG00000027273	3	Snap25		ENSMUSG00000027273	2	Snap25
ENSMUSG00000028447	5	Dctn3		ENSMUSG00000027938	4	Creb3l4
ENSMUSG00000030224	6	Strap		ENSMUSG00000028975	9	Pex14
ENSMUSG00000032500	2	Dclk3		ENSMUSG00000029417	2	Cxcl9
ENSMUSG00000033036	2	Gm7879		ENSMUSG00000030079	5	Ruvbl1
ENSMUSG00000033615	2	Cplx1		ENSMUSG00000033615	2	Cplx1
ENSMUSG00000033717	2	Adra2a		ENSMUSG00000035964	4	Tmem59l
ENSMUSG00000034891	2	Sncb		ENSMUSG00000036199	2	Ndufa13
ENSMUSG00000038349	2	Plcl1		ENSMUSG00000036438	5	Calm2
ENSMUSG00000038840	2	Birc7		ENSMUSG00000039195	2	Bbln
ENSMUSG00000044224	9	Dnajc21		ENSMUSG00000046269	2	Usp27x
ENSMUSG00000045575	2	Vmn1r233		ENSMUSG00000051098	2	Mblac2
ENSMUSG00000045763	2	Basp1		ENSMUSG00000056629	3	Fkbp2
ENSMUSG00000048489	2	Depp1		ENSMUSG00000060882	2	Kcnd2
ENSMUSG00000051079	3	Rgs13		ENSMUSG00000097665	2	Gm16853
ENSMUSG00000053310	3	Nrgn		ENSMUSG00000109305	4	Smim38
ENSMUSG00000055963	2	Triqk		ENSMUSG00000109713	2	Pvrig
ENSMUSG00000059824	3	Dbp
ENSMUSG00000067341	2	H2-Eb2
ENSMUSG00000082315	2	Gm16523
ENSMUSG00000117365	3	Gm29992
