# Supplementary material for: Adolescent binge ethanol impacts H3K36me3 regulation of synaptic genes
Source: Front Mol Neurosci. 2023 Mar 3;16:1082104. doi: 10.3389/fnmol.2023.1082104 (PMC10020663; doi:10.3389/fnmol.2023.1082104)
Supplement: SUPPLEMENTARY TABLE 10 — Gene ontology analysis for the 26 cryptically transcribed genes in the PFC after adolescent binge ethanol in males and the 23 cryptically transcribed genes in the PFC after adolescent binge ethanol in females, p < 0.05. [file Table_10.xlsx]

## Sheet: Sheet1
Gene ontology analysis for the 26 cryptically transcribed genes in the PFC after adolescent binge ethanol in males and the 23 cryptically transcribed genes in the PFC after adolescent binge ethanol in females, p < 0.05
Male cryptically transcribed gene ontology categories													Female cryptically transcribed gene ontology categories
Category	ID	Name	p-value	q-value Bonferroni	q-value FDR B&H	q-value FDR B&Y	Hit Count in Query List	Hit Count in Genome	Hit in Query List				Category	ID	Name	p-value	q-value Bonferroni	q-value FDR B&H	q-value FDR B&Y	Hit Count in Query List	Hit Count in Genome	Hit in Query List
GO: Molecular Function	GO:0030507	spectrin binding	0.004032	0.8226	0.1828	1	2	33	CAMSAP3,UNC13A				GO: Molecular Function	GO:0016853	isomerase activity	0.001119	0.1332	0.07894	0.4232	3	197	NDUFA13,FKBP2,PDIA6
GO: Molecular Function	GO:0005516	calmodulin binding	0.004477	0.9133	0.1828	1	4	233	NRGN,BASP1,CAMSAP3,UNC13A				GO: Molecular Function	GO:0047485	protein N-terminus binding	0.008969	1	0.07894	0.4232	2	136	CALM2,PEX14
GO: Molecular Function	GO:0042826	histone deacetylase binding	0.006869	1	0.1828	1	3	135	AKAP8,CAMTA2,TOP2B				GO: Molecular Function	GO:0008234	cysteine-type peptidase activity	0.02871	1	0.0999	0.5355	2	252	CST6,USP27X
GO: Molecular Function	GO:0043021	ribonucleoprotein complex binding	0.01244	1	0.1828	1	3	168	STRAP,NEMF,TOP2B				GO: Molecular Function	GO:0003713	transcription coactivator activity	0.03785	1	0.1181	0.6328	2	293	SRA1,RUVBL1
GO: Molecular Function	GO:0004869	cysteine-type endopeptidase inhibitor activity	0.01587	1	0.1828	1	2	67	CTSF,BIRC7				GO: Molecular Function	GO:0019902	phosphatase binding	0.04642	1	0.1181	0.6328	2	328	CALM2,PVRIG
GO: Molecular Function	GO:0000049	tRNA binding	0.01818	1	0.1828	1	2	72	NEMF,SSB				GO: Molecular Function	GO:0001664	G protein-coupled receptor binding	0.04718	1	0.1181	0.6328	2	331	CALM2,CXCL9
GO: Molecular Function	GO:0008135	translation factor activity, RNA binding	0.03657	1	0.1828	1	2	105	NELFB,EIF4G3				GO: Biological Process	GO:0051281	positive regulation of release of sequestered calcium ion into cytosol	0.001264	0.5867	0.1507	1	2	52	CALM2,CXCL9
GO: Biological Process	GO:0061179	negative regulation of insulin secretion involved in cellular response to glucose stimulus	0.00106	1	0.3054	1	2	17	ADRA2A,FKBP1B				GO: Biological Process	GO:0090151	establishment of protein localization to mitochondrial membrane	0.00157	0.7287	0.1507	1	2	58	CALM2,NDUFA13
GO: Biological Process	GO:0140013	meiotic nuclear division	0.002489	1	0.3054	1	5	330	NR2C2,ERCC1,BIRC7,EIF4G3,TOP2B				GO: Biological Process	GO:0045661	regulation of myoblast differentiation	0.002151	0.9981	0.1507	1	2	68	SRA1,CXCL9
GO: Biological Process	GO:0051321	meiotic cell cycle	0.002489	1	0.3054	1	5	330	NR2C2,ERCC1,BIRC7,EIF4G3,TOP2B				GO: Biological Process	GO:0010524	positive regulation of calcium ion transport into cytosol	0.002818	1	0.1507	1	2	78	CALM2,CXCL9
GO: Biological Process	GO:1903046	meiotic cell cycle process	0.002489	1	0.3054	1	5	330	NR2C2,ERCC1,BIRC7,EIF4G3,TOP2B				GO: Biological Process	GO:0086001	cardiac muscle cell action potential	0.003035	1	0.1507	1	2	81	CALM2,KCND2
GO: Biological Process	GO:1900273	positive regulation of long-term synaptic potentiation	0.00376	1	0.3054	1	2	32	NRGN,CRTC1				GO: Biological Process	GO:1904427	positive regulation of calcium ion transmembrane transport	0.004495	1	0.1507	1	2	99	CALM2,CXCL9
GO: Biological Process	GO:0090162	establishment of epithelial cell polarity	0.00671	1	0.3054	1	2	43	CAMSAP3,MYO18A				GO: Biological Process	GO:0051279	regulation of release of sequestered calcium ion into cytosol	0.004855	1	0.1507	1	2	103	CALM2,CXCL9
GO: Biological Process	GO:1901020	negative regulation of calcium ion transmembrane transporter activity	0.007329	1	0.3054	1	2	45	ADRA2A,FKBP1B				GO: Biological Process	GO:0045445	myoblast differentiation	0.005615	1	0.1507	1	2	111	SRA1,CXCL9
GO: Biological Process	GO:0061982	meiosis I cell cycle process	0.007946	1	0.3054	1	3	143	ERCC1,EIF4G3,TOP2B				GO: Biological Process	GO:0060047	heart contraction	0.008009	1	0.1507	1	3	412	CALM2,KCND2,SRA1
GO: Biological Process	GO:0120163	negative regulation of cold-induced thermogenesis	0.007974	1	0.3054	1	2	47	ACOT13,PLCL1				GO: Biological Process	GO:0010522	regulation of calcium ion transport into cytosol	0.008198	1	0.1507	1	2	135	CALM2,CXCL9
GO: Biological Process	GO:0030261	chromosome condensation	0.008987	1	0.3054	1	2	50	AKAP8,TOP2B				GO: Biological Process	GO:0030968	endoplasmic reticulum unfolded protein response	0.008316	1	0.1507	1	2	136	CREB3L4,PDIA6
GO: Biological Process	GO:0046676	negative regulation of insulin secretion	0.0108	1	0.3054	1	2	55	ADRA2A,FKBP1B				GO: Biological Process	GO:0003015	heart process	0.008496	1	0.1507	1	3	421	CALM2,KCND2,SRA1
GO: Biological Process	GO:0098813	nuclear chromosome segregation	0.0112	1	0.3054	1	4	305	AKAP8,BIRC7,KLHDC8B,TOP2B				GO: Biological Process	GO:0051209	release of sequestered calcium ion into cytosol	0.009782	1	0.1507	1	2	148	CALM2,CXCL9
GO: Biological Process	GO:1903170	negative regulation of calcium ion transmembrane transport	0.01195	1	0.3054	1	2	58	ADRA2A,FKBP1B				GO: Biological Process	GO:0051283	negative regulation of sequestering of calcium ion	0.01004	1	0.1507	1	2	150	CALM2,CXCL9
GO: Biological Process	GO:0043523	regulation of neuron apoptotic process	0.01303	1	0.3054	1	4	319	UNC5B,SNRK,BIRC7,SNCB				GO: Biological Process	GO:0051282	regulation of sequestering of calcium ion	0.01029	1	0.1507	1	2	152	CALM2,CXCL9
GO: Biological Process	GO:1900271	regulation of long-term synaptic potentiation	0.01485	1	0.3054	1	2	65	NRGN,CRTC1				GO: Biological Process	GO:0061337	cardiac conduction	0.01069	1	0.1507	1	2	155	CALM2,KCND2
GO: Biological Process	GO:0014888	striated muscle adaptation	0.01663	1	0.3054	1	2	69	CAMTA2,GTF2IRD1				GO: Biological Process	GO:0072655	establishment of protein localization to mitochondrion	0.01069	1	0.1507	1	2	155	CALM2,NDUFA13
GO: Biological Process	GO:0090278	negative regulation of peptide hormone secretion	0.01663	1	0.3054	1	2	69	ADRA2A,FKBP1B				GO: Biological Process	GO:0051208	sequestering of calcium ion	0.01082	1	0.1507	1	2	156	CALM2,CXCL9
GO: Biological Process	GO:0051289	protein homotetramerization	0.01802	1	0.3054	1	2	72	ACOT13,CRTC1				GO: Biological Process	GO:0034620	cellular response to unfolded protein	0.01122	1	0.1507	1	2	159	CREB3L4,PDIA6
GO: Biological Process	GO:0051402	neuron apoptotic process	0.01909	1	0.3054	1	4	358	UNC5B,SNRK,BIRC7,SNCB				GO: Biological Process	GO:0070585	protein localization to mitochondrion	0.01122	1	0.1507	1	2	159	CALM2,NDUFA13
GO: Biological Process	GO:0002381	immunoglobulin production involved in immunoglobulin-mediated immune response	0.01945	1	0.3054	1	2	75	ERCC1,CRLF2				GO: Biological Process	GO:0051928	positive regulation of calcium ion transport	0.01204	1	0.1507	1	2	165	CALM2,CXCL9
GO: Biological Process	GO:0031122	cytoplasmic microtubule organization	0.01994	1	0.3054	1	2	76	CAMSAP3,BIRC7				GO: Biological Process	GO:0007006	mitochondrial membrane organization	0.01218	1	0.1507	1	2	166	CALM2,NDUFA13
GO: Biological Process	GO:0017156	calcium-ion regulated exocytosis	0.02195	1	0.3054	1	2	80	ADRA2A,UNC13A				GO: Biological Process	GO:0097553	calcium ion transmembrane import into cytosol	0.01376	1	0.1507	1	2	177	CALM2,CXCL9
GO: Biological Process	GO:0007059	chromosome segregation	0.022	1	0.3054	1	4	374	AKAP8,BIRC7,KLHDC8B,TOP2B				GO: Biological Process	GO:0007190	activation of adenylate cyclase activity	0.01391	1	0.1507	1	2	178	CALM2,CXCL9
GO: Biological Process	GO:0051168	nuclear export	0.02299	1	0.3054	1	3	213	NEMF,SRSF11,SSB				GO: Biological Process	GO:0035967	cellular response to topologically incorrect protein	0.01451	1	0.1507	1	2	182	CREB3L4,PDIA6
GO: Biological Process	GO:0048167	regulation of synaptic plasticity	0.02336	1	0.3054	1	4	381	CNTN4,NRGN,CRTC1,UNC13A				GO: Biological Process	GO:1904064	positive regulation of cation transmembrane transport	0.0159	1	0.1507	1	2	191	CALM2,CXCL9
GO: Biological Process	GO:0000819	sister chromatid segregation	0.02384	1	0.3054	1	3	216	AKAP8,BIRC7,TOP2B				GO: Biological Process	GO:0006986	response to unfolded protein	0.01701	1	0.1507	1	2	198	CREB3L4,PDIA6
GO: Biological Process	GO:0035850	epithelial cell differentiation involved in kidney development	0.02566	1	0.3054	1	2	87	BASP1,IRX2				GO: Biological Process	GO:1903169	regulation of calcium ion transmembrane transport	0.01734	1	0.1507	1	2	200	CALM2,CXCL9
GO: Biological Process	GO:0061178	regulation of insulin secretion involved in cellular response to glucose stimulus	0.02846	1	0.3054	1	2	92	ADRA2A,FKBP1B				GO: Biological Process	GO:0060402	calcium ion transport into cytosol	0.01783	1	0.1507	1	2	203	CALM2,CXCL9
GO: Biological Process	GO:0019080	viral gene expression	0.02896	1	0.3054	1	3	233	NELFB,SSB,TOP2B				GO: Biological Process	GO:0001508	action potential	0.01934	1	0.1507	1	2	212	CALM2,KCND2
GO: Biological Process	GO:1903036	positive regulation of response to wounding	0.02961	1	0.3054	1	2	94	ADRA2A,FKBP1B				GO: Biological Process	GO:0035966	response to topologically incorrect protein	0.02127	1	0.1542	1	2	223	CREB3L4,PDIA6
GO: Biological Process	GO:0032413	negative regulation of ion transmembrane transporter activity	0.03019	1	0.3054	1	2	95	ADRA2A,FKBP1B				GO: Biological Process	GO:0060401	cytosolic calcium ion transport	0.0218	1	0.1551	1	2	226	CALM2,CXCL9
GO: Biological Process	GO:0000398	mRNA splicing, via spliceosome	0.03045	1	0.3054	1	4	414	STRAP,ELAVL2,SRSF11,HNRNPH3				GO: Biological Process	GO:0035637	multicellular organismal signaling	0.02439	1	0.1551	1	2	240	CALM2,KCND2
GO: Biological Process	GO:0000377	RNA splicing, via transesterification reactions with bulged adenosine as nucleophile	0.03045	1	0.3054	1	4	414	STRAP,ELAVL2,SRSF11,HNRNPH3				GO: Biological Process	GO:0051651	maintenance of location in cell	0.02788	1	0.1551	1	2	258	CALM2,CXCL9
GO: Biological Process	GO:0050709	negative regulation of protein secretion	0.03077	1	0.3054	1	2	96	ADRA2A,FKBP1B				GO: Biological Process	GO:0034764	positive regulation of transmembrane transport	0.03349	1	0.1561	1	2	285	CALM2,CXCL9
GO: Biological Process	GO:0000375	RNA splicing, via transesterification reactions	0.03115	1	0.3054	1	4	417	STRAP,ELAVL2,SRSF11,HNRNPH3				GO: Biological Process	GO:0034767	positive regulation of ion transmembrane transport	0.03349	1	0.1561	1	2	285	CALM2,CXCL9
GO: Biological Process	GO:0030512	negative regulation of transforming growth factor beta receptor signaling pathway	0.03137	1	0.3054	1	2	97	STRAP,CHST11				GO: Biological Process	GO:0016579	protein deubiquitination	0.03435	1	0.1561	1	2	289	USP27X,RUVBL1
GO: Biological Process	GO:0051926	negative regulation of calcium ion transport	0.03137	1	0.3054	1	2	97	ADRA2A,FKBP1B				GO: Biological Process	GO:0070646	protein modification by small protein removal	0.03812	1	0.1608	1	2	306	USP27X,RUVBL1
GO: Biological Process	GO:0060291	long-term synaptic potentiation	0.03155	1	0.3054	1	3	241	NRGN,CRTC1,UNC13A				GO: Biological Process	GO:0008016	regulation of heart contraction	0.04018	1	0.1663	1	2	315	CALM2,KCND2
GO: Biological Process	GO:0061005	cell differentiation involved in kidney development	0.03196	1	0.3054	1	2	98	BASP1,IRX2				GO: Biological Process	GO:0034976	response to endoplasmic reticulum stress	0.04588	1	0.1712	1	2	339	CREB3L4,PDIA6
GO: Biological Process	GO:0046888	negative regulation of hormone secretion	0.03317	1	0.3054	1	2	100	ADRA2A,FKBP1B				GO: Biological Process	GO:0051924	regulation of calcium ion transport	0.04612	1	0.1712	1	2	340	CALM2,CXCL9
GO: Biological Process	GO:0007411	axon guidance	0.03355	1	0.3054	1	4	427	CNTN4,UNC5B,CHST11,TOP2B				GO: Biological Process	GO:0010959	regulation of metal ion transport	0.04909	1	0.1723	1	2	352	CALM2,CXCL9
GO: Biological Process	GO:0035773	insulin secretion involved in cellular response to glucose stimulus	0.03377	1	0.3054	1	2	101	ADRA2A,FKBP1B
GO: Biological Process	GO:0019886	antigen processing and presentation of exogenous peptide antigen via MHC class II	0.03377	1	0.3054	1	2	101	CTSF,DCTN3
GO: Biological Process	GO:0097485	neuron projection guidance	0.0338	1	0.3054	1	4	428	CNTN4,UNC5B,CHST11,TOP2B
GO: Biological Process	GO:0001656	metanephros development	0.03501	1	0.3054	1	2	103	BASP1,IRX2
GO: Biological Process	GO:0051262	protein tetramerization	0.03563	1	0.3054	1	2	104	ACOT13,CRTC1
GO: Biological Process	GO:0002495	antigen processing and presentation of peptide antigen via MHC class II	0.03625	1	0.3054	1	2	105	CTSF,DCTN3
GO: Biological Process	GO:1901019	regulation of calcium ion transmembrane transporter activity	0.03625	1	0.3054	1	2	105	ADRA2A,FKBP1B
GO: Biological Process	GO:0099504	synaptic vesicle cycle	0.03638	1	0.3054	1	3	255	ADRA2A,SNCB,UNC13A
GO: Biological Process	GO:0032410	negative regulation of transporter activity	0.03689	1	0.3054	1	2	106	ADRA2A,FKBP1B
GO: Biological Process	GO:0048524	positive regulation of viral process	0.03689	1	0.3054	1	2	106	NELFB,TOP2B
GO: Biological Process	GO:0002504	antigen processing and presentation of peptide or polysaccharide antigen via MHC class II	0.03689	1	0.3054	1	2	106	CTSF,DCTN3
GO: Biological Process	GO:0010507	negative regulation of autophagy	0.03752	1	0.3054	1	2	107	HERC1,EIF4G3
GO: Biological Process	GO:0006303	double-strand break repair via nonhomologous end joining	0.03752	1	0.3054	1	2	107	ERCC1,TOP2B
GO: Biological Process	GO:0002792	negative regulation of peptide secretion	0.03945	1	0.3054	1	2	110	ADRA2A,FKBP1B
GO: Biological Process	GO:0010923	negative regulation of phosphatase activity	0.0401	1	0.3054	1	2	111	CAMSAP3,FKBP1B
GO: Biological Process	GO:0045132	meiotic chromosome segregation	0.04076	1	0.3054	1	2	112	BIRC7,TOP2B
GO: Biological Process	GO:0061640	cytoskeleton-dependent cytokinesis	0.04208	1	0.3054	1	2	114	KLHDC8B,DCTN3
GO: Biological Process	GO:1904063	negative regulation of cation transmembrane transport	0.04275	1	0.3054	1	2	115	ADRA2A,FKBP1B
GO: Biological Process	GO:1901214	regulation of neuron death	0.04281	1	0.3054	1	4	462	UNC5B,SNRK,BIRC7,SNCB
GO: Biological Process	GO:0035305	negative regulation of dephosphorylation	0.04684	1	0.309	1	2	121	CAMSAP3,FKBP1B
GO: Biological Process	GO:0099003	vesicle-mediated transport in synapse	0.04752	1	0.309	1	3	284	ADRA2A,SNCB,UNC13A
