# Supplementary material for: Adolescent binge ethanol impacts H3K36me3 regulation of synaptic genes
Source: Front Mol Neurosci. 2023 Mar 3;16:1082104. doi: 10.3389/fnmol.2023.1082104 (PMC10020663; doi:10.3389/fnmol.2023.1082104)
Supplement: SUPPLEMENTARY TABLE 11 — Differential trimethylation of H3K36 results in male and female PFC. In males, 1522 total genes showed H3K36me3 changes after adolescent binge ethanol treatment (p < 0.05); 182 of these genes showed significant changes in H3K36me3 at multiple sites. In females, 1187 total genes showed H3K36me3 changes (p < 0.05), 113 of these genes showed significant changes in H3K36me3 at multiple sites. [file Table_11.xlsx]

## Sheet: Sheet1
Differential trimethylation of H3K36 results in male and female PFC
Male H3K36me3 differentially bound regions													Female H3K36me3 differentially bound regions
geneChr	geneStart	geneEnd	geneLength	geneStrand	Fold	p.value	FDR	annotation	transcriptId	distanceToTSS	geneName		geneChr	geneStart	geneEnd	geneLength	geneStrand	Fold	p.value	FDR	annotation	transcriptId	distanceToTSS	geneName
14	108908800	108914158	5359	2	-0.162771	2.72e-05	0.574479	Distal Intergenic	ENSMUST00000100322.3	-902192	Slitrk1		4	136654646	136835843	181198	2	0.00356124	1.51e-05	0.697301	Intron (ENSMUST00000105845.8/13844, intron 1 of 15)	ENSMUST00000105846.8	12805	Ephb2
1	176998009	177020437	22429	1	-0.166212	3.58e-05	0.574479	Intron (ENSMUST00000019843.14/23797, intron 11 of 12)	ENSMUST00000139589.1	42315	Sdccag8		4	48045153	48086445	41293	1	-0.00344097	0.000134289	0.999849	Distal Intergenic	ENSMUST00000030025.9	-85896	Nr4a3
11	85171096	85181145	10050	1	-0.157017	7.05e-05	0.574479	Exon (ENSMUST00000018625.9/66884, exon 8 of 13)	ENSMUST00000018623.3	29924	1700125H20Rik		6	136401495	136415564	14070	2	0.00209291	0.000267141	0.999849	Intron (ENSMUST00000204830.1/100502936, intron 1 of 1)	ENSMUST00000203392.1	10536	E330021D16Rik
9	106483854	106485422	1569	1	-0.179828	9.09e-05	0.574479	Intron (ENSMUST00000047721.9/27966, intron 6 of 14)	ENSMUST00000185336.1	-1316	Rrp9		9	99692722	99717267	24546	2	-0.00330345	0.000270165	0.999849	Intron (ENSMUST00000161981.1/ENSMUST00000161981.1, intron 1 of 2)	ENSMUST00000131922.1	-10313	Cldn18
3	88352491	88354637	2147	1	-0.137662	0.0001297	0.574479	Intron (ENSMUST00000001451.10/229512, intron 7 of 21)	ENSMUST00000193097.1	-4337	Smg5		9	113812600	113918136	105537	1	-0.00264217	0.000319667	0.999849	3' UTR	ENSMUST00000163895.2	58021	Clasp2
4	155869615	155886919	17305	1	-0.155075	0.000143324	0.574479	Intron (ENSMUST00000120794.7/71957, intron 3 of 16)	ENSMUST00000156460.1	4333	Cpsf3l		9	90054152	90065422	11271	1	-0.00224631	0.000427061	0.999849	Exon (ENSMUST00000034912.5/19417, exon 17 of 27)	ENSMUST00000132718.7	-52975	Ctsh
11	70460565	70466090	5526	1	-0.142156	0.000170628	0.574479	Distal Intergenic	ENSMUST00000092958.3	9622	Zmynd15		7	88430394	88490829	60436	1	0.00106497	0.000453345	0.999849	Distal Intergenic	ENSMUST00000208478.1	285436	Rab38
9	54445331	54447001	1671	2	-0.156943	0.000176833	0.574479	Intron (ENSMUST00000118163.7/235380, intron 9 of 43)	ENSMUST00000128865.1	-7552	Dmxl2		4	140544314	140568381	24068	2	-0.00170171	0.000476731	0.999849	Promoter	ENSMUST00000140403.1	-18	Arhgef10l
11	69403278	69404215	938	2	-0.14954	0.000206588	0.574479	Promoter	ENSMUST00000156562.1	-799	Kdm6b		14	123299686	123626876	327191	2	0.00279512	0.000501363	0.999849	Intron (ENSMUST00000000201.6/338370, intron 7 of 43)	ENSMUST00000227818.1	103243	Nalcn
12	4088582	4096372	7791	1	-0.179103	0.000241553	0.574479	Promoter	ENSMUST00000220273.1	831	Dnajc27		9	78464699	78470741	6043	1	-0.00239583	0.000521777	0.999849	3' UTR	ENSMUST00000157051.1	-3623	Mto1
16	7352970	7409969	57000	1	0.144484	0.000260309	0.574479	Distal Intergenic	ENSMUST00000231031.1	362395	Rbfox1		1	87364161	87365655	1495	1	-0.00203304	0.00062642	0.999849	Intron (ENSMUST00000027475.14/227331, intron 5 of 28)	ENSMUST00000172976.1	3611	Gigyf2
7	25629946	25658981	29036	2	-0.137735	0.000261005	0.574479	Intron (ENSMUST00000071329.7/12039, intron 1 of 8)	ENSMUST00000071329.7	3759	Bckdha		11	113698172	113710017	11846	2	0.0020031	0.000635335	0.999849	Distal Intergenic	ENSMUST00000018871.7	-3280	Cpsf4l
13	69621311	69629629	8319	1	-0.145361	0.000282204	0.574479	Exon (ENSMUST00000109699.10/28114, exon 7 of 19)	ENSMUST00000136932.2	-1764	Nsun2		12	69158358	69159054	697	2	-0.0023975	0.000732866	0.999849	Distal Intergenic	ENSMUST00000094291.2	394684	Rps29
7	52011683	52015728	4046	2	0.105388	0.000287437	0.574479	Distal Intergenic	ENSMUST00000180038.7	-879885	1700015G11Rik		20	143855842	143933311	77470	2	-0.00160819	0.000735451	0.999849	Distal Intergenic	ENSMUST00000033642.9	-81961	Dcx
16	15555881	15594472	38592	2	-0.162678	0.000300738	0.574479	Intron (ENSMUST00000229859.1/70620, intron 4 of 5)	ENSMUST00000118236.7	21973	Ube2v2		17	46409629	46411321	1693	1	-0.00302238	0.00078757	0.999849	Exon (ENSMUST00000113481.8/57908, exon 10 of 10)	ENSMUST00000136017.1	1358	Zfp318
17	34036323	34037274	952	1	-0.15413	0.000314761	0.574479	Promoter	ENSMUST00000174645.1	-848	Rxrb		13	22382538	22383641	1104	1	0.00223979	0.000789749	0.999849	Distal Intergenic	ENSMUST00000091732.3	-7631	Vmn1r199
10	107272394	107420308	147915	1	-0.156802	0.000325378	0.574479	Intron (ENSMUST00000020057.15/108030, intron 2 of 5)	ENSMUST00000218031.1	69130	Lin7a		17	40923051	40935047	11997	2	-0.00284649	0.00117005	0.999849	Intron (ENSMUST00000169611.3/17850, intron 5 of 12)	ENSMUST00000087114.3	-9424	Cenpq
7	46175411	46179986	4576	2	-0.157506	0.000410058	0.685837	Intron (ENSMUST00000033123.7/20927, intron 6 of 38)	ENSMUST00000210511.1	18248	Abcc8		2	3452949	3453867	919	1	-0.00233829	0.00118193	0.999849	Exon (ENSMUST00000100463.9/227525, exon 12 of 15)	ENSMUST00000152468.1	-5401	Dclre1c
1	183408609	183410198	1590	1	-0.150365	0.000471886	0.685837	Intron (ENSMUST00000097043.10/21339, intron 6 of 12)	ENSMUST00000195798.1	-4834	Taf1a		4	81282990	81284699	1710	2	0.00190131	0.00121245	0.999849	Distal Intergenic	ENSMUST00000156441.7	141413	Mpdz
9	21800180	21852635	52456	2	-0.141698	0.000481091	0.685837	Distal Intergenic	ENSMUST00000034728.8	-13110	Dock6		7	27261378	27281981	20604	1	-0.00195056	0.00123064	0.999849	Intron (ENSMUST00000079258.6/18223, intron 7 of 9)	ENSMUST00000134215.1	13438	Numbl
7	78827472	78843253	15782	2	-0.144042	0.000622742	0.685837	Promoter	ENSMUST00000107431.2	980	Det1		6	87076808	87086356	9549	1	-0.00208934	0.00136051	0.999849	Intron (ENSMUST00000113658.7/14583, intron 16 of 18)	ENSMUST00000146410.1	9048	Gfpt1
4	9448069	9475458	27390	2	-0.0715509	0.000670251	0.685837	Intron (ENSMUST00000078139.12/65973, intron 20 of 23)	ENSMUST00000151232.1	-24695	Asph		11	26386135	26471876	85742	1	0.00209492	0.00136832	0.999849	Distal Intergenic	ENSMUST00000004120.8	-7063	Fancl
7	126468899	126470194	1296	2	-0.148132	0.000673047	0.685837	Promoter	ENSMUST00000206515.1	-119	Sh2b1		18	30272747	30348126	75380	1	0.00251932	0.00153508	0.999849	Distal Intergenic	ENSMUST00000115812.9	-380441	Pik3c3
5	43233170	43289723	56554	1	0.135112	0.000746849	0.685837	Distal Intergenic	ENSMUST00000166713.8	-413444	Cpeb2		1	44158830	44167217	8388	1	-0.00278459	0.00160051	0.999849	Distal Intergenic	ENSMUST00000155862.1	25043	Ercc5
11	7159882	7172879	12998	1	-0.138382	0.000802136	0.685837	Intron (ENSMUST00000020706.4/432530, intron 4 of 19)	ENSMUST00000135398.1	-40572	Adcy1		10	53634936	53675230	40295	2	-0.00269025	0.00165036	0.999849	Intron (ENSMUST00000020003.14/75906, intron 9 of 17)	ENSMUST00000218682.1	1795	Fam184a
3	118811222	118899831	88610	1	0.134693	0.000838367	0.685837	Intron (ENSMUST00000039177.11/99586, intron 8 of 22)	ENSMUST00000129148.1	73996	Dpyd		6	146610891	146634498	23608	2	-0.00249236	0.00178999	0.999849	Intron (ENSMUST00000037709.15/67623, intron 7 of 11)	ENSMUST00000127529.1	22428	Tm7sf3
13	81541520	81544637	3118	2	-0.143063	0.000857866	0.685837	Exon (ENSMUST00000146141.1/110789, exon 2 of 2)	ENSMUST00000146141.1	1349	Gpr98		6	47920476	47932639	12164	1	-0.00203401	0.00182958	0.999849	Intron (ENSMUST00000061890.7/101095, intron 7 of 7)	ENSMUST00000009411.8	-19752	Zfp212
13	25096347	25119406	23060	1	-0.154585	0.000892532	0.685837	Intron (ENSMUST00000036932.14/195208, intron 4 of 7)	ENSMUST00000159129.1	7248	Dcdc2a		8	107942644	108961630	1018987	1	-0.00251673	0.00186547	0.999849	Distal Intergenic	ENSMUST00000220518.1	-166077	Zfhx3
1	53397006	53706761	309756	2	0.0978266	0.000897143	0.685837	Intron (ENSMUST00000094964.6/627872, intron 3 of 65)	ENSMUST00000094964.6	18795	Dnah7a		11	56024987	56041010	16024	2	0.00244616	0.00192716	0.999849	Promoter	ENSMUST00000037682.2	-644	Nmur2
13	55290968	55293986	3019	1	-0.150693	0.000915779	0.685837	Exon (ENSMUST00000224973.1/18193, exon 16 of 21)	ENSMUST00000225405.1	8986	Nsd1		3	13471655	13777103	305449	1	0.00203166	0.00192823	0.999849	Distal Intergenic	ENSMUST00000191806.2	-558730	Ralyl
8	84571797	84580462	8666	1	-0.142997	0.000950489	0.685837	Intron (ENSMUST00000238701.1/12286, intron 26 of 48)	ENSMUST00000126302.1	5314	Cacna1a		20	89403848	89409689	5842	2	0.00237224	0.00193995	0.999849	Distal Intergenic	ENSMUST00000113960.2	-159322	Pet2
19	44077245	44084450	7206	2	-0.113311	0.000971951	0.685837	Intron (ENSMUST00000026217.10/12675, intron 10 of 20)	ENSMUST00000134495.7	-5085	Chuk		9	77917364	77984519	67156	1	0.00212349	0.00195374	0.999849	Distal Intergenic	ENSMUST00000034904.13	-20909	Elovl5
11	78522850	78536271	13422	2	-0.144953	0.00102106	0.685837	Intron (ENSMUST00000017759.8/21927, intron 3 of 6)	ENSMUST00000017759.8	7374	Tnfaip1		20	106574346	106603679	29334	2	0.00181501	0.00195904	0.999849	Intron (ENSMUST00000101296.8/331493, intron 4 of 6)	ENSMUST00000113480.1	-97196	Cysltr1
10	79758515	79766952	8438	2	-0.115969	0.0010248	0.685837	Distal Intergenic	ENSMUST00000047203.8	-1920	Rnf126		2	32760295	32761789	1495	1	-0.00187254	0.00197503	0.999849	3' UTR	ENSMUST00000149987.1	1141	Tor2a
7	99441920	99448741	6822	1	-0.122656	0.0010329	0.685837	Intron (ENSMUST00000037528.9/233552, intron 4 of 17)	ENSMUST00000207238.1	-4194	Gdpd5		11	72435526	72438400	2875	1	0.00222463	0.00198542	0.999849	Distal Intergenic	ENSMUST00000076443.9	-4104	Ggt6
2	90432889	90471336	38448	2	-0.107678	0.00104145	0.685837	Intron (ENSMUST00000111495.8/19271, intron 10 of 25)	ENSMUST00000111493.7	14093	Ptprj		2	82943634	83008937	65304	1	0.00206139	0.00200598	0.999849	Distal Intergenic	ENSMUST00000143764.8	-107421	Fsip2
11	17182107	17232914	50808	1	-0.119033	0.0010575	0.685837	Intron (ENSMUST00000102880.4/19058, intron 2 of 5)	ENSMUST00000151431.1	1400	Wdr92		13	34015244	34021686	6443	1	-0.00269696	0.00224487	0.999849	Promoter	ENSMUST00000222176.1	92	Ripk1
3	35754134	35856276	102143	1	-0.11292	0.00106054	0.685837	Intron (ENSMUST00000200445.4/76295, intron 1 of 21)	ENSMUST00000029257.14	14814	Atp11b		15	55636388	55906949	270562	2	0.00200593	0.00232823	0.999849	Distal Intergenic	ENSMUST00000039769.12	-307204	Sntb1
5	96105610	96129028	23419	2	-0.127992	0.00107708	0.685837	Intron (ENSMUST00000155901.7/231464, intron 4 of 11)	ENSMUST00000137066.2	13765	Cnot6l		3	158012351	158022004	9654	2	-0.00162438	0.00237133	0.999849	Promoter	ENSMUST00000198705.4	647	Srsf11
1	34005880	34174795	168916	1	-0.128145	0.00108738	0.685837	Intron (ENSMUST00000183034.4/13518, intron 3 of 102)	ENSMUST00000187486.6	-16938	Dst		20	118427227	118428256	1030	1	0.00159142	0.00239901	0.999849	Distal Intergenic	ENSMUST00000072518.7	-436277	Tgif2lx2
1	34005880	34174795	168916	1	-0.128145	0.00108738	0.685837	Intron (ENSMUST00000183034.4/13518, intron 3 of 102)	ENSMUST00000187486.6	-16938	AC123072.1		1	150100332	150101326	995	1	0.00237538	0.00243779	0.999849	Distal Intergenic	ENSMUST00000190784.1	8415	Ptgs2
6	91724959	91745029	20071	1	-0.140715	0.00111085	0.685837	Promoter	ENSMUST00000205663.1	160	Slc6a6		5	52641176	52666000	24825	2	-0.00203815	0.0025828	0.999849	Intron (ENSMUST00000031069.12/211006, intron 8 of 10)	ENSMUST00000126574.2	12124	Sepsecs
5	151073308	151233836	160529	2	-0.14156	0.00125257	0.685837	Intron (ENSMUST00000202365.1/243362, intron 2 of 5)	ENSMUST00000126770.1	-14451	Stard13		2	13657154	13793293	136140	2	0.00273868	0.00270464	0.999849	Intron (ENSMUST00000003509.9/241230, intron 2 of 7)	ENSMUST00000150781.1	41117	St8sia6
11	62283674	62328123	44450	1	0.122296	0.0013414	0.685837	Intron (ENSMUST00000101075.10/72795, intron 6 of 8)	ENSMUST00000162385.1	10285	Ttc19		15	64697084	64922296	225213	2	0.00157589	0.00272953	0.999849	Distal Intergenic	ENSMUST00000228014.1	-116807	Adcy8
4	39450295	39451776	1482	1	0.135147	0.00135031	0.685837	Distal Intergenic	ENSMUST00000029955.4	216342	1700009N14Rik		1	179377535	179405419	27885	2	-0.00169006	0.00285445	0.999849	Intron (ENSMUST00000128302.7/69726, intron 5 of 11)	ENSMUST00000125756.1	11199	Smyd3
1	136169314	136172299	2986	1	-0.123463	0.00135073	0.685837	Exon (ENSMUST00000130864.8/16565, exon 35 of 36)	ENSMUST00000165333.1	3781	Kif21b		7	108564836	108565793	958	2	-0.00242173	0.00305181	0.999849	Distal Intergenic	ENSMUST00000075595.2	2867	Olfr504
9	114626431	114639963	13533	2	-0.128511	0.00137655	0.685837	3' UTR	ENSMUST00000215701.1	28992	Cnot10		16	21470187	21641572	171386	1	-0.00195461	0.00307883	0.999849	Intron (ENSMUST00000096191.10/209018, intron 13 of 43)	ENSMUST00000125487.7	-5131	Vps8
13	62453016	62466832	13817	2	-0.130244	0.00138658	0.685837	Intron (ENSMUST00000076195.6/71508, intron 1 of 2)	ENSMUST00000221747.1	-23891	Zfp935		2	24848027	24877516	29490	2	-0.0022529	0.00310038	0.999849	Promoter	ENSMUST00000152325.7	779	Ehmt1
13	62453016	62466832	13817	2	-0.130244	0.00138658	0.685837	Intron (ENSMUST00000076195.6/71508, intron 1 of 2)	ENSMUST00000221747.1	-23891	6720489N17Rik		9	4294793	4309467	14675	2	0.00239722	0.00314028	0.999849	Distal Intergenic	ENSMUST00000051589.8	30616	Aasdhppt
20	67682900	67693562	10663	2	0.10439	0.00142476	0.685837	Distal Intergenic	ENSMUST00000114675.1	288226	Gm1140		16	59613328	59639391	26064	2	-0.00169786	0.00321471	0.999849	Intron (ENSMUST00000068860.12/13840, intron 14 of 17)	ENSMUST00000099646.9	-57939	Arl6
3	116743051	116781250	38200	2	-0.114314	0.00143506	0.685837	Intron (ENSMUST00000040603.13/77559, intron 25 of 33)	ENSMUST00000160484.5	12864	Agl		5	32904287	32917988	13702	1	-0.00172165	0.00321535	0.999849	Exon (ENSMUST00000149350.7/277854, exon 8 of 8)	ENSMUST00000201836.1	-16953	Depdc5
13	55669764	55675917	6154	1	-0.0988984	0.00145432	0.685837	Intron (ENSMUST00000099479.3/212880, intron 11 of 21)	ENSMUST00000231097.1	-13192	Ddx46		12	59200655	59219725	19071	2	0.0024474	0.00322215	0.999849	Distal Intergenic	ENSMUST00000043204.7	-61286	Fbxo33
10	56106917	56116880	9964	1	-0.138854	0.00149005	0.685837	Distal Intergenic	ENSMUST00000063138.7	-636030	Msl3l2		8	110741829	110742698	870	2	-0.00199708	0.00326487	0.999849	Intron (ENSMUST00000150680.1/76527, intron 6 of 7)	ENSMUST00000154803.1	-1966	Il34
5	19907518	20704792	797275	1	0.126665	0.00149264	0.685837	Intron (ENSMUST00000197354.4/50791, intron 1 of 21)	ENSMUST00000101558.9	-261923	Magi2		7	27857527	27880482	22956	1	-0.00232144	0.0032789	0.999849	Intron (ENSMUST00000205701.1/22717, intron 4 of 4)	ENSMUST00000205715.1	-7045	Zfp607
12	3719540	3749474	29935	1	-0.135855	0.00150431	0.685837	Intron (ENSMUST00000173199.7/13528, intron 10 of 19)	ENSMUST00000173498.1	6695	Dtnb		2	29827395	29833636	6242	1	-0.00252782	0.00328646	0.999849	Exon (ENSMUST00000130542.1/68205, exon 2 of 2)	ENSMUST00000130542.1	6100	Urm1
10	4434581	4440469	5889	1	-0.135173	0.00153331	0.685837	3' UTR	ENSMUST00000131636.1	17622	1700052N19Rik		20	20059560	20097521	37962	1	0.00236569	0.00336263	0.999849	Intron (ENSMUST00000044138.7/60322, intron 1 of 1)	ENSMUST00000044138.7	35090	Chst7
4	150569657	150612069	42413	1	-0.130668	0.00154499	0.685837	Intron (ENSMUST00000105682.8/68703, intron 12 of 22)	ENSMUST00000137112.1	4207	Rere		10	80644131	80647710	3580	2	-0.00257711	0.00338654	0.999849	Promoter	ENSMUST00000151794.1	0	Btbd2
6	66636823	66637752	930	2	0.115219	0.00154912	0.685837	Distal Intergenic	ENSMUST00000074381.5	-8853	Vmn1r34		9	40022352	40023348	997	1	0.00188639	0.00340934	0.999849	Distal Intergenic	ENSMUST00000059859.4	-5191	Olfr981
11	4097775	4109261	11487	2	-0.140441	0.00156499	0.685837	Promoter	ENSMUST00000132421.7	-431	Sec14l2		5	27783579	27791383	7805	2	-0.00248326	0.00356134	0.999849	Exon (ENSMUST00000199714.1/ENSMUST00000199714.1, exon 1 of 1)	ENSMUST00000196605.1	4465	Paxip1
4	10988662	11007676	19015	2	-0.140181	0.00156942	0.685837	Distal Intergenic	ENSMUST00000054776.3	35467	Plekhf2		10	114398823	114801364	402542	2	0.00253914	0.00363224	0.999849	Intron (ENSMUST00000061632.7/237553, intron 3 of 18)	ENSMUST00000061632.7	196506	Trhde
8	95864134	95888547	24414	2	0.0944035	0.00162646	0.685837	Distal Intergenic	ENSMUST00000034097.7	-1170535	Got2		10	114566167	114802307	236141	2	-0.00273673	0.00368365	0.999849	Distal Intergenic	ENSMUST00000152702.1	-94329	Trhde
14	55749226	55752558	3333	1	-0.115587	0.0016443	0.685837	Intron (ENSMUST00000019441.8/67842, intron 4 of 9)	ENSMUST00000227300.1	1107	Nop9		9	9660969	10904775	1243807	2	-0.00212629	0.00369974	0.999849	Distal Intergenic	ENSMUST00000160216.7	-149156	Cntn5
9	44604897	44633416	28520	1	-0.121943	0.00164479	0.685837	Intron (ENSMUST00000170489.1/13209, intron 8 of 13)	ENSMUST00000213697.1	23085	Ddx6		14	119014532	119058280	43749	2	-0.00261211	0.00371567	0.999849	Intron (ENSMUST00000156203.7/66435, intron 11 of 38)	ENSMUST00000127153.1	-9154	Uggt2
11	77718627	77725283	6657	2	-0.134367	0.00165583	0.685837	Distal Intergenic	ENSMUST00000078623.4	-17950	Cryba1		4	75944806	76594299	649494	2	0.00188475	0.00376836	0.999849	Intron (ENSMUST00000107287.8/19266, intron 7 of 14)	ENSMUST00000173376.7	-494898	Ptprd
4	131793599	131798370	4772	2	-0.142569	0.00165987	0.685837	Distal Intergenic	ENSMUST00000154224.1	221258	Ptpru		2	69935969	69945301	9333	1	-0.00252609	0.00391761	0.999849	Intron (ENSMUST00000055758.15/68795, intron 5 of 38)	ENSMUST00000142563.1	-10884	Ubr3
3	88302838	88320650	17813	1	-0.132975	0.00169526	0.685837	Intron (ENSMUST00000001452.13/12462, intron 6 of 13)	ENSMUST00000163735.1	3382	Cct3		19	46269718	46273394	3677	1	-0.00168351	0.00392872	0.999849	Exon (ENSMUST00000026254.13/107338, exon 29 of 40)	ENSMUST00000176422.1	2704	Gbf1
10	86042452	86046809	4358	1	-0.120706	0.00171569	0.685837	Intron (ENSMUST00000130320.7/69754, intron 5 of 8)	ENSMUST00000130383.1	-2966	Fbxo7		14	79766780	79771312	4533	2	0.00226242	0.00394724	0.999849	Distal Intergenic	ENSMUST00000195355.1	-18701	Pcdh8
9	19338459	19339400	942	1	0.109462	0.00172158	0.685837	Distal Intergenic	ENSMUST00000071259.2	-13318	Olfr845		16	27307489	27351212	43724	1	0.00193942	0.00402583	0.999849	Distal Intergenic	ENSMUST00000066852.8	-141713	Ostn
4	116687312	116699186	11875	1	-0.121374	0.00173977	0.685837	Intron (ENSMUST00000135573.7/18477, intron 5 of 5)	ENSMUST00000030454.5	8587	Prdx1		1	125584513	125595148	10636	1	-0.00221416	0.00405939	0.999849	3' UTR	ENSMUST00000189443.1	6239	Slc35f5
1	39194212	39363236	169025	1	-0.128588	0.0017918	0.685837	Intron (ENSMUST00000173050.7/18143, intron 1 of 2)	ENSMUST00000056815.8	28452	Npas2		11	83308238	83402644	94407	1	-0.00228107	0.00406765	0.999849	Intron (ENSMUST00000018875.12/71770, intron 9 of 21)	ENSMUST00000176523.1	29211	Ap2b1
5	6769030	6876523	107494	2	0.10641	0.00181493	0.685837	Distal Intergenic	ENSMUST00000164784.1	433627	Zfp804b		2	166827657	166848971	21315	1	-0.00247055	0.00410244	0.999849	Exon (ENSMUST00000099078.9/99371, exon 23 of 39)	ENSMUST00000144847.2	38978	Arfgef2
14	56655335	56659792	4458	1	-0.135107	0.00181746	0.685837	Promoter	ENSMUST00000162312.1	770	Parp4		1	161828116	161829270	1155	2	-0.00224232	0.00413419	0.999849	Intron (ENSMUST00000048377.10/226551, intron 19 of 23)	ENSMUST00000191841.1	-2547	Suco
4	149178018	149186200	8183	2	-0.138234	0.00181768	0.685837	Intron (ENSMUST00000060537.12/16561, intron 45 of 48)	ENSMUST00000150853.1	2508	Kif1b		9	46998741	47003860	5120	1	0.00251279	0.00413669	0.999849	Intron (ENSMUST00000217115.1/ENSMUST00000217115.1, intron 1 of 3)	ENSMUST00000178065.2	207692	Gm4791
12	86741007	86754394	13388	1	-0.127243	0.00183561	0.685837	Intron (ENSMUST00000223308.1/627607, intron 13 of 13)	ENSMUST00000223197.1	22045	Lrrc74a		3	29082771	29690510	607740	1	0.00214361	0.00417118	0.999849	Intron (ENSMUST00000146943.7/75740, intron 4 of 5)	ENSMUST00000118531.7	164984	Egfem1
11	5071417	5078521	7105	2	-0.0914104	0.00185356	0.685837	Intron (ENSMUST00000079949.12/14030, intron 11 of 16)	ENSMUST00000151497.7	1971	Ewsr1		17	90033644	91093071	1059428	2	-0.00227728	0.00421781	0.999849	Distal Intergenic	ENSMUST00000160844.9	-437892	Nrxn1
7	48020971	48027597	6627	2	-0.128955	0.00192489	0.692905	Distal Intergenic	ENSMUST00000094390.2	7273	Mrgprx1		3	3634150	3658052	23903	1	-0.00189629	0.00426469	0.999849	Distal Intergenic	ENSMUST00000108394.2	478003	Hnf4g
12	107915222	108003414	88193	2	-0.137676	0.00196677	0.697064	Distal Intergenic	ENSMUST00000109887.7	123152	Bcl11b		20	141710998	141725263	14266	2	-0.00212762	0.00427605	0.999849	Distal Intergenic	ENSMUST00000067841.7	-134368	Irs4
13	11635521	11660235	24715	2	-0.126546	0.00197907	0.697064	Promoter	ENSMUST00000220712.1	710	Ryr2		1	161240112	161251219	11108	2	0.0024387	0.00428456	0.999849	Distal Intergenic	ENSMUST00000071718.11	-8950	Prdx6
1	93685660	93695764	10105	1	-0.138171	0.00199285	0.697064	Distal Intergenic	ENSMUST00000027499.12	-2458	Bok		2	150310935	150362765	51831	2	0.00226528	0.00433868	0.999849	Distal Intergenic	ENSMUST00000051153.5	-5492	3300002I08Rik
5	134099711	134144343	44633	1	-0.126464	0.00204527	0.708714	Distal Intergenic	ENSMUST00000016088.8	-85440	Gatsl2		5	65449927	65461303	11377	2	-0.00196051	0.00435476	0.999849	Intron (ENSMUST00000196121.1/68552, intron 2 of 2)	ENSMUST00000135258.2	-4061	Smim14
14	66802864	66868688	65825	2	-0.133236	0.00206445	0.708737	Intron (ENSMUST00000022629.8/12934, intron 4 of 13)	ENSMUST00000022629.8	35381	Dpysl2		4	115242084	115254557	12474	1	0.00219678	0.00445047	0.999849	Distal Intergenic	ENSMUST00000118278.1	24279	Cyp4a29
5	77325890	77327108	1219	1	-0.142355	0.00209049	0.708989	Intron (ENSMUST00000031167.5/231329, intron 10 of 24)	ENSMUST00000132134.1	3650	Polr2b		8	5083219	5105351	22133	2	0.00178818	0.00462417	0.999849	Distal Intergenic	ENSMUST00000023835.2	-1315448	Slc10a2
14	21022003	21027217	5215	1	-0.129249	0.00210343	0.708989	Promoter	ENSMUST00000224380.1	363	Vcl		3	157566900	157644756	77857	1	0.00200801	0.00467473	0.999849	Distal Intergenic	ENSMUST00000173533.1	147568	Ptger3
12	55407383	55412287	4905	1	-0.123128	0.00216657	0.711613	Distal Intergenic	ENSMUST00000162972.1	15214	Psma6		10	100335676	100336589	914	1	0.0019731	0.00467975	0.999849	Distal Intergenic	ENSMUST00000186197.2	-100363	Gm4301
7	127785608	127803802	18195	1	-0.0920378	0.0021874	0.711613	Promoter	ENSMUST00000154987.7	255	Setd1a		1	104768529	104995481	226953	1	-0.00233315	0.0047523	0.999849	Distal Intergenic	ENSMUST00000062528.8	244683	Cdh20
7	105203359	105204376	1018	2	-0.121682	0.00218798	0.711613	Distal Intergenic	ENSMUST00000050157.2	-18183	Olfr686		7	127704988	127707304	2317	2	-0.0023166	0.00476833	0.999849	Intron (ENSMUST00000205992.1/ENSMUST00000205992.1, intron 2 of 4)	ENSMUST00000153277.2	11130	Bcl7c
15	11382301	11399665	17365	2	-0.110972	0.00221029	0.712618	Distal Intergenic	ENSMUST00000022849.6	-192363	Tars		12	24992290	24999481	7192	1	-0.00167669	0.00481474	0.999849	Intron (ENSMUST00000066652.6/77480, intron 11 of 31)	ENSMUST00000221050.1	7790	Kidins220
6	40376041	40395769	19729	1	-0.132498	0.00227103	0.725889	Intron (ENSMUST00000031977.11/69923, intron 11 of 15)	ENSMUST00000201751.1	9486	Agk		10	62753273	62760349	7077	2	-0.00196434	0.00482055	0.999849	Exon (ENSMUST00000020268.6/67500, exon 21 of 25)	ENSMUST00000220236.1	9689	Ccar1
9	9660969	10904775	1243807	2	0.129667	0.00231781	0.7329	Distal Intergenic	ENSMUST00000160216.7	-58679	Cntn5		16	90257685	90258800	1116	2	-0.00300052	0.00482401	0.999849	Intron (ENSMUST00000163419.8/224432, intron 3 of 19)	ENSMUST00000231776.1	-2284	Scaf4
6	85299085	85320398	21314	2	-0.120895	0.00238683	0.7329	Intron (ENSMUST00000045846.11/94282, intron 2 of 13)	ENSMUST00000138489.1	10903	Sfxn5		7	118764124	118841487	77364	1	-0.00235359	0.00488962	0.999849	Intron (ENSMUST00000059390.12/71517, intron 12 of 30)	ENSMUST00000033280.13	11408	9030624J02Rik
10	128284107	128290712	6606	1	-0.129117	0.00245906	0.7329	Intron (ENSMUST00000085708.2/20847, intron 22 of 23)	ENSMUST00000220277.1	4004	Stat2		3	17948410	17948959	550	1	-0.00221248	0.00489623	0.999849	Distal Intergenic	ENSMUST00000029080.4	-59188	Cypt12
2	30348090	30354880	6791	2	-0.137957	0.00249194	0.7329	Promoter	ENSMUST00000140899.7	354	Sh3glb2		5	147870385	147875611	5227	1	-0.00207827	0.00496516	0.999849	Promoter	ENSMUST00000202222.1	0	Pomp
4	40970906	41012608	41703	1	-0.12775	0.00250359	0.7329	Intron (ENSMUST00000030128.5/76959, intron 7 of 7)	ENSMUST00000091614.6	-9064	Nfx1		20	127039972	127063986	24015	1	0.00165972	0.00496899	0.999849	Distal Intergenic	ENSMUST00000096332.1	-6989	Gm382
18	13816872	13843832	26961	2	-0.0687965	0.00252504	0.7329	Distal Intergenic	ENSMUST00000234502.1	167006	Zfp521		1	69826970	70267277	440308	1	0.00255667	0.00497242	0.999849	Distal Intergenic	ENSMUST00000187159.6	-48769	Spag16
14	77572856	77579274	6419	1	-0.150754	0.00253571	0.7329	Intron (ENSMUST00000022589.8/239188, intron 15 of 18)	ENSMUST00000228845.1	94134	Enox1		17	50953993	50984626	30634	2	-0.00136007	0.00497402	0.999849	Intron (ENSMUST00000024717.9/72238, intron 15 of 21)	ENSMUST00000224123.1	133090	Tbc1d5
7	105329217	105330278	1062	2	0.0775982	0.00258273	0.7329	Promoter	ENSMUST00000061920.4	-883	Olfr690		13	24687800	24694059	6260	1	-0.00219018	0.0049861	0.999849	Intron (ENSMUST00000238974.1/193385, intron 8 of 13)	ENSMUST00000175986.1	-3434	Fam65b
18	50142369	50146569	4201	1	-0.126002	0.00259368	0.7329	Promoter	ENSMUST00000139502.1	594	Hsd17b4		19	5980360	5986143	5784	2	-0.0022038	0.00501229	0.999849	Exon (ENSMUST00000025891.9/12333, exon 20 of 22)	ENSMUST00000237046.1	-4249	Slc22a20
3	103749363	103751014	1652	2	-0.125264	0.002641	0.7329	Promoter	ENSMUST00000126351.1	933	Hipk1		18	62977831	62999450	21620	1	-0.00255174	0.00503295	0.999849	3' UTR	ENSMUST00000025474.13	-17901	Napg
15	81820943	81823779	2837	1	-0.109174	0.00267484	0.7329	Distal Intergenic	ENSMUST00000168632.1	7318	Tef		13	25187454	25205535	18082	1	0.00193659	0.00504984	0.999849	Intron (ENSMUST00000069614.6/195208, intron 9 of 9)	ENSMUST00000160363.1	15019	Dcdc2a
9	44153059	44154258	1200	2	-0.0982936	0.00267707	0.7329	Promoter	ENSMUST00000206258.1	-502	Cbl		3	41751196	41756492	5297	1	0.00118761	0.00505387	0.999849	Intron (ENSMUST00000193075.5/73852, intron 5 of 7)	ENSMUST00000195030.1	15747	D3Ertd751e
8	4285382	4325413	40032	2	-0.129261	0.00272263	0.7329	Intron (ENSMUST00000155797.7/20300, intron 2 of 5)	ENSMUST00000098950.5	-5040	Elavl1		5	9485541	9725170	239630	2	0.00259112	0.00505778	0.999849	Distal Intergenic	ENSMUST00000004076.4	-199085	Grm3
7	125786255	125861996	75742	1	-0.127294	0.00274083	0.7329	Intron (ENSMUST00000124223.7/233865, intron 5 of 26)	ENSMUST00000122337.7	2530	D430042O09Rik		10	73821867	74634765	812899	1	-0.00174998	0.00510079	0.999849	Intron (ENSMUST00000123398.8/11994, intron 3 of 13)	ENSMUST00000064562.13	-17411	Pcdh15
14	20929398	20998781	69384	1	-0.114772	0.00276189	0.7329	Distal Intergenic	ENSMUST00000226113.1	-30618	Vcl		12	69322609	69341603	18995	2	-0.0016523	0.00515236	0.999849	Exon (ENSMUST00000021368.9/66244, exon 15 of 33)	ENSMUST00000221722.1	1564	Nemf
2	129115672	129118489	2818	1	-0.123143	0.00277459	0.7329	Intron (ENSMUST00000103205.10/20017, intron 5 of 14)	ENSMUST00000133345.1	-6599	Polr1b		10	94854452	94871048	16597	2	0.00165714	0.00515297	0.999849	Intron (ENSMUST00000099337.4/54712, intron 6 of 30)	ENSMUST00000181244.1	1518	Plxnc1
5	34806728	34811793	5066	1	-0.126454	0.00281805	0.7329	Intron (ENSMUST00000080036.2/15194, intron 25 of 66)	ENSMUST00000156490.1	21923	Htt		1	11098530	11150071	51542	1	0.00244059	0.00524229	0.999849	Intron (ENSMUST00000027056.11/109294, intron 1 of 39)	ENSMUST00000189822.1	-49051	Prex2
17	35149088	35162969	13882	2	-0.108901	0.00282484	0.7329	Exon (ENSMUST00000025253.11/53761, exon 9 of 31)	ENSMUST00000174805.1	2348	Prrc2a		6	45059357	45715945	656589	1	-0.00249362	0.00526816	0.999849	Distal Intergenic	ENSMUST00000207647.1	-72882	Cntnap2
15	97361202	97385680	24479	1	-0.100144	0.00284975	0.7329	Intron (ENSMUST00000059433.7/239647, intron 3 of 5)	ENSMUST00000228521.1	-24073	Pced1b		4	56995678	57027676	31999	2	-0.00210548	0.00529167	0.999849	Intron (ENSMUST00000095076.9/54357, intron 17 of 25)	ENSMUST00000044022.4	-8537	Epb4.1l4b
16	11447308	11661496	214189	1	-0.125178	0.00285045	0.7329	Intron (ENSMUST00000180792.7/74478, intron 15 of 20)	ENSMUST00000134941.1	143315	Snx29		14	66802864	66868688	65825	2	-0.00198166	0.00533851	0.999849	Intron (ENSMUST00000022629.8/12934, intron 3 of 13)	ENSMUST00000022629.8	6435	Dpysl2
9	109717566	109746089	28524	2	0.115653	0.00286857	0.7329	Distal Intergenic	ENSMUST00000071917.3	-7803	Fbxw26		9	110084320	110101087	16768	2	-0.00246574	0.00536144	0.999849	Intron (ENSMUST00000198425.4/72831, intron 5 of 22)	ENSMUST00000062368.12	-3000	DHX30
15	100397594	100403243	5650	2	-0.110167	0.00293703	0.7329	Intron (ENSMUST00000023774.11/18174, intron 13 of 16)	ENSMUST00000124324.1	2716	Slc11a2		12	55407383	55412287	4905	1	0.00236319	0.00537339	0.999849	Distal Intergenic	ENSMUST00000162972.1	15371	Psma6
2	119034790	119039769	4980	1	-0.123531	0.00294046	0.7329	3' UTR	ENSMUST00000028796.1	4495	Rpusd2		4	77351290	78211961	860672	2	-0.00197403	0.00538111	0.999849	Distal Intergenic	ENSMUST00000140422.7	-591875	Ptprd
15	102187566	102192059	4494	2	-0.128018	0.00295322	0.7329	Intron (ENSMUST00000230687.1/246277, intron 1 of 7)	ENSMUST00000229470.1	-2919	Csad		8	70318350	70322689	4340	1	-0.00123287	0.00539705	0.999849	5' UTR	ENSMUST00000136257.2	4944	Cers1
5	54115857	54118587	2731	1	-0.118009	0.00299865	0.7329	Intron (ENSMUST00000117661.8/116873, intron 10 of 11)	ENSMUST00000202342.1	-4334	Stim2		13	38932136	38960875	28740	2	-0.00173162	0.00544393	0.999849	Distal Intergenic	ENSMUST00000021870.11	-432655	Slc35b3
10	115427305	115432771	5467	1	-0.121172	0.00301441	0.7329	Intron (ENSMUST00000036044.8/216345, intron 24 of 34)	ENSMUST00000127283.1	-4846	Zfc3h1		12	83548095	83551705	3611	2	-0.00187932	0.0054676	0.999849	Exon (ENSMUST00000221919.1/217695, exon 8 of 13)	ENSMUST00000221228.1	-3309	Zfyve1
4	77351290	78211961	860672	2	0.115874	0.00304236	0.7329	Distal Intergenic	ENSMUST00000140422.7	-578983	Ptprd		4	91253080	91254582	1503	2	0.0021265	0.00558553	0.999849	Distal Intergenic	ENSMUST00000128599.1	220081	Elavl2
10	10335709	10411744	76036	2	0.107409	0.00305516	0.7329	Intron (ENSMUST00000218424.1/ENSMUST00000218424.1, intron 2 of 2)	ENSMUST00000148816.7	138128	Adgb		18	36404205	36451244	47040	2	0.0020666	0.00568	0.999849	Intron (ENSMUST00000025204.6/67199, intron 2 of 3)	ENSMUST00000237499.1	13291	Pfdn1
5	117323646	117354997	31352	1	-0.115748	0.00306367	0.7329	Intron (ENSMUST00000111967.7/231668, intron 3 of 9)	ENSMUST00000147182.4	7708	Vsig10		13	6548149	6580042	31894	1	0.00185313	0.00568136	0.999849	Distal Intergenic	ENSMUST00000021611.9	-236885	Pitrm1
15	93244455	93275151	30697	2	-0.117934	0.00309919	0.7329	Distal Intergenic	ENSMUST00000057896.4	187685	Gxylt1		11	103534577	103614739	80163	2	0.0018292	0.0058407	0.999849	Intron (ENSMUST00000167262.1/380730, intron 5 of 13)	ENSMUST00000167262.1	18678	Gm884
6	87893943	87902354	8412	1	-0.127701	0.00314753	0.7329	Intron (ENSMUST00000113607.9/54161, intron 5 of 23)	ENSMUST00000205234.2	-2478	Copg1		5	3845187	3850188	5002	1	-0.00205744	0.00591362	0.999849	Intron (ENSMUST00000044039.1/242838, intron 2 of 5)	ENSMUST00000143027.1	12287	Lrrd1
15	76441045	76446832	5788	1	-0.126689	0.00319095	0.7329	3' UTR	ENSMUST00000161962.1	-1087	Mroh1		2	107291395	107294472	3078	1	-0.00188821	0.00596657	0.999849	Distal Intergenic	ENSMUST00000173191.1	241779	Kcna4
11	96047432	96065388	17957	2	-0.0967583	0.00321322	0.7329	Intron (ENSMUST00000100528.4/268470, intron 5 of 6)	ENSMUST00000100528.4	10020	Ube2z		20	101849385	101949635	100251	1	0.00191418	0.00597392	0.999849	Distal Intergenic	ENSMUST00000125115.1	-21199	Nhsl2
17	17847176	17855205	8030	2	-0.118763	0.00324477	0.7329	Promoter	ENSMUST00000232410.1	-46	Has1		1	31222838	31224288	1451	1	0.00197873	0.00600897	0.999849	Distal Intergenic	ENSMUST00000027230.2	348928	Pih1d3
16	22059074	22089118	30045	2	-0.127838	0.00327912	0.7329	Intron (ENSMUST00000100052.10/319765, intron 2 of 15)	ENSMUST00000134188.7	-4948	Igf2bp2		12	38019180	38174661	155482	1	-0.00228403	0.0060497	0.999849	Intron (ENSMUST00000221176.1/217480, intron 5 of 9)	ENSMUST00000220606.1	82118	Dgkb
4	12068463	12087927	19465	2	-0.120909	0.00331522	0.7329	Intron (ENSMUST00000050686.9/329795, intron 15 of 27)	ENSMUST00000147746.7	29609	Tmem67		20	109196756	109198578	1823	1	-0.00234286	0.00607892	0.999849	Intron (ENSMUST00000133614.7/56726, intron 3 of 4)	ENSMUST00000139259.1	-24977	Gm6377
4	141000711	141002090	1380	1	-0.116372	0.00332368	0.7329	Promoter	ENSMUST00000170797.1	418	Atp13a2		1	43771730	43827016	55287	2	-0.00185628	0.00619459	0.999849	Intron (ENSMUST00000126008.7/67883, intron 4 of 14)	ENSMUST00000136179.7	22662	Uxs1
7	85221138	85237783	16646	2	0.0693915	0.00335573	0.7329	Distal Intergenic	ENSMUST00000061074.9	27388	Vmn2r68		6	41847535	41852065	4531	1	0.00185037	0.00622527	0.999849	Distal Intergenic	ENSMUST00000075351.9	-26002	Pip
13	86044816	86046904	2089	2	0.054383	0.00337673	0.7329	Distal Intergenic	ENSMUST00000131011.1	-42891	Cox7c		4	144669937	144686368	16432	2	0.00196169	0.00623695	0.999849	Intron (ENSMUST00000105747.1/230890, intron 1 of 3)	ENSMUST00000105747.1	7548	Gm436
16	93730099	93810590	80492	1	-0.13412	0.00338242	0.7329	Intron (ENSMUST00000045004.10/70028, intron 2 of 36)	ENSMUST00000227156.1	1583	Dopey2		2	5137776	5230878	93103	1	0.0019054	0.00627137	0.999849	Intron (ENSMUST00000044009.13/227541, intron 3 of 10)	ENSMUST00000027988.7	258699	Ccdc3
10	127578329	127581885	3557	2	-0.113776	0.00340533	0.7329	Intron (ENSMUST00000049149.14/16971, intron 34 of 88)	ENSMUST00000129877.1	11225	Lrp1		1	159773770	159850342	76573	1	0.00185902	0.00630362	0.999849	Intron (ENSMUST00000192069.5/21960, intron 2 of 22)	ENSMUST00000193325.1	19538	Tnr
15	5206661	5242710	36050	2	-0.130606	0.00343291	0.7329	Intron (ENSMUST00000133966.1/19219, intron 1 of 2)	ENSMUST00000133966.1	14444	Ptger4		7	35418289	35427715	9427	1	-0.00214353	0.00632868	0.999849	Intron (ENSMUST00000141704.7/72140, intron 10 of 19)	ENSMUST00000148166.2	2055	Cep89
9	90054152	90065422	11271	1	-0.106658	0.00346293	0.7329	Intron (ENSMUST00000034912.5/19417, intron 16 of 26)	ENSMUST00000132718.7	-53800	Ctsh		7	46689269	46708917	19649	2	-0.00234901	0.00633501	0.999849	Intron (ENSMUST00000143082.3/78935, intron 9 of 11)	ENSMUST00000210791.1	11009	Saal1
7	46126603	46137968	11366	2	-0.136324	0.00346312	0.7329	Intron (ENSMUST00000033123.7/20927, intron 10 of 38)	ENSMUST00000210110.1	-11371	Abcc8		7	84985366	85012268	26903	2	0.00170688	0.00635517	0.999849	Intron (ENSMUST00000124773.2/233437, intron 5 of 5)	ENSMUST00000124773.2	15054	Vmn2r66
17	58878808	58884133	5326	2	-0.129512	0.00346388	0.7329	Intron (ENSMUST00000232926.1/ENSMUST00000232926.1, intron 3 of 3)	ENSMUST00000177108.1	170424	2610034M16Rik		20	86747242	87890235	1142994	2	0.00196014	0.00640109	0.999849	Intron (ENSMUST00000113966.7/331461, intron 2 of 10)	ENSMUST00000078875.7	92886	Il1rapl1
17	93202076	93205563	3488	1	0.117682	0.00350033	0.7329	Distal Intergenic	ENSMUST00000234204.1	756709	Adcyap1		17	80224441	80228497	4057	1	-0.00240336	0.00641514	0.999849	Intron (ENSMUST00000038166.8/106794, intron 21 of 22)	ENSMUST00000069486.12	20202	Gemin6
12	85962001	86053522	91522	1	-0.122925	0.00351255	0.7329	Intron (ENSMUST00000040179.13/320244, intron 29 of 33)	ENSMUST00000220906.1	10157	Ttll5		20	64264885	64276996	12112	2	-0.00163922	0.0064949	0.999849	Distal Intergenic	ENSMUST00000069926.13	-128730	Slitrk4
13	51431041	51569487	138447	2	-0.10531	0.00352969	0.7329	Distal Intergenic	ENSMUST00000239056.1	-15420	Shc3		6	111495744	111502284	6541	1	0.00240599	0.00649874	0.999849	Distal Intergenic	ENSMUST00000174310.1	144748	Grm7
9	122853599	122855380	1782	2	-0.117375	0.00354684	0.7329	Promoter	ENSMUST00000216243.1	619	Zfp445		4	106923185	107031021	107837	1	-0.00162941	0.00661371	0.999849	Intron (ENSMUST00000150915.7/72475, intron 4 of 8)	ENSMUST00000148842.7	-1286	Ssbp3
11	50161663	50164095	2433	1	-0.131287	0.00355881	0.7329	Intron (ENSMUST00000093138.12/76795, intron 18 of 20)	ENSMUST00000141520.1	4405	Tbc1d9b		7	55768178	55772523	4346	1	0.0022071	0.00670977	0.999849	Distal Intergenic	ENSMUST00000172988.7	-149410	Siglech
3	59729790	59752333	22544	1	0.0981361	0.00356248	0.7329	Distal Intergenic	ENSMUST00000168156.2	-174044	Gm5538		6	122270596	122282882	12287	2	-0.00182526	0.00671615	0.999849	Intron (ENSMUST00000032207.8/50928, intron 4 of 4)	ENSMUST00000032207.8	9420	Klrg1
8	55870912	55906948	36037	2	0.0593602	0.00356863	0.7329	Distal Intergenic	ENSMUST00000053441.4	156546	Adam29		6	132361041	132364134	3094	2	0.00239334	0.00676603	0.999849	Distal Intergenic	ENSMUST00000080849.5	-59517	Gm8882
1	166483613	166497588	13976	2	-0.101038	0.00360756	0.7329	Distal Intergenic	ENSMUST00000143922.1	-1712	Gm4846		7	47588950	47601372	12423	2	0.00148528	0.00678154	0.999849	Distal Intergenic	ENSMUST00000176369.1	15086	Mrgpra3
1	162671785	162704766	32982	2	-0.125187	0.00365231	0.7329	Exon (ENSMUST00000182149.7/226562, exon 19 of 35)	ENSMUST00000183223.7	6710	Prrc2c		20	119927196	119930165	2970	1	-0.00154765	0.0067946	0.999849	Distal Intergenic	ENSMUST00000040961.2	-136712	Pabpc5
10	121383115	121397249	14135	1	-0.121078	0.00366705	0.7329	Exon (ENSMUST00000026902.8/192678, exon 4 of 5)	ENSMUST00000219216.1	30969	Gns		12	33430069	33436983	6915	1	0.00221573	0.00681045	0.999849	Distal Intergenic	ENSMUST00000218748.1	58166	Twistnb
3	3508030	3657844	149815	1	-0.107657	0.00369409	0.7329	Distal Intergenic	ENSMUST00000108393.7	-387302	Hnf4g		15	96689665	96698691	9027	2	-0.00202274	0.0068988	0.999849	Exon (ENSMUST00000023099.7/67760, exon 8 of 16)	ENSMUST00000229141.1	4927	Slc38a2
2	10153571	10256529	102959	1	-0.115948	0.00375278	0.7329	Intron (ENSMUST00000026886.7/209378, intron 3 of 13)	ENSMUST00000026886.7	32328	Itih5		5	144855583	144859777	4195	1	-0.00222254	0.00716382	0.999849	Promoter	ENSMUST00000198524.1	0	Trrap
5	143890741	143895030	4290	2	-0.115015	0.00375651	0.7329	Intron (ENSMUST00000100487.5/15467, intron 7 of 14)	ENSMUST00000079624.11	12342	Ankrd61		20	159210307	159364502	154196	1	0.00192304	0.00731448	0.999849	Distal Intergenic	ENSMUST00000112493.7	-25485	Rps6ka3
11	83308238	83402644	94407	1	-0.0953913	0.0037862	0.7329	Intron (ENSMUST00000176944.7/71770, intron 4 of 5)	ENSMUST00000176523.1	14229	Ap2b1		4	53440413	53550200	109788	1	0.00156833	0.00732407	0.999849	Distal Intergenic	ENSMUST00000107646.8	-65173	Slc44a1
2	155059310	155074497	15188	2	-0.120608	0.00380934	0.7329	Intron (ENSMUST00000209837.1/ENSMUST00000209837.1, intron 1 of 3)	ENSMUST00000054607.15	-2875	Ahcy		9	110389251	110390475	1225	2	-0.00224189	0.00734694	0.999849	Intron (ENSMUST00000040021.11/104831, intron 2 of 24)	ENSMUST00000199254.1	-5373	Ptpn23
3	41751196	41756492	5297	1	-0.116537	0.00381213	0.7329	Distal Intergenic	ENSMUST00000195030.1	1343330	D3Ertd751e		14	31027478	31085044	57567	1	-0.00186151	0.0073774	0.999849	Promoter	ENSMUST00000135704.1	545	Pbrm1
9	120114850	120122195	7346	1	-0.092353	0.00384534	0.7329	Promoter	ENSMUST00000135514.1	-440	Slc25a38		7	48198070	48199288	1219	2	-0.00244155	0.0074225	0.999849	Distal Intergenic	ENSMUST00000094388.2	-33416	Mrgprb4
9	50776109	50779104	2996	1	-0.117809	0.0038554	0.7329	Intron (ENSMUST00000034561.10/102580, intron 3 of 14)	ENSMUST00000162442.1	3398	Alg9		4	138338528	138367992	29465	2	0.00192552	0.00743961	0.999849	Distal Intergenic	ENSMUST00000030535.3	-3497	Cda
9	66819284	66834648	15365	2	-0.129917	0.00387333	0.7329	Intron (ENSMUST00000169282.7/68318, intron 3 of 5)	ENSMUST00000057261.8	6094	Aph1c		19	26681010	26751934	70925	1	-0.00237507	0.00747028	0.999849	Intron (ENSMUST00000176769.8/67155, intron 19 of 32)	ENSMUST00000175935.7	4863	Smarca2
1	37998129	38052021	53893	1	-0.113808	0.00388011	0.7329	Intron (ENSMUST00000027252.7/226982, intron 4 of 23)	ENSMUST00000192548.5	21420	Eif5b		8	79120483	79193192	72710	1	0.00138191	0.00750475	0.999849	Intron (ENSMUST00000098614.8/622675, intron 8 of 14)	ENSMUST00000145827.7	19627	Zfp827
16	8409275	8425136	15862	2	-0.117394	0.00391112	0.7329	Distal Intergenic	ENSMUST00000023400.3	176632	Cldn26		6	113047415	113051037	3623	1	-0.00201644	0.00750793	0.999849	Intron (ENSMUST00000032398.14/14911, intron 3 of 9)	ENSMUST00000134657.2	4854	Thumpd3
13	51408639	51422797	14159	1	-0.110536	0.00393133	0.7329	Intron (ENSMUST00000021898.5/20418, intron 11 of 11)	ENSMUST00000087978.4	32171	S1pr3		8	43519762	43528106	8345	2	0.00192791	0.00757339	0.999849	Distal Intergenic	ENSMUST00000080135.4	85770	Adam26b
13	68620043	68999541	379499	2	-0.113761	0.00401839	0.7329	Intron (ENSMUST00000022013.7/210044, intron 2 of 24)	ENSMUST00000022013.7	18888	Adcy2		18	15389496	15400002	10507	2	0.0014948	0.00759478	0.999849	Distal Intergenic	ENSMUST00000238946.1	33974	Aqp4
16	32677931	32680084	2154	1	-0.117065	0.00415605	0.7329	Promoter	ENSMUST00000239161.1	89	Tnk2		11	95275323	95281894	6572	2	-0.00225002	0.00761936	0.999849	Intron (ENSMUST00000072621.11/217127, intron 7 of 13)	ENSMUST00000138671.1	-3887	Kat7
5	109554713	109558993	4281	2	-0.0924974	0.00415781	0.7329	Distal Intergenic	ENSMUST00000044579.11	-133588	Crlf2		14	99870632	100284679	414048	2	-0.00203089	0.00762374	0.999849	Distal Intergenic	ENSMUST00000228216.1	-247128	Klf12
9	90096983	90097889	907	2	-0.124852	0.00416065	0.7329	Intron (ENSMUST00000085248.11/21761, intron 3 of 12)	ENSMUST00000189420.1	-6854	Morf4l1		18	25479115	25754157	275043	2	-0.00185821	0.00763302	0.999849	Distal Intergenic	ENSMUST00000225477.1	-1237042	Celf4
6	145121781	145160968	39188	1	-0.11809	0.00417595	0.7329	Intron (ENSMUST00000135984.7/16970, intron 1 of 19)	ENSMUST00000143631.7	4971	Lrmp		14	27622428	28478535	856108	1	0.00195934	0.00764259	0.999849	Distal Intergenic	ENSMUST00000210135.1	-50453	Erc2
7	139935746	139939145	3400	1	-0.121518	0.00424937	0.7329	Intron (ENSMUST00000053445.15/76484, intron 27 of 30)	ENSMUST00000210154.1	-1275	Kndc1		20	74236081	74237925	1845	2	0.00262451	0.00764891	0.999849	Promoter	ENSMUST00000133288.1	-672	Flna
10	80301820	80318256	16437	1	-0.113331	0.00425455	0.7329	Intron (ENSMUST00000105359.7/23805, intron 4 of 14)	ENSMUST00000020349.6	1846	Apc2		4	136172394	136196057	23664	1	-0.00193508	0.00770054	0.999849	Distal Intergenic	ENSMUST00000061721.5	-13885	E2f2
8	126425329	126475065	49737	2	-0.105565	0.00426908	0.7329	Intron (ENSMUST00000170518.2/212728, intron 14 of 29)	ENSMUST00000170518.2	24453	Gm17296		18	76262492	76302642	40151	1	0.00173416	0.00770348	0.999849	Distal Intergenic	ENSMUST00000113930.2	190951	Smad2
1	132046437	132054177	7741	2	-0.118618	0.00428449	0.7329	Intron (ENSMUST00000126927.7/213006, intron 6 of 10)	ENSMUST00000162628.1	3018	Mfsd4		16	20688978	20689664	687	1	-0.0012805	0.00770672	0.999849	3' UTR	ENSMUST00000129958.1	-1504	Eif4g1
11	76062041	76092679	30639	2	-0.127818	0.00433826	0.7329	Intron (ENSMUST00000056601.10/68299, intron 11 of 21)	ENSMUST00000143163.7	-17818	Vps53		2	132804207	132810635	6429	2	-0.00242065	0.00777219	0.999849	Intron (ENSMUST00000152836.6/66926, intron 4 of 4)	ENSMUST00000152836.6	2976	Trmt6
4	151470176	151861650	391475	2	-0.115553	0.00434839	0.7329	Intron (ENSMUST00000169423.8/100072, intron 4 of 24)	ENSMUST00000155685.7	343194	Camta1		11	21695129	21749350	54222	1	0.00234109	0.00778011	0.999849	Intron (ENSMUST00000020568.9/216560, intron 9 of 17)	ENSMUST00000156624.1	8356	Wdpcp
5	52850143	52859166	9024	1	-0.101437	0.00436096	0.7329	Intron (ENSMUST00000031072.13/52206, intron 15 of 27)	ENSMUST00000142035.5	1082	Anapc4		20	105499772	105500639	868	1	-0.00184991	0.00780943	0.999849	Distal Intergenic	ENSMUST00000041758.4	110367	Cypt2
18	14655091	14670786	15696	2	-0.124444	0.00442943	0.7329	Intron (ENSMUST00000040964.12/268996, intron 2 of 9)	ENSMUST00000234737.1	-4242	Ss18		9	44932971	44965525	32555	2	-0.00132421	0.00782083	0.999849	3' UTR	ENSMUST00000145657.8	16358	Ube4a
4	139380659	139489530	108872	1	-0.117299	0.00446423	0.7329	Intron (ENSMUST00000179784.8/230866, intron 22 of 23)	ENSMUST00000165860.7	-6298	Ubr4		4	149350729	149351706	978	2	-0.00159651	0.00786189	0.999849	Intron (ENSMUST00000151896.7/ENSMUST00000151896.7, intron 2 of 3)	ENSMUST00000136732.1	-2631	Ube4b
17	5975586	6026290	50705	1	-0.123354	0.00449725	0.7329	Intron (ENSMUST00000115791.9/20975, intron 1 of 26)	ENSMUST00000142409.7	-13801	Synj2		20	98873726	98890384	16659	2	-0.00131099	0.00786802	0.999849	Intron (ENSMUST00000033560.8/94190, intron 5 of 24)	ENSMUST00000140598.1	146720	Ophn1
4	151059814	151129495	69682	2	-0.117081	0.00452404	0.7329	Intron (ENSMUST00000169423.8/100072, intron 11 of 24)	ENSMUST00000105668.7	7203	Camta1		4	58487100	58553898	66799	2	-0.00170936	0.00793385	0.999849	Distal Intergenic	ENSMUST00000147354.7	-40625	Lpar1
17	19660328	19709533	49206	1	0.115042	0.00452968	0.7329	Distal Intergenic	ENSMUST00000171741.2	-9022	Vmn2r102		7	62461871	62464510	2640	2	0.00187777	0.00800478	0.999849	Distal Intergenic	ENSMUST00000094339.2	-68355	Peg12
18	43963235	44022501	59267	1	0.0743932	0.00455892	0.7329	Distal Intergenic	ENSMUST00000069245.7	-23565	Spink5		11	94647732	94650531	2800	2	-0.00200826	0.00801687	0.999849	Intron (ENSMUST00000021239.6/98238, intron 6 of 6)	ENSMUST00000127158.1	8644	Eme1
4	139359247	139375927	16681	1	-0.0967933	0.00460807	0.7329	Intron (ENSMUST00000179784.8/230866, intron 5 of 23)	ENSMUST00000155700.1	-1136	Emc1		15	11986454	11995750	9297	2	-0.00203905	0.00804895	0.999849	Intron (ENSMUST00000022816.14/20024, intron 3 of 4)	ENSMUST00000134414.1	5392	Sub1
13	61000278	61005911	5634	2	0.113872	0.00462502	0.7329	Distal Intergenic	ENSMUST00000071526.5	10991	Ctsj		2	68947260	69050972	103713	1	-0.00201789	0.00806427	0.999849	Intron (ENSMUST00000028426.8/241447, intron 2 of 9)	ENSMUST00000155748.7	-6482	Cers6
15	12588515	12599056	10542	2	-0.126623	0.00463717	0.7329	Intron (ENSMUST00000189469.6/68070, intron 2 of 4)	ENSMUST00000189746.1	-32951	Pdzd2		3	67584746	67596208	11463	1	0.0018696	0.00808336	0.999849	Distal Intergenic	ENSMUST00000192776.1	55939	Mfsd1
14	99176571	99243080	66510	1	-0.0904497	0.00464129	0.7329	Intron (ENSMUST00000022650.8/52023, intron 13 of 17)	ENSMUST00000226935.1	13116	Pibf1		11	94291061	94297067	6007	2	-0.00224516	0.00809547	0.999849	Promoter	ENSMUST00000132623.8	0	Luc7l3
8	107388225	107403206	14982	2	-0.11213	0.0047383	0.7329	Distal Intergenic	ENSMUST00000003947.8	-5219	Nqo1		1	72307427	72394952	87526	1	-0.00221849	0.00814853	0.999849	Intron (ENSMUST00000027379.9/22596, intron 14 of 20)	ENSMUST00000027379.9	42250	Xrcc5
17	25210685	25213378	2694	1	-0.113024	0.00474194	0.7329	Intron (ENSMUST00000039734.11/74154, intron 8 of 14)	ENSMUST00000162838.1	1880	Unkl		14	34273489	34309465	35977	2	-0.00228685	0.00822406	0.999849	Intron (ENSMUST00000111917.2/75698, intron 2 of 10)	ENSMUST00000228132.1	5092	Fam35a
17	26676412	26697951	21540	1	-0.118173	0.00476963	0.7329	Intron (ENSMUST00000236346.1/11974, intron 2 of 3)	ENSMUST00000167352.1	9907	Atp6v0e		20	116448944	116478783	29840	1	-0.00220355	0.00822635	0.999849	Distal Intergenic	ENSMUST00000101269.1	-713976	Cpxcr1
16	32332257	32353063	20807	1	-0.109705	0.00477246	0.7329	Distal Intergenic	ENSMUST00000232016.1	-7041	Ubxn7		8	85291345	85299463	8119	2	-0.00167503	0.008236	0.999849	Intron (ENSMUST00000034131.9/65114, intron 13 of 16)	ENSMUST00000211154.1	31407	Vps35
16	14906665	14981371	74707	1	0.0960309	0.00479307	0.7329	Distal Intergenic	ENSMUST00000229121.1	281745	Efcab1		2	167298444	167349183	50740	2	0.00211319	0.00828628	0.999849	Distal Intergenic	ENSMUST00000109221.8	-11879	B4galt5
11	58888153	58904225	16073	2	-0.109725	0.00482475	0.7329	Intron (ENSMUST00000102703.1/22698, intron 3 of 4)	ENSMUST00000102703.1	8205	Zfp39		20	65047644	65049014	1371	1	0.00247713	0.00829371	0.999849	Distal Intergenic	ENSMUST00000033524.2	33871	Ctag2
12	34373827	34437307	63481	2	-0.134135	0.00486595	0.7329	Exon (ENSMUST00000209902.1/79221, exon 10 of 25)	ENSMUST00000211107.1	47534	Hdac9		16	29616625	29618707	2083	1	-0.0021286	0.00832984	0.999849	Intron (ENSMUST00000160597.7/74143, intron 20 of 28)	ENSMUST00000160101.1	2401	Opa1
6	91492273	91515795	23523	2	-0.114453	0.00487208	0.7329	Exon (ENSMUST00000032182.4/22591, exon 5 of 16)	ENSMUST00000150279.2	10308	Xpc		4	125066702	125071301	4600	1	-0.00182975	0.00836855	0.999849	Intron (ENSMUST00000052183.6/76793, intron 2 of 3)	ENSMUST00000145733.1	1663	Snip1
2	31033091	31055444	22354	2	-0.127387	0.0049229	0.7329	Intron (ENSMUST00000073879.11/14269, intron 7 of 13)	ENSMUST00000128431.2	-3015	Fnbp1		6	30374823	30382668	7846	2	-0.001695	0.00839477	0.999849	Intron (ENSMUST00000080812.13/232679, intron 4 of 9)	ENSMUST00000126945.7	1281	Zc3hc1
10	76282571	76292424	9854	2	-0.111664	0.00494629	0.7329	Intron (ENSMUST00000160048.7/64451, intron 6 of 36)	ENSMUST00000160442.1	-13803	Dip2a		2	180500227	180544219	43993	1	0.00245107	0.00842075	0.999849	Intron (ENSMUST00000029084.8/18216, intron 1 of 3)	ENSMUST00000170448.1	30909	Ntsr1
10	84370905	84440597	69693	2	-0.121212	0.00495543	0.7329	Intron (ENSMUST00000020220.14/77976, intron 1 of 6)	ENSMUST00000020220.14	7922	Nuak1		2	167451155	167476999	25845	1	-0.00210973	0.00842088	0.999849	Intron (ENSMUST00000047815.12/77031, intron 10 of 16)	ENSMUST00000148454.1	9487	Slc9a8
9	109969017	110003289	34273	1	-0.108342	0.00496575	0.7329	Intron (ENSMUST00000035055.14/17758, intron 2 of 18)	ENSMUST00000197289.1	12911	Map4		16	39984595	40657886	673292	1	-0.00180366	0.0084496	0.999849	Intron (ENSMUST00000189229.6/268890, intron 1 of 2)	ENSMUST00000189829.1	674929	Lsamp
7	4708978	4710992	2015	1	-0.121519	0.00502466	0.7329	Promoter	ENSMUST00000123637.1	574	Brsk1		1	23370268	23397541	27274	2	0.00240973	0.00849565	0.999849	Distal Intergenic	ENSMUST00000188677.1	-13099	Ogfrl1
5	100684581	100719705	35125	2	0.0983885	0.00503279	0.7329	Intron (ENSMUST00000045617.14/15442, intron 4 of 11)	ENSMUST00000112908.1	21396	Hpse		20	67919864	67921450	1587	2	-0.00175182	0.00850132	0.999849	Distal Intergenic	ENSMUST00000026325.1	88256	4933436I01Rik
10	23797200	23805911	8712	1	-0.115717	0.00505035	0.7329	Intron (ENSMUST00000119597.7/76306, intron 2 of 13)	ENSMUST00000133289.1	3582	Slc18b1		2	172248492	172251114	2623	1	-0.00156966	0.00856983	0.999849	Distal Intergenic	ENSMUST00000038532.1	-38333	Mc3r
4	118829485	118830438	954	2	-0.105168	0.00506564	0.7329	Intron (ENSMUST00000214477.1/ENSMUST00000214477.1, intron 1 of 1)	ENSMUST00000076019.3	-4396	Olfr1333		5	8733288	8737656	4369	1	0.00177782	0.00857219	0.999849	Distal Intergenic	ENSMUST00000138138.1	16940	Abcb1a
1	80264923	80340480	75558	2	-0.0984683	0.00510586	0.7329	Distal Intergenic	ENSMUST00000163119.7	-24691	Cul3		7	57178382	57386871	208490	2	-0.00207876	0.0086407	0.999849	Intron (ENSMUST00000068911.12/14407, intron 3 of 9)	ENSMUST00000068394.6	400654	Gabrg3
13	21189855	21192475	2621	1	-0.115884	0.00510639	0.7329	Intron (ENSMUST00000222544.1/19720, intron 4 of 8)	ENSMUST00000139287.3	-3731	Trim27		3	20314473	20367177	52705	2	-0.00168537	0.0086626	0.999849	Distal Intergenic	ENSMUST00000068316.7	-771976	Agtr1b
5	121133840	121143635	9796	2	-0.112371	0.00511914	0.7329	Intron (ENSMUST00000100770.8/19247, intron 6 of 15)	ENSMUST00000148871.1	-14545	Ptpn11		6	118614026	118627946	13921	2	-0.00198242	0.00868441	0.999849	Intron (ENSMUST00000186889.6/12288, intron 22 of 46)	ENSMUST00000187849.1	-41956	Cacna1c
8	71348778	71360709	11932	1	-0.11914	0.00512926	0.7329	Exon (ENSMUST00000212935.1/17925, exon 29 of 40)	ENSMUST00000212412.1	5236	Myo9b		4	149627130	149632173	5044	1	-0.00251215	0.00868939	0.999849	Intron (ENSMUST00000105691.7/65945, intron 2 of 17)	ENSMUST00000151895.1	-10479	Clstn1
14	69029238	69041804	12567	1	0.0981192	0.00515919	0.7329	Distal Intergenic	ENSMUST00000014957.9	-145862	Stc1		15	39144959	39146856	1898	1	-0.00219106	0.00876229	0.999849	Distal Intergenic	ENSMUST00000227219.1	8804	Dcaf13
17	46941104	46945369	4266	2	-0.112593	0.0051707	0.7329	3' UTR	ENSMUST00000223860.1	-14181	Ubr2		4	28813131	28947047	133917	1	-0.00186511	0.00880275	0.999849	Distal Intergenic	ENSMUST00000080934.10	-214804	Epha7
9	87204015	87209910	5896	2	-0.101545	0.00521127	0.7329	Intron (ENSMUST00000093802.5/382090, intron 22 of 26)	ENSMUST00000139301.1	4858	Cep162		7	100022099	100034726	12628	1	0.00195242	0.00881214	0.999849	Distal Intergenic	ENSMUST00000144808.1	31578	Chrdl2
10	85008716	85018337	9622	1	-0.124035	0.00521665	0.7329	Intron (ENSMUST00000038523.14/237422, intron 7 of 9)	ENSMUST00000214820.1	-23787	Ric8b		3	63241537	63327826	86290	1	0.00209522	0.00885564	0.999849	Distal Intergenic	ENSMUST00000194324.5	-203144	Mme
4	129168323	129178308	9986	2	-0.103226	0.00522948	0.7329	Intron (ENSMUST00000106061.8/74648, intron 5 of 6)	ENSMUST00000122942.1	17111	S100pbp		17	39036695	39040227	3533	1	0.00133849	0.00891347	0.999849	Distal Intergenic	ENSMUST00000232955.1	-88359	Esp24
3	79062516	79144977	82462	2	0.103481	0.00523911	0.7329	Distal Intergenic	ENSMUST00000118100.7	798279	Rapgef2		7	106677534	106678485	952	2	-0.00182678	0.00891686	0.999849	Distal Intergenic	ENSMUST00000057817.2	141843	Olfr693
4	120971890	120975708	3819	2	-0.0837027	0.00524841	0.7329	Intron (ENSMUST00000043200.7/69780, intron 4 of 9)	ENSMUST00000151615.1	-2891	Smap2		7	17713238	17761132	47895	1	0.00176681	0.00893686	0.999849	Distal Intergenic	ENSMUST00000081907.7	-20132	Ceacam5
3	53515956	53523020	7065	2	-0.124781	0.00526078	0.7329	Intron (ENSMUST00000091137.5/242022, intron 21 of 23)	ENSMUST00000199543.1	2036	Frem2		2	158768093	158786637	18545	1	-0.00240437	0.00897421	0.999849	Intron (ENSMUST00000052927.10/228852, intron 11 of 11)	ENSMUST00000029183.2	-8214	Fam83d
13	12412206	12413742	1537	1	-0.124154	0.00528061	0.7329	Intron (ENSMUST00000059270.9/217995, intron 14 of 44)	ENSMUST00000221746.1	-2471	Heatr1		9	83109948	83146685	36738	2	0.00220977	0.00897757	0.999849	Distal Intergenic	ENSMUST00000162246.8	-61887	Hmgn3
15	22713868	22714830	963	2	0.104849	0.0053048	0.7329	Intron (ENSMUST00000163361.7/320865, intron 1 of 6)	ENSMUST00000022493.6	-138636	Hnrnpa1		4	134537892	134552166	14275	2	-0.00245108	0.00899021	0.999849	Intron (ENSMUST00000060435.6/74777, intron 3 of 11)	ENSMUST00000060435.6	4899	Sepn1
4	116877376	116989264	111889	1	-0.0945967	0.00531528	0.7329	Distal Intergenic	ENSMUST00000044823.3	-21862	Zswim5		1	89927956	89931179	3224	2	-0.00122499	0.00904041	0.999849	Intron (ENSMUST00000238685.1/208372, intron 3 of 4)	ENSMUST00000036954.8	-29300	Gbx2
9	74953072	74953990	919	1	-0.0919657	0.00534367	0.7329	Intron (ENSMUST00000215370.1/235493, intron 2 of 12)	ENSMUST00000216125.1	3071	Fam214a		2	35145096	35147671	2576	1	-0.00204923	0.00910492	0.999849	Intron (ENSMUST00000156933.7/26920, intron 18 of 42)	ENSMUST00000201787.1	1575	Cntrl
9	14555673	14559051	3379	2	-0.123101	0.00534915	0.7329	Intron (ENSMUST00000013220.7/75723, intron 8 of 12)	ENSMUST00000161171.1	1907	Amotl1		10	89035091	89344645	309555	2	0.00199404	0.00914314	0.999849	Intron (ENSMUST00000182419.7/320091, intron 1 of 10)	ENSMUST00000182419.7	3602	Ano4
2	82053222	82259879	206658	1	0.11744	0.00539956	0.7329	Distal Intergenic	ENSMUST00000047527.7	-682148	Zfp804a		1	107271201	107278371	7171	2	0.00199492	0.00917932	0.999849	Distal Intergenic	ENSMUST00000027565.4	-39754	Serpinb3c
2	150407977	150411337	3361	2	-0.100554	0.00541717	0.7329	Distal Intergenic	ENSMUST00000185796.1	4601	Zfp442		16	44240180	44269532	29353	2	-0.0020511	0.00918568	0.999849	Intron (ENSMUST00000127567.7/320007, intron 9 of 14)	ENSMUST00000127567.7	12291	Sidt1
7	45028255	45034394	6140	2	-0.11564	0.00542894	0.7329	Promoter	ENSMUST00000210410.1	0	Prr12		14	26693274	26891703	198430	1	0.00182103	0.0091941	0.999849	Intron (ENSMUST00000022433.11/110083, intron 17 of 73)	ENSMUST00000022433.11	36384	Dnah12
9	62270729	62282208	11480	2	-0.114145	0.00554176	0.7329	Exon (ENSMUST00000216565.1/ENSMUST00000216565.1, exon 3 of 8)	ENSMUST00000056949.4	-27780	Spesp1		19	27768141	27836846	68706	2	0.0019648	0.00920365	0.999849	Distal Intergenic	ENSMUST00000172498.7	175107	Rfx3
16	23449417	23520815	71399	2	-0.118867	0.00557581	0.7329	Intron (ENSMUST00000211460.1/ENSMUST00000211460.1, intron 4 of 4)	ENSMUST00000089883.6	-25802	Masp1		3	87906321	87916132	9812	1	-0.0016836	0.00921396	0.999849	Distal Intergenic	ENSMUST00000005017.14	-7967	Hdgf
11	119913441	119917008	3568	1	-0.0958504	0.00559956	0.7329	3' UTR	ENSMUST00000132197.7	-24394	Chmp6		16	19565940	19566881	942	2	0.00169273	0.00927377	0.999849	Distal Intergenic	ENSMUST00000090062.1	-6768	Olfr169
2	172345565	172355749	10185	1	-0.120158	0.00563181	0.7329	Distal Intergenic	ENSMUST00000028995.4	-33856	Fam210b		5	64826809	64829550	2742	1	0.00163769	0.00931612	0.999849	Distal Intergenic	ENSMUST00000198946.1	43977	Klf3
5	143464613	143475342	10730	1	-0.11706	0.00563246	0.7329	Intron (ENSMUST00000045593.11/231871, intron 2 of 14)	ENSMUST00000174273.2	6431	Daglb		15	102326410	102331307	4898	1	-0.00214895	0.00932146	0.999849	Intron (ENSMUST00000166658.7/56612, intron 5 of 5)	ENSMUST00000165717.3	2430	Pfdn5
18	40523099	40531179	8081	1	0.106429	0.00566885	0.7329	Distal Intergenic	ENSMUST00000236525.1	540122	Kctd16		4	128477154	128501177	24024	1	-0.00193745	0.00940217	0.999849	Intron (ENSMUST00000184063.2/329942, intron 44 of 70)	ENSMUST00000148247.1	27395	Csmd2
8	84934924	84937344	2421	2	-0.112957	0.00568146	0.7329	Intron (ENSMUST00000109741.8/56527, intron 3 of 25)	ENSMUST00000128356.1	3946	Mast1		5	41625733	41627502	1770	2	0.00158866	0.0094601	0.999849	Distal Intergenic	ENSMUST00000200702.1	54432	Rab28
9	19641224	19648048	6825	1	0.0938732	0.00568412	0.7329	Distal Intergenic	ENSMUST00000079042.6	35545	Zfp317		18	25479115	25754157	275043	2	0.00140869	0.00951185	0.999849	Distal Intergenic	ENSMUST00000225477.1	-676797	Celf4
1	176998009	177020437	22429	1	-0.1222	0.00569804	0.7329	Intron (ENSMUST00000019843.14/23797, intron 11 of 12)	ENSMUST00000139589.1	36022	Sdccag8		7	28742008	28745756	3749	1	-0.00157165	0.00955087	0.999849	3' UTR	ENSMUST00000207897.1	4138	Sars2
2	52675727	52676143	417	2	-0.111848	0.00576668	0.7329	Intron (ENSMUST00000178799.7/12298, intron 2 of 13)	ENSMUST00000148837.1	16397	Cacnb4		6	111495744	111502284	6541	1	0.00141008	0.0096093	0.999849	Distal Intergenic	ENSMUST00000174310.1	99437	Grm7
2	150310937	150362733	51797	2	-0.086554	0.00581486	0.7329	Intron (ENSMUST00000133235.2/ENSMUST00000133235.2, intron 2 of 3)	ENSMUST00000124945.7	14747	3300002I08Rik		5	134099711	134144343	44633	1	0.00209261	0.00966939	0.999849	Distal Intergenic	ENSMUST00000016088.8	-431155	Gatsl2
6	8579705	8591630	11926	1	-0.118656	0.0058186	0.7329	Intron (ENSMUST00000162564.6/170772, intron 6 of 10)	ENSMUST00000162206.1	-8169	Glcci1		4	65380803	66404483	1023681	2	0.00210359	0.00968029	0.999849	Intron (ENSMUST00000084496.2/56079, intron 1 of 21)	ENSMUST00000084496.2	127399	Astn2
13	4590757	4609174	18418	2	0.112575	0.00585092	0.7329	Distal Intergenic	ENSMUST00000110691.9	-348300	Akr1e1		1	65311257	65389244	77988	1	0.00166864	0.00970455	0.999849	Distal Intergenic	ENSMUST00000027083.6	116753	Pth2r
9	18292125	18317442	25318	1	0.0930955	0.00587834	0.7329	Distal Intergenic	ENSMUST00000001825.8	-389288	Chordc1		16	14183573	14190520	6948	1	0.00197726	0.00972682	0.999849	Intron (ENSMUST00000090287.4/17880, intron 24 of 40)	ENSMUST00000149232.1	33523	Nde1
13	81791977	81793668	1692	1	0.0941788	0.00589704	0.7329	Distal Intergenic	ENSMUST00000224168.1	109628	Cetn3		9	24625196	24625824	629	1	0.00183934	0.0097516	0.999849	Intron (ENSMUST00000133010.3/320752, intron 16 of 21)	ENSMUST00000053956.7	-34959	Cypt4
14	120019585	120042435	22851	2	-0.112597	0.00591944	0.7329	Distal Intergenic	ENSMUST00000058213.5	68121	Oxgr1		20	119927225	119930009	2785	1	0.00188027	0.00977336	0.999849	Distal Intergenic	ENSMUST00000113366.1	162594	Pabpc5
11	105901983	105916038	14056	1	-0.111404	0.00595251	0.7329	Intron (ENSMUST00000100330.9/77097, intron 18 of 25)	ENSMUST00000147975.1	3083	Tanc2		8	79639618	79677724	38107	1	0.00179479	0.00986354	0.999849	Distal Intergenic	ENSMUST00000173078.7	-47715	Otud4
8	111157898	111259216	101319	2	-0.111135	0.0059694	0.7329	Intron (ENSMUST00000038739.4/234736, intron 10 of 12)	ENSMUST00000003404.8	-18254	Glg1		2	155847947	155930018	82072	2	-0.00141605	0.00989038	0.999849	Intron (ENSMUST00000136933.7/56046, intron 2 of 9)	ENSMUST00000152766.7	8458	Uqcc1
16	37916496	38007530	91035	1	-0.105454	0.00597008	0.7329	Intron (ENSMUST00000061274.8/239845, intron 1 of 9)	ENSMUST00000061274.8	19720	Gpr156		20	81419575	81458121	38547	2	-0.00191648	0.00989786	0.999849	Distal Intergenic	ENSMUST00000080083.2	-263503	4930595M18Rik
5	70751775	70842204	90430	2	-0.106226	0.00597548	0.7329	Distal Intergenic	ENSMUST00000199705.1	144684	Gabrg1		16	66662190	67620908	958719	2	0.0021374	0.00997393	0.999849	Distal Intergenic	ENSMUST00000120898.7	-659529	Cadm2
9	31161840	31167877	6038	2	-0.100295	0.0060412	0.7329	Promoter	ENSMUST00000217516.1	-862	Aplp2		15	81466296	81476369	10074	1	-0.00201697	0.010009	0.999849	Intron (ENSMUST00000163754.8/321003, intron 7 of 9)	ENSMUST00000023036.6	-22191	Rbx1
6	5483351	5496309	12959	2	0.102282	0.00604961	0.7329	Distal Intergenic	ENSMUST00000019721.6	-49213	Pdk4		2	170731807	170879769	147963	1	0.00213919	0.0100826	0.999849	Distal Intergenic	ENSMUST00000029075.4	-53292	Dok5
13	61352461	61358183	5723	2	0.11722	0.00611178	0.7329	Distal Intergenic	ENSMUST00000224773.1	19644	Cts7		3	66053558	66296837	243280	2	0.00204405	0.0102107	0.999849	Distal Intergenic	ENSMUST00000029419.7	-58748	Veph1
6	146357700	146396986	39287	2	-0.123123	0.00613197	0.7329	Intron (ENSMUST00000079573.12/16439, intron 21 of 55)	ENSMUST00000131890.5	40019	Itpr2		2	18170251	18186857	16607	1	-0.00238339	0.0102201	0.999849	Intron (ENSMUST00000028076.14/17354, intron 9 of 22)	ENSMUST00000149786.1	-18173	Mllt10
2	29914394	29919195	4802	1	-0.10231	0.00613223	0.7329	Intron (ENSMUST00000113767.7/18286, intron 13 of 15)	ENSMUST00000152503.1	4871	Odf2		14	50765845	50772306	6462	2	-0.00184753	0.0102876	0.999849	Intron (ENSMUST00000006451.7/219022, intron 8 of 9)	ENSMUST00000227751.1	4533	Ttc5
7	47980837	47982095	1259	2	0.104479	0.00613739	0.7329	Distal Intergenic	ENSMUST00000087092.3	3087	Mrgpra4		20	106472665	106485401	12737	2	0.00219752	0.0103129	0.999849	Distal Intergenic	ENSMUST00000140707.1	-41904	Fndc3c1
20	137570608	138846946	1276339	1	0.0459774	0.00614098	0.7329	Distal Intergenic	ENSMUST00000113063.7	-63653	Il1rapl2		12	76937274	76962201	24928	2	0.00190218	0.0103867	0.999849	Intron (ENSMUST00000219581.1/ENSMUST00000219581.1, intron 1 of 3)	ENSMUST00000082136.6	-23629	Max
12	83795439	83842343	46905	2	-0.0864934	0.00625742	0.7329	3' UTR	ENSMUST00000021647.13	38047	Numb		3	13471655	13777103	305449	1	-0.00125842	0.0104714	0.999849	Distal Intergenic	ENSMUST00000191806.2	-520018	Ralyl
13	85215495	85289130	73636	2	0.0941254	0.00629338	0.7329	Distal Intergenic	ENSMUST00000223598.1	-80519	Rasa1		19	11965941	11994112	28172	1	-0.00180535	0.0105492	0.999849	Intron (ENSMUST00000025590.10/76303, intron 9 of 13)	ENSMUST00000025590.10	19890	Osbp
15	64094234	64102542	8309	2	-0.120347	0.00636439	0.7329	Intron (ENSMUST00000177371.7/13196, intron 23 of 27)	ENSMUST00000176909.1	-4663	Asap1		16	46458852	46498525	39674	2	0.00131152	0.0106879	0.999849	Distal Intergenic	ENSMUST00000133935.1	-569602	Pvrl3
17	15475719	15478589	2871	2	-0.0797257	0.00636439	0.7329	Distal Intergenic	ENSMUST00000231696.1	4522	Psmb1		3	61361638	61368430	6793	1	0.00225224	0.0107685	0.999849	Distal Intergenic	ENSMUST00000049064.3	259835	Rap2b
2	148872848	148875692	2845	2	0.112284	0.00637218	0.7329	Distal Intergenic	ENSMUST00000144845.1	-219893	Cst3		5	5736317	5749326	13010	2	0.00190542	0.0107701	0.999849	Distal Intergenic	ENSMUST00000015796.8	-12814	Steap1
2	7394076	7509563	115488	2	-0.12497	0.00637648	0.7329	Distal Intergenic	ENSMUST00000182037.1	-169250	Celf2		4	124769328	124782467	13140	1	-0.00172024	0.010788	0.999849	Intron (ENSMUST00000094782.9/16330, intron 9 of 23)	ENSMUST00000142652.1	12197	Inpp5b
7	63098692	63212513	113822	2	-0.122485	0.00642007	0.7329	Distal Intergenic	ENSMUST00000032738.6	210522	Chrna7		2	158465895	158473405	7511	1	-0.00195238	0.0108679	0.999849	Intron (ENSMUST00000109486.8/228850, intron 22 of 29)	ENSMUST00000150420.1	2919	Ralgapb
12	31334721	31341538	6818	2	-0.0951032	0.00643287	0.7329	Intron (ENSMUST00000110857.4/13382, intron 8 of 13)	ENSMUST00000218624.1	3413	Dld		8	13294454	13304085	9632	1	-0.00117811	0.0108968	0.999849	Exon (ENSMUST00000210063.1/234076, exon 5 of 5)	ENSMUST00000210402.1	1944	Tmco3
7	25916766	25917430	665	1	0.0931899	0.00646076	0.7329	Exon (ENSMUST00000072438.12/13088, exon 4 of 9)	ENSMUST00000144140.1	-2521	Cyp2b10		15	35834215	35843534	9320	1	-0.00223915	0.0110332	0.999849	Intron (ENSMUST00000048646.8/666173, intron 39 of 61)	ENSMUST00000227567.1	-38571	Vps13b
9	53098635	53248053	149419	2	-0.0696985	0.00650364	0.7329	Intron (ENSMUST00000065630.7/77591, intron 13 of 17)	ENSMUST00000065630.7	45687	Ddx10		16	10212806	10251478	38673	1	0.00177497	0.0110412	0.999849	Intron (ENSMUST00000044005.13/75329, intron 6 of 10)	ENSMUST00000230872.1	9387	Atf7ip2
17	36255673	36256350	678	2	-0.0761504	0.00653881	0.7329	Distal Intergenic	ENSMUST00000173122.1	21478	Rpp21		5	83278145	83355195	77051	2	0.0012378	0.0110955	0.999849	Distal Intergenic	ENSMUST00000053543.10	-440302	Tecrl
5	43233170	43289723	56554	1	0.0585463	0.00656948	0.7329	Distal Intergenic	ENSMUST00000166713.8	-139610	Cpeb2		7	109469711	109475134	5424	2	-0.002157	0.011166	0.999849	Intron (ENSMUST00000106739.7/330627, intron 7 of 19)	ENSMUST00000137704.1	-3597	Trim66
6	8659002	8737097	78096	2	-0.0757399	0.00662513	0.7329	Intron (ENSMUST00000156695.7/15893, intron 4 of 10)	ENSMUST00000126430.1	-3515	Ica1		6	113397758	113414562	16805	1	-0.00182246	0.011186	0.999849	Promoter	ENSMUST00000203925.1	-801	Ttll3
1	4808237	4841093	32857	1	-0.091945	0.00662532	0.7329	Intron (ENSMUST00000134384.7/18777, intron 2 of 9)	ENSMUST00000131119.1	2533	Lypla1		1	63748021	63750276	2256	1	-0.0020392	0.0111961	0.999849	Intron (ENSMUST00000027103.6/75619, intron 7 of 11)	ENSMUST00000123945.1	-4179	Fastkd2
10	130111841	130112788	948	2	0.0833181	0.00662935	0.7329	Distal Intergenic	ENSMUST00000081469.1	4116	Olfr823		7	121658782	121666815	8034	2	-0.00193542	0.0112617	0.999849	Intron (ENSMUST00000046929.6/76179, intron 14 of 15)	ENSMUST00000205473.1	14233	Usp31
1	36424506	36428366	3861	2	-0.113793	0.00663199	0.7329	Intron (ENSMUST00000192969.5/214895, intron 2 of 5)	ENSMUST00000152088.1	-3220	Lman2l		12	58966615	58971271	4657	2	-0.00197953	0.01127	0.999849	Distal Intergenic	ENSMUST00000154399.1	170486	Sec23a
13	21010633	21036617	25985	1	0.0965681	0.00663686	0.7329	Intron (ENSMUST00000021757.4/27052, intron 11 of 20)	ENSMUST00000222135.1	-73391	Aoah		5	11918043	11922821	4779	1	-0.00181111	0.0113164	0.999849	Distal Intergenic	ENSMUST00000168329.6	218979	4933402N22Rik
12	36314139	36318452	4314	1	-0.106332	0.00666728	0.7329	Intron (ENSMUST00000220656.1/ENSMUST00000220656.1, intron 3 of 3)	ENSMUST00000041407.6	-26040	Sostdc1		7	98440416	98477479	37064	1	0.00202615	0.0113218	0.999849	Intron (ENSMUST00000206249.1/ENSMUST00000206249.1, intron 3 of 4)	ENSMUST00000206435.1	-30144	Gucy2d
14	34694337	34746217	51881	1	-0.101554	0.0066987	0.7329	Intron (ENSMUST00000048263.13/218914, intron 4 of 18)	ENSMUST00000111895.7	7058	Wapal		5	28456815	28467256	10442	2	0.00223571	0.0113472	0.999849	Intron (ENSMUST00000180878.7/654796, intron 2 of 6)	ENSMUST00000002708.4	-187266	Shh
17	79849319	79896051	46733	2	-0.114013	0.00670832	0.7329	Intron (ENSMUST00000068282.6/56298, intron 1 of 12)	ENSMUST00000222193.1	15015	Atl2		20	89930098	89932852	2755	2	-0.00207513	0.0114384	0.999849	Distal Intergenic	ENSMUST00000088146.2	89277	4930415L06Rik
17	40293758	40319207	25450	2	0.115635	0.00673607	0.7329	Distal Intergenic	ENSMUST00000026498.4	-14253	Crisp1		14	16509065	16819156	310092	2	0.00208212	0.0114493	0.999849	Distal Intergenic	ENSMUST00000223976.1	-6489	Rarb
9	21337828	21355025	17198	1	-0.0791606	0.00674924	0.7329	Intron (ENSMUST00000217461.1/68682, intron 1 of 21)	ENSMUST00000034697.7	-7658	Slc44a2		10	43525159	43525843	685	2	-0.00219476	0.011487	0.999849	Intron (ENSMUST00000216546.1/ENSMUST00000216546.1, intron 1 of 1)	ENSMUST00000152926.1	-3726	1700021F05Rik
7	97957821	98048611	90791	1	0.093596	0.00677681	0.7329	Intron (ENSMUST00000041860.12/233537, intron 1 of 17)	ENSMUST00000170049.1	-2909	Gdpd4		7	62461871	62464510	2640	2	0.00233287	0.0115492	0.999849	Distal Intergenic	ENSMUST00000094339.2	-171532	Peg12
8	75448983	75984503	535521	1	-0.103016	0.00682823	0.7329	Intron (ENSMUST00000034033.14/71831, intron 12 of 12)	ENSMUST00000121983.1	488560	1700007B14Rik		10	125227487	125308816	81330	2	0.00248161	0.0116364	0.999849	Distal Intergenic	ENSMUST00000105257.3	173446	Slc16a7
3	148815856	148822979	7124	2	0.103052	0.00686427	0.7329	Distal Intergenic	ENSMUST00000168352.1	629287	Lphn2		1	63143604	63147723	4120	2	-0.00228116	0.0116625	0.999849	Exon (ENSMUST00000186569.1/ENSMUST00000186569.1, exon 1 of 1)	ENSMUST00000187835.1	-3080	Ndufs1
9	40300030	40306995	6966	2	-0.0818283	0.00689174	0.7329	Exon (ENSMUST00000137454.7/235283, exon 2 of 12)	ENSMUST00000155265.1	-1021	Gramd1b		4	43519668	43523765	4098	2	-0.00121262	0.0116969	0.999849	Exon (ENSMUST00000030187.13/21894, exon 47 of 57)	ENSMUST00000150592.1	-11691	Tpm2
5	117841850	117958840	116991	1	-0.10703	0.00691431	0.7329	Intron (ENSMUST00000180430.1/333050, intron 10 of 20)	ENSMUST00000142742.8	-148739	Nos1		20	157162075	157415286	253212	2	0.0017957	0.011699	0.999849	Distal Intergenic	ENSMUST00000079945.10	436022	Phex
7	63098692	63212513	113822	2	0.067581	0.00692818	0.7329	Distal Intergenic	ENSMUST00000032738.6	240527	Chrna7		3	88693441	88708908	15468	1	-0.00129024	0.0117054	0.999849	Promoter	ENSMUST00000197300.4	0	2810403A07Rik
4	115242084	115254557	12474	1	-0.0803936	0.00695409	0.7329	Distal Intergenic	ENSMUST00000118278.1	14934	Cyp4a29		6	102163304	102573101	409798	2	0.00161949	0.0117601	0.999849	Distal Intergenic	ENSMUST00000203619.2	-21098	Cntn3
14	121579952	121584726	4775	2	-0.107559	0.00696009	0.7329	Intron (ENSMUST00000212376.2/105445, intron 46 of 54)	ENSMUST00000212719.1	23470	Dock9		3	58845981	58885340	39360	2	0.00120752	0.0117613	0.999849	Distal Intergenic	ENSMUST00000051408.7	-19680	Clrn1
1	18115204	18137051	21848	2	0.0764582	0.00697866	0.7329	Intron (ENSMUST00000130669.1/78081, intron 6 of 6)	ENSMUST00000115340.7	16636	Crisp4		12	91586625	91589639	3015	2	-0.00195594	0.0117749	0.999849	Intron (ENSMUST00000021345.13/83602, intron 2 of 8)	ENSMUST00000163693.1	11712	Gtf2a1
4	125040958	125042920	1963	1	-0.0839229	0.00700726	0.7329	Intron (ENSMUST00000030684.7/230737, intron 4 of 15)	ENSMUST00000125078.1	-2159	Gnl2		14	18574041	18888297	314257	2	0.00199796	0.0117893	0.999849	Intron (ENSMUST00000176555.7/218793, intron 1 of 3)	ENSMUST00000175643.7	8117	Ube2e2
17	17703747	17735156	31410	1	0.0859463	0.00706879	0.7329	Intron (ENSMUST00000169805.2/626942, intron 3 of 5)	ENSMUST00000232113.1	18944	Vmn2r90		9	73114596	73122382	7787	1	-0.00191657	0.0119276	0.999849	Intron (ENSMUST00000169399.7/225215, intron 4 of 5)	ENSMUST00000165177.1	4651	Rsl24d1
3	35975796	35989932	14137	2	-0.0901218	0.00709838	0.7329	Intron (ENSMUST00000199113.4/72039, intron 4 of 18)	ENSMUST00000200163.1	-2169	Mccc1		14	108908800	108914158	5359	2	0.00204559	0.0119369	0.999849	Distal Intergenic	ENSMUST00000100322.3	439300	Slitrk1
3	79062516	79144977	82462	2	0.0907756	0.00714295	0.7329	Distal Intergenic	ENSMUST00000118100.7	617871	Rapgef2		8	4763468	4779567	16100	2	0.00198723	0.011945	0.999849	Distal Intergenic	ENSMUST00000208381.1	-52405	Shcbp1
13	54651441	54655546	4106	1	-0.0690665	0.00715351	0.7329	Exon (ENSMUST00000126071.8/76577, exon 10 of 11)	ENSMUST00000141915.1	4662	Faf2		5	29765190	29766687	1498	1	0.00172869	0.0120007	0.999849	Distal Intergenic	ENSMUST00000139126.1	80526	Dnajb6
1	23761753	23815740	53988	1	0.0972177	0.00716092	0.7329	Distal Intergenic	ENSMUST00000144602.1	-37924	B3gat2		13	54214007	54236180	22174	1	-0.00226762	0.0120247	0.999849	3' UTR	ENSMUST00000211742.1	20939	Hrh2
11	85027161	85040038	12878	2	-0.117879	0.00716113	0.7329	Intron (ENSMUST00000108075.8/237898, intron 15 of 33)	ENSMUST00000174602.1	1557	Usp32		18	31635179	31647108	11930	1	-0.00210563	0.0120399	0.999849	Intron (ENSMUST00000178164.7/269003, intron 6 of 21)	ENSMUST00000234772.1	16597	Sap130
11	21813399	21817341	3943	1	0.0924971	0.00719067	0.7329	Intron (ENSMUST00000020568.9/216560, intron 14 of 17)	ENSMUST00000128794.1	26552	Wdpcp		20	5669067	5671026	1960	1	0.00134422	0.0120405	0.999849	Distal Intergenic	ENSMUST00000105007.2	-15319	Gm14374
15	97675097	97705825	30729	2	-0.0937073	0.00720476	0.7329	5' UTR	ENSMUST00000023104.6	2393	Rpap3		4	46393989	46413506	19518	2	0.00194394	0.0120826	0.999849	Intron (ENSMUST00000071096.2/93966, intron 1 of 4)	ENSMUST00000071096.2	4412	Hemgn
17	32183770	32189463	5694	2	-0.104959	0.00720627	0.7329	Distal Intergenic	ENSMUST00000087721.9	7472	Ephx3		5	37283899	37286662	2764	1	-0.00215553	0.0121088	0.999849	Exon (ENSMUST00000201453.1/ENSMUST00000201453.1, exon 1 of 1)	ENSMUST00000200834.1	-1272	Crmp1
6	87932993	87936529	3537	1	-0.111513	0.00721011	0.7329	Distal Intergenic	ENSMUST00000148914.1	8840	Hmces		10	8204756	8302242	97487	2	-0.00166408	0.0121105	0.999849	Distal Intergenic	ENSMUST00000219116.1	157704	Ust
11	69089606	69090176	571	1	-0.10907	0.00721841	0.7329	3' UTR	ENSMUST00000146847.1	1373	Vamp2		8	128685654	128733200	47547	1	0.0011387	0.0121317	0.999849	Distal Intergenic	ENSMUST00000090006.11	-20489	Itgb1
4	148804429	148945129	140701	1	-0.103637	0.00724099	0.7329	Distal Intergenic	ENSMUST00000094464.9	-72890	Casz1		12	89812483	90333443	520961	1	0.00225188	0.0121742	0.999849	Intron (ENSMUST00000190626.6/18191, intron 14 of 18)	ENSMUST00000110130.3	336677	Nrxn3
3	10417817	10440102	22286	2	0.0942351	0.00725983	0.7329	Distal Intergenic	ENSMUST00000099223.10	-373906	Snx16		4	72118220	72120734	2515	2	0.00241875	0.012202	0.999849	Distal Intergenic	ENSMUST00000123259.1	748910	Tle1
7	6142402	6151048	8647	2	-0.0993005	0.00726602	0.7329	Intron (ENSMUST00000094870.2/67109, intron 2 of 2)	ENSMUST00000207331.1	14678	Zfp787		20	112638431	112698651	60221	2	0.00091631	0.01227	0.999849	Distal Intergenic	ENSMUST00000039887.3	-144067	Pof1b
5	4192367	4197651	5285	1	0.0891328	0.00727635	0.7329	Distal Intergenic	ENSMUST00000177258.1	217041	Mterf1b		18	53406332	53418115	11784	2	0.00177391	0.0122794	0.999849	Distal Intergenic	ENSMUST00000025419.8	-22555	Ppic
14	121543196	121605244	62049	2	-0.100897	0.00728753	0.7329	Intron (ENSMUST00000212376.2/105445, intron 11 of 54)	ENSMUST00000212416.1	-35252	Dock9		4	25269149	25281748	12600	2	-0.00217676	0.0122852	0.999849	Intron (ENSMUST00000124792.1/ENSMUST00000124792.1, intron 3 of 4)	ENSMUST00000132558.1	17328	Ufl1
15	102523846	102524942	1097	2	-0.120302	0.00732848	0.7329	3' UTR	ENSMUST00000184659.1	-6158	Npff		6	63255876	63314071	58196	1	0.00190432	0.0123069	0.999849	Distal Intergenic	ENSMUST00000159319.1	-196080	Grid2
7	139834962	139841204	6243	1	-0.120961	0.0073355	0.7329	Intron (ENSMUST00000026548.13/52389, intron 6 of 7)	ENSMUST00000129454.1	23379	Gpr123		2	156162813	156169231	6419	2	-0.0020888	0.0123777	0.999849	Intron (ENSMUST00000109587.8/170791, intron 4 of 16)	ENSMUST00000131625.7	-1467	Rbm39
7	122671418	122768540	97123	1	-0.117406	0.00734777	0.7329	Intron (ENSMUST00000084615.9/54376, intron 1 of 3)	ENSMUST00000182095.1	13496	Cacng3		20	161836815	162159388	322574	2	0.00173419	0.012382	0.999849	Intron (ENSMUST00000087085.9/195727, intron 1 of 8)	ENSMUST00000081569.6	15404	Nhs
7	13796246	13837409	41164	2	0.0796284	0.00737077	0.7329	Distal Intergenic	ENSMUST00000108522.4	-3154	Sult2a1		2	130982785	130994575	11791	1	-0.00163899	0.0123833	0.999849	Intron (ENSMUST00000028781.8/11990, intron 15 of 28)	ENSMUST00000132557.1	-4260	Atrn
2	111162061	111205199	43139	2	-0.100177	0.00738251	0.7329	Distal Intergenic	ENSMUST00000142636.7	123464	4930430A15Rik		6	36911467	37031028	119562	2	-0.00185442	0.012396	0.999849	Intron (ENSMUST00000101532.9/320127, intron 20 of 33)	ENSMUST00000143046.1	33192	Dgki
8	36567751	36733054	165304	2	0.0546216	0.00742278	0.7329	Intron (ENSMUST00000163663.2/50768, intron 4 of 17)	ENSMUST00000098826.9	-76805	Dlc1		13	55290968	55293986	3019	1	-0.00230209	0.0124873	0.999849	Promoter	ENSMUST00000225405.1	0	Nsd1
13	55635051	55681256	46206	1	-0.0936856	0.00744502	0.7329	Intron (ENSMUST00000099479.3/212880, intron 5 of 21)	ENSMUST00000223736.1	13712	Ddx46		5	143486678	143489994	3317	1	-0.00154996	0.0125661	0.999849	Exon (ENSMUST00000045593.11/231871, exon 10 of 15)	ENSMUST00000155383.1	7556	Daglb
16	5013909	5049857	35949	2	-0.107856	0.00747079	0.7329	Intron (ENSMUST00000115844.2/74022, intron 5 of 15)	ENSMUST00000115844.2	13794	Glyr1		20	5669067	5671026	1960	1	0.00154175	0.0126827	0.999849	Distal Intergenic	ENSMUST00000105007.2	120774	Gm14374
7	26266831	26267775	945	1	0.0682426	0.00751913	0.7329	Distal Intergenic	ENSMUST00000057123.6	15340	Vmn1r184		8	77669694	77724464	54771	2	0.0017782	0.0127009	0.999849	Distal Intergenic	ENSMUST00000146561.1	-62509	Ednra
18	60690057	60697072	7016	2	-0.122723	0.00753941	0.7329	Intron (ENSMUST00000235795.1/15531, intron 2 of 2)	ENSMUST00000237572.1	-4543	Ndst1		10	79468731	79493585	24855	1	-0.00175985	0.0127077	0.999849	Distal Intergenic	ENSMUST00000233065.1	-28430	Vmn2r83
18	80966376	80986771	20396	2	-0.108144	0.00756081	0.7329	Intron (ENSMUST00000237649.1/ENSMUST00000237649.1, intron 2 of 2)	ENSMUST00000057950.8	-106169	Sall3		18	54888723	54992555	103833	2	0.00218052	0.0127357	0.999849	Distal Intergenic	ENSMUST00000237844.1	-272740	Zfp608
7	28894232	28894852	621	2	-0.115158	0.00756111	0.7329	Promoter	ENSMUST00000129338.1	-43	Actn4		4	75277354	75278305	952	2	0.00178951	0.0127364	0.999849	Distal Intergenic	ENSMUST00000030103.8	28376	Tmem261
19	5046121	5049623	3503	1	-0.0907762	0.00757298	0.7329	Intron (ENSMUST00000236560.1/108902, intron 2 of 10)	ENSMUST00000237117.1	-1645	Brms1		13	50467307	50475355	8049	1	0.00224726	0.012752	0.999849	Intron (ENSMUST00000185962.1/ENSMUST00000185962.1, intron 1 of 1)	ENSMUST00000096633.2	-11370	Gm806
4	13889220	13889962	743	1	-0.129377	0.00758051	0.7329	Intron (ENSMUST00000006761.9/12395, intron 9 of 10)	ENSMUST00000139736.1	-10136	Runx1t1		1	46425592	46807476	381885	1	-0.00204551	0.0128122	0.999849	Intron (ENSMUST00000189749.6/100101919, intron 10 of 64)	ENSMUST00000189749.6	81554	Dnah7c
8	106212526	106238059	25534	1	-0.0918396	0.00758675	0.7329	Intron (ENSMUST00000071592.11/214572, intron 4 of 17)	ENSMUST00000128201.1	10756	Prmt7		6	96831203	97060413	229211	2	-0.00132541	0.0128479	0.999849	Distal Intergenic	ENSMUST00000089295.5	273185	Fam19a4
11	106568483	106580600	12118	2	-0.0958556	0.00759745	0.7329	Intron (ENSMUST00000042780.13/21763, intron 1 of 11)	ENSMUST00000153870.1	-4558	Tex2		1	180862100	180866253	4154	1	-0.00118836	0.0128493	0.999849	Intron (ENSMUST00000038091.7/208768, intron 6 of 6)	ENSMUST00000194948.1	3170	Sde2
11	23576630	23595409	18780	2	-0.0980326	0.00765678	0.7329	Intron (ENSMUST00000155903.7/71675, intron 12 of 22)	ENSMUST00000123909.1	-8835	0610010F05Rik		3	108428231	108445143	16913	2	-0.00216661	0.0128523	0.999849	Intron (ENSMUST00000090553.11/20226, intron 6 of 10)	ENSMUST00000132467.7	14468	Sars
10	115208486	115209688	1203	2	-0.105637	0.0076721	0.7329	Intron (ENSMUST00000020339.9/66687, intron 11 of 16)	ENSMUST00000217886.1	-1661	Tbc1d15		8	114712167	115352143	639977	1	-0.00159196	0.012979	0.999849	Intron (ENSMUST00000004756.13/80707, intron 8 of 8)	ENSMUST00000162052.7	414829	Wwox
16	48594667	48628784	34118	1	0.069914	0.00767592	0.7329	Distal Intergenic	ENSMUST00000232195.1	68168	Morc1		3	18071950	18243338	171389	2	-0.00165578	0.0130279	0.999849	Intron (ENSMUST00000035625.6/13123, intron 1 of 5)	ENSMUST00000035625.6	45139	Cyp7b1
4	126753826	126754733	908	1	-0.104012	0.00776317	0.7329	Intron (ENSMUST00000148935.7/100317, intron 2 of 2)	ENSMUST00000136035.1	3291	AU040320		4	21727767	21748554	20788	1	-0.00229654	0.0130443	0.999849	Intron (ENSMUST00000065928.10/51813, intron 9 of 12)	ENSMUST00000133712.1	16261	Ccnc
14	46832244	46848059	15816	1	-0.0972135	0.00783499	0.7329	Intron (ENSMUST00000068532.9/68755, intron 2 of 5)	ENSMUST00000133790.1	9696	Cgrrf1		2	71745616	71820254	74639	1	0.00180591	0.0130537	0.999849	Intron (ENSMUST00000133124.7/16403, intron 2 of 5)	ENSMUST00000133124.7	18478	Itga6
11	102308530	102309440	911	2	-0.112571	0.00785282	0.7329	3' UTR	ENSMUST00000174726.1	3480	Ubtf		12	84934319	84943378	9060	2	-0.00129959	0.0131076	0.999849	Promoter	ENSMUST00000163372.7	-156	Arel1
2	64912476	64915019	2544	2	-0.0993682	0.0078729	0.7329	Distal Intergenic	ENSMUST00000134020.1	140360	Grb14		4	49769635	49845744	76110	2	0.00195364	0.01316	0.999849	Distal Intergenic	ENSMUST00000131797.1	-327797	Grin3a
6	120836238	120892842	56605	1	-0.105118	0.00788398	0.7329	Intron (ENSMUST00000203584.2/94044, intron 2 of 2)	ENSMUST00000009256.3	17310	Bcl2l13		12	56328303	56345894	17592	2	0.00143227	0.0131838	0.999849	Distal Intergenic	ENSMUST00000021416.8	-14095	Mbip
12	110640524	110641536	1013	1	-0.110865	0.0079464	0.7329	Intron (ENSMUST00000018851.13/13424, intron 34 of 76)	ENSMUST00000172218.1	-2043	Dync1h1		20	78737763	78739401	1639	1	0.00189869	0.0132372	0.999849	Distal Intergenic	ENSMUST00000105110.3	263887	Fam47c
16	26356642	26371841	15200	2	-0.1138	0.00794796	0.7329	Distal Intergenic	ENSMUST00000023154.2	-36298	Cldn1		20	78737763	78739401	1639	1	0.00222958	0.0132723	0.999849	Distal Intergenic	ENSMUST00000105110.3	181517	Fam47c
7	85126967	85155998	29032	2	0.0983502	0.00799266	0.7329	Distal Intergenic	ENSMUST00000233789.1	-12691	Vmn2r67		16	56270184	56271040	857	1	0.0015957	0.0133577	0.999849	Distal Intergenic	ENSMUST00000159842.1	87904	Impg2
14	122258041	122402227	144187	1	0.0828521	0.00802	0.7329	Intron (ENSMUST00000026625.6/69634, intron 1 of 7)	ENSMUST00000226136.1	35584	Clybl		3	3508030	3657844	149815	1	0.00170161	0.0133974	0.999849	Distal Intergenic	ENSMUST00000108393.7	-387315	Hnf4g
16	58925163	58928755	3593	2	0.0818504	0.00808192	0.7329	Distal Intergenic	ENSMUST00000205986.3	-16071	Olfr181		9	44043384	44048579	5196	1	-0.00195035	0.0134087	0.999849	Intron (ENSMUST00000215913.1/ENSMUST00000215913.1, intron 1 of 2)	ENSMUST00000114840.1	-20472	Thy1
11	28915667	28926743	11077	1	-0.100503	0.00810118	0.7329	Distal Intergenic	ENSMUST00000139713.1	97827	Efemp1		8	47533686	47544143	10458	1	-0.00118336	0.0134224	0.999849	3' UTR	ENSMUST00000176379.1	8753	Rwdd4a
7	19530800	19563076	32277	2	-0.11298	0.00810191	0.7329	Intron (ENSMUST00000058444.9/232947, intron 1 of 12)	ENSMUST00000058444.9	6571	Ppp1r37		6	145365134	145614273	249140	2	0.00148592	0.0134324	0.999849	Intron (ENSMUST00000148739.7/74071, intron 1 of 10)	ENSMUST00000148739.7	3904	Lmntd1
5	139908474	139971050	62577	1	-0.099506	0.00811881	0.7329	Intron (ENSMUST00000050519.7/243312, intron 1 of 1)	ENSMUST00000198608.1	57655	Elfn1		11	86664554	86683821	19268	2	0.0014298	0.0134422	0.999849	Intron (ENSMUST00000018315.9/75909, intron 1 of 11)	ENSMUST00000139040.1	5814	Vmp1
17	74016955	74047916	30962	2	0.059018	0.00814548	0.7329	Distal Intergenic	ENSMUST00000043458.8	34551	Srd5a2		20	90892142	90893134	993	1	0.00142303	0.0134567	0.999849	Distal Intergenic	ENSMUST00000172155.1	-328078	Gm44
3	103341682	103355563	13882	1	-0.0982031	0.00816292	0.7329	Intron (ENSMUST00000029444.12/94093, intron 14 of 19)	ENSMUST00000197365.1	1091	Trim33		6	146861800	146868166	6367	1	0.00206881	0.0134931	0.999849	Exon (ENSMUST00000032433.8/69371, exon 7 of 10)	ENSMUST00000148099.2	2241	Smco2
15	64697084	64922296	225213	2	-0.0889406	0.00817695	0.7329	Intron (ENSMUST00000110100.2/ENSMUST00000110100.2, intron 1 of 1)	ENSMUST00000228014.1	-65433	Adcy8		5	111346488	111383113	36626	1	-0.00222762	0.0135025	0.999849	Intron (ENSMUST00000086635.8/56305, intron 7 of 11)	ENSMUST00000196192.1	8146	Pitpnb
2	24805233	24825384	20152	2	-0.108939	0.00820358	0.7329	Intron (ENSMUST00000147147.7/77683, intron 16 of 26)	ENSMUST00000138805.7	6556	Ehmt1		13	9168361	9173121	4761	1	0.00153357	0.0135378	0.999849	Distal Intergenic	ENSMUST00000189330.1	14714	Larp4b
1	97059514	97128301	68788	2	0.0628147	0.00822372	0.7329	Distal Intergenic	ENSMUST00000189547.1	-28600	Slco6c1		14	95881254	95882780	1527	1	0.00184653	0.0135492	0.999849	Distal Intergenic	ENSMUST00000228913.1	-202569	4921530L21Rik
10	7596184	7623752	27569	1	-0.0994573	0.00823228	0.7329	Intron (ENSMUST00000019931.11/237253, intron 6 of 6)	ENSMUST00000124961.1	14832	Lrp11		9	35788050	35790112	2063	2	0.00128703	0.0135873	0.999849	Distal Intergenic	ENSMUST00000034619.1	-17494	D730048I06Rik
10	20398004	20725078	327075	2	0.115495	0.00826686	0.7329	Intron (ENSMUST00000213510.1/ENSMUST00000213510.1, intron 3 of 4)	ENSMUST00000020165.13	-66996	Pde7b		14	116925315	117627198	701884	1	-0.00174128	0.0136133	0.999849	Distal Intergenic	ENSMUST00000123239.1	-109761	Gpc6
4	70461826	70534995	73170	2	0.0660496	0.00828458	0.7329	Distal Intergenic	ENSMUST00000037881.2	-704102	Megf9		4	149663153	149702571	39419	2	-0.00236771	0.0136439	0.999849	3' UTR	ENSMUST00000156309.1	-13281	Pik3cd
9	110309647	110314094	4448	1	-0.107179	0.00830495	0.7329	Intron (ENSMUST00000199592.4/72341, intron 5 of 6)	ENSMUST00000196855.1	7947	Elp6		5	144785525	144859776	74252	1	-0.00214199	0.013679	0.999849	Exon (ENSMUST00000136379.1/100683, exon 11 of 12)	ENSMUST00000132925.1	1118	Trrap
8	125995436	126030683	35248	1	-0.10834	0.00830732	0.7329	Intron (ENSMUST00000212178.1/ENSMUST00000212178.1, intron 2 of 2)	ENSMUST00000212831.1	36892	Kcnk1		16	48816856	48818892	2037	1	0.00203505	0.0137494	0.999849	Distal Intergenic	ENSMUST00000023328.7	3741	Retnlb
4	112711147	112774825	63679	2	0.0861834	0.00834105	0.7329	Intron (ENSMUST00000060327.3/230613, intron 2 of 6)	ENSMUST00000060327.3	15236	Skint10		5	121291273	121299449	8177	1	-0.00200752	0.0137504	0.999849	Exon (ENSMUST00000042614.12/269700, exon 18 of 76)	ENSMUST00000148368.1	4184	Gm15800
6	129972380	129992844	20465	2	0.105653	0.00834955	0.7329	Distal Intergenic	ENSMUST00000118879.1	25442	Klra1		7	47588950	47601372	12423	2	0.00235799	0.0137608	0.999849	Distal Intergenic	ENSMUST00000176369.1	-109382	Mrgpra3
15	76119517	76126596	7080	2	-0.0961847	0.00836467	0.7329	Distal Intergenic	ENSMUST00000146157.7	-16964	BC024139		14	56748535	56761867	13333	2	-0.00117829	0.0137671	0.999849	Intron (ENSMUST00000022507.12/66645, intron 4 of 8)	ENSMUST00000168524.7	1117	Pspc1
9	15936701	15957822	21122	2	-0.103603	0.00837377	0.7329	Intron (ENSMUST00000217308.2/270120, intron 7 of 25)	ENSMUST00000215388.1	-54374	Fat3		16	34900255	34986841	86587	1	-0.00112156	0.0138085	0.999849	Intron (ENSMUST00000023538.8/107589, intron 9 of 31)	ENSMUST00000232482.1	-5892	Mylk
4	119306585	119320417	13833	2	-0.121304	0.00837668	0.7329	Intron (ENSMUST00000056458.13/66101, intron 6 of 9)	ENSMUST00000147077.7	3618	Ppih		2	119751326	119760431	9106	2	-0.00164897	0.0138463	0.999849	Exon (ENSMUST00000139311.7/68925, exon 23 of 23)	ENSMUST00000028759.12	-6133	Ltk
20	103184176	103186640	2465	2	0.0755202	0.00838741	0.7329	Distal Intergenic	ENSMUST00000121720.1	81513	Nap1l2		1	52902633	52913760	11128	1	-0.00140767	0.0138576	0.999849	Intron (ENSMUST00000159352.7/227095, intron 7 of 11)	ENSMUST00000162609.1	-6483	Hibch
10	17723218	17725674	2457	1	-0.102075	0.00842234	0.7329	Distal Intergenic	ENSMUST00000038107.8	-256947	Cited2		1	144752683	144775435	22753	2	0.00169676	0.0138628	0.999849	Distal Intergenic	ENSMUST00000027603.3	-495349	Rgs18
6	134851158	134854577	3420	1	-0.0948768	0.00844771	0.7329	Exon (ENSMUST00000203742.1/232430, exon 2 of 2)	ENSMUST00000203742.1	2850	Crebl2		7	65297504	65302305	4802	2	0.00144	0.0138756	0.999849	Distal Intergenic	ENSMUST00000132036.1	34516	Tjp1
4	74168937	74189001	20065	1	0.0914343	0.00846809	0.7329	Intron (ENSMUST00000098006.8/242506, intron 13 of 14)	ENSMUST00000154134.1	9678	Frmd3		5	41625733	41627502	1770	2	-0.00223991	0.0138983	0.999849	Distal Intergenic	ENSMUST00000200702.1	861330	Rab28
10	74584216	74624616	40401	1	-0.104088	0.00849467	0.7329	Intron (ENSMUST00000064562.13/11994, intron 23 of 30)	ENSMUST00000128843.1	-36057	Pcdh15		11	32000502	32033414	32913	1	0.00208757	0.0139032	0.999849	Intron (ENSMUST00000020537.8/18197, intron 3 of 4)	ENSMUST00000093219.3	38752	Nsg2
13	48489202	48506939	17738	2	-0.0921237	0.0085065	0.7329	3' UTR	ENSMUST00000167682.7	18788	Zfp169		17	68826623	68840579	13957	1	-0.00160331	0.0139953	0.999849	Distal Intergenic	ENSMUST00000233019.1	-13776	Tmem200c
1	192100584	192116346	15763	2	-0.0951617	0.0085478	0.7329	Intron (ENSMUST00000110849.9/214742, intron 8 of 10)	ENSMUST00000192222.5	-1918	Rcor3		3	126805862	126842893	37032	1	-0.00213123	0.0140778	0.999849	Distal Intergenic	ENSMUST00000170149.1	59611	Camk2d
2	40595248	42653624	2058377	2	0.092899	0.0085745	0.7329	Distal Intergenic	ENSMUST00000052550.12	-197309	Lrp1b		6	34945935	34988404	42470	2	0.0022647	0.0140819	0.999849	Distal Intergenic	ENSMUST00000201355.3	-20019	2010107G12Rik
15	47580722	48792063	1211342	2	-0.108709	0.00865015	0.7329	Distal Intergenic	ENSMUST00000162830.7	-191310	Csmd3		2	15526479	16255555	729077	1	-0.002429	0.014088	0.999849	Intron (ENSMUST00000146205.2/102635496, intron 4 of 38)	ENSMUST00000146205.2	45790	Malrd1
1	54420149	54424054	3906	2	-0.107909	0.00865028	0.7329	Intron (ENSMUST00000041638.7/98488, intron 13 of 17)	ENSMUST00000190419.1	9361	Gtf3c3		1	31222838	31224288	1451	1	0.002121	0.0141443	0.999849	Distal Intergenic	ENSMUST00000027230.2	301993	Pih1d3
10	80494835	80517276	22442	1	-0.11919	0.00867844	0.7329	Intron (ENSMUST00000051773.8/246086, intron 1 of 1)	ENSMUST00000051773.8	4803	Onecut3		2	18672384	18676230	3847	1	0.00181903	0.0141474	0.999849	Distal Intergenic	ENSMUST00000171845.7	-111264	Commd3
4	123737814	123743507	5694	2	-0.112912	0.0086795	0.7329	Intron (ENSMUST00000102636.3/68050, intron 2 of 4)	ENSMUST00000142778.1	1594	Akirin1		7	56306238	56323632	17395	1	0.00109613	0.0141515	0.999849	Intron (ENSMUST00000032633.11/18431, intron 18 of 23)	ENSMUST00000154559.1	37562	Oca2
7	24715023	24726908	11886	2	-0.0946121	0.00875609	0.7329	Distal Intergenic	ENSMUST00000205376.1	-5943	Gm4763		7	141314401	141324132	9732	2	-0.00122813	0.0141596	0.999849	Promoter	ENSMUST00000209397.1	-536	Deaf1
5	67766635	67769117	2483	2	-0.0930739	0.00877573	0.7329	Intron (ENSMUST00000135930.7/11980, intron 9 of 35)	ENSMUST00000152433.1	-1483	Atp8a1		4	150488393	150621962	133570	1	0.0012052	0.0141602	0.999849	Intron (ENSMUST00000105682.8/68703, intron 10 of 22)	ENSMUST00000105680.8	26221	Rere
7	103383062	103384000	939	2	0.101299	0.00881244	0.7329	Distal Intergenic	ENSMUST00000071844.1	-11455	Olfr603		3	97410217	97411179	963	2	-0.00125542	0.0142532	0.999849	Distal Intergenic	ENSMUST00000060912.3	-31632	Olfr1402
15	94394734	94465418	70685	2	-0.09789	0.00882676	0.7329	Intron (ENSMUST00000128797.1/223838, intron 1 of 3)	ENSMUST00000128797.1	19393	Adamts20		13	38050437	38060839	10403	1	-0.00191972	0.0143177	0.999849	Promoter	ENSMUST00000226056.1	0	Riok1
7	25461707	25477603	15897	2	-0.106763	0.00885486	0.7329	Intron (ENSMUST00000206300.1/654804, intron 4 of 6)	ENSMUST00000098666.8	-10550	Ceacam1		13	92611174	92686193	75020	1	0.00227368	0.0143283	0.999849	Intron (ENSMUST00000049488.8/218442, intron 1 of 11)	ENSMUST00000224250.1	30716	Serinc5
8	75214502	75222371	7870	1	0.11027	0.00891637	0.7329	Distal Intergenic	ENSMUST00000132133.1	106615	Rasd2		11	114890294	114893470	3177	1	0.00166008	0.014361	0.999849	Exon (ENSMUST00000045151.5/217303, exon 2 of 7)	ENSMUST00000153245.1	2627	Cd300a
7	25802475	25816913	14439	2	-0.111598	0.00892788	0.7329	Distal Intergenic	ENSMUST00000108395.7	-6336	Cyp2s1		3	133465847	133471817	5971	2	-0.00203476	0.0144078	0.999849	Exon (ENSMUST00000098603.7/214133, exon 11 of 11)	ENSMUST00000197211.1	3693	Tet2
12	31484829	31499555	14727	2	-0.116735	0.00895998	0.7329	Exon (ENSMUST00000186876.1/ENSMUST00000186876.1, exon 2 of 3)	ENSMUST00000064240.13	11593	Cbll1		3	152224728	152235419	10692	1	-0.00166919	0.0144185	0.999849	Promoter	ENSMUST00000198539.1	-342	Fubp1
19	3282901	3292837	9937	1	-0.108362	0.00896279	0.7329	Intron (ENSMUST00000025751.10/20589, intron 4 of 14)	ENSMUST00000025745.9	-4072	Mrpl21		6	51470746	51478600	7855	1	-0.00181496	0.0144514	0.999849	3' UTR	ENSMUST00000141711.2	11380	Cbx3
7	97481013	97495983	14971	1	-0.081048	0.00897871	0.7329	Intron (ENSMUST00000026126.9/101861, intron 3 of 22)	ENSMUST00000205481.1	8362	Ints4		10	61685079	61689826	4748	1	-0.00168839	0.0145414	0.999849	Intron (ENSMUST00000220372.1/20224, intron 6 of 6)	ENSMUST00000218741.1	1909	Sar1a
5	70751775	70842204	90430	2	-0.105371	0.00899542	0.7329	Distal Intergenic	ENSMUST00000199705.1	558456	Gabrg1		20	58030643	58036559	5917	1	0.00204233	0.0146146	0.999849	Distal Intergenic	ENSMUST00000088627.10	-144005	Zic3
18	70617773	70625777	8005	1	0.083473	0.00899855	0.7329	Distal Intergenic	ENSMUST00000128555.1	193340	Mbd2		13	62129886	62172258	42373	1	0.00214914	0.0146159	0.999849	Distal Intergenic	ENSMUST00000221772.1	-131376	Zfp808
5	100845713	100846810	1098	1	-0.115627	0.00900399	0.7329	Distal Intergenic	ENSMUST00000144623.1	-5711	Agpat9		6	143167254	143232307	65054	1	-0.00217562	0.0146282	0.999849	Intron (ENSMUST00000204947.2/75320, intron 2 of 7)	ENSMUST00000205256.1	13702	Etnk1
19	30114821	30175429	60609	2	0.0732413	0.00902955	0.7329	Distal Intergenic	ENSMUST00000235189.1	-25979	Gldc		3	155087719	155093197	5479	2	-0.00203236	0.0146679	0.999849	Distal Intergenic	ENSMUST00000194095.1	11524	Fpgt
5	145854426	145879964	25539	2	0.107458	0.00905208	0.7329	Distal Intergenic	ENSMUST00000035918.7	-29755	Cyp3a11		20	9846928	9847508	581	1	-0.00167477	0.0146886	0.999849	Distal Intergenic	ENSMUST00000044987.2	-31024	Hypm
18	42243622	42244892	1271	2	-0.103188	0.00905409	0.7329	Intron (ENSMUST00000097590.4/107045, intron 10 of 31)	ENSMUST00000236826.1	5308	Lars		16	13265076	13332919	67844	1	-0.00208201	0.0147386	0.999849	Intron (ENSMUST00000009713.13/239719, intron 2 of 16)	ENSMUST00000056715.6	16580	Mkl2
6	108852391	108855525	3135	1	0.107946	0.00909252	0.7329	Distal Intergenic	ENSMUST00000203302.1	463375	Edem1		18	9278607	9282809	4203	2	-0.00214741	0.0147673	0.999849	Intron (ENSMUST00000053917.5/67974, intron 8 of 9)	ENSMUST00000041007.3	-44829	Gjd4
15	88696046	88700864	4819	2	-0.112854	0.00917022	0.7329	Intron (ENSMUST00000109381.8/223770, intron 8 of 12)	ENSMUST00000150004.1	3012	Brd1		20	38772671	38962686	190016	1	0.00156845	0.0148049	0.999849	Intron (ENSMUST00000050744.5/77883, intron 1 of 3)	ENSMUST00000050744.5	18737	6030498E09Rik
5	140872990	141000582	127593	2	-0.0572309	0.0091758	0.7329	Distal Intergenic	ENSMUST00000085786.6	-103812	Card11		14	28908052	28969413	61362	2	0.00186514	0.0148073	0.999849	Intron (ENSMUST00000022567.8/12294, intron 34 of 37)	ENSMUST00000225668.1	22656	Cacna2d3
13	114953096	115101964	148869	2	0.0868743	0.00918833	0.7329	Distal Intergenic	ENSMUST00000061673.8	-468526	Itga1		5	105326480	105343929	17450	2	0.0014684	0.0148923	0.999849	Intron (ENSMUST00000100960.10/634650, intron 3 of 10)	ENSMUST00000171587.1	6187	GBP11
2	35710327	35730994	20668	1	-0.119014	0.00921793	0.7329	Intron (ENSMUST00000112986.8/69601, intron 14 of 16)	ENSMUST00000156669.1	14867	Dab2ip		13	54795384	54796768	1385	1	0.00213448	0.0149142	0.999849	Distal Intergenic	ENSMUST00000139574.1	24481	Tspan17
5	115551939	115552792	854	1	-0.105946	0.00923687	0.7329	Exon (ENSMUST00000212819.2/19303, exon 9 of 15)	ENSMUST00000138139.1	-1070	Pxn		3	69746432	69749042	2611	1	-0.00126417	0.0149446	0.999849	Intron (ENSMUST00000029358.14/97112, intron 9 of 15)	ENSMUST00000150210.1	-9360	Nmd3
3	70007613	70028708	21096	1	0.0450293	0.00926355	0.7329	Distal Intergenic	ENSMUST00000053013.5	927465	Otol1		1	93018457	93082421	63965	2	-0.00159076	0.0149628	0.999849	Intron (ENSMUST00000171796.7/16560, intron 3 of 47)	ENSMUST00000086819.11	4152	Kif1a
16	74349795	74411825	62031	2	-0.0866996	0.00927345	0.7329	Distal Intergenic	ENSMUST00000156010.1	-334791	Robo2		19	37550459	37683255	132797	1	-0.0021521	0.0150743	0.999849	Intron (ENSMUST00000238954.1/107371, intron 9 of 22)	ENSMUST00000238817.1	32353	Exoc6
17	22361522	22377281	15760	1	-0.106192	0.009286	0.7329	Distal Intergenic	ENSMUST00000121315.1	16768	Zfp758		3	90738133	90741515	3383	1	0.00208146	0.0151276	0.999849	Distal Intergenic	ENSMUST00000156268.1	132860	Pglyrp4
7	109899072	109900464	1393	2	-0.102919	0.00929318	0.7329	Intron (ENSMUST00000106722.1/19347, intron 14 of 21)	ENSMUST00000134331.1	-3652	Dennd5a		15	6299788	6435520	135733	1	-0.00202722	0.0151465	0.999849	Distal Intergenic	ENSMUST00000159552.1	-96235	Dab2
7	80227832	80230360	2529	2	-0.0907587	0.00930384	0.7329	Intron (ENSMUST00000032754.8/20352, intron 13 of 14)	ENSMUST00000206211.1	7850	Cib1		9	119346098	119348755	2658	1	-0.00179747	0.0151858	0.999849	Promoter	ENSMUST00000176007.1	741	Acaa1a
11	98850332	98852999	2668	1	-0.0838073	0.00930446	0.7329	Intron (ENSMUST00000107479.2/268480, intron 8 of 14)	ENSMUST00000139889.1	-2079	Rapgefl1		12	69158358	69159054	697	2	-0.00155024	0.0152182	0.999849	Distal Intergenic	ENSMUST00000094291.2	284372	Rps29
12	21327980	21344229	16250	2	-0.108951	0.00931978	0.7329	Intron (ENSMUST00000101551.9/11491, intron 3 of 19)	ENSMUST00000155115.1	-8594	Adam17		19	32672822	32694870	22049	2	-0.00193946	0.0152767	0.999849	Intron (ENSMUST00000235412.1/67979, intron 5 of 9)	ENSMUST00000238016.1	-2559	Atad1
5	103963461	103977410	13950	2	-0.0879801	0.00932467	0.7329	Intron (ENSMUST00000031251.15/114664, intron 5 of 6)	ENSMUST00000112803.2	-20824	Hsd17b13		2	158465895	158473405	7511	1	-0.0014123	0.0153362	0.999849	Intron (ENSMUST00000109486.8/228850, intron 18 of 29)	ENSMUST00000150420.1	-6893	Ralgapb
7	126384877	126390557	5681	2	-0.0945758	0.00934903	0.7329	Promoter	ENSMUST00000142947.1	584	Nfatc2ip		16	20378484	20396403	17920	2	-0.00212187	0.015337	0.999849	Intron (ENSMUST00000079158.12/27416, intron 11 of 29)	ENSMUST00000150340.1	6347	Abcc5
3	36564865	36572150	7286	2	-0.090344	0.00939064	0.7329	Intron (ENSMUST00000040148.10/71492, intron 14 of 18)	ENSMUST00000029270.9	-7377	Ccna2		12	64471330	64474690	3361	2	0.00182109	0.0153915	0.999849	Distal Intergenic	ENSMUST00000059833.7	-116295	Fscb
12	89193106	90332410	1139305	1	-0.0935037	0.00941179	0.7329	Intron (ENSMUST00000167734.7/18191, intron 4 of 7)	ENSMUST00000167887.7	-25769	Nrxn3		13	46501848	46650281	148434	1	0.00168864	0.0154122	0.999849	Exon (ENSMUST00000225579.1/ENSMUST00000225579.1, exon 3 of 5)	ENSMUST00000021802.15	-5390	Cap2
4	53035488	53040926	5439	2	-0.104022	0.00942865	0.7329	Intron (ENSMUST00000030010.3/11303, intron 31 of 49)	ENSMUST00000149127.1	-20918	Abca1		9	109217432	109234754	17323	2	-0.00170084	0.0154776	0.999849	Distal Intergenic	ENSMUST00000079548.11	-3299	Fbxw20
4	114163465	114228871	65407	1	0.0715122	0.0094344	0.7329	Intron (ENSMUST00000079915.9/230623, intron 2 of 3)	ENSMUST00000151810.1	34216	Skint11		4	100776675	101004544	227870	1	0.00185466	0.0155375	0.999849	Distal Intergenic	ENSMUST00000030257.14	-8708	Cachd1
4	144972626	145091950	119325	2	-0.0966306	0.00944437	0.7329	Intron (ENSMUST00000036579.13/230895, intron 41 of 69)	ENSMUST00000130704.7	-6737	Vps13d		5	9485541	9725170	239630	2	-0.00164523	0.015575	0.999849	Distal Intergenic	ENSMUST00000004076.4	-162766	Grm3
8	116505015	116515915	10901	1	-0.1023	0.009493	0.7329	Exon (ENSMUST00000109102.3/75796, exon 6 of 7)	ENSMUST00000078170.6	73830	Dynlrb2		17	50797727	51179352	381626	2	-0.00184491	0.0156192	0.999849	Distal Intergenic	ENSMUST00000225252.1	-35867	Tbc1d5
20	141162095	141163455	1361	1	-0.111266	0.00952708	0.7329	Intron (ENSMUST00000112971.1/666468, intron 9 of 12)	ENSMUST00000147972.1	-8472	Atg4a		1	7160557	7172659	12103	1	-0.00187808	0.0156198	0.999849	Distal Intergenic	ENSMUST00000183204.1	412040	Pcmtd1
5	5736317	5749326	13010	2	0.0985213	0.00953738	0.7329	Distal Intergenic	ENSMUST00000015796.8	-285492	Steap1		3	10417817	10440102	22286	2	-0.00204804	0.0156995	0.999849	Distal Intergenic	ENSMUST00000099223.10	-129769	Snx16
7	80354908	80363672	8765	2	-0.0833349	0.00958085	0.7329	Intron (ENSMUST00000098346.4/140481, intron 9 of 23)	ENSMUST00000206066.1	-1294	Man2a2		16	14906606	14938120	31515	1	-0.00171018	0.0157449	0.999849	Distal Intergenic	ENSMUST00000229825.1	-78271	Efcab1
8	106683146	106706262	23117	1	-0.0999908	0.00958927	0.7329	Intron (ENSMUST00000048359.4/272538, intron 10 of 17)	ENSMUST00000211979.1	38485	Tango6		17	32321426	32332899	11474	2	-0.00242767	0.0157602	0.999849	Intron (ENSMUST00000236039.1/54194, intron 11 of 12)	ENSMUST00000235724.1	2425	Akap8l
12	117658034	117756729	98696	1	-0.118366	0.00960674	0.7329	Intron (ENSMUST00000109691.3/217944, intron 10 of 27)	ENSMUST00000222105.1	-1194	Rapgef5		20	153118786	153132861	14076	1	0.0020028	0.0158305	0.999849	Distal Intergenic	ENSMUST00000096265.9	-15239	Foxr2
9	69195541	69250834	55294	1	-0.110696	0.00964684	0.733157	Intron (ENSMUST00000034766.13/19883, intron 1 of 10)	ENSMUST00000132355.1	-191576	Rora		5	7304125	7311491	7367	1	0.00168741	0.0158404	0.999849	Intron (ENSMUST00000200317.4/207618, intron 1 of 3)	ENSMUST00000088796.2	-131494	4921511H03Rik
2	62147862	62158283	10422	1	0.0574052	0.00966178	0.733157	Intron (ENSMUST00000102735.9/94229, intron 3 of 25)	ENSMUST00000149527.1	45926	Slc4a10		11	97747668	97752710	5043	2	-0.00197069	0.0158426	0.999849	Intron (ENSMUST00000018685.8/67480, intron 2 of 9)	ENSMUST00000152395.1	-5869	Cwc25
2	66348364	66440814	92451	2	-0.0764506	0.00966944	0.733157	Intron (ENSMUST00000112371.8/20265, intron 1 of 26)	ENSMUST00000129508.1	4032	Scn1a		5	21186255	21259766	73512	1	0.001779	0.0158464	0.999849	Distal Intergenic	ENSMUST00000197522.4	-4488	Gsap
7	24228048	24236632	8585	2	-0.11356	0.00969324	0.733462	Intron (ENSMUST00000206362.1/56869, intron 3 of 3)	ENSMUST00000037448.6	2846	Zfp109		8	64759760	64799664	39905	2	-0.00162179	0.0158965	0.999849	Intron (ENSMUST00000034017.8/77113, intron 4 of 14)	ENSMUST00000209458.1	-11584	Klhl2
3	95070826	95078516	7691	2	-0.0917379	0.0097156	0.733657	Promoter	ENSMUST00000107231.1	-52	Pip5k1a		12	59200655	59219725	19071	2	-0.00150612	0.0159029	0.999849	Distal Intergenic	ENSMUST00000043204.7	-883368	Fbxo33
5	21766418	21768667	2250	2	-0.0791478	0.00973812	0.733862	Exon (ENSMUST00000030771.11/22791, exon 10 of 17)	ENSMUST00000145955.1	2063	Dnajc2		5	129096757	129203680	106924	1	0.00156918	0.0159245	0.999849	Distal Intergenic	ENSMUST00000156437.2	176811	Gpr133
8	3940294	3954746	14453	2	0.084561	0.00979772	0.736856	Distal Intergenic	ENSMUST00000127592.1	-32401	Cd209c		14	99874488	99900391	25904	2	0.00148723	0.0159344	0.999849	Distal Intergenic	ENSMUST00000228612.1	100352	Klf12
13	88821472	89200538	379067	1	-0.0710735	0.00983413	0.737158	Distal Intergenic	ENSMUST00000118731.7	-862422	Edil3		13	112523557	112562074	38518	2	0.00164278	0.0159454	0.999849	Intron (ENSMUST00000223819.1/218624, intron 3 of 18)	ENSMUST00000224510.1	7596	Il31ra
5	108092105	108104039	11935	1	-0.109443	0.0099329	0.740255	Intron (ENSMUST00000131291.7/17765, intron 16 of 16)	ENSMUST00000129921.2	13512	Mtf2		1	106317238	106319015	1778	1	0.00147118	0.0159569	0.999849	Intron (ENSMUST00000061047.6/98432, intron 14 of 16)	ENSMUST00000124895.1	65948	Phlpp1
4	109505337	109531297	25961	2	-0.0930943	0.009939	0.740255	Intron (ENSMUST00000125237.1/ENSMUST00000125237.1, intron 1 of 2)	ENSMUST00000102725.10	-40292	4930522H14Rik		5	149617455	149619173	1719	2	0.0020594	0.0159857	0.999849	Intron (ENSMUST00000110502.6/381693, intron 21 of 22)	ENSMUST00000201877.1	18179	Hsph1
8	8667349	8682263	14915	2	-0.113752	0.00994274	0.740255	Intron (ENSMUST00000048545.9/234023, intron 3 of 3)	ENSMUST00000207070.1	1635	Arglu1		17	9666495	9669717	3223	2	0.00181868	0.0160544	0.999849	Intron (ENSMUST00000232756.1/ENSMUST00000232756.1, intron 2 of 2)	ENSMUST00000057190.3	107589	Pabpc6
11	108343354	108395905	52552	1	-0.108613	0.0100166	0.744261	Intron (ENSMUST00000059595.10/18750, intron 2 of 16)	ENSMUST00000133383.7	-61436	Apoh		2	164099720	164118369	18650	1	-0.00188588	0.0161832	0.999849	Intron (ENSMUST00000018353.13/58231, intron 5 of 10)	ENSMUST00000137866.1	-8508	Stk4
9	15051841	15112108	60268	2	-0.113893	0.0100458	0.744815	Intron (ENSMUST00000159985.1/244698, intron 1 of 19)	ENSMUST00000159985.1	13249	Hephl1		5	3975616	3976531	916	1	-0.00140658	0.0161843	0.999849	Intron (ENSMUST00000044492.9/100986, intron 13 of 47)	ENSMUST00000133952.1	3795	Akap9
9	86743649	86758443	14795	1	-0.0936568	0.0100643	0.744815	Intron (ENSMUST00000179574.1/244954, intron 1 of 2)	ENSMUST00000036426.12	10315	Prss35		10	95940650	95975501	34852	1	0.0018853	0.016196	0.999849	Distal Intergenic	ENSMUST00000219207.1	-20166	Eea1
11	9193451	9256178	62728	1	0.0986726	0.0101065	0.746449	Intron (ENSMUST00000042740.12/268379, intron 59 of 61)	ENSMUST00000151522.1	463687	Abca13		17	71831066	71856342	25277	1	-0.00228105	0.0162231	0.999849	Intron (ENSMUST00000230747.1/78785, intron 14 of 16)	ENSMUST00000229903.1	7836	Clip4
8	111643537	111670682	27146	1	-0.0932777	0.0101318	0.746829	Intron (ENSMUST00000212072.1/22640, intron 1 of 3)	ENSMUST00000211926.1	2481	Zfp1		10	53633369	53655033	21665	2	-0.00205585	0.016241	0.999849	Intron (ENSMUST00000020003.14/75906, intron 10 of 17)	ENSMUST00000165986.7	1130	Fam184a
4	4762484	4793355	30872	2	0.0824553	0.0101582	0.747291	Distal Intergenic	ENSMUST00000084949.2	-174623	Impad1		17	33289544	33307241	17698	1	-0.00188932	0.0162669	0.999849	Distal Intergenic	ENSMUST00000099414.4	24453	Zfp955b
9	48468886	48472220	3335	2	-0.0992736	0.0101814	0.747515	Distal Intergenic	ENSMUST00000216142.1	31407	Rexo2		4	120971890	120975708	3819	2	-0.00144825	0.0163096	0.999849	Intron (ENSMUST00000043200.7/69780, intron 4 of 9)	ENSMUST00000151615.1	-2949	Smap2
8	9207238	9323711	116474	2	0.0344282	0.0102753	0.748479	Intron (ENSMUST00000110969.4/270028, intron 1 of 2)	ENSMUST00000207297.1	-34809	Fam155a		18	82392380	82406777	14398	2	0.00193627	0.0163493	0.999849	Distal Intergenic	ENSMUST00000065224.7	146774	Galr1
2	28742250	28760136	17887	1	-0.111731	0.0102776	0.748479	Intron (ENSMUST00000074156.6/68870, intron 10 of 12)	ENSMUST00000137588.1	5920	Ak8		16	66663093	66953334	290242	2	-0.00176202	0.0164059	0.999849	Intron (ENSMUST00000114292.7/239857, intron 1 of 9)	ENSMUST00000128168.2	-324442	Cadm2
11	68536200	68544383	8184	1	-0.0890386	0.0103067	0.748479	Promoter	ENSMUST00000126069.1	-691	Pik3r6		1	95618551	95667535	48985	2	-0.00234485	0.016422	0.999849	Distal Intergenic	ENSMUST00000189556.1	122955	St8sia4
6	121347419	121355326	7908	1	-0.0899096	0.0103171	0.748479	Promoter	ENSMUST00000166390.1	0	Slc6a12		15	3384309	3583492	199184	2	-0.00207548	0.0164262	0.999849	Distal Intergenic	ENSMUST00000161180.1	-75439	Ghr
8	26066418	26067918	1501	2	-0.101476	0.0103628	0.748479	Intron (ENSMUST00000037182.13/320191, intron 15 of 21)	ENSMUST00000210172.1	9796	Hook3		17	85092083	85166508	74426	1	-0.00171008	0.0164377	0.999849	Intron (ENSMUST00000095188.6/73582, intron 3 of 10)	ENSMUST00000234501.1	62665	Camkmt
17	50698688	50699443	756	1	0.0839228	0.0104047	0.748479	Intron (ENSMUST00000024717.9/72238, intron 15 of 21)	ENSMUST00000061681.8	132632	Btg3		16	89507703	89508323	621	2	0.00188732	0.0164444	0.999849	Distal Intergenic	ENSMUST00000056118.3	-2031	Krtap7-1
5	31550566	31556932	6367	1	-0.0954489	0.0104338	0.748479	Intron (ENSMUST00000202575.1/20534, intron 3 of 3)	ENSMUST00000202575.1	4761	Slc4a1ap		4	43674460	43686205	11746	1	-0.00145416	0.0165151	0.999849	Intron (ENSMUST00000107865.8/242409, intron 3 of 12)	ENSMUST00000141864.1	2301	Tmem8b
17	90033644	91093071	1059428	2	-0.0920979	0.0104812	0.748479	Distal Intergenic	ENSMUST00000160844.9	-376322	Nrxn1		11	86212088	86256546	44459	2	-0.00208532	0.0165437	0.999849	Intron (ENSMUST00000143819.1/74038, intron 2 of 6)	ENSMUST00000108039.7	2493	Ints2
4	129213762	129214934	1173	1	-0.112349	0.0104828	0.748479	Exon (ENSMUST00000148619.7/107271, exon 3 of 3)	ENSMUST00000147248.1	1745	Yars		11	87033867	87074062	40196	2	-0.00145852	0.0165486	0.999849	Intron (ENSMUST00000020804.7/66569, intron 2 of 9)	ENSMUST00000020804.7	12232	Gdpd1
15	92743643	92746699	3057	1	0.088887	0.0104851	0.748479	Intron (ENSMUST00000169942.9/239618, intron 5 of 9)	ENSMUST00000229577.1	-9327	Pdzrn4		10	9628672	9630941	2270	2	-0.00162758	0.0166648	0.999849	Distal Intergenic	ENSMUST00000221079.1	217891	Samd5
13	102734786	103096845	362060	2	-0.0675811	0.0105044	0.748479	Intron (ENSMUST00000166726.7/328329, intron 3 of 26)	ENSMUST00000194446.5	-20377	Mast4		9	107263702	107280915	17214	2	0.00169508	0.0166946	0.999849	Exon (ENSMUST00000141596.1/102626, exon 3 of 3)	ENSMUST00000134682.2	-3522	Mapkapk3
12	71111428	71123221	11794	1	-0.0930933	0.0105536	0.748479	Distal Intergenic	ENSMUST00000220834.1	-5007	Tomm20l		11	5971735	6065538	93804	2	-0.0019698	0.016722	0.999849	Intron (ENSMUST00000109813.8/12323, intron 1 of 20)	ENSMUST00000101585.9	17184	Camk2b
4	141484593	141488312	3720	2	-0.0983575	0.0105577	0.748479	Exon (ENSMUST00000152411.1/56381, exon 3 of 3)	ENSMUST00000152411.1	3593	Spen		20	149941655	149984982	43328	1	0.000921985	0.0167472	0.999849	Distal Intergenic	ENSMUST00000112740.1	-40489	Gm15091
10	81118612	81119327	716	1	-0.111927	0.0105824	0.748479	Promoter	ENSMUST00000123888.1	0	Map2k2		17	38304519	38305460	942	2	0.00183166	0.016772	0.999849	Distal Intergenic	ENSMUST00000057394.7	14140	Olfr137
5	150451130	150497753	46624	1	-0.106819	0.0106247	0.748479	Promoter	ENSMUST00000200863.1	-276	Fry		18	73640212	73649819	9608	2	-0.00179068	0.0167988	0.999849	Intron (ENSMUST00000025393.13/17128, intron 8 of 11)	ENSMUST00000147315.7	-4029	Smad4
11	60749457	60752678	3222	2	-0.0988392	0.010642	0.748479	Exon (ENSMUST00000002891.10/21975, exon 5 of 19)	ENSMUST00000124799.1	-6627	Top3a		13	17710315	17805097	94783	2	-0.00167184	0.0168895	0.999849	Distal Intergenic	ENSMUST00000223490.1	-59719	Cdk13
11	101411409	101417382	5974	2	-0.113113	0.0106722	0.748479	Intron (ENSMUST00000107257.7/69684, intron 15 of 16)	ENSMUST00000140123.1	8034	Aarsd1		5	18265135	18360355	95221	2	0.00219804	0.0169196	0.999849	Distal Intergenic	ENSMUST00000074694.6	-275683	Gnai1
11	101411409	101417382	5974	2	-0.113113	0.0106722	0.748479	Intron (ENSMUST00000107257.7/69684, intron 15 of 16)	ENSMUST00000140123.1	8034	Gm27029		16	16819749	16820123	375	2	-0.0013689	0.0169547	0.999849	Intron (ENSMUST00000023468.5/50525, intron 2 of 10)	ENSMUST00000231756.1	12114	Rpl31
5	13791619	13796820	5202	1	-0.0949045	0.0106875	0.748479	Distal Intergenic	ENSMUST00000124677.1	-146474	Speer3		2	158850629	158857368	6740	1	0.00213611	0.0170849	0.999849	Distal Intergenic	ENSMUST00000143195.1	416040	Dhx35
10	63929890	64090277	160388	2	-0.0987904	0.0107389	0.748479	Intron (ENSMUST00000105441.7/216033, intron 10 of 17)	ENSMUST00000131945.1	-365090	Lrrtm3		4	40936587	40948202	11616	2	-0.00232947	0.0171163	0.999849	Intron (ENSMUST00000108089.7/12017, intron 4 of 6)	ENSMUST00000215842.1	6920	Bag1
10	87205979	87230587	24609	1	-0.107438	0.0107494	0.748479	Intron (ENSMUST00000189456.6/76640, intron 3 of 4)	ENSMUST00000189775.1	-54984	1700113H08Rik		17	32773252	32787547	14296	2	-0.0020463	0.0171203	0.999849	Distal Intergenic	ENSMUST00000057501.8	24484	Zfp871
1	192512828	192771223	258396	2	-0.0788673	0.0107869	0.748479	Distal Intergenic	ENSMUST00000044190.11	-3933	Hhat		9	5345504	5358823	13320	1	-0.00183972	0.0171466	0.999849	Distal Intergenic	ENSMUST00000151332.1	37026	Casp12
9	58260227	58261885	1659	1	-0.089443	0.0108136	0.748479	Promoter	ENSMUST00000216864.1	-585	Stoml1		8	111941068	111952742	11675	1	-0.00207793	0.0171494	0.999849	Distal Intergenic	ENSMUST00000133628.1	14564	Gabarapl2
1	93295695	93296598	904	1	-0.0953521	0.0108681	0.748479	3' UTR	ENSMUST00000165883.1	4281	Sned1		8	71641460	71645953	4494	2	-0.00232031	0.0171662	0.999849	Intron (ENSMUST00000030170.14/382018, intron 26 of 43)	ENSMUST00000176127.1	-1020	Unc13a
1	5083164	5099777	16614	1	-0.0896776	0.0108774	0.748479	Intron (ENSMUST00000192847.5/108664, intron 10 of 12)	ENSMUST00000192142.1	59555	Atp6v1h		3	154711865	154714083	2219	1	0.00189308	0.0171911	0.999849	Distal Intergenic	ENSMUST00000192912.1	61137	BC007180
13	88821472	89200538	379067	1	0.100632	0.0109068	0.748479	Distal Intergenic	ENSMUST00000118731.7	-844146	Edil3		17	69156744	69289989	133246	1	0.00194904	0.0171935	0.999849	Intron (ENSMUST00000223610.1/13823, intron 1 of 3)	ENSMUST00000225740.1	-6277	Epb4.1l3
9	122201339	122263685	62347	2	-0.0923431	0.0109735	0.748479	Intron (ENSMUST00000042546.3/102566, intron 11 of 12)	ENSMUST00000214507.1	35261	Ano10		8	63924694	63952248	27555	2	0.00185764	0.0172313	0.999849	Intron (ENSMUST00000066166.5/21892, intron 12 of 20)	ENSMUST00000210915.1	-116852	Gm4975
8	93972902	93974916	2015	2	-0.102168	0.0110174	0.748479	Intron (ENSMUST00000053766.13/23802, intron 10 of 13)	ENSMUST00000139702.1	-3993	Amfr		17	18241122	18277756	36635	2	-0.00173824	0.017253	0.999849	Distal Intergenic	ENSMUST00000172190.3	52811	Vmn2r94
3	90212522	90213301	780	2	0.0884184	0.0110289	0.748479	Exon (ENSMUST00000029548.8/77595, exon 19 of 40)	ENSMUST00000196205.4	43163	Rps27rt		13	92705782	92708293	2512	1	-0.00158622	0.0172846	0.999849	Distal Intergenic	ENSMUST00000224458.1	10212	Serinc5
9	21723483	21749919	26437	1	-0.105687	0.0110642	0.748479	Intron (ENSMUST00000034707.14/20586, intron 28 of 33)	ENSMUST00000034713.8	-41955	Ldlr		17	23384604	23404422	19819	1	0.0020058	0.0173079	0.999849	Distal Intergenic	ENSMUST00000164856.2	-7074	Vmn2r116
14	105109409	105114461	5053	2	0.104295	0.0110803	0.748479	Distal Intergenic	ENSMUST00000164319.1	131284	Rbm26		20	70385877	70389417	3541	1	0.00222779	0.0173203	0.999849	Distal Intergenic	ENSMUST00000053981.5	-2845	1110012L19Rik
16	62921467	62928390	6924	1	0.0812046	0.0111287	0.748479	Distal Intergenic	ENSMUST00000127502.1	414396	Pros1		9	50596357	50603812	7456	2	-0.0018826	0.0174394	0.999849	Intron (ENSMUST00000000175.5/66925, intron 2 of 3)	ENSMUST00000000175.5	3966	Sdhd
3	62338344	62462221	123878	1	0.0965581	0.0111841	0.748479	Distal Intergenic	ENSMUST00000079300.12	-85552	Arhgef26		4	63558781	63586357	27577	1	-0.00207847	0.0175358	0.999849	Distal Intergenic	ENSMUST00000077709.10	-6267	6330416G13Rik
14	75702350	75741714	39365	2	-0.108781	0.0111895	0.748479	Intron (ENSMUST00000226686.1/338337, intron 4 of 17)	ENSMUST00000226686.1	3886	Cog3		7	13027744	13028502	759	1	-0.0015977	0.017563	0.999849	Promoter	ENSMUST00000148354.2	0	Trim28
11	32820373	32824605	4233	2	-0.105188	0.0112042	0.748479	Distal Intergenic	ENSMUST00000020508.3	-144524	Smim23		7	81037739	81038300	562	1	-0.00219841	0.0176053	0.999849	Intron (ENSMUST00000107353.2/233410, intron 4 of 9)	ENSMUST00000149508.1	-5592	Zfp592
12	83552412	83562460	10049	2	-0.102481	0.0112416	0.748479	Intron (ENSMUST00000221919.1/217695, intron 5 of 12)	ENSMUST00000222448.1	-1232	Zfyve1		4	135154436	135155342	907	1	0.00183651	0.0176631	0.999849	3' UTR	ENSMUST00000127109.1	21718	Runx3
1	139697623	139781243	83621	2	0.0936167	0.0112528	0.748479	Intron (ENSMUST00000194186.5/545366, intron 4 of 6)	ENSMUST00000111989.8	-34300	Gm4788		7	98886750	99016644	129895	2	-0.00159044	0.0176657	0.999849	Intron (ENSMUST00000037968.9/78610, intron 8 of 14)	ENSMUST00000209123.1	12439	Uvrag
20	48146436	48161565	15130	1	-0.0909673	0.0113193	0.748479	Intron (ENSMUST00000037960.10/208884, intron 9 of 9)	ENSMUST00000033427.6	28492	Sash3		13	12182712	12258095	75384	2	-0.00186414	0.0177171	0.999849	Intron (ENSMUST00000099856.5/238505, intron 14 of 32)	ENSMUST00000099856.5	27593	Mtr
11	94664587	94677515	12929	2	0.095466	0.011427	0.748479	Distal Intergenic	ENSMUST00000153485.2	-12499	Xylt2		11	77151818	77168916	17099	2	0.00136399	0.0177377	0.999849	Promoter	ENSMUST00000155085.1	523	Efcab5
17	37055712	37056863	1152	1	-0.0857742	0.0114428	0.748479	Promoter	ENSMUST00000174866.1	-420	Gabbr1		6	83185946	83200117	14172	1	-0.00215911	0.0177445	0.999849	Exon (ENSMUST00000077407.11/13191, exon 2 of 28)	ENSMUST00000113907.1	-2961	Dctn1
16	16672876	16674017	1142	2	0.077138	0.0114496	0.748479	Distal Intergenic	ENSMUST00000057886.5	-10153	Olfr19		14	30682352	30689954	7603	1	-0.0010223	0.0177517	0.999849	Intron (ENSMUST00000064230.15/328370, intron 11 of 12)	ENSMUST00000226805.1	4858	Rft1
10	119453830	120087260	633431	1	-0.11036	0.011459	0.748479	Intron (ENSMUST00000077871.13/74053, intron 1 of 21)	ENSMUST00000147356.8	30295	Grip1		7	81614352	81618905	4554	2	-0.00176804	0.0178402	0.999849	Intron (ENSMUST00000098326.2/26557, intron 4 of 8)	ENSMUST00000207991.1	-3170	Homer2
14	103137573	103152214	14642	2	-0.114476	0.0114613	0.748479	Promoter	ENSMUST00000162762.1	597	Mycbp2		2	118926496	118928585	2090	1	-0.00143084	0.0179756	0.999849	Distal Intergenic	ENSMUST00000099546.5	10073	Chst14
11	101568687	101569412	726	1	-0.107105	0.0115063	0.748479	Intron (ENSMUST00000103099.7/17966, intron 14 of 23)	ENSMUST00000144517.1	1507	Nbr1		2	181669836	181671640	1805	2	-0.00183662	0.017978	0.999849	Intron (ENSMUST00000136481.7/68879, intron 18 of 20)	ENSMUST00000054491.5	19561	Sox18
9	56418830	56476117	57288	1	-0.104244	0.0115146	0.748479	Distal Intergenic	ENSMUST00000214869.1	105813	Hmg20a		17	12698527	12701279	2753	2	-0.00219826	0.0180159	0.999849	Intron (ENSMUST00000024599.13/16004, intron 35 of 47)	ENSMUST00000161738.1	4006	Igf2r
12	105453856	105493095	39240	1	-0.102984	0.0115459	0.748479	Intron (ENSMUST00000178224.1/268595, intron 1 of 1)	ENSMUST00000178224.1	8656	D430019H16Rik		4	46165196	46171979	6784	1	-0.00194842	0.018068	0.999849	Promoter	ENSMUST00000133286.1	-882	Ncbp1
1	154469052	154476696	7645	2	-0.105782	0.0115626	0.748479	Intron (ENSMUST00000187541.6/12290, intron 21 of 46)	ENSMUST00000188384.1	6014	Cacna1e		20	155586808	155623814	37007	2	0.00192268	0.0180978	0.999849	Intron (ENSMUST00000112542.1/ENSMUST00000112542.1, intron 2 of 6)	ENSMUST00000141356.1	-407165	Ptchd1
16	38637719	38712898	75180	2	0.116603	0.0115632	0.748479	Intron (ENSMUST00000023487.4/12549, intron 1 of 11)	ENSMUST00000132697.1	54384	Arhgap31		6	125362660	125380793	18134	2	-0.00141004	0.0181118	0.999849	Distal Intergenic	ENSMUST00000042647.6	-34964	Plekhg6
17	13948373	13950678	2306	1	0.0798845	0.011574	0.748479	5' UTR	ENSMUST00000088809.5	54724	Gm7168		7	123494214	123500449	6236	2	0.00160961	0.0181186	0.999849	Distal Intergenic	ENSMUST00000128217.1	-139467	Zkscan2
7	35283652	35285319	1668	2	-0.100298	0.0115835	0.748479	Intron (ENSMUST00000079693.11/67471, intron 10 of 19)	ENSMUST00000206758.1	-11041	Gpatch1		13	92211881	92266072	54192	2	-0.00194487	0.0181411	0.999849	Intron (ENSMUST00000185852.6/17686, intron 13 of 23)	ENSMUST00000191304.6	-15785	Msh3
12	105705976	105782447	76472	1	-0.095174	0.0116274	0.748479	Intron (ENSMUST00000051934.6/66787, intron 2 of 2)	ENSMUST00000040876.6	-6229	Ak7		6	56714942	56728251	13310	1	-0.00187927	0.0181515	0.999849	Intron (ENSMUST00000031805.10/78937, intron 1 of 15)	ENSMUST00000204193.1	4116	Avl9
8	14033697	14090279	56583	2	-0.0947769	0.0116322	0.748479	Intron (ENSMUST00000110813.4/234086, intron 2 of 5)	ENSMUST00000211242.1	13178	Erich1		8	46526786	46528652	1867	1	-0.00197848	0.0182168	0.999849	Intron (ENSMUST00000034046.12/14081, intron 11 of 20)	ENSMUST00000133161.1	-4634	Acsl1
2	49245969	49319690	73722	1	-0.0867703	0.0116418	0.748479	Intron (ENSMUST00000112745.7/109241, intron 6 of 10)	ENSMUST00000047413.9	-26767	Mbd5		6	132311590	132314757	3168	2	0.00108923	0.0182674	0.999849	Distal Intergenic	ENSMUST00000048686.8	10601	Prb1
2	167095969	167188818	92850	2	-0.108212	0.0116613	0.748479	Intron (ENSMUST00000207917.1/16500, intron 1 of 1)	ENSMUST00000207917.1	3224	Kcnb1		1	34851837	34863475	11639	1	0.00169166	0.018355	0.999849	Distal Intergenic	ENSMUST00000152654.2	34175	Plekhb2
5	109330162	109370247	40086	1	0.0934184	0.0116788	0.748479	Intron (ENSMUST00000165180.2/384220, intron 3 of 5)	ENSMUST00000232912.1	26033	Vmn2r16		8	118314413	118856206	541794	1	0.00174655	0.0183734	0.999849	Intron (ENSMUST00000117160.1/12554, intron 3 of 13)	ENSMUST00000123567.1	405261	Cdh13
5	135106891	135123042	16152	1	-0.0978946	0.0116788	0.748479	Intron (ENSMUST00000202431.3/58805, intron 1 of 3)	ENSMUST00000141770.4	-3798	Mlxipl		18	9618419	9619469	1051	2	-0.00206045	0.0183998	0.999849	Distal Intergenic	ENSMUST00000234003.1	-25053	Cetn1
5	149739532	149751135	11604	1	-0.108987	0.0116998	0.748479	Intron (ENSMUST00000100404.5/381694, intron 4 of 14)	ENSMUST00000202302.1	-27960	B3glct		2	3773946	3779625	5680	1	0.00205586	0.0185258	0.999849	Promoter	ENSMUST00000176254.1	424	Fam107b
14	120306456	120379260	72805	1	-0.0958045	0.0117017	0.748479	Exon (ENSMUST00000227508.1/105559, exon 2 of 2)	ENSMUST00000227644.1	20183	Mbnl2		13	119449430	119450952	1523	1	-0.00172733	0.0185577	0.999849	Intron (ENSMUST00000109203.8/218693, intron 9 of 10)	ENSMUST00000173339.1	4530	Paip1
5	65256425	65260409	3985	1	-0.10757	0.0117036	0.748479	Intron (ENSMUST00000203653.2/213081, intron 26 of 35)	ENSMUST00000203554.1	-10838	Wdr19		10	117815660	117818540	2881	2	-0.00215596	0.0185732	0.999849	3' UTR	ENSMUST00000220214.1	2142	Rap1b
7	103979176	103980141	966	1	0.102679	0.0117121	0.748479	Distal Intergenic	ENSMUST00000098185.1	-11298	Olfr635		5	72521739	72524659	2921	2	-0.00235946	0.0185883	0.999849	Promoter	ENSMUST00000153882.1	-518	Nfxl1
15	20665214	20666750	1537	2	0.093325	0.0117343	0.748479	Distal Intergenic	ENSMUST00000052910.5	739639	Acot10		15	47581726	47615201	33476	2	0.00201759	0.0185991	0.999849	Intron (ENSMUST00000160658.7/239420, intron 65 of 68)	ENSMUST00000162006.1	20907	Csmd3
1	144242296	144249242	6947	2	0.112744	0.0117454	0.748479	Distal Intergenic	ENSMUST00000189061.6	-35336	Rgs1		12	4159600	4182945	23346	1	-0.00212735	0.0186099	0.999849	Intron (ENSMUST00000152792.7/104111, intron 2 of 20)	ENSMUST00000134680.1	9184	Adcy3
9	19338459	19339400	942	1	0.0877718	0.0117895	0.748479	Distal Intergenic	ENSMUST00000071259.2	-9521	Olfr845		7	28443107	28448233	5127	1	0.00183559	0.0186295	0.999849	Intron (ENSMUST00000108292.8/63986, intron 5 of 6)	ENSMUST00000138741.1	2199	Gmfg
4	116308008	116309205	1198	2	-0.0788442	0.0118112	0.748479	Intron (ENSMUST00000216692.1/18710, intron 5 of 9)	ENSMUST00000128713.1	31187	Mast2		4	136659687	136661652	1966	2	-0.00141501	0.0186455	0.999849	Intron (ENSMUST00000105845.8/13844, intron 9 of 15)	ENSMUST00000151502.1	-10043	Ephb2
4	127086589	127088552	1964	1	-0.107089	0.011829	0.748479	Intron (ENSMUST00000046751.12/100177, intron 5 of 14)	ENSMUST00000146616.1	6756	Zmym6		19	25610537	25623921	13385	1	0.00131814	0.0187029	0.999849	Distal Intergenic	ENSMUST00000048935.5	26252	Dmrt3
1	86526807	86530209	3403	1	-0.10639	0.0118292	0.748479	Exon (ENSMUST00000045897.14/19231, exon 3 of 5)	ENSMUST00000188533.1	2524	Ptma		11	29172890	29209641	36752	1	-0.00201442	0.0187363	0.999849	Intron (ENSMUST00000154924.7/71701, intron 24 of 26)	ENSMUST00000102856.8	-14879	Smek2
2	37491931	37509138	17208	1	-0.109347	0.0118429	0.748479	Promoter	ENSMUST00000130601.1	-944	Rabgap1		20	164506327	164539752	33426	1	0.00186624	0.0187411	0.999849	Intron (ENSMUST00000033756.2/69299, intron 2 of 6)	ENSMUST00000033756.2	11984	Asb9
4	155110690	155128778	18089	1	-0.100858	0.0118721	0.748479	Intron (ENSMUST00000030915.10/76866, intron 12 of 13)	ENSMUST00000129415.1	26099	Morn1		15	68930068	69024765	94698	1	-0.00162189	0.0187971	0.999849	Intron (ENSMUST00000022954.6/13992, intron 1 of 8)	ENSMUST00000230073.1	59424	Khdrbs3
10	128401590	128408843	7254	2	-0.0992271	0.0118986	0.748479	Intron (ENSMUST00000166577.1/237615, intron 5 of 5)	ENSMUST00000167456.1	3415	Nabp2		17	24961226	25015230	54005	2	-0.00184156	0.0188223	0.999849	Exon (ENSMUST00000073337.7/57354, exon 6 of 21)	ENSMUST00000073337.7	22673	Cramp1l
19	13145642	13146743	1102	2	0.0983667	0.0118999	0.748479	Distal Intergenic	ENSMUST00000078299.4	16114	Olfr1459		11	31365441	31368166	2726	2	0.00141159	0.0188646	0.999849	Distal Intergenic	ENSMUST00000149467.1	137655	Stc2
1	62703702	62818695	114994	1	-0.0874508	0.0119156	0.748479	Intron (ENSMUST00000126344.1/18187, intron 2 of 2)	ENSMUST00000114157.2	23550	Nrp2		8	84571797	84580462	8666	1	-0.00187012	0.0188709	0.999849	Intron (ENSMUST00000238701.1/12286, intron 26 of 48)	ENSMUST00000126302.1	3959	Cacna1a
4	19608303	19708993	100691	2	-0.0949441	0.0119788	0.748479	Intron (ENSMUST00000108246.8/107568, intron 1 of 24)	ENSMUST00000108246.8	13690	Wwp1		2	62786281	63184287	398007	2	0.00155622	0.0190211	0.999849	Distal Intergenic	ENSMUST00000112454.7	-255249	Kcnh7
5	8046078	8069379	23302	1	0.0901465	0.0120211	0.748479	Distal Intergenic	ENSMUST00000088786.10	-42465	Sri		1	134355708	134361690	5983	2	-0.00147393	0.0190867	0.999849	Intron (ENSMUST00000049470.10/57439, intron 3 of 7)	ENSMUST00000185903.1	5414	Tmem183a
15	34509907	34512192	2286	1	-0.114817	0.012082	0.748479	Intron (ENSMUST00000052290.13/67724, intron 4 of 16)	ENSMUST00000126223.1	-4102	Pop1		8	126425329	126475065	49737	2	0.0018492	0.0191075	0.999849	Distal Intergenic	ENSMUST00000170518.2	-6837	Gm17296
13	118714699	118792115	77417	1	0.0641706	0.0120946	0.748479	Distal Intergenic	ENSMUST00000022246.8	281513	Fgf10		16	50197159	50330993	133835	2	0.00138658	0.0191812	0.999849	Distal Intergenic	ENSMUST00000114488.7	196373	Bbx
16	14906606	14938120	31515	1	-0.107065	0.0121102	0.748479	Distal Intergenic	ENSMUST00000229825.1	-77343	Efcab1		12	71048341	71075405	27065	1	-0.00156684	0.019226	0.999849	Exon (ENSMUST00000046305.11/238247, exon 15 of 24)	ENSMUST00000135709.1	14697	Arid4a
5	65397542	65399918	2377	1	-0.0987853	0.0121259	0.748479	Exon (ENSMUST00000139847.7/79464, exon 3 of 3)	ENSMUST00000127519.1	-1307	Lias		11	11462094	11488537	26444	1	-0.0012656	0.0192261	0.999849	Intron (ENSMUST00000020413.3/53604, intron 7 of 7)	ENSMUST00000170661.1	-128382	4930415F15Rik
3	10417817	10440102	22286	2	0.077127	0.0122268	0.748479	Distal Intergenic	ENSMUST00000099223.10	-141049	Snx16		11	78518331	78519261	931	1	-0.00212229	0.0192518	0.999849	3' UTR	ENSMUST00000151499.1	1037	Poldip2
11	23420055	23456686	36632	1	-0.111793	0.0122966	0.748479	Intron (ENSMUST00000180046.7/17847, intron 48 of 79)	ENSMUST00000130131.1	13970	Usp34		5	123927418	123938388	10971	1	-0.00167026	0.019271	0.999849	Intron (ENSMUST00000023869.14/68184, intron 5 of 7)	ENSMUST00000166129.4	-4662	Ccdc62
12	116254481	116262974	8494	2	-0.0967526	0.0123	0.748479	Intron (ENSMUST00000039349.7/217935, intron 1 of 21)	ENSMUST00000222679.1	2256	Wdr60		11	106236996	106238824	1829	1	-0.00196459	0.0192745	0.999849	Promoter	ENSMUST00000152860.1	300	Ddx42
2	15526479	16255555	729077	1	0.0948424	0.012304	0.748479	Intron (ENSMUST00000146205.2/102635496, intron 20 of 38)	ENSMUST00000146205.2	308418	Malrd1		3	141210004	141212355	2352	2	0.000918604	0.0193861	0.999849	Distal Intergenic	ENSMUST00000057860.2	150021	Pdha2
11	121290744	121297089	6346	1	-0.0979637	0.0123607	0.748479	Intron (ENSMUST00000106113.1/68837, intron 2 of 8)	ENSMUST00000153579.1	-4158	Foxk2		4	132828968	132832975	4008	2	-0.0014955	0.0194151	0.999849	Promoter	ENSMUST00000156777.1	584	Ppp1r8
5	125277566	125294109	16544	2	-0.0962985	0.0123909	0.748479	Promoter	ENSMUST00000127148.1	876	Scarb1		20	81070698	81094776	24079	1	0.00170001	0.0194823	0.999849	Distal Intergenic	ENSMUST00000150052.1	-37412	Tmem47
15	96994820	97019951	25132	2	0.0822466	0.0123983	0.748479	Distal Intergenic	ENSMUST00000231039.1	54695	Slc38a4		15	33683875	33687884	4010	2	0.00191641	0.0195058	0.999849	Distal Intergenic	ENSMUST00000042021.4	-60409	Tspyl5
2	12109070	12132552	23483	2	-0.097773	0.012403	0.748479	Exon (ENSMUST00000192947.1/ENSMUST00000192947.1, exon 1 of 1)	ENSMUST00000148055.1	3900	Itga8		7	62377010	62381640	4631	1	0.00181584	0.0195717	0.999849	Intron (ENSMUST00000207232.1/ENSMUST00000207232.1, intron 1 of 2)	ENSMUST00000080403.6	11986	Magel2
13	46418434	46431095	12662	1	0.0892074	0.012413	0.748479	Distal Intergenic	ENSMUST00000037923.4	-16847	Rbm24		1	149886184	149902199	16016	2	-0.00212303	0.0195995	0.999849	Distal Intergenic	ENSMUST00000155438.1	251081	Pla2g4a
18	10798365	10817628	19264	1	-0.105497	0.0124143	0.748479	Distal Intergenic	ENSMUST00000150000.1	29998	Mib1		12	112910455	112913180	2726	2	0.00187177	0.0197028	0.999849	Distal Intergenic	ENSMUST00000221454.1	21322	Jag2
9	62425583	62428001	2419	2	-0.104085	0.0124263	0.748479	Promoter	ENSMUST00000131981.1	-301	Coro2b		19	10389090	10448444	59355	1	-0.00153506	0.0197133	0.999849	Distal Intergenic	ENSMUST00000073899.5	-8003	Syt7
13	40001882	40288011	286130	2	-0.0733993	0.0124353	0.748479	Intron (ENSMUST00000054635.7/218165, intron 5 of 18)	ENSMUST00000054635.7	60051	Ofcc1		6	124745172	124745625	454	2	-0.00149948	0.0197519	0.999849	Exon (ENSMUST00000129411.6/13498, exon 6 of 13)	ENSMUST00000133577.1	-1628	Atn1
14	74756127	74885255	129129	2	-0.0973119	0.0124789	0.749887	Intron (ENSMUST00000088970.6/380916, intron 1 of 19)	ENSMUST00000228134.1	24351	Lrch1		4	92144338	92147234	2897	2	0.00152877	0.0197626	0.999849	Distal Intergenic	ENSMUST00000143542.1	-520522	Izumo3
7	31132789	31143712	10924	2	-0.103442	0.0125484	0.751627	Promoter	ENSMUST00000206233.1	-188	Gramd1a		12	51876970	51939950	62981	2	0.00194712	0.0197721	0.999849	Intron (ENSMUST00000040583.6/320487, intron 6 of 35)	ENSMUST00000220369.1	-14795	Heatr5a
17	35089870	35091966	2097	1	-0.0802335	0.0126055	0.751787	Exon (ENSMUST00000173190.1/193742, exon 5 of 5)	ENSMUST00000173190.1	1971	Abhd16a		8	116504974	116515915	10942	1	0.00170928	0.019807	0.999849	Distal Intergenic	ENSMUST00000213007.1	-81515	Dynlrb2
15	20665214	20666750	1537	2	0.0562233	0.0126207	0.751787	Distal Intergenic	ENSMUST00000052910.5	604793	Acot10		13	72632597	72633770	1174	1	0.00165257	0.0198097	0.999849	Distal Intergenic	ENSMUST00000172353.2	55374	Irx2
14	22596513	22599268	2756	1	-0.0757497	0.0126493	0.751787	Intron (ENSMUST00000075639.10/76633, intron 5 of 6)	ENSMUST00000226003.1	158718	1700112E06Rik		4	153374231	153482179	107949	2	0.00210881	0.0198172	0.999849	Distal Intergenic	ENSMUST00000149177.1	194137	Ajap1
19	33961187	33976810	15624	1	0.0850516	0.0126674	0.751787	Distal Intergenic	ENSMUST00000025680.4	-57158	Lipf		9	6940585	6956689	16105	2	-0.00190908	0.0198636	0.999849	Intron (ENSMUST00000048417.12/110350, intron 69 of 88)	ENSMUST00000152934.1	-72671	Dync2h1
12	17728226	17791126	62901	1	-0.0999412	0.0126865	0.751787	Intron (ENSMUST00000221149.1/ENSMUST00000221149.1, intron 1 of 1)	ENSMUST00000222944.1	180043	Hpcal1		16	19285743	19286837	1095	2	0.000924596	0.0199122	0.999849	Distal Intergenic	ENSMUST00000056727.4	169249	Olfr164
16	55904978	55934233	29256	2	-0.08877	0.012693	0.751787	Intron (ENSMUST00000023270.13/74201, intron 8 of 10)	ENSMUST00000117468.7	17484	Cep97		9	23223286	23229349	6064	1	0.0013687	0.0199134	0.999849	Intron (ENSMUST00000071982.6/73230, intron 3 of 14)	ENSMUST00000217648.1	34801	Bmper
19	8062209	8131982	69774	2	0.107888	0.0128035	0.755737	Intron (ENSMUST00000065651.4/434674, intron 5 of 9)	ENSMUST00000065651.4	54217	Slc22a28		1	110950353	110977584	27232	2	0.00166576	0.0199567	0.999849	Distal Intergenic	ENSMUST00000187555.1	-244362	Cdh19
6	123049962	123071544	21583	1	0.0813306	0.0128204	0.755737	Distal Intergenic	ENSMUST00000077228.10	-17330	Clec4b1		4	129168323	129178308	9986	2	-0.00193474	0.0200221	0.999849	Intron (ENSMUST00000106061.8/74648, intron 5 of 6)	ENSMUST00000122942.1	3432	S100pbp
17	39640954	39645666	4713	1	0.0732783	0.0128491	0.755737	Distal Intergenic	ENSMUST00000178929.2	53267	Esp15		10	49101128	49103931	2804	2	-0.00156651	0.0200333	0.999849	Distal Intergenic	ENSMUST00000220330.1	1508163	Grik2
4	131885208	131901706	16499	1	-0.0709907	0.0128541	0.755737	Intron (ENSMUST00000053819.5/57317, intron 4 of 5)	ENSMUST00000030743.9	13483	Srsf4		20	16710039	16817275	107237	2	0.00168769	0.0200578	0.999849	Intron (ENSMUST00000040820.12/109731, intron 1 of 14)	ENSMUST00000168613.7	28660	Maob
15	99126822	99173510	46689	1	-0.0700885	0.012883	0.755737	Intron (ENSMUST00000230628.1/72572, intron 2 of 5)	ENSMUST00000229663.1	25000	Spats2		4	140752286	140757925	5640	2	0.00177055	0.0200677	0.999849	Intron (ENSMUST00000026381.6/18602, intron 11 of 15)	ENSMUST00000137516.1	5734	Padi4
9	79755361	79759878	4518	2	-0.0614322	0.0128988	0.755737	Exon (ENSMUST00000153815.7/69981, exon 6 of 6)	ENSMUST00000034881.7	-12893	Cox7a2		20	78737763	78739401	1639	1	0.0017955	0.0200696	0.999849	Distal Intergenic	ENSMUST00000105110.3	43038	Fam47c
8	122480922	122481740	819	1	-0.103131	0.0129024	0.755737	Promoter	ENSMUST00000131934.1	-139	Ctu2		14	14175095	14176117	1023	2	0.00172155	0.0201415	0.999849	Distal Intergenic	ENSMUST00000035250.5	9991	Olfr720
18	10476786	10498953	22168	1	-0.105677	0.0129838	0.757233	Intron (ENSMUST00000173356.7/381157, intron 7 of 8)	ENSMUST00000224958.1	8190	Greb1l		8	93972902	93974916	2015	2	-0.00196377	0.0202043	0.999849	Intron (ENSMUST00000053766.13/23802, intron 10 of 13)	ENSMUST00000139702.1	-3893	Amfr
7	85850673	85876266	25594	2	0.110453	0.0130069	0.757233	Intron (ENSMUST00000077478.7/620928, intron 5 of 5)	ENSMUST00000077478.7	10304	Vmn2r73		8	43568278	43576707	8430	2	-0.00176484	0.0202765	0.999849	Distal Intergenic	ENSMUST00000049577.2	17711	Adam26a
11	108343354	108395905	52552	1	-0.1044	0.0130121	0.757233	Intron (ENSMUST00000059595.10/18750, intron 2 of 16)	ENSMUST00000133383.7	-146386	Apoh		7	73375509	73419899	44391	1	-0.00198283	0.0203238	0.999849	Intron (ENSMUST00000181299.2/319783, intron 1 of 1)	ENSMUST00000119206.2	-21674	Rgma
7	131428584	131432142	3559	1	-0.0784435	0.0130468	0.757233	Intron (ENSMUST00000015829.14/66885, intron 3 of 10)	ENSMUST00000151995.1	-1939	Acadsb		10	84375296	84392388	17093	2	-0.00112636	0.0203364	0.999849	Intron (ENSMUST00000020220.14/77976, intron 6 of 6)	ENSMUST00000129355.1	16098	Nuak1
9	51270258	51278554	8297	2	-0.107746	0.0130622	0.757233	Distal Intergenic	ENSMUST00000114427.3	17341	Gm684		4	20243842	20778866	535025	2	0.00144074	0.0203398	0.999849	Distal Intergenic	ENSMUST00000102998.3	-262531	Nkain3
2	144388989	144393448	4460	1	-0.0818569	0.0130718	0.757233	Intron (ENSMUST00000028911.14/228714, intron 5 of 10)	ENSMUST00000137611.1	2937	Csrp2bp		11	86513618	86520039	6422	2	-0.00210745	0.0203489	0.999849	Intron (ENSMUST00000154617.7/72508, intron 4 of 14)	ENSMUST00000131194.1	-5134	Rps6kb1
5	145558664	145584730	26067	2	-0.100886	0.0130913	0.757233	Distal Intergenic	ENSMUST00000075837.7	-52427	Cyp3a41b		8	47823959	47990551	166593	2	-0.00174352	0.0203758	0.999849	Distal Intergenic	ENSMUST00000057561.8	-8965	Wwc2
11	120826529	120932872	106344	2	-0.0788604	0.0131538	0.758829	Exon (ENSMUST00000056781.4/71276, exon 2 of 19)	ENSMUST00000056781.4	11161	Ccdc57		3	82837815	82866647	28833	2	0.0019936	0.0204515	0.999849	Distal Intergenic	ENSMUST00000182637.8	35567	Rbm46
6	142564839	142571371	6533	2	-0.0974911	0.0131598	0.758829	Distal Intergenic	ENSMUST00000032374.8	15769	Kcnj8		2	34704303	34712218	7916	2	-0.00143254	0.0204541	0.999849	Intron (ENSMUST00000102800.7/66691, intron 11 of 26)	ENSMUST00000128855.2	1366	Gapvd1
5	70751775	70842204	90430	2	0.0701634	0.0132121	0.760366	Distal Intergenic	ENSMUST00000199705.1	498629	Gabrg1		19	37268743	37330613	61871	2	-0.00153612	0.0205041	0.999849	Intron (ENSMUST00000131070.1/15925, intron 2 of 23)	ENSMUST00000131070.1	4261	Ide
6	95566485	95644009	77525	2	-0.0809106	0.0133169	0.763078	Intron (ENSMUST00000204224.2/20917, intron 9 of 10)	ENSMUST00000203071.1	100826	Suclg2		13	59771880	59785374	13495	2	-0.00216147	0.0205726	0.999849	Intron (ENSMUST00000071703.5/214290, intron 22 of 27)	ENSMUST00000224320.1	-1447	Zcchc6
18	11059047	11063461	4415	1	0.101157	0.01335	0.763078	Distal Intergenic	ENSMUST00000234971.1	283391	Gata6		6	49107400	49111100	3701	2	0.00187729	0.0205803	0.999849	Intron (ENSMUST00000031838.8/140488, intron 5 of 14)	ENSMUST00000203863.1	-12919	Igf2bp3
1	26681814	26687460	5647	2	0.101052	0.0133935	0.763078	Distal Intergenic	ENSMUST00000097801.3	-539366	4931408C20Rik		12	113489511	113492057	2547	1	-0.00157	0.0206583	0.999849	Distal Intergenic	ENSMUST00000063317.3	4948	Adam6b
10	96617006	96622809	5804	1	-0.100061	0.0133962	0.763078	Intron (ENSMUST00000219313.1/ENSMUST00000219313.1, intron 2 of 2)	ENSMUST00000038377.8	-82329	Btg1		3	27188441	27239584	51144	1	-0.0011213	0.020753	0.999849	Intron (ENSMUST00000046515.14/320024, intron 2 of 4)	ENSMUST00000140872.1	35450	Nceh1
5	109152940	109192199	39260	2	0.0875059	0.0133976	0.763078	Distal Intergenic	ENSMUST00000053253.9	-14487	Vmn2r13		8	58501350	58701070	199721	2	0.00182623	0.0207576	0.999849	Intron (ENSMUST00000204128.2/270049, intron 2 of 12)	ENSMUST00000125865.2	-77858	Galntl6
6	57360467	57361378	912	2	0.080569	0.0133982	0.763078	Distal Intergenic	ENSMUST00000227966.1	13286	Vmn1r17		3	89459571	89469006	9436	1	-0.00188449	0.0207594	0.999849	Intron (ENSMUST00000198440.4/68603, intron 2 of 3)	ENSMUST00000184515.1	5754	Pmvk
11	62524949	62527896	2948	2	-0.0916531	0.0134385	0.763555	Distal Intergenic	ENSMUST00000135497.1	12164	Cenpv		5	49966110	49972075	5966	2	0.00134436	0.0207892	0.999849	Distal Intergenic	ENSMUST00000196177.1	195727	Gpr125
4	143991119	143994369	3251	2	-0.0442895	0.0134672	0.763555	Distal Intergenic	ENSMUST00000105762.1	-4326	Pramef17		20	81419575	81458121	38547	2	-0.00161767	0.0208366	0.999849	Distal Intergenic	ENSMUST00000080083.2	65867	4930595M18Rik
4	132186688	132210809	24122	2	-0.109791	0.013544	0.766672	Intron (ENSMUST00000152796.7/213541, intron 3 of 4)	ENSMUST00000165072.1	2827	Ythdf2		3	80843599	80913660	70062	2	-0.00183059	0.0208813	0.999849	Distal Intergenic	ENSMUST00000029654.14	-21578	Glrb
19	46033745	46034878	1134	2	-0.10782	0.0135948	0.767207	Promoter	ENSMUST00000126320.7	-13	Ldb1		7	140029952	140033777	3826	2	-0.00153874	0.0209589	0.999849	3' UTR	ENSMUST00000211261.1	2328	Tubgcp2
6	6557294	6578658	21365	2	0.0741485	0.013741	0.768906	Intron (ENSMUST00000177482.7/ENSMUST00000177482.7, intron 3 of 4)	ENSMUST00000041111.9	-61915	Shfm1		7	73939119	74013674	74556	2	0.0019005	0.0210016	0.999849	Intron (ENSMUST00000026896.9/20450, intron 1 of 5)	ENSMUST00000026896.9	17525	St8sia2
2	30952959	30959015	6057	1	-0.0985012	0.0137476	0.768906	Distal Intergenic	ENSMUST00000028199.11	-21339	Tor1b		5	14514918	14795993	281076	1	-0.00198319	0.0210021	0.999849	Distal Intergenic	ENSMUST00000182407.7	-197938	Pclo
10	49101128	49103931	2804	2	0.0918128	0.0137758	0.768906	Distal Intergenic	ENSMUST00000220330.1	139205	Grik2		1	50909962	50979920	69959	1	0.00206476	0.0210105	0.999849	Distal Intergenic	ENSMUST00000114565.7	-515620	Tmeff2
12	34984761	34986436	1676	1	0.10338	0.013828	0.768906	Distal Intergenic	ENSMUST00000134550.2	-24314	Prps1l1		16	20280073	20287039	6967	2	-0.00169526	0.0210379	0.999849	Exon (ENSMUST00000126001.1/381038, exon 3 of 3)	ENSMUST00000231547.1	1309	Parl
6	149013850	149017188	3339	2	-0.082657	0.0138377	0.768906	Exon (ENSMUST00000117470.1/ENSMUST00000117470.1, exon 1 of 1)	ENSMUST00000129539.1	12555	Dennd5b		2	153463545	153479726	16182	2	0.00141822	0.0210504	0.999849	Intron (ENSMUST00000035346.13/329540, intron 4 of 10)	ENSMUST00000156786.1	13758	Nol4l
17	80580517	80624986	44470	2	-0.0841208	0.0138411	0.768906	Intron (ENSMUST00000112389.8/225028, intron 24 of 34)	ENSMUST00000234585.1	15354	Map4k3		20	20059560	20097521	37962	1	-0.00117244	0.0211356	0.999849	Distal Intergenic	ENSMUST00000044138.7	-131588	Chst7
5	99217426	99252927	35502	2	-0.100195	0.0138503	0.768906	Intron (ENSMUST00000209346.1/320292, intron 4 of 16)	ENSMUST00000168092.7	-109326	Rasgef1b		17	21879570	21908092	28523	2	0.0017172	0.0211412	0.999849	Intron (ENSMUST00000106026.2/70081, intron 1 of 3)	ENSMUST00000106026.2	9288	2210404O09Rik
11	93875383	93876143	761	2	-0.107109	0.0138635	0.768906	Intron (ENSMUST00000066888.9/217109, intron 7 of 13)	ENSMUST00000134807.1	1056	Utp18		1	34440041	34444514	4474	1	-0.00162084	0.0211657	0.999849	3' UTR	ENSMUST00000136770.2	7074	Imp4
8	111450208	111521987	71780	2	-0.098338	0.0139254	0.768906	Intron (ENSMUST00000038193.14/319481, intron 23 of 25)	ENSMUST00000211981.1	62141	Wdr59		4	126164086	126168449	4364	2	-0.00114212	0.0212128	0.999849	Promoter	ENSMUST00000140390.1	0	Thrap3
15	4727175	4804045	76871	1	0.0917021	0.0139503	0.768906	Distal Intergenic	ENSMUST00000162585.7	-37996	C6		4	25618898	25800244	181347	2	-0.00171658	0.0212198	0.999849	Distal Intergenic	ENSMUST00000108199.1	-134675	Fut9
8	75448983	75984503	535521	1	-0.0897277	0.013968	0.768906	Intron (ENSMUST00000034033.14/71831, intron 11 of 12)	ENSMUST00000121983.1	414134	1700007B14Rik		17	46798120	46831413	33294	2	-0.00216402	0.0212385	0.999849	Intron (ENSMUST00000040624.6/210982, intron 3 of 10)	ENSMUST00000040624.6	3371	Gltscr1l
9	44913217	44920742	7526	2	-0.106968	0.0139902	0.768906	Intron (ENSMUST00000117506.8/140630, intron 16 of 19)	ENSMUST00000043675.8	-12798	Atp5l		10	29147797	29196463	48667	1	-0.00170927	0.0212605	0.999849	Intron (ENSMUST00000092629.3/67412, intron 4 of 6)	ENSMUST00000214863.1	5763	Soga3
1	144001883	144004032	2150	2	-0.102554	0.0140396	0.768906	Distal Intergenic	ENSMUST00000153527.2	79220	Rgs2		15	34114942	34140710	25769	1	-0.00164161	0.0213513	0.999849	3' UTR	ENSMUST00000169905.1	2840	Mtdh
1	69951648	70282011	330364	1	0.0574438	0.0141032	0.768906	Intron (ENSMUST00000187159.6/66722, intron 11 of 12)	ENSMUST00000191569.1	302317	Spag16		10	9759958	9901079	141122	2	-0.00164041	0.0214258	0.999849	Distal Intergenic	ENSMUST00000141722.7	-39505	Stxbp5
7	65861734	65952984	91251	1	-0.100244	0.0141111	0.768906	Distal Intergenic	ENSMUST00000176199.7	-14196	Pcsk6		1	43730602	43742578	11977	1	0.00167938	0.0215307	0.999849	Distal Intergenic	ENSMUST00000027217.8	-79153	1500015O10Rik
20	82948870	83492739	543870	1	0.0515904	0.0141249	0.768906	Distal Intergenic	ENSMUST00000127295.7	-346256	Dmd		17	84222544	84229860	7317	2	-0.00144981	0.0215308	0.999849	Intron (ENSMUST00000234321.1/ENSMUST00000234321.1, intron 3 of 3)	ENSMUST00000234529.1	16358	Thada
10	108253110	108279984	26875	1	-0.0946159	0.0142044	0.768906	Intron (ENSMUST00000219263.1/17931, intron 14 of 24)	ENSMUST00000218161.1	1236	Ppp1r12a		20	118427227	118428256	1030	1	0.00154276	0.0216103	0.999849	Distal Intergenic	ENSMUST00000072518.7	-137297	Tgif2lx2
9	9011238	9239101	227864	2	0.0917152	0.0142394	0.768906	Intron (ENSMUST00000217005.1/ENSMUST00000217005.1, intron 2 of 3)	ENSMUST00000182617.1	-285881	Arhgap42		9	39623105	39624171	1067	1	0.0017899	0.0216379	0.999849	Distal Intergenic	ENSMUST00000077060.2	5979	Olfr960
3	126363684	126440375	76692	1	0.100099	0.0142422	0.768906	Distal Intergenic	ENSMUST00000093976.3	-131163	Arsj		8	55870912	55906948	36037	2	0.00168867	0.0216662	0.999849	Distal Intergenic	ENSMUST00000053441.4	237015	Adam29
4	19280850	19510623	229774	1	0.0746089	0.0142501	0.768906	Distal Intergenic	ENSMUST00000102999.1	-70772	Cngb3		10	63386571	63408827	22257	1	0.00209686	0.0217392	0.999849	Intron (ENSMUST00000129625.7/30045, intron 3 of 4)	ENSMUST00000136832.1	18883	Dnajc12
8	84601973	84617897	15925	1	-0.0973879	0.0142525	0.768906	Intron (ENSMUST00000238701.1/12286, intron 38 of 48)	ENSMUST00000153691.1	11489	Cacna1a		20	116681178	116681525	348	1	0.0019256	0.021796	0.999849	Distal Intergenic	ENSMUST00000118616.2	146206	H2afb2
15	6299788	6435520	135733	1	-0.0624303	0.0142708	0.768906	Distal Intergenic	ENSMUST00000159552.1	-24407	Dab2		3	148816093	148990555	174463	2	-0.00185454	0.0218272	0.999849	Intron (ENSMUST00000197948.1/ENSMUST00000197948.1, intron 1 of 5)	ENSMUST00000200543.4	-662082	Lphn2
17	40955188	40958981	3794	1	-0.105323	0.0143011	0.768906	Intron (ENSMUST00000169611.3/17850, intron 12 of 12)	ENSMUST00000233222.1	4032	Mut		20	138208165	138209580	1416	2	0.0017538	0.0218301	0.999849	Intron (ENSMUST00000113063.7/60367, intron 4 of 10)	ENSMUST00000096314.2	-18425	Tex13a
10	76351263	76416912	65650	2	-0.108992	0.0143586	0.768906	Exon (ENSMUST00000217838.1/18541, exon 8 of 42)	ENSMUST00000220395.1	-11928	Pcnt		16	22246899	22252649	5751	2	-0.00174272	0.0218605	0.999849	Distal Intergenic	ENSMUST00000161774.1	41751	Tra2b
3	92014583	92031582	17000	1	0.0985176	0.0143655	0.768906	Distal Intergenic	ENSMUST00000047660.4	-4815	Pglyrp3		20	47841930	47892396	50467	2	0.00163915	0.0219029	0.999849	Distal Intergenic	ENSMUST00000153548.8	389145	Smarca1
4	43689690	43690496	807	1	-0.0844406	0.0144144	0.768906	Exon (ENSMUST00000134869.7/242409, exon 5 of 5)	ENSMUST00000154112.1	-2950	Tmem8b		4	21871034	21873864	2831	1	-0.00187911	0.0220501	0.999849	Intron (ENSMUST00000029911.11/66625, intron 7 of 11)	ENSMUST00000148561.1	-3689	Pnisr
17	86917348	86922367	5020	1	-0.0867529	0.0144724	0.768906	Distal Intergenic	ENSMUST00000042172.6	-18749	Tmem247		8	34826460	34965690	139231	2	-0.00157034	0.0220706	0.999849	Distal Intergenic	ENSMUST00000033929.5	-53608	Tnks
5	24592622	24624411	31790	2	-0.112219	0.0144905	0.768906	Promoter	ENSMUST00000195943.1	504	Smarcd3		3	53647592	53652230	4639	2	0.00177081	0.0220925	0.999849	Intron (ENSMUST00000091137.5/242022, intron 2 of 23)	ENSMUST00000199323.1	11420	Frem2
15	73304536	73394699	90164	2	-0.0854605	0.0145417	0.768906	Exon (ENSMUST00000227435.1/14083, exon 2 of 2)	ENSMUST00000226791.1	3211	Ptk2		10	36974544	37001889	27346	1	0.00178551	0.0221754	0.999849	Intron (ENSMUST00000167191.7/319415, intron 3 of 4)	ENSMUST00000019911.13	-172719	Hdac2
5	62602445	62612374	9930	2	0.0949771	0.0145586	0.768906	Distal Intergenic	ENSMUST00000160620.2	68294	Arap2		20	155586808	155623814	37007	2	-0.00179958	0.0221758	0.999849	Intron (ENSMUST00000112542.1/ENSMUST00000112542.1, intron 2 of 6)	ENSMUST00000141356.1	-341619	Ptchd1
6	41863340	41864289	950	1	0.095393	0.0145602	0.768906	Distal Intergenic	ENSMUST00000143093.1	21986	Sval2		7	15901646	15904020	2375	1	0.00178194	0.022178	0.999849	Distal Intergenic	ENSMUST00000171280.2	3319	Crxos
15	88688296	88730771	42476	2	-0.0942596	0.0146235	0.768906	Intron (ENSMUST00000109381.8/223770, intron 2 of 12)	ENSMUST00000109380.7	4903	Brd1		19	41769994	41802047	32054	2	0.0021322	0.0221895	0.999849	Distal Intergenic	ENSMUST00000177495.1	-8576	Arhgap19
8	43650309	43710049	59741	2	0.070079	0.0146829	0.768906	Distal Intergenic	ENSMUST00000110411.3	-163126	Adam34		18	19962970	20001955	38986	2	0.00121927	0.0221975	0.999849	Distal Intergenic	ENSMUST00000225110.1	99086	Dsc3
10	86841321	86890805	49485	2	-0.101031	0.0146926	0.768906	Intron (ENSMUST00000162458.1/ENSMUST00000162458.1, intron 1 of 1)	ENSMUST00000219341.2	-18205	Stab2		13	80883384	80889643	6260	1	0.00184732	0.0222091	0.999849	Distal Intergenic	ENSMUST00000159090.1	-743282	Arrdc3
2	75989912	76338774	348863	2	-0.10085	0.0147198	0.768906	Intron (ENSMUST00000099992.9/241489, intron 1 of 19)	ENSMUST00000099992.9	11955	Pde11a		6	50110241	50198598	88358	1	0.00196164	0.0222213	0.999849	Distal Intergenic	ENSMUST00000166318.7	-135700	Mpp6
4	144974596	145155486	180891	2	-0.0944946	0.0147462	0.768906	Intron (ENSMUST00000036579.13/230895, intron 13 of 69)	ENSMUST00000185113.1	-10485	Vps13d		10	32642113	32890461	248349	2	0.00189499	0.0222218	0.999849	Intron (ENSMUST00000218959.1/ENSMUST00000218959.1, intron 1 of 1)	ENSMUST00000219306.1	-41992	Nkain2
3	103996420	103997565	1146	1	-0.0714673	0.0147528	0.768906	Intron (ENSMUST00000064371.13/99470, intron 6 of 21)	ENSMUST00000130385.1	67377	Phtf1		20	101293134	101296067	2934	1	-0.00214424	0.0222257	0.999849	Promoter	ENSMUST00000132269.1	-972	Med12
14	52161719	52163130	1412	2	-0.0764802	0.0147551	0.768906	Exon (ENSMUST00000046709.8/114741, exon 13 of 26)	ENSMUST00000227577.1	-13247	Supt16		17	57769570	58410355	640786	1	0.00166698	0.0222377	0.999849	Intron (ENSMUST00000076038.6/620292, intron 10 of 23)	ENSMUST00000076038.6	354022	Cntnap5c
7	76411062	76700123	289062	1	-0.0879254	0.0147797	0.768906	Intron (ENSMUST00000156166.7/244071, intron 6 of 22)	ENSMUST00000026854.9	-13135	Agbl1		2	86593412	86598966	5555	2	-0.00189595	0.0222923	0.999849	Distal Intergenic	ENSMUST00000215600.1	8000	Olfr1082
3	129686185	129693082	6898	2	-0.0919766	0.0147877	0.768906	Intron (ENSMUST00000029653.6/13645, intron 15 of 23)	ENSMUST00000199209.1	-11067	Egf		16	94125181	94125715	535	1	-0.00171144	0.0223018	0.999849	Intron (ENSMUST00000231688.1/20465, intron 7 of 10)	ENSMUST00000231295.1	-8544	Sim2
10	49101128	49103931	2804	2	0.0901125	0.0147961	0.768906	Distal Intergenic	ENSMUST00000220330.1	394456	Grik2		11	106830588	106839298	8711	2	-0.00210968	0.0223083	0.999849	Intron (ENSMUST00000103067.9/66313, intron 3 of 17)	ENSMUST00000144027.1	-27743	Smurf2
1	162671788	162705192	33405	2	-0.100231	0.0148406	0.768906	Exon (ENSMUST00000182149.7/226562, exon 12 of 35)	ENSMUST00000182393.7	-5190	Prrc2c		19	16872319	16873805	1487	2	0.00123664	0.0223263	0.999849	Intron (ENSMUST00000235177.1/ENSMUST00000235177.1, intron 1 of 1)	ENSMUST00000072915.3	-21783	Foxb2
17	20419163	20420059	897	1	0.0900441	0.0148608	0.768906	Distal Intergenic	ENSMUST00000170076.1	18419	Vmn1r224		20	101300474	101302054	1581	1	0.00126641	0.0223585	0.999849	Promoter	ENSMUST00000147443.1	-276	Nlgn3
18	84495776	84558375	62600	2	-0.0985433	0.0148782	0.768906	Intron (ENSMUST00000125450.8/240476, intron 2 of 2)	ENSMUST00000156181.1	40034	Zfp407		20	157832743	158043294	210552	2	-0.000912305	0.0223586	0.999849	Distal Intergenic	ENSMUST00000112513.1	-526954	Cnksr2
15	47581726	47615201	33476	2	0.0876209	0.0148887	0.768906	Distal Intergenic	ENSMUST00000162006.1	304626	Csmd3		13	71957921	71963723	5803	2	0.00163289	0.0223927	0.999849	Distal Intergenic	ENSMUST00000077337.8	-34220	Irx1
17	39406359	39410992	4634	1	0.0870873	0.0148945	0.768906	Distal Intergenic	ENSMUST00000179848.1	-13986	Esp18		6	128224288	128275577	51290	2	0.00208484	0.0224576	0.999849	Intron (ENSMUST00000006311.12/21679, intron 1 of 11)	ENSMUST00000130454.7	-9366	Tead4
7	48642803	48643811	1009	2	0.100122	0.0149355	0.768906	Distal Intergenic	ENSMUST00000094383.2	-16976	Mrgprb3		20	26912743	26935669	22927	2	0.00114798	0.0224652	0.999849	Distal Intergenic	ENSMUST00000167438.1	30055	Gm6121
9	21345593	21346802	1210	1	-0.0975118	0.0149469	0.768906	Promoter	ENSMUST00000216266.1	632	Slc44a2		20	14211148	14211661	514	1	-0.00151314	0.0224775	0.999849	Distal Intergenic	ENSMUST00000105137.3	-33799	Gm5132
5	144735915	144761649	25735	2	-0.0994048	0.0149829	0.768906	Intron (ENSMUST00000061446.7/243339, intron 4 of 7)	ENSMUST00000061446.7	11215	Tmem130		20	155124917	155128412	3496	2	-0.00113791	0.0225175	0.999849	Distal Intergenic	ENSMUST00000076671.3	13823	1700042B14Rik
8	71690756	71701789	11034	2	-0.100536	0.0150406	0.768906	Intron (ENSMUST00000034260.8/72297, intron 1 of 2)	ENSMUST00000034260.8	4145	B3gnt3		7	54835498	55250089	414592	1	-0.0014373	0.0226061	0.999849	Distal Intergenic	ENSMUST00000206923.1	-354719	Luzp2
9	116578025	117629913	1051889	2	-0.0849841	0.0150416	0.768906	Intron (ENSMUST00000210659.1/ENSMUST00000210659.1, intron 1 of 3)	ENSMUST00000164018.8	-203129	Rbms3		8	80709738	80710861	1124	2	0.00218328	0.0226404	0.999849	Intron (ENSMUST00000039695.6/333315, intron 2 of 7)	ENSMUST00000150277.1	48679	Smarca5
6	35286503	35308129	21627	2	-0.0894341	0.0150636	0.768906	Intron (ENSMUST00000031868.4/243755, intron 1 of 15)	ENSMUST00000122829.1	3440	Slc13a4		10	107482908	107486134	3227	2	0.00200571	0.022654	0.999849	Distal Intergenic	ENSMUST00000000445.1	59679	Myf5
12	59149511	59189952	40442	1	-0.0971235	0.0150666	0.768906	Intron (ENSMUST00000219140.2/338320, intron 14 of 29)	ENSMUST00000176617.7	1669	Mia2		20	104482818	104507490	24673	1	-0.00181241	0.0227972	0.999849	Distal Intergenic	ENSMUST00000087867.5	31475	Uprt
4	95636887	95821982	185096	1	0.0754245	0.0151063	0.768906	Intron (ENSMUST00000079223.10/75578, intron 5 of 15)	ENSMUST00000125742.7	37463	Fggy		10	49094833	49788766	693934	2	0.00172138	0.0228127	0.999849	Distal Intergenic	ENSMUST00000218823.1	-357292	Grik2
3	106547881	106570785	22905	1	-0.10191	0.0151594	0.768906	5' UTR	ENSMUST00000151465.1	6893	Dram2		20	135167624	135177632	10009	2	0.000904985	0.0228579	0.999849	Intron (ENSMUST00000113183.1/331531, intron 2 of 4)	ENSMUST00000113183.1	3591	AV320801
5	28456815	28467256	10442	2	0.0980493	0.0151761	0.768906	Intron (ENSMUST00000180878.7/654796, intron 2 of 6)	ENSMUST00000002708.4	-188470	Shh		4	4762484	4793355	30872	2	0.00165754	0.0229071	0.999849	Distal Intergenic	ENSMUST00000084949.2	-206078	Impad1
17	73306464	73399296	92833	2	-0.0738776	0.015185	0.768906	Intron (ENSMUST00000095208.3/381122, intron 7 of 22)	ENSMUST00000095208.3	53524	Capn13		14	122790399	122889820	99422	1	-0.00158815	0.0229145	0.999849	Intron (ENSMUST00000038374.12/110821, intron 20 of 23)	ENSMUST00000132444.1	16894	Pcca
7	142201364	142203015	1652	1	-0.0903872	0.0152318	0.768906	Promoter	ENSMUST00000187512.1	-656	Krtap5-3		18	74348986	74359930	10945	1	0.00173175	0.0229156	0.999849	Intron (ENSMUST00000114895.3/74453, intron 6 of 7)	ENSMUST00000177407.1	-25295	Cfap53
16	85421533	85550417	128885	2	-0.0949739	0.0152319	0.768906	Intron (ENSMUST00000175700.7/224405, intron 2 of 2)	ENSMUST00000175700.7	52069	Cyyr1		11	23736847	23770970	34124	2	0.0016897	0.0229211	0.999849	Distal Intergenic	ENSMUST00000102864.4	-45797	Rel
16	14906665	14981371	74707	1	0.0993439	0.015238	0.768906	Distal Intergenic	ENSMUST00000229121.1	306713	Efcab1		17	57506453	57545505	39053	2	-0.00161107	0.0229722	0.999849	Distal Intergenic	ENSMUST00000165781.2	48823	Vmn2r120
10	122811244	122815871	4628	1	-0.0934813	0.0153394	0.768906	Intron (ENSMUST00000162853.7/319468, intron 2 of 5)	ENSMUST00000159885.1	-25062	Ppm1h		17	46229869	46243595	13727	1	-0.00190785	0.0230106	0.999849	Intron (ENSMUST00000087031.6/72322, intron 9 of 31)	ENSMUST00000232971.1	-11338	Xpo5
8	4187188	4188029	842	1	-0.106426	0.0153895	0.768906	Intron (ENSMUST00000177499.7/213027, intron 2 of 2)	ENSMUST00000177077.1	-1584	Evi5l		17	40293758	40319207	25450	2	-0.00123652	0.0230213	0.999849	Distal Intergenic	ENSMUST00000026498.4	-36879	Crisp1
12	58966615	58971271	4657	2	-0.099572	0.0154008	0.768906	Distal Intergenic	ENSMUST00000154399.1	180701	Sec23a		4	16122741	16163643	40903	2	-0.00166434	0.0230289	0.999849	Intron (ENSMUST00000037035.11/192656, intron 3 of 10)	ENSMUST00000183871.1	8939	Ripk2
3	108619234	108627545	8312	1	-0.085705	0.0154245	0.768906	Promoter	ENSMUST00000133453.1	978	Wdr47		10	59065651	59104879	39229	1	-0.00196332	0.0230314	0.999849	Intron (ENSMUST00000135526.8/237353, intron 3 of 3)	ENSMUST00000148267.7	-42759	Sh3rf3
17	20419163	20420059	897	1	0.0894887	0.0154326	0.768906	Distal Intergenic	ENSMUST00000170076.1	-31332	Vmn1r224		17	79626669	79651801	25133	1	0.00189434	0.0230624	0.999849	Intron (ENSMUST00000040368.2/381110, intron 2 of 10)	ENSMUST00000224618.1	12765	Rmdn2
2	173768200	173778125	9926	1	-0.087983	0.0154352	0.768906	Distal Intergenic	ENSMUST00000154306.1	128767	Vapb		17	79626669	79651801	25133	1	0.00189434	0.0230624	0.999849	Intron (ENSMUST00000040368.2/381110, intron 2 of 10)	ENSMUST00000224618.1	12765	4921513D11Rik
10	93208300	93267071	58772	1	-0.0997769	0.0154458	0.768906	Exon (ENSMUST00000215495.1/237459, exon 5 of 7)	ENSMUST00000215286.1	9686	Cdk17		19	39767227	39812814	45588	2	-0.00129195	0.0231119	0.999849	3' UTR	ENSMUST00000162630.2	-29661	Cyp2c40
20	117014757	117015104	348	1	0.104684	0.015504	0.768906	Distal Intergenic	ENSMUST00000122446.1	673587	Gm14920		12	17728226	17791126	62901	1	-0.00172107	0.0231157	0.999849	Intron (ENSMUST00000221149.1/ENSMUST00000221149.1, intron 1 of 1)	ENSMUST00000222944.1	197882	Hpcal1
4	60003549	60006214	2666	1	0.0724438	0.0155269	0.768906	Distal Intergenic	ENSMUST00000107520.1	7239	Mup6		13	80883384	80889643	6260	1	0.00162965	0.0231554	0.999849	Distal Intergenic	ENSMUST00000159090.1	-1066939	Arrdc3
5	139272776	139303150	30375	2	-0.086942	0.0155274	0.768906	Intron (ENSMUST00000151450.7/231821, intron 3 of 10)	ENSMUST00000196271.4	3147	Adap1		3	3634150	3658052	23903	1	-0.0016673	0.0234096	0.999849	Distal Intergenic	ENSMUST00000108394.2	251849	Hnf4g
10	5131014	5142528	11515	2	-0.108853	0.0155387	0.768906	Intron (ENSMUST00000215295.1/64009, intron 120 of 145)	ENSMUST00000215021.1	36489	Syne1		20	120290259	120906344	616086	1	0.00189009	0.0234838	0.999849	Distal Intergenic	ENSMUST00000050239.15	-142908	Pcdh11x
7	76229887	77124698	894812	1	-0.0525544	0.0155658	0.768906	Intron (ENSMUST00000156166.7/244071, intron 1 of 22)	ENSMUST00000156166.7	11242	Agbl1		17	78788259	78796113	7855	2	-0.00201677	0.0235165	0.999849	Exon (ENSMUST00000097281.3/320473, exon 15 of 36)	ENSMUST00000233073.1	-17809	Heatr5b
14	99870632	100284679	414048	2	-0.0941629	0.0155806	0.768906	Distal Intergenic	ENSMUST00000228216.1	-233382	Klf12		20	110814280	110817207	2928	1	-0.0022806	0.0235557	0.999849	Intron (ENSMUST00000208372.1/ENSMUST00000208372.1, intron 2 of 2)	ENSMUST00000078229.4	-165107	Pou3f4
1	9545408	9547455	2048	1	0.0819475	0.0155998	0.768906	Distal Intergenic	ENSMUST00000072079.8	-71018	Rrs1		15	100869858	100936327	66470	1	-0.00170903	0.023579	0.999849	Distal Intergenic	ENSMUST00000201484.3	-11642	Scn8a
12	98792553	98798980	6428	2	-0.087645	0.0156733	0.768906	Promoter	ENSMUST00000221107.1	-203	Eml5		7	126978233	126979475	1243	1	-0.00188649	0.0235972	0.999849	3' UTR	ENSMUST00000206964.1	2212	Cdipt
4	136661463	136694040	32578	2	-0.0931086	0.0157137	0.768906	Promoter	ENSMUST00000156558.1	-845	Ephb2		18	7910619	7918503	7885	1	-0.00178056	0.0236166	0.999849	Distal Intergenic	ENSMUST00000167542.1	434257	Wac
6	63255876	63314071	58196	1	0.056504	0.0157355	0.768906	Distal Intergenic	ENSMUST00000159319.1	-47486	Grid2		20	137570608	138846946	1276339	1	0.00139638	0.0236666	0.999849	Distal Intergenic	ENSMUST00000113063.7	-74441	Il1rapl2
7	25046202	25059431	13230	2	-0.102612	0.0157518	0.768906	Intron (ENSMUST00000205328.1/14809, intron 12 of 19)	ENSMUST00000206132.1	14142	Grik5		7	10744543	10749538	4996	2	0.00166378	0.0236786	0.999849	Distal Intergenic	ENSMUST00000079113.4	6743	Vmn1r71
2	92348911	92356993	8083	1	-0.103672	0.0157656	0.768906	Intron (ENSMUST00000044036.14/192285, intron 8 of 15)	ENSMUST00000161044.1	-2901	Phf21a		17	40520022	40530421	10400	1	0.00115286	0.0237022	0.999849	Distal Intergenic	ENSMUST00000171813.3	14489	Esp8
8	80725582	80726392	811	2	-0.0997182	0.0157698	0.768906	Intron (ENSMUST00000043359.8/93762, intron 3 of 23)	ENSMUST00000148455.1	-4142	Smarca5		7	43842269	43851181	8913	1	0.00195572	0.0237132	0.999849	Intron (ENSMUST00000048444.6/68668, intron 2 of 4)	ENSMUST00000048444.6	3707	Klk5
5	31624439	31640538	16100	2	-0.108308	0.015777	0.768906	Intron (ENSMUST00000201999.3/ENSMUST00000201999.3, intron 3 of 3)	ENSMUST00000201744.1	-6324	Rbks		1	6270678	6275575	4898	1	0.00150852	0.0237181	0.999849	Distal Intergenic	ENSMUST00000159656.1	34165	Rb1cc1
1	119415465	119422248	6784	2	0.0778219	0.0158028	0.768906	Intron (ENSMUST00000189894.1/ENSMUST00000189894.1, intron 2 of 3)	ENSMUST00000038765.5	107409	Inhbb		15	3971284	3971982	699	2	-0.00157525	0.0237557	0.999849	Distal Intergenic	ENSMUST00000148169.1	82006	Fbxo4
17	93199017	93200096	1080	1	0.10086	0.015835	0.768906	Distal Intergenic	ENSMUST00000234646.1	-906020	Adcyap1		17	24702018	24703336	1319	2	-0.00204022	0.0239167	0.999849	Promoter	ENSMUST00000149326.1	78	Tbl3
19	30568961	30574155	5195	2	-0.0998027	0.0158723	0.768906	3' UTR	ENSMUST00000183135.7	7099	Prkg1		8	102661487	102785642	124156	2	0.00163388	0.0239346	0.999849	Distal Intergenic	ENSMUST00000210425.1	-203163	Cdh11
15	12117866	12122337	4472	1	-0.0891912	0.0159016	0.768906	Intron (ENSMUST00000122941.7/22763, intron 2 of 19)	ENSMUST00000124621.1	8675	Zfr		7	129257055	129391019	133965	1	0.0014164	0.0239711	0.999849	Distal Intergenic	ENSMUST00000205896.1	158667	Ppapdc1a
11	77951305	77954762	3458	1	-0.0915118	0.0159019	0.768906	Intron (ENSMUST00000093995.9/20370, intron 1 of 16)	ENSMUST00000138346.1	-7884	Sez6		13	80883384	80889643	6260	1	-0.00146954	0.0240017	0.999849	Intron (ENSMUST00000187731.2/ENSMUST00000187731.2, intron 1 of 2)	ENSMUST00000159090.1	-844583	Arrdc3
9	13836877	13854987	18111	1	0.0884683	0.0159061	0.768906	Distal Intergenic	ENSMUST00000213416.1	201975	Fam76b		1	195103796	195117641	13846	2	-0.00185121	0.0241549	0.999849	Intron (ENSMUST00000193094.5/12946, intron 5 of 9)	ENSMUST00000194062.1	1318	Cr1l
15	16728756	16857094	128339	1	0.0965053	0.0159112	0.768906	Distal Intergenic	ENSMUST00000228307.1	-1771866	Cdh9		20	167473973	168448042	974070	2	-0.00168888	0.024214	0.999849	Intron (ENSMUST00000112147.8/333605, intron 3 of 19)	ENSMUST00000238709.1	103488	Frmpd4
15	64173218	64382732	209515	2	-0.0962347	0.0159349	0.768906	Intron (ENSMUST00000177374.7/13196, intron 1 of 30)	ENSMUST00000176821.7	15308	Asap1		13	118714699	118792115	77417	1	0.00172556	0.0242162	0.999849	Exon (ENSMUST00000144680.1/ENSMUST00000144680.1, exon 4 of 5)	ENSMUST00000022246.8	-17127	Fgf10
8	70300911	70302434	1524	2	-0.0857913	0.0159356	0.768906	Exon (ENSMUST00000008004.9/234374, exon 2 of 13)	ENSMUST00000127076.1	1165	Ddx49		8	61049835	61089455	39621	1	-0.00198889	0.0242507	0.999849	Intron (ENSMUST00000120689.7/18004, intron 21 of 33)	ENSMUST00000142601.1	27616	Nek1
14	59133040	59142893	9854	2	0.0971156	0.0160242	0.768906	Distal Intergenic	ENSMUST00000022548.9	12834	1700129C05Rik		19	52264297	52265476	1180	1	0.00135478	0.0242615	0.999849	Distal Intergenic	ENSMUST00000039652.5	-562429	Ins1
7	41284327	41290183	5857	1	0.0816633	0.0160319	0.768906	Distal Intergenic	ENSMUST00000097044.2	14778	Gm5592		3	100825459	100896922	71464	1	-0.00189615	0.0242699	0.999849	Distal Intergenic	ENSMUST00000054791.8	-22390	Vtcn1
9	78464992	78475348	10357	1	-0.0964453	0.0160369	0.768906	Intron (ENSMUST00000034896.12/68291, intron 10 of 11)	ENSMUST00000133002.1	1334	Mto1		10	26229707	26260804	31098	1	-0.00143954	0.0242741	0.999849	Distal Intergenic	ENSMUST00000164660.7	-5626	Samd3
13	80883384	80889643	6260	1	0.0776252	0.0160721	0.768906	Intron (ENSMUST00000187731.2/ENSMUST00000187731.2, intron 2 of 2)	ENSMUST00000159090.1	-960610	Arrdc3		15	7154353	7197489	43137	1	-0.00204132	0.0242848	0.999849	Intron (ENSMUST00000228723.1/16880, intron 4 of 4)	ENSMUST00000171588.1	6941	Lifr
5	127657033	127689871	32839	1	-0.0884667	0.0160744	0.768906	Intron (ENSMUST00000137157.7/319804, intron 4 of 10)	ENSMUST00000134529.1	1969	Glt1d1		15	100232751	100260123	27373	1	-0.00215976	0.0243725	0.999849	Intron (ENSMUST00000023769.10/11908, intron 2 of 6)	ENSMUST00000168103.1	7173	Atf1
1	54728987	54735644	6658	2	-0.103657	0.016104	0.768906	Intron (ENSMUST00000190007.6/ENSMUST00000190007.6, intron 4 of 4)	ENSMUST00000178685.1	3476	Ankrd44		7	42011284	42059023	47740	2	-0.00181288	0.0244825	0.999849	3' UTR	ENSMUST00000168489.2	25307	Vmn2r59
1	75256858	75257997	1140	2	-0.0951906	0.0161083	0.768906	Promoter	ENSMUST00000187216.1	987	Ptprn		6	123702670	123747657	44988	1	0.00148536	0.0245731	0.999849	Intron (ENSMUST00000172391.3/435916, intron 3 of 5)	ENSMUST00000233395.1	24346	Vmn2r23
2	145930392	145931391	1000	2	-0.0974077	0.0161135	0.768906	Exon (ENSMUST00000001818.4/66877, exon 10 of 14)	ENSMUST00000145425.1	7493	Crnkl1		1	66926622	66945384	18763	2	0.0015521	0.0246046	0.999849	Distal Intergenic	ENSMUST00000160100.1	-24674	Myl1
10	40845164	40883092	37929	2	-0.0888143	0.0161453	0.768906	Intron (ENSMUST00000044166.8/71713, intron 1 of 14)	ENSMUST00000215051.1	13515	Cdc40		7	56306238	56323632	17395	1	-0.00199974	0.0246245	0.999849	Intron (ENSMUST00000032633.11/18431, intron 19 of 23)	ENSMUST00000154559.1	91356	Oca2
3	91088137	91090803	2667	2	-0.0849839	0.0161511	0.768906	Distal Intergenic	ENSMUST00000166173.2	-446302	9130204L05Rik		11	69816566	69818465	1900	2	0.00170014	0.0246276	0.999849	Exon (ENSMUST00000210714.1/ENSMUST00000210714.1, exon 3 of 3)	ENSMUST00000056941.2	4657	4933402P03Rik
16	13665910	13667982	2073	2	-0.0991402	0.0161725	0.768906	Intron (ENSMUST00000058884.9/74108, intron 11 of 23)	ENSMUST00000229251.1	20005	Parn		1	33478942	33622142	143201	2	-0.0013894	0.0246289	0.999849	Distal Intergenic	ENSMUST00000189552.1	364763	Prim2
8	106059633	106130537	70905	1	-0.0992308	0.0161863	0.768906	Exon (ENSMUST00000212691.1/ENSMUST00000212691.1, exon 1 of 1)	ENSMUST00000109308.2	35343	Nfatc3		10	11149427	11188150	38724	1	-0.00189058	0.0246487	0.999849	Distal Intergenic	ENSMUST00000159810.7	-9553	Shprh
5	144209458	144215659	6202	2	-0.0926043	0.0161872	0.768906	Exon (ENSMUST00000085701.6/70381, exon 8 of 25)	ENSMUST00000153751.7	2625	Tecpr1		8	79120483	79193192	72710	1	-0.0022767	0.0247442	0.999849	Intron (ENSMUST00000098614.8/622675, intron 7 of 14)	ENSMUST00000145827.7	1271	Zfp827
7	88430273	88491572	61300	1	0.0803903	0.016198	0.768906	Distal Intergenic	ENSMUST00000107256.3	-26108	Rab38		12	32378704	32382943	4240	1	-0.0015378	0.0248127	0.999849	Distal Intergenic	ENSMUST00000172332.3	96218	Ccdc71l
7	73474582	73481004	6423	2	-0.0558825	0.0162424	0.768906	Intron (ENSMUST00000169922.8/244059, intron 17 of 38)	ENSMUST00000200423.1	-2827	Chd2		16	81200697	81597805	397109	1	-0.00192649	0.0249111	0.999849	Distal Intergenic	ENSMUST00000037785.13	-456684	Ncam2
17	46564471	46572950	8480	2	-0.104224	0.0162488	0.768906	Intron (ENSMUST00000232855.1/71461, intron 2 of 4)	ENSMUST00000232855.1	2495	Ptk7		13	41605907	41634651	28745	1	0.00188262	0.0249614	0.999849	Distal Intergenic	ENSMUST00000221694.1	-26110	Tmem170b
15	35834215	35843534	9320	1	-0.0981351	0.0162741	0.768906	Intron (ENSMUST00000048646.8/666173, intron 39 of 61)	ENSMUST00000227567.1	-38705	Vps13b		5	110697341	110707943	10603	2	-0.00205773	0.0249828	0.999849	Intron (ENSMUST00000041558.14/75560, intron 15 of 51)	ENSMUST00000125325.1	-7994	Ep400
4	130352168	130359916	7749	2	-0.0993204	0.0162794	0.768906	Intron (ENSMUST00000134159.2/619605, intron 1 of 7)	ENSMUST00000167964.2	3482	Zcchc17		5	134357663	134363276	5614	2	-0.00175648	0.0249947	0.999849	Intron (ENSMUST00000111244.4/57080, intron 22 of 29)	ENSMUST00000202104.3	-2740	Gtf2ird1
6	7844842	7875687	30846	1	-0.0821229	0.0163564	0.769177	Distal Intergenic	ENSMUST00000040159.5	71559	C1galt1		8	8620597	8639363	18767	2	0.0015846	0.0250285	0.999849	Distal Intergenic	ENSMUST00000152698.1	760686	Efnb2
13	51846744	51848224	1481	1	-0.0902396	0.0163693	0.769177	Distal Intergenic	ENSMUST00000132480.1	67967	Gadd45g		20	79330513	79350310	19798	2	0.0015809	0.0250474	0.999849	Intron (ENSMUST00000197180.5/636104, intron 50 of 64)	ENSMUST00000199433.1	10348	Gm7173
2	132370329	132385400	15072	2	0.0856881	0.0163815	0.769177	Intron (ENSMUST00000110157.8/246313, intron 2 of 2)	ENSMUST00000049997.13	21427	Prokr2		20	79330513	79350310	19798	2	0.0015809	0.0250474	0.999849	Intron (ENSMUST00000197180.5/636104, intron 50 of 64)	ENSMUST00000199433.1	10348	Chdc2
4	63120400	63121428	1029	1	-0.0947656	0.0163889	0.769177	Intron (ENSMUST00000030043.12/72701, intron 11 of 11)	ENSMUST00000151324.1	-14436	Zfp618		3	106759921	106790149	30229	2	-0.00184037	0.0251228	0.999849	Intron (ENSMUST00000038845.9/12508, intron 1 of 7)	ENSMUST00000038845.9	13217	Cd53
18	11964450	12074631	110182	2	-0.105578	0.0164583	0.77026	Intron (ENSMUST00000209628.1/338363, intron 9 of 9)	ENSMUST00000209628.1	86865	Tmem241		11	35769484	35791285	21802	1	0.00123469	0.0251438	0.999849	Distal Intergenic	ENSMUST00000018990.7	-6064	Pank3
7	23355000	23362270	7271	1	0.0944761	0.0164723	0.77026	Intron (ENSMUST00000076470.4/446099, intron 6 of 8)	ENSMUST00000133392.2	-5007	Nlrp4e		5	19907518	20704792	797275	1	-0.00146375	0.0252746	0.999849	Intron (ENSMUST00000197354.4/50791, intron 2 of 21)	ENSMUST00000101558.9	-4112	Magi2
2	164769898	164772907	3010	1	-0.0875527	0.0164743	0.77026	Intron (ENSMUST00000017443.13/76233, intron 11 of 12)	ENSMUST00000088248.12	-2908	Ube2c		20	97337791	97377216	39426	2	-0.00202866	0.0252784	0.999849	Distal Intergenic	ENSMUST00000126283.7	-207900	Eda2r
9	100457804	100461763	3960	2	-0.0780494	0.0165436	0.771123	Intron (ENSMUST00000098458.3/213208, intron 5 of 6)	ENSMUST00000136856.8	-1393	Il20rb		9	6168661	6378850	210190	1	-0.0016797	0.0253229	0.999849	Intron (ENSMUST00000058692.8/71785, intron 1 of 6)	ENSMUST00000214892.1	32542	Pdgfd
2	18123709	18159590	35882	1	-0.0974598	0.016545	0.771123	Intron (ENSMUST00000028076.14/17354, intron 3 of 22)	ENSMUST00000148229.7	-25509	Mllt10		17	55590370	55625192	34823	2	-0.00131037	0.0253366	0.999849	Intron (ENSMUST00000086876.6/72836, intron 15 of 16)	ENSMUST00000234385.1	-35439	Vmn2r118
1	192100584	192116346	15763	2	-0.0994025	0.0166048	0.771123	Intron (ENSMUST00000110849.9/214742, intron 9 of 10)	ENSMUST00000192222.5	4335	Rcor3		2	173228211	173234722	6512	2	0.00175746	0.0253848	0.999849	Promoter	ENSMUST00000124124.1	-182	Pmepa1
20	152563334	152563969	636	1	-0.0844347	0.0166415	0.771123	Distal Intergenic	ENSMUST00000164764.1	25963	Gm7157		9	18430654	18446316	15663	1	0.00182272	0.0254149	0.999849	Distal Intergenic	ENSMUST00000213777.1	-7748	Mbd3l2
2	125068124	125088677	20554	1	0.0612205	0.0166587	0.771123	Distal Intergenic	ENSMUST00000070353.3	-180539	Slc24a5		10	90576992	90969820	392829	1	0.00179212	0.0254434	0.999849	Intron (ENSMUST00000183156.7/77531, intron 17 of 25)	ENSMUST00000099364.11	115899	Anks1b
5	120973367	121010092	36726	2	-0.0990429	0.0166677	0.771123	Distal Intergenic	ENSMUST00000200792.1	-53223	Rph3a		8	86844319	86852420	8102	2	0.00172613	0.0254637	0.999849	Intron (ENSMUST00000034074.7/80750, intron 4 of 6)	ENSMUST00000210029.1	2227	N4bp1
15	7154353	7197489	43137	1	-0.0943507	0.0167016	0.771123	Intron (ENSMUST00000067190.11/16880, intron 9 of 19)	ENSMUST00000171588.1	20339	Lifr		9	111439081	111489118	50038	1	0.00147613	0.0255044	0.999849	Distal Intergenic	ENSMUST00000111879.4	77095	Dclk3
17	78788259	78796113	7855	2	-0.100314	0.0167105	0.771123	Intron (ENSMUST00000097281.3/320473, intron 25 of 35)	ENSMUST00000233073.1	5435	Heatr5b		9	40293236	40376421	83186	2	-0.00157001	0.0255259	0.999849	Exon (ENSMUST00000214407.1/ENSMUST00000214407.1, exon 1 of 1)	ENSMUST00000216821.1	9219	Gramd1b
18	6603629	6638970	35342	1	0.0769102	0.0167206	0.771123	Distal Intergenic	ENSMUST00000234337.1	48232	4921524L21Rik		19	59166187	59170056	3870	2	0.00211397	0.0256485	0.999849	Distal Intergenic	ENSMUST00000172821.3	-12206	Vax1
10	44446717	44528501	81785	2	0.0747679	0.0167666	0.771123	Intron (ENSMUST00000217315.1/ENSMUST00000217315.1, intron 1 of 1)	ENSMUST00000167340.1	-228263	Prdm1		7	84915781	84916728	948	1	-0.00184816	0.0256849	0.999849	3' UTR	ENSMUST00000073468.4	20197	Olfr290
15	77425298	77447492	22195	2	0.0566649	0.016796	0.771123	Intron (ENSMUST00000142914.1/ENSMUST00000142914.1, intron 2 of 2)	ENSMUST00000149824.1	-7137	Apol7b		1	4783572	4785692	2121	2	-0.00129666	0.0257136	0.999849	Distal Intergenic	ENSMUST00000132625.1	55108	Mrpl15
16	75745431	75767104	21674	2	0.0789821	0.0169125	0.771123	Distal Intergenic	ENSMUST00000232633.1	-33427	Hspa13		12	55602896	55820767	217872	2	-0.0018674	0.0257186	0.999849	Intron (ENSMUST00000220367.1/56784, intron 9 of 39)	ENSMUST00000220367.1	48083	Ralgapa1
14	50083714	50084679	966	2	0.0771325	0.0169194	0.771123	Distal Intergenic	ENSMUST00000072370.2	5140	Olfr726		3	118811222	118899831	88610	1	0.00199159	0.0257319	0.999849	Intron (ENSMUST00000039177.11/99586, intron 8 of 22)	ENSMUST00000129148.1	60172	Dpyd
10	62769980	62771976	1997	2	-0.101482	0.0169556	0.771123	Intron (ENSMUST00000020268.6/67500, intron 6 of 24)	ENSMUST00000218945.1	-7084	Ccar1		6	50180300	50196558	16259	1	-0.0018338	0.0257723	0.999849	Intron (ENSMUST00000166318.7/56524, intron 6 of 13)	ENSMUST00000167063.1	-5436	Mpp6
15	47580722	48792063	1211342	2	0.0614269	0.0170094	0.771123	Distal Intergenic	ENSMUST00000162830.7	-117625	Csmd3		2	155976389	155998900	22512	1	-0.001511	0.0257827	0.999849	Promoter	ENSMUST00000148191.1	-924	Cep250
8	14381948	14531061	149114	1	-0.0999177	0.0170632	0.771123	Intron (ENSMUST00000152652.7/244310, intron 2 of 14)	ENSMUST00000136000.7	-15728	Dlgap2		9	62878487	62887387	8901	2	-0.00207842	0.0258325	0.999849	Intron (ENSMUST00000098651.5/56469, intron 8 of 13)	ENSMUST00000215501.1	-14550	Pias1
2	22940364	23040104	99741	2	-0.0978073	0.0170853	0.771123	Intron (ENSMUST00000126112.7/11308, intron 1 of 9)	ENSMUST00000153931.7	9065	Abi1		2	121236824	121252027	15204	2	-0.0018806	0.0259009	0.999849	Intron (ENSMUST00000110647.7/27223, intron 6 of 26)	ENSMUST00000129752.1	-3926	Trp53bp1
3	26637650	26927479	289830	1	-0.0922813	0.0170935	0.771123	Intron (ENSMUST00000047005.10/70862, intron 2 of 10)	ENSMUST00000108305.1	65766	Spata16		5	21785283	21803787	18505	1	-0.00124851	0.0259088	0.999849	Intron (ENSMUST00000030769.5/19181, intron 2 of 12)	ENSMUST00000030769.5	4055	Psmc2
3	75112153	75165034	52882	2	-0.0743507	0.0171226	0.771123	Distal Intergenic	ENSMUST00000124618.1	-29719	Zbbx		16	35658095	35658487	393	1	0.00168608	0.0259333	0.999849	Intron (ENSMUST00000133554.1/20357, intron 4 of 5)	ENSMUST00000139805.1	-15361	Sema5b
5	128758807	128761380	2574	2	-0.0993943	0.0171754	0.771123	Intron (ENSMUST00000199537.4/231760, intron 16 of 16)	ENSMUST00000239036.1	-7663	Rimbp2		18	77462893	77467148	4256	2	-0.00187443	0.0259448	0.999849	Intron (ENSMUST00000026494.13/225743, intron 2 of 7)	ENSMUST00000182805.1	-11295	Rnf165
5	122488935	122501617	12683	2	-0.107445	0.0171993	0.771123	Exon (ENSMUST00000197944.1/ENSMUST00000197944.1, exon 1 of 1)	ENSMUST00000196490.1	16262	Atp2a2		12	18514546	18535251	20706	1	0.00142459	0.0260472	0.999849	Distal Intergenic	ENSMUST00000063216.5	669540	5730507C01Rik
3	36908148	36920148	12001	1	-0.0937818	0.0172773	0.771123	Intron (ENSMUST00000057272.14/229227, intron 15 of 85)	ENSMUST00000143675.1	1295	4932438A13Rik		11	117155069	117156475	1407	1	-0.00126685	0.0260887	0.999849	Promoter	ENSMUST00000153437.1	-817	Sec14l1
1	104768529	104995481	226953	1	0.0965012	0.0172832	0.771123	Distal Intergenic	ENSMUST00000062528.8	-1167908	Cdh20		8	107061476	107065644	4169	2	-0.00093914	0.0261773	0.999849	Distal Intergenic	ENSMUST00000034393.6	-3307	Tmed6
6	136595586	136608319	12734	1	-0.0839888	0.0172861	0.771123	Intron (ENSMUST00000032335.12/54343, intron 8 of 14)	ENSMUST00000185332.1	-11958	Atf7ip		20	152782018	152790920	8903	1	0.000673687	0.0262415	0.999849	Distal Intergenic	ENSMUST00000139310.1	57211	Gpr143
11	61672781	61720826	48046	2	-0.0970812	0.0173028	0.771123	Intron (ENSMUST00000168115.7/212627, intron 8 of 10)	ENSMUST00000128196.1	-14641	Slc5a10		2	14026831	14056020	29190	2	0.00216179	0.0262521	0.999849	Intron (ENSMUST00000131730.6/30963, intron 7 of 7)	ENSMUST00000091429.11	129660	Ptpla
12	8974869	8985673	10805	1	-0.0683733	0.0173028	0.771123	Exon (ENSMUST00000085745.12/74682, exon 6 of 28)	ENSMUST00000160873.1	8020	Wdr35		2	139678178	139758580	80403	1	-0.001297	0.0263212	0.999849	Intron (ENSMUST00000110083.7/228677, intron 9 of 11)	ENSMUST00000184404.7	-58355	Ism1
14	30513287	30523519	10233	1	-0.0982814	0.0173314	0.771123	Promoter	ENSMUST00000223568.1	255	Dcp1a		11	28853244	28921526	68283	1	-0.00176102	0.0263462	0.999849	Intron (ENSMUST00000020759.11/216616, intron 2 of 10)	ENSMUST00000124103.1	9755	Efemp1
17	15403404	15408853	5450	1	-0.0900987	0.0173701	0.771123	Intron (ENSMUST00000055352.7/67544, intron 4 of 10)	ENSMUST00000231318.1	7337	Fam120b		6	76882756	76902888	20133	2	0.00155588	0.0265031	0.999849	Distal Intergenic	ENSMUST00000162991.1	1208628	Ctnna2
14	12536073	12546401	10329	2	-0.0987007	0.0174043	0.771123	Intron (ENSMUST00000224882.1/27062, intron 7 of 28)	ENSMUST00000225606.1	-1054	Cadps		4	4762484	4793355	30872	2	0.00148665	0.0265506	0.999849	Distal Intergenic	ENSMUST00000084949.2	-361101	Impad1
7	11846775	11847689	915	1	0.0843646	0.017405	0.771123	Intron (ENSMUST00000228471.1/ENSMUST00000228471.1, intron 1 of 1)	ENSMUST00000050416.1	-4122	Vmn1r74		1	92831645	92860779	29135	1	0.00182519	0.0265621	0.999849	Exon (ENSMUST00000187845.1/ENSMUST00000187845.1, exon 1 of 2)	ENSMUST00000045970.7	-71226	Gpc1
17	5492557	5753811	261255	1	-0.10721	0.0174201	0.771123	Intron (ENSMUST00000089185.5/224454, intron 1 of 8)	ENSMUST00000089185.5	64282	Zdhhc14		14	76086236	76110760	24525	2	-0.00147824	0.0266029	0.999849	Exon (ENSMUST00000022585.4/67467, exon 5 of 8)	ENSMUST00000022585.4	11518	Gpalpp1
11	30426006	30471827	45822	2	-0.102566	0.0174314	0.771123	Distal Intergenic	ENSMUST00000152718.1	-31082	4930505A04Rik		2	124089969	124143353	53385	1	-0.00106452	0.0266059	0.999849	Distal Intergenic	ENSMUST00000137172.1	-519895	Sema6d
5	12575794	12588752	12959	1	-0.0899369	0.0175062	0.771223	Intron (ENSMUST00000030868.10/108151, intron 9 of 17)	ENSMUST00000195923.1	-33816	Sema3d		11	81572655	81573473	819	2	0.00185772	0.0267519	0.999849	Intron (ENSMUST00000066197.6/11418, intron 1 of 9)	ENSMUST00000117522.1	40059	Phb
9	114763292	114775451	12160	2	-0.0979893	0.0175372	0.771223	Intron (ENSMUST00000035009.15/102545, intron 1 of 4)	ENSMUST00000217056.1	3797	Cmtm7		5	84057791	84416806	359016	2	0.00196899	0.0267582	0.999849	Intron (ENSMUST00000053733.14/13839, intron 3 of 15)	ENSMUST00000113403.7	226443	Epha5
12	72536383	72580119	43737	1	0.096781	0.0175477	0.771223	Intron (ENSMUST00000222413.1/ENSMUST00000222413.1, intron 4 of 5)	ENSMUST00000044352.7	44590	Pcnxl4		2	146041494	146095688	54195	1	0.0011837	0.0267621	0.999849	Intron (ENSMUST00000126415.7/78774, intron 8 of 15)	ENSMUST00000155214.7	-51132	Cfap61
13	11809825	11829654	19830	2	-0.101066	0.0175529	0.771223	Intron (ENSMUST00000021750.14/20191, intron 4 of 104)	ENSMUST00000221018.1	-68709	Ryr2		1	79724697	79776143	51447	2	-0.00113433	0.0267659	0.999849	Intron (ENSMUST00000027464.8/69163, intron 2 of 3)	ENSMUST00000143368.7	-2496	Wdfy1
7	24134242	24143241	9000	1	-0.0892292	0.0175557	0.771223	Intron (ENSMUST00000205680.1/56525, intron 4 of 4)	ENSMUST00000056549.8	4511	Zfp235		18	14783245	14900359	117115	1	0.00193075	0.0267762	0.999849	Intron (ENSMUST00000169862.1/72504, intron 7 of 14)	ENSMUST00000234789.1	30870	Taf4b
15	94629250	95096098	466849	1	-0.0804671	0.0175807	0.771406	Intron (ENSMUST00000229677.1/320709, intron 2 of 2)	ENSMUST00000080141.5	15561	Tmem117		20	112093520	112127326	33807	1	-0.00125383	0.0268043	0.999849	Intron (ENSMUST00000207962.1/71030, intron 7 of 15)	ENSMUST00000038546.6	49673	Tex16
7	121996596	121999049	2454	2	-0.0810746	0.0176407	0.772302	Promoter	ENSMUST00000138441.1	-779	Gga2		9	84107507	84124240	16734	1	0.00193442	0.0268225	0.999849	Distal Intergenic	ENSMUST00000186136.1	266567	Bckdhb
15	81473622	81475572	1951	1	-0.0776866	0.0176523	0.772302	3' UTR	ENSMUST00000229991.1	-2526	Rbx1		20	99821021	99848790	27770	1	0.00184417	0.026839	0.999849	Distal Intergenic	ENSMUST00000096363.2	67793	Tmem28
7	89141856	89154300	12445	2	0.0903675	0.0176774	0.772302	Distal Intergenic	ENSMUST00000156153.1	259250	Tmem135		11	110477377	110499522	22146	1	0.00149471	0.0268737	0.999849	Intron (ENSMUST00000020949.11/26399, intron 1 of 11)	ENSMUST00000146540.7	-30357	Map2k6
9	26817953	26860890	42938	2	0.0813976	0.0176872	0.772302	Distal Intergenic	ENSMUST00000210274.1	-10808	Glb1l3		13	89539796	89611652	71857	1	-0.00167476	0.0269115	0.999849	Intron (ENSMUST00000022108.8/12950, intron 1 of 4)	ENSMUST00000022108.8	9299	Hapln1
4	57943373	57956411	13039	2	-0.100077	0.0177324	0.772302	Intron (ENSMUST00000030051.5/22166, intron 3 of 4)	ENSMUST00000030051.5	10332	Txn1		17	90033644	91093071	1059428	2	0.00149091	0.026913	0.999849	Distal Intergenic	ENSMUST00000160844.9	-136886	Nrxn1
5	139272930	139274641	1712	2	-0.0930051	0.0177383	0.772302	Intron (ENSMUST00000151450.7/231821, intron 6 of 10)	ENSMUST00000123748.1	-3681	Adap1		17	81388524	81738377	349854	2	0.00141752	0.0269404	0.999849	Distal Intergenic	ENSMUST00000163123.2	-90489	Slc8a1
9	113930934	113977199	46266	1	-0.0929995	0.0177469	0.772302	Distal Intergenic	ENSMUST00000009885.13	-10425	Ubp1		5	113357294	113357821	528	1	-0.00112706	0.0269409	0.999849	Distal Intergenic	ENSMUST00000066573.1	66331	Aym1
16	8830100	8858922	28823	1	-0.0956314	0.0177711	0.772448	Distal Intergenic	ENSMUST00000023150.6	-4623	1810013L24Rik		12	4249441	4263578	14138	2	0.00185525	0.0270864	0.999849	Intron (ENSMUST00000085814.4/17977, intron 20 of 22)	ENSMUST00000219373.1	8764	Ncoa1
5	112335642	112337273	1632	1	-0.097008	0.0178219	0.773004	Intron (ENSMUST00000031288.13/54723, intron 7 of 13)	ENSMUST00000126736.1	-3174	Tfip11		2	125750378	125752264	1887	2	-0.00163069	0.0271328	0.999849	Intron (ENSMUST00000053699.12/70354, intron 11 of 17)	ENSMUST00000136450.1	-2346	Secisbp2l
5	68031835	68166398	134564	1	0.0512903	0.0178642	0.773004	Intron (ENSMUST00000094715.7/433899, intron 2 of 3)	ENSMUST00000094715.7	112034	Grxcr1		17	58878808	58884133	5326	2	0.00175115	0.0271892	0.999849	Intron (ENSMUST00000232926.1/ENSMUST00000232926.1, intron 3 of 3)	ENSMUST00000177108.1	188926	2610034M16Rik
4	75277354	75278305	952	2	0.0729742	0.0178886	0.773004	Distal Intergenic	ENSMUST00000030103.8	438962	Tmem261		4	144918879	144919972	1094	1	-0.0014826	0.0271912	0.999849	Intron (ENSMUST00000105744.7/20148, intron 4 of 5)	ENSMUST00000133265.1	1784	Dhrs3
11	50389286	50431125	41840	2	-0.101936	0.0179114	0.773004	Distal Intergenic	ENSMUST00000020643.3	-54081	Rufy1		20	7841831	7876626	34796	1	-0.0016398	0.0272241	0.999849	Intron (ENSMUST00000009875.4/16506, intron 5 of 5)	ENSMUST00000033494.15	-8256	Otud5
11	119292500	119293596	1097	2	-0.10066	0.0179149	0.773004	Intron (ENSMUST00000026667.14/192170, intron 9 of 11)	ENSMUST00000135294.1	1252	Eif4a3		13	60798252	60799850	1599	2	0.00138154	0.0272628	0.999849	Distal Intergenic	ENSMUST00000223578.1	6354	Ctsll3
3	89459571	89469006	9436	1	-0.0939106	0.0179306	0.773004	Distal Intergenic	ENSMUST00000184515.1	20772	Pmvk		20	157832743	158043294	210552	2	0.00132226	0.0272652	0.999849	Distal Intergenic	ENSMUST00000112513.1	-368326	Cnksr2
2	5137776	5230878	93103	1	-0.0952257	0.017974	0.773004	Intron (ENSMUST00000044009.13/227541, intron 3 of 10)	ENSMUST00000027988.7	268559	Ccdc3		9	95903664	95906348	2685	1	0.00159818	0.0272704	0.999849	Intron (ENSMUST00000034980.8/245000, intron 23 of 46)	ENSMUST00000188164.1	-1369	Atr
5	135818106	135874772	56667	1	-0.0957309	0.0179937	0.773004	Intron (ENSMUST00000146038.1/58212, intron 1 of 2)	ENSMUST00000144211.1	13451	Srrm3		15	30172593	31029341	856749	1	-0.00171853	0.0273115	0.999849	Distal Intergenic	ENSMUST00000081728.6	-213710	Ctnnd2
15	82329901	82332685	2785	2	-0.0977415	0.0180132	0.773004	Promoter	ENSMUST00000230664.1	-478	Naga		12	78682647	78684093	1447	1	0.0020526	0.0273239	0.999849	Intron (ENSMUST00000052472.5/268566, intron 10 of 23)	ENSMUST00000219629.1	-121057	Gphn
2	154613370	154646778	33409	1	-0.0898113	0.018059	0.77352	3' UTR	ENSMUST00000109702.1	13211	Zfp341		9	22005568	22009245	3678	1	-0.0012139	0.0273504	0.999849	Exon (ENSMUST00000216344.1/19089, exon 13 of 18)	ENSMUST00000214565.1	6315	Prkcsh
6	87788861	87835795	46935	2	-0.0918748	0.018089	0.77352	Exon (ENSMUST00000204419.1/69834, exon 4 of 10)	ENSMUST00000204419.1	1836	Rab43		1	111858706	111864918	6213	2	0.00167104	0.0273951	0.999849	Distal Intergenic	ENSMUST00000035462.6	-589507	Dsel
1	52459241	52467057	7817	2	-0.0984496	0.0181283	0.77352	Intron (ENSMUST00000186764.6/17936, intron 5 of 8)	ENSMUST00000167732.1	-8704	Nab1		3	90248172	90253612	5441	1	-0.00195846	0.0274263	0.999849	Intron (ENSMUST00000015467.8/30791, intron 3 of 3)	ENSMUST00000015467.8	1978	Slc39a1
16	8513485	8619570	106086	1	-0.0981295	0.0181336	0.77352	Intron (ENSMUST00000065987.13/268860, intron 1 of 15)	ENSMUST00000115839.8	3029	Abat		8	71708394	71725716	17323	2	0.00129234	0.0274693	0.999849	Intron (ENSMUST00000212427.1/ENSMUST00000212427.1, intron 1 of 3)	ENSMUST00000146100.7	-47231	Fcho1
6	140622663	140655481	32819	1	-0.0766401	0.0181538	0.77352	Distal Intergenic	ENSMUST00000032359.14	-19135	Aebp2		4	132274416	132292712	18297	1	-0.00189061	0.0275245	0.999849	Intron (ENSMUST00000030731.10/66464, intron 2 of 5)	ENSMUST00000105963.1	9886	Taf12
4	114163384	114245028	81645	1	0.0520598	0.0181713	0.77352	Distal Intergenic	ENSMUST00000079915.9	-71846	Skint11		15	9704312	9748777	44466	2	-0.00163854	0.0275866	0.999849	Intron (ENSMUST00000160236.7/320277, intron 8 of 34)	ENSMUST00000159368.1	42519	Spef2
17	25927532	25931779	4248	2	-0.0832464	0.0183423	0.779905	Promoter	ENSMUST00000207496.1	-465	Pigq		20	76264304	76267738	3435	1	0.00171442	0.0276547	0.999849	Distal Intergenic	ENSMUST00000096389.4	48511	Gm4937
17	3635240	3696261	61022	2	0.0689432	0.0184034	0.781605	Distal Intergenic	ENSMUST00000115800.1	67243	Nox3		15	66909311	66919235	9925	1	-0.00118667	0.027698	0.999849	Intron (ENSMUST00000005255.8/22402, intron 3 of 4)	ENSMUST00000133863.1	5302	Wisp1
2	50281166	50289199	8034	2	-0.0801975	0.0184594	0.782192	Distal Intergenic	ENSMUST00000152948.1	37511	Mmadhc		6	83326360	83332547	6188	1	0.00106557	0.0277125	0.999849	Exon (ENSMUST00000055261.10/232157, exon 4 of 6)	ENSMUST00000155580.3	7646	Mob1a
1	134621880	134625101	3222	1	-0.0917397	0.0184922	0.782689	Intron (ENSMUST00000047714.13/75605, intron 16 of 26)	ENSMUST00000133725.1	-7147	Kdm5b		16	94831730	94997701	165972	2	0.0018051	0.0277304	0.999849	Distal Intergenic	ENSMUST00000232128.1	-93544	Kcnj6
7	106711031	106716396	5366	2	0.0886644	0.0185699	0.783461	Distal Intergenic	ENSMUST00000216868.1	13105	Olfr695		5	53697776	53707253	9478	2	0.00117072	0.0277461	0.999849	Intron (ENSMUST00000200691.3/12425, intron 2 of 4)	ENSMUST00000200691.3	2400	Cckar
2	40801393	41789078	987686	2	0.078774	0.018584	0.783461	Intron (ENSMUST00000052550.12/94217, intron 31 of 90)	ENSMUST00000167270.4	533126	Lrp1b		5	76993993	76994903	911	1	-0.0017714	0.0277494	0.999849	Intron (ENSMUST00000101087.9/66661, intron 12 of 18)	ENSMUST00000125732.1	-1265	Srp72
17	85684277	85688274	3998	2	-0.089984	0.0186253	0.783461	Intron (ENSMUST00000235073.1/ENSMUST00000235073.1, intron 2 of 3)	ENSMUST00000163568.3	-14907	Six2		5	99955935	99978938	23004	2	0.00171726	0.0278114	0.999849	Distal Intergenic	ENSMUST00000172361.7	-19792	Hnrnpd
2	85483594	85519024	35431	2	-0.092032	0.0186503	0.783461	Distal Intergenic	ENSMUST00000099923.1	-18640	4833423E24Rik		14	93173729	93885748	712020	2	0.00165425	0.0278232	0.999849	Distal Intergenic	ENSMUST00000194129.1	916370	Pcdh9
11	80025195	80032001	6807	1	-0.101201	0.0186889	0.783461	3' UTR	ENSMUST00000144188.1	4708	Suz12		6	88823130	88825833	2704	1	-0.00200741	0.027853	0.999849	Intron (ENSMUST00000113585.8/23945, intron 5 of 7)	ENSMUST00000205045.1	-6247	Mgll
8	55870912	55906948	36037	2	-0.097525	0.0187371	0.783461	Distal Intergenic	ENSMUST00000053441.4	302841	Adam29		5	138441540	138456327	14788	1	-0.00202411	0.0278629	0.999849	Intron (ENSMUST00000085856.11/72154, intron 3 of 4)	ENSMUST00000100524.2	7798	Zfp157
7	26061497	26096197	34701	1	-0.0985983	0.0187445	0.783461	Distal Intergenic	ENSMUST00000005669.8	43144	Cyp2b13		7	29003344	29125015	121672	2	0.00109982	0.027881	0.999849	Intron (ENSMUST00000214374.1/20190, intron 1 of 108)	ENSMUST00000214374.1	5622	Ryr1
2	32787961	32847202	59242	2	-0.0919518	0.018764	0.783461	Intron (ENSMUST00000050000.15/20910, intron 1 of 18)	ENSMUST00000077458.6	5926	Stxbp1		20	97072596	97082104	9509	1	-0.00108541	0.0278852	0.999849	Distal Intergenic	ENSMUST00000033556.3	49190	Pgr15l
5	108990063	109006527	16465	2	0.089313	0.0188514	0.784348	Distal Intergenic	ENSMUST00000079163.4	24208	Vmn2r10		1	115684756	116587323	902568	1	0.00116921	0.027898	0.999849	Distal Intergenic	ENSMUST00000043725.8	1215532	Cntnap5a
5	104935057	104982718	47662	2	0.0590559	0.018882	0.784348	Distal Intergenic	ENSMUST00000031239.12	-18732	Abcg3		13	109260654	109951364	690711	1	0.00173564	0.0279175	0.999849	Intron (ENSMUST00000122041.7/238871, intron 3 of 16)	ENSMUST00000153234.7	-25716	Pde4d
15	16778101	16856767	78667	1	0.0943769	0.0189383	0.784348	Distal Intergenic	ENSMUST00000026432.7	331395	Cdh9		6	89316314	89362620	46307	2	0.00168185	0.0279361	0.999849	Distal Intergenic	ENSMUST00000163139.7	-17342	Plxna1
2	24607991	24618321	10331	2	-0.0986791	0.0189527	0.784348	Intron (ENSMUST00000070864.13/12287, intron 39 of 45)	ENSMUST00000133892.1	-3293	Cacna1b		13	6579768	6648777	69010	2	0.00153931	0.0279369	0.999849	Distal Intergenic	ENSMUST00000138703.7	-298126	Pfkp
7	4708978	4710992	2015	1	-0.0716581	0.0189587	0.784348	3' UTR	ENSMUST00000123637.1	7034	Brsk1		6	38462803	38463582	780	1	-0.00203323	0.027969	0.999849	Intron (ENSMUST00000160583.7/320538, intron 3 of 16)	ENSMUST00000162026.1	-5676	Ubn2
1	115684756	116587323	902568	1	0.0800936	0.0189894	0.784348	Distal Intergenic	ENSMUST00000043725.8	-561175	Cntnap5a		4	73607881	73657291	49411	1	0.00159995	0.0279734	0.999849	Distal Intergenic	ENSMUST00000084479.3	-24464	Gm11238
12	70986892	70994505	7614	1	-0.0768446	0.0190362	0.784348	Intron (ENSMUST00000160027.7/19167, intron 7 of 10)	ENSMUST00000162898.1	2078	Psma3		9	25482867	25487313	4447	1	-0.00168992	0.0279911	0.999849	Intron (ENSMUST00000040677.5/67484, intron 4 of 7)	ENSMUST00000156237.1	99815	Eepd1
4	128260212	128260957	746	2	-0.100012	0.0190698	0.784348	Intron (ENSMUST00000129619.7/329942, intron 5 of 12)	ENSMUST00000053830.4	16476	Hmgb4		5	116439276	116591817	152542	2	0.00156686	0.0280344	0.999849	Intron (ENSMUST00000202259.1/ENSMUST00000202259.1, intron 2 of 2)	ENSMUST00000076124.6	-119140	Srrm4
5	145029600	145032754	3155	2	0.0628995	0.0190725	0.784348	Intron (ENSMUST00000151196.1/381686, intron 4 of 7)	ENSMUST00000071421.5	7036	Gm4871		13	86044816	86046904	2089	2	0.00175975	0.0280621	0.999849	Distal Intergenic	ENSMUST00000131011.1	-533579	Cox7c
6	13835068	13838454	3387	2	-0.0942126	0.0191344	0.784348	Distal Intergenic	ENSMUST00000115492.1	15209	Gpr85		15	102407588	102408385	798	1	-0.00172449	0.0281101	0.999849	Intron (ENSMUST00000163709.7/20683, intron 3 of 5)	ENSMUST00000168802.1	5278	Sp1
5	123699799	123703418	3620	2	-0.102291	0.0192102	0.784348	Intron (ENSMUST00000196282.4/70650, intron 13 of 13)	ENSMUST00000199875.1	1373	Zcchc8		1	134621880	134625101	3222	1	-0.00119689	0.0281784	0.999849	Exon (ENSMUST00000047714.13/75605, exon 25 of 27)	ENSMUST00000133725.1	6423	Kdm5b
17	23576641	23580295	3655	2	-0.0702754	0.0193275	0.78514	Intron (ENSMUST00000115516.10/22654, intron 5 of 5)	ENSMUST00000228942.1	1700	Zfp13		7	86145286	86171778	26493	2	0.00173541	0.0281942	0.999849	Distal Intergenic	ENSMUST00000167830.2	66569	Vmn2r75
19	29627048	29639563	12516	2	-0.0896226	0.0193615	0.78514	Intron (ENSMUST00000159692.7/226090, intron 4 of 14)	ENSMUST00000161124.7	4160	Ermp1		20	117014757	117015104	348	1	-0.00173799	0.0282029	0.999849	Distal Intergenic	ENSMUST00000122446.1	191431	Gm14920
2	144532360	144538794	6435	1	-0.095151	0.0193616	0.78514	Exon (ENSMUST00000110017.2/70408, exon 5 of 5)	ENSMUST00000143292.7	1224	Polr3f		1	55052770	55072702	19933	1	-0.00174264	0.028212	0.999849	Intron (ENSMUST00000087617.10/67876, intron 3 of 3)	ENSMUST00000027125.6	15036	Coq10b
1	14207926	14231492	23567	2	0.08314	0.0194222	0.78514	Distal Intergenic	ENSMUST00000189526.1	157420	Eya1		13	88821472	89200538	379067	1	-0.00130002	0.0282169	0.999849	Distal Intergenic	ENSMUST00000118731.7	-1352541	Edil3
15	91673175	91816120	142946	1	-0.100659	0.0194782	0.78514	Intron (ENSMUST00000060642.6/66725, intron 6 of 50)	ENSMUST00000060642.6	16423	Lrrk2		1	136213531	136234264	20734	2	0.00156198	0.0282607	0.999849	Distal Intergenic	ENSMUST00000120339.7	-10709	5730559C18Rik
2	44564415	44756437	192023	2	0.0838378	0.0195287	0.78514	Intron (ENSMUST00000112810.7/227835, intron 5 of 10)	ENSMUST00000049051.12	86411	Gtdc1		8	57774052	58912640	1138589	2	0.00185197	0.0283118	0.999849	Distal Intergenic	ENSMUST00000204128.2	-326939	Galntl6
20	168654122	168659018	4897	2	0.0706619	0.0196125	0.78514	Distal Intergenic	ENSMUST00000145564.1	32052	Msl3		2	89482189	89483133	945	2	-0.00163526	0.0283281	0.999849	Distal Intergenic	ENSMUST00000099778.1	14816	Olfr1241
1	127486558	127678021	191464	2	0.0878024	0.0196238	0.78514	Intron (ENSMUST00000027585.13/72160, intron 2 of 8)	ENSMUST00000160616.7	48462	Tmem163		8	69070255	69075508	5254	2	-0.00166362	0.0283286	0.999849	Exon (ENSMUST00000162457.2/ENSMUST00000162457.2, exon 3 of 3)	ENSMUST00000147674.1	11808	Slc18a1
7	5220478	5221410	933	1	0.0766824	0.0197993	0.78514	Distal Intergenic	ENSMUST00000170780.1	44527	Vmn1r57		8	3122061	3159555	37495	2	-0.00155681	0.0283959	0.999849	Exon (ENSMUST00000091291.4/16337, exon 21 of 21)	ENSMUST00000208839.1	3258	Insr
2	119566605	119585405	18801	1	-0.0780488	0.0198148	0.78514	Intron (ENSMUST00000014221.12/56398, intron 4 of 6)	ENSMUST00000137585.2	8944	Chp1		17	15821041	15830885	9845	2	0.00181269	0.0284526	0.999849	Distal Intergenic	ENSMUST00000238157.1	-384772	Rgmb
1	83012524	83020232	7709	2	0.0794615	0.0198535	0.78514	Distal Intergenic	ENSMUST00000142805.1	23597	Slc19a3		17	42708936	42742179	33244	2	-0.00146525	0.0284579	0.999849	Intron (ENSMUST00000113614.2/435529, intron 1 of 5)	ENSMUST00000113614.2	9011	Gpr111
2	181601373	181641425	40053	1	-0.0777151	0.0198643	0.78514	Exon (ENSMUST00000136481.7/68879, exon 5 of 21)	ENSMUST00000139955.1	20546	Prpf6		5	19907961	20195087	287127	1	0.00169672	0.0285322	0.999849	Intron (ENSMUST00000197354.4/50791, intron 2 of 21)	ENSMUST00000200443.1	33042	Magi2
6	29735694	29761365	25672	1	0.0723265	0.0198896	0.78514	Distal Intergenic	ENSMUST00000001812.4	-2526	Smo		11	106568098	106613423	45326	2	0.00114296	0.0285785	0.999849	Distal Intergenic	ENSMUST00000128933.1	-4166	Tex2
11	3717912	3774732	56821	2	-0.0865154	0.0199193	0.78514	Intron (ENSMUST00000070552.13/74309, intron 2 of 13)	ENSMUST00000155197.1	-43139	Osbp2		1	19103022	19166346	63325	1	-0.00113863	0.0285962	0.999849	Distal Intergenic	ENSMUST00000037294.7	-73809	Tfap2d
7	19446910	19448616	1707	2	-0.100036	0.0199298	0.78514	Exon (ENSMUST00000209011.1/232944, exon 3 of 3)	ENSMUST00000209011.1	1547	Mark4		17	66762179	66817875	55697	2	0.00133359	0.0286072	0.999849	Intron (ENSMUST00000037974.9/19274, intron 19 of 32)	ENSMUST00000225554.1	28463	Ptprm
18	60268305	60273272	4968	2	0.0898095	0.0199396	0.78514	Distal Intergenic	ENSMUST00000090260.5	9326	Gm4841		8	25640284	25719667	79384	1	-0.00185964	0.0287838	0.999849	Exon (ENSMUST00000155861.7/234135, exon 4 of 10)	ENSMUST00000084026.11	8898	Whsc1l1
5	41625733	41627502	1770	2	-0.0986654	0.0199679	0.78514	Distal Intergenic	ENSMUST00000200702.1	779681	Rab28		5	88934532	88954947	20416	1	0.0017123	0.0288029	0.999849	Intron (ENSMUST00000148750.7/54403, intron 1 of 25)	ENSMUST00000144713.1	-15177	Slc4a4
11	11954744	12038683	83940	2	0.0854639	0.0199694	0.78514	Distal Intergenic	ENSMUST00000143386.7	-83347	Grb10		5	33104219	33162870	58652	1	-0.00169207	0.0288531	0.999849	Distal Intergenic	ENSMUST00000011178.4	-14586	Slc5a1
18	46963556	47087104	123549	1	-0.0959364	0.0199863	0.78514	Intron (ENSMUST00000049388.8/69456, intron 4 of 6)	ENSMUST00000234376.1	7523	Commd10		20	107667964	107681173	13210	1	0.00109441	0.0288736	0.999849	Distal Intergenic	ENSMUST00000172682.7	-58929	Tbx22
4	63143275	63154173	10899	2	-0.100743	0.0199895	0.78514	Intron (ENSMUST00000030041.4/11699, intron 3 of 9)	ENSMUST00000030041.4	3324	Ambp		1	125873101	125910908	37808	2	-0.00146915	0.0289083	0.999849	Intron (ENSMUST00000159417.1/72585, intron 2 of 2)	ENSMUST00000159529.1	13174	Lypd1
2	21367567	21811688	444122	1	0.0895899	0.0200118	0.78514	Intron (ENSMUST00000055946.7/241263, intron 2 of 10)	ENSMUST00000155760.1	157904	Gpr158		3	13473220	14115727	642508	1	0.00177337	0.0289637	0.999849	Intron (ENSMUST00000191806.2/76897, intron 2 of 2)	ENSMUST00000211860.1	132645	Ralyl
1	104768529	104995481	226953	1	0.078017	0.0200464	0.78514	Distal Intergenic	ENSMUST00000062528.8	-703894	Cdh20		15	91396832	91412217	15386	2	0.00181383	0.0289707	0.999849	Intron (ENSMUST00000109283.1/239606, intron 3 of 9)	ENSMUST00000156971.1	-6385	Slc2a13
7	89141856	89154300	12445	2	-0.0980774	0.0200623	0.78514	Distal Intergenic	ENSMUST00000156153.1	32272	Tmem135		9	54897473	54903987	6515	1	-0.00159707	0.0289805	0.999849	Intron (ENSMUST00000034843.8/64602, intron 16 of 21)	ENSMUST00000214023.1	3599	Ireb2
11	57176518	57189793	13276	1	-0.0916359	0.0200949	0.78514	Intron (ENSMUST00000036315.15/14799, intron 2 of 15)	ENSMUST00000173531.1	-52950	Gria1		10	74967177	75016907	49731	1	-0.00180121	0.0290196	0.999849	Distal Intergenic	ENSMUST00000037813.4	-154511	Gnaz
6	124189756	124231856	42101	2	0.0672063	0.0201903	0.78514	Intron (ENSMUST00000236345.1/ENSMUST00000236345.1, intron 3 of 3)	ENSMUST00000233936.1	97776	Vmn2r27		12	61523948	61857928	333981	1	-0.00137819	0.0291578	0.999849	Intron (ENSMUST00000055815.13/238205, intron 2 of 3)	ENSMUST00000119481.1	277601	Lrfn5
18	89292424	89769528	477105	2	0.0907296	0.0202069	0.78514	Distal Intergenic	ENSMUST00000097495.4	-88854	Dok6		1	104768529	104995481	226953	1	-0.00165928	0.0292169	0.999849	Distal Intergenic	ENSMUST00000062528.8	-380858	Cdh20
5	122724655	122725265	611	1	-0.0949308	0.0202464	0.78514	Intron (ENSMUST00000031429.13/18438, intron 5 of 11)	ENSMUST00000132062.1	-4183	P2rx4		9	44092674	44093933	1260	1	-0.00191802	0.0292493	0.999849	Promoter	ENSMUST00000176022.1	202	Usp2
2	158768093	158786637	18545	1	-0.0760645	0.0202595	0.78514	Intron (ENSMUST00000129902.1/228852, intron 4 of 10)	ENSMUST00000029183.2	-22003	Fam83d		2	86828676	86829822	1147	1	0.00140301	0.0292723	0.999849	Distal Intergenic	ENSMUST00000105211.3	10176	Olfr1094
9	36581278	36582635	1358	2	0.0858869	0.0203025	0.78514	Distal Intergenic	ENSMUST00000170030.1	-21541	Gm17689		11	54522847	54699285	176439	1	-0.00194878	0.0292834	0.999849	Intron (ENSMUST00000046835.13/216742, intron 15 of 17)	ENSMUST00000102743.9	-15810	Rapgef6
15	85053697	85061749	8053	1	-0.0949886	0.0203135	0.78514	Intron (ENSMUST00000023069.8/73225, intron 4 of 8)	ENSMUST00000229691.1	-3157	Fam118a		1	125560595	125568573	7979	1	0.00145771	0.0293697	0.999849	Distal Intergenic	ENSMUST00000190037.6	-51852	Slc35f5
18	34579846	34597468	17623	2	0.0632496	0.0204043	0.78514	Intron (ENSMUST00000003876.9/78656, intron 15 of 21)	ENSMUST00000056932.8	-8265	4933408B17Rik		15	93432945	93445015	12071	1	-0.00190868	0.0294023	0.999849	Intron (ENSMUST00000109256.10/223828, intron 6 of 7)	ENSMUST00000229721.1	29059	Pphln1
6	35022065	35133625	111561	2	-0.0957052	0.0204131	0.78514	Intron (ENSMUST00000202143.3/53621, intron 3 of 10)	ENSMUST00000202143.3	56016	Cnot4		20	133681320	133684991	3672	2	0.00101662	0.0294631	0.999849	Distal Intergenic	ENSMUST00000193485.1	681406	Pcdh19
5	151063546	151428163	364618	2	0.0778818	0.0204256	0.78514	Distal Intergenic	ENSMUST00000202365.1	-59735	Stard13		6	65441304	65452993	11690	1	0.00170505	0.02949	0.999849	Intron (ENSMUST00000133352.7/243407, intron 1 of 2)	ENSMUST00000136016.2	-10078	C130060K24Rik
5	150018706	150081328	62623	1	-0.104808	0.0204285	0.78514	Intron (ENSMUST00000143989.1/140498, intron 1 of 15)	ENSMUST00000201612.1	11162	Rxfp2		20	145290359	145348950	58592	2	-0.00147256	0.0295354	0.999849	Intron (ENSMUST00000040084.9/237091, intron 3 of 3)	ENSMUST00000040084.9	34999	Lhfpl1
16	64852702	64855986	3285	1	-0.0681149	0.0204409	0.78514	Intron (ENSMUST00000063076.5/15557, intron 2 of 2)	ENSMUST00000136532.1	96205	Cggbp1		7	76411062	76766608	355547	1	-0.00169716	0.0296371	0.999849	Intron (ENSMUST00000156166.7/244071, intron 20 of 22)	ENSMUST00000107442.2	327131	Agbl1
13	35958839	35970388	11550	1	-0.0846834	0.0204457	0.78514	Promoter	ENSMUST00000225537.1	-851	Ppp1r3g		5	108520259	108550000	29742	2	-0.00152171	0.0297138	0.999849	Intron (ENSMUST00000046892.9/12889, intron 2 of 3)	ENSMUST00000129040.1	13150	Cplx1
4	119814495	120138045	323551	1	-0.0971452	0.0204562	0.78514	Intron (ENSMUST00000141605.7/16656, intron 2 of 3)	ENSMUST00000106307.8	26869	Hivep3		8	110727357	110738073	10717	1	-0.00170259	0.0297149	0.999849	Intron (ENSMUST00000052457.14/244654, intron 9 of 13)	ENSMUST00000141302.1	3295	Mtss1l
7	62461871	62464510	2640	2	-0.0873764	0.0204598	0.78514	Intron (ENSMUST00000207359.1/ENSMUST00000207359.1, intron 6 of 6)	ENSMUST00000094339.2	-334748	Peg12		20	86250256	86305093	54838	2	0.00134571	0.0297348	0.999849	Intron (ENSMUST00000113966.7/331461, intron 5 of 10)	ENSMUST00000096378.2	-782133	Mageb4
5	148082888	148233624	150737	1	-0.0932776	0.0204622	0.78514	Intron (ENSMUST00000085558.10/77521, intron 1 of 14)	ENSMUST00000149336.7	-52032	Mtus2		12	70266150	70268048	1899	2	-0.00159635	0.0297349	0.999849	Intron (ENSMUST00000222173.1/ENSMUST00000222173.1, intron 3 of 3)	ENSMUST00000221306.1	-3078	Trim9
4	77351290	78211961	860672	2	0.0670802	0.0204732	0.78514	Distal Intergenic	ENSMUST00000140422.7	-785893	Ptprd		16	70560994	70569498	8505	1	0.00156464	0.0297428	0.999849	Intron (ENSMUST00000163832.7/74185, intron 6 of 15)	ENSMUST00000169432.1	-122940	Gbe1
7	39407294	39413160	5867	2	-0.0740607	0.0204762	0.78514	Distal Intergenic	ENSMUST00000108017.1	-14060	Gm5114		20	133681320	133684991	3672	2	-0.00176221	0.0297575	0.999849	Distal Intergenic	ENSMUST00000193485.1	188293	Pcdh19
1	71027498	71103146	75649	2	0.0887389	0.0204842	0.78514	Distal Intergenic	ENSMUST00000027393.7	-47637	Bard1		12	69585375	69588806	3432	2	-0.00134742	0.0297645	0.999849	Promoter	ENSMUST00000182646.1	126	Sos2
11	57176518	57189793	13276	1	-0.082117	0.0205185	0.78514	Intron (ENSMUST00000036315.15/14799, intron 2 of 15)	ENSMUST00000173531.1	-45107	Gria1		15	81820943	81823779	2837	1	-0.000883439	0.0298322	0.999849	Distal Intergenic	ENSMUST00000168632.1	7819	Tef
11	100583264	100585492	2229	2	-0.0991056	0.0205223	0.78514	Intron (ENSMUST00000147403.1/12799, intron 2 of 2)	ENSMUST00000128414.7	-1317	Dnajc7		18	80966376	80986771	20396	2	0.00146211	0.0298714	0.999849	Distal Intergenic	ENSMUST00000057950.8	-375981	Sall3
5	69296209	69341677	45469	2	0.0841014	0.0205385	0.78514	Intron (ENSMUST00000054095.5/243043, intron 1 of 1)	ENSMUST00000087231.3	224548	Kctd8		8	94666600	94674425	7826	1	-0.00182919	0.0298933	0.999849	Intron (ENSMUST00000060389.9/67610, intron 11 of 14)	ENSMUST00000034228.15	-17243	Arl2bp
16	84734168	84735230	1063	2	-0.0992409	0.0205626	0.78514	Intron (ENSMUST00000116584.1/27393, intron 5 of 9)	ENSMUST00000133901.1	4986	Mrpl39		9	28661629	28675240	13612	1	0.00126969	0.029932	0.999849	Intron (ENSMUST00000115243.8/330908, intron 3 of 7)	ENSMUST00000126845.1	123017	Opcml
11	120413640	120416931	3292	2	-0.0888769	0.0205688	0.78514	Intron (ENSMUST00000044271.14/217365, intron 5 of 16)	ENSMUST00000136095.1	-1738	Nploc4		10	78162075	78167442	5368	2	-0.00160607	0.0299448	0.999849	Intron (ENSMUST00000218616.1/ENSMUST00000218616.1, intron 1 of 3)	ENSMUST00000220359.1	34766	D10Jhu81e
17	40520022	40530421	10400	1	0.0776351	0.020583	0.78514	Distal Intergenic	ENSMUST00000171813.3	-22403	Esp8		11	74664482	74665308	827	1	-0.00175126	0.0299457	0.999849	Intron (ENSMUST00000126341.7/18472, intron 8 of 8)	ENSMUST00000128155.1	16485	Cluh
11	104334921	104341299	6379	2	-0.068744	0.0206741	0.787323	Intron (ENSMUST00000106977.7/76719, intron 7 of 13)	ENSMUST00000069188.6	-8484	Kansl1		5	139706886	139710227	3342	2	0.00177101	0.0299611	0.999849	Distal Intergenic	ENSMUST00000164584.2	44146	Micall2
10	49094833	49788766	693934	2	0.0884942	0.0206942	0.787323	Distal Intergenic	ENSMUST00000218823.1	-154834	Grik2		2	119433294	119439680	6387	2	-0.001218	0.0299661	0.999849	Intron (ENSMUST00000049920.13/68142, intron 24 of 35)	ENSMUST00000138707.1	17247	Ino80
7	52011683	52015728	4046	2	0.0908781	0.0207305	0.787323	Distal Intergenic	ENSMUST00000180038.7	-481041	1700015G11Rik		2	84685633	84687499	1867	1	0.00154652	0.0300171	0.999849	Intron (ENSMUST00000035840.5/228136, intron 3 of 11)	ENSMUST00000141595.1	13567	Med19
10	12401066	12403075	2010	2	0.0847843	0.0207485	0.787323	Distal Intergenic	ENSMUST00000217938.1	387797	Utrn		7	127877701	127885996	8296	1	-0.00153059	0.0300323	0.999849	3' UTR	ENSMUST00000050383.7	6147	Zfp646
15	101776333	101778693	2361	2	-0.0962289	0.0207846	0.787323	Exon (ENSMUST00000071104.5/105866, exon 9 of 9)	ENSMUST00000127671.2	1730	Krt72		18	59062248	59076962	14715	1	-0.00109237	0.0300691	0.999849	Distal Intergenic	ENSMUST00000117064.7	-5723	A730017C20Rik
8	13085325	13098607	13283	2	-0.078774	0.0207898	0.787323	Intron (ENSMUST00000164416.7/234069, intron 4 of 13)	ENSMUST00000167198.1	1459	Pcid2		4	76039337	76084457	45121	2	0.00151039	0.0300813	0.999849	Distal Intergenic	ENSMUST00000212365.1	394135	Ptprd
7	17812633	17815663	3031	1	0.09764	0.0208116	0.787323	Intron (ENSMUST00000072381.13/ENSMUST00000072381.13, intron 2 of 9)	ENSMUST00000023953.4	62357	Ceacam14		9	32116136	32268446	152311	1	-0.00176602	0.0301177	0.999849	Distal Intergenic	ENSMUST00000174641.7	-2128	Arhgap32
11	100482259	100494199	11941	2	-0.0713009	0.020856	0.787323	Intron (ENSMUST00000107389.7/104112, intron 20 of 28)	ENSMUST00000152969.1	5780	Acly		16	90230040	90247216	17177	2	-0.00203564	0.0301694	0.999849	Intron (ENSMUST00000163419.8/224432, intron 9 of 19)	ENSMUST00000231594.1	-4168	Scaf4
3	107438303	107459552	21250	2	-0.0955762	0.0208974	0.787323	Intron (ENSMUST00000009617.9/99738, intron 1 of 3)	ENSMUST00000009617.9	10577	Kcnc4		10	20124801	20127684	2884	1	-0.00173861	0.0302121	0.999849	Intron (ENSMUST00000095806.9/26408, intron 23 of 29)	ENSMUST00000156369.1	-3209	Map3k5
3	146450470	146465849	15380	1	-0.0925899	0.0209104	0.787323	Distal Intergenic	ENSMUST00000061937.12	-8546	Ctbs		8	73045064	73098913	53850	2	-0.00165982	0.0302173	0.999849	Intron (ENSMUST00000004497.10/16795, intron 5 of 14)	ENSMUST00000146249.1	23577	Large
6	18848579	18854053	5475	1	0.0869375	0.0209608	0.787323	Distal Intergenic	ENSMUST00000056398.10	-60335	Lsm8		8	127579724	127610848	31125	1	0.00148751	0.0302533	0.999849	Distal Intergenic	ENSMUST00000159940.1	65016	Pard3
11	95275323	95281894	6572	2	-0.0853165	0.0210058	0.787323	Intron (ENSMUST00000072621.11/217127, intron 7 of 13)	ENSMUST00000138671.1	-3611	Kat7		19	21598170	21630768	32599	2	-0.00158942	0.0302661	0.999849	Intron (ENSMUST00000177577.1/66206, intron 1 of 2)	ENSMUST00000178012.1	12845	1110059E24Rik
1	66468447	66695596	227150	1	-0.0863286	0.0210139	0.787323	Intron (ENSMUST00000061620.16/329178, intron 15 of 64)	ENSMUST00000212557.2	59015	Unc80		2	121258886	121270286	11401	2	-0.000893382	0.0302763	0.999849	Intron (ENSMUST00000110647.7/27223, intron 4 of 26)	ENSMUST00000131426.1	4388	Trp53bp1
16	58408443	58469727	61285	1	0.0445258	0.02104	0.787323	Distal Intergenic	ENSMUST00000046663.7	-202567	Dcbld2		15	100305171	100313187	8017	1	-0.00137079	0.0303168	0.999849	Intron (ENSMUST00000230472.1/70152, intron 2 of 2)	ENSMUST00000230018.1	1406	Mettl7a1
3	38890942	38952429	61488	1	-0.0995336	0.0210655	0.787323	Distal Intergenic	ENSMUST00000129182.1	142524	Fat4		9	48389851	48399903	10053	1	0.00169611	0.0303355	0.999849	Intron (ENSMUST00000209981.2/ENSMUST00000209981.2, intron 1 of 3)	ENSMUST00000217002.1	32030	Nxpe4
9	21575104	21580339	5236	1	-0.0928575	0.0210689	0.787323	Intron (ENSMUST00000034703.14/59035, intron 6 of 15)	ENSMUST00000139871.1	5786	Carm1		9	106943932	106967201	23270	2	-0.00174561	0.0304061	0.999849	Intron (ENSMUST00000044532.10/208869, intron 23 of 52)	ENSMUST00000165075.1	-10914	Dock3
9	27074333	27095315	20983	1	-0.0960592	0.0210727	0.787323	Intron (ENSMUST00000073127.13/78658, intron 20 of 35)	ENSMUST00000214432.1	-7981	Ncapd3		15	96413656	96460843	47188	2	0.00153893	0.0304994	0.999849	Distal Intergenic	ENSMUST00000047835.7	-19795	Scaf11
5	31465603	31472843	7241	1	-0.0867449	0.0210868	0.787323	Intron (ENSMUST00000202061.3/269639, intron 1 of 3)	ENSMUST00000200782.1	-5096	Zfp512		5	146384985	146473615	88631	1	-0.00111923	0.0305124	0.999849	Distal Intergenic	ENSMUST00000016143.8	-4429	Wasf3
10	109714302	109723801	9500	2	-0.0844744	0.0211074	0.787323	Intron (ENSMUST00000032719.14/260315, intron 34 of 38)	ENSMUST00000161223.1	28989	Nav3		20	144688907	145122411	433505	1	-0.00146868	0.0305505	0.999849	Intron (ENSMUST00000112843.1/619287, intron 2 of 6)	ENSMUST00000112843.1	9750	Zcchc16
12	11314704	11318043	3340	1	-0.0848498	0.0211499	0.788115	Intron (ENSMUST00000220506.1/26950, intron 3 of 3)	ENSMUST00000218815.1	14233	Smc6		8	55870912	55906948	36037	2	-0.00162596	0.0306903	0.999849	Distal Intergenic	ENSMUST00000053441.4	81919	Adam29
7	59228750	59289819	61070	1	-0.0834022	0.0212442	0.788659	Distal Intergenic	ENSMUST00000202945.3	-15733	Ube3a		3	57292819	57293703	885	2	-0.00192716	0.0306955	0.999849	Distal Intergenic	ENSMUST00000196704.1	32070	Tm4sf1
8	120144929	120162888	17960	1	-0.0949237	0.0212456	0.788659	Intron (ENSMUST00000127664.1/108148, intron 1 of 15)	ENSMUST00000108950.1	2654	6430548M08Rik		20	162969105	163031319	62215	1	0.00169454	0.0307307	0.999849	Distal Intergenic	ENSMUST00000112300.1	82958	Ctps2
13	45538809	45542550	3742	1	-0.0991286	0.0212572	0.788659	Intron (ENSMUST00000091628.10/20238, intron 6 of 7)	ENSMUST00000129176.1	115520	Gmpr		14	34016758	34048193	31436	1	-0.00180827	0.0308015	0.999849	Intron (ENSMUST00000227383.1/432838, intron 1 of 15)	ENSMUST00000227383.1	8206	Gm5460
1	119472145	119478079	5935	2	-0.0829098	0.0212625	0.788659	Intron (ENSMUST00000004565.14/64143, intron 2 of 4)	ENSMUST00000142945.2	-1180	Ralb		13	81791977	81793668	1692	1	0.00154337	0.0308254	0.999849	Distal Intergenic	ENSMUST00000224168.1	199300	Cetn3
12	66466060	67222549	756490	2	-0.0851819	0.0212717	0.788659	Distal Intergenic	ENSMUST00000037181.15	-420745	Mdga2		8	79965853	80058006	92154	2	0.00196652	0.0309327	0.999849	Intron (ENSMUST00000210143.1/ENSMUST00000210143.1, intron 1 of 1)	ENSMUST00000079038.3	-72633	Hhip
9	90054152	90065422	11271	1	-0.0864874	0.0212962	0.788659	Exon (ENSMUST00000034912.5/19417, exon 21 of 27)	ENSMUST00000132718.7	-44416	Ctsh		10	62646866	62647781	916	2	-0.00151392	0.0309514	0.999849	Intron (ENSMUST00000020270.5/94213, intron 2 of 14)	ENSMUST00000220370.1	3023	Ddx50
2	5794665	5798598	3934	2	-0.0911461	0.0213194	0.788659	Distal Intergenic	ENSMUST00000130142.1	40808	Cdc123		5	37085370	37148001	62632	1	-0.00165457	0.0309558	0.999849	Intron (ENSMUST00000137019.7/76071, intron 3 of 5)	ENSMUST00000174629.1	10292	Jakmip1
18	24484960	24530204	45245	2	-0.100519	0.0213459	0.788659	Distal Intergenic	ENSMUST00000046206.4	-16338	Rprd1a		6	66678794	66679684	891	2	0.00184734	0.0310482	0.999849	Distal Intergenic	ENSMUST00000071414.1	16337	Vmn1r35
2	82053222	82259879	206658	1	0.0850847	0.0213635	0.788659	Distal Intergenic	ENSMUST00000047527.7	-343932	Zfp804a		15	55636388	55906949	270562	2	-0.00152093	0.0310509	0.999849	Exon (ENSMUST00000227739.1/ENSMUST00000227739.1, exon 4 of 4)	ENSMUST00000039769.12	-52350	Sntb1
2	125750378	125752264	1887	2	-0.089462	0.0214563	0.788847	Intron (ENSMUST00000053699.12/70354, intron 17 of 17)	ENSMUST00000136450.1	8715	Secisbp2l		17	18298099	18331914	33816	1	0.00136932	0.0310598	0.999849	Intron (ENSMUST00000231938.1/627132, intron 3 of 5)	ENSMUST00000231879.2	11605	Vmn2r93
19	9109868	9135636	25769	2	0.083414	0.0214782	0.788847	Intron (ENSMUST00000142025.1/ENSMUST00000142025.1, intron 2 of 5)	ENSMUST00000049948.5	-24467	Asrgl1		4	56740005	56741443	1439	2	0.0011174	0.0311051	0.999849	Distal Intergenic	ENSMUST00000095080.4	298706	Actl7b
16	56180009	56188730	8722	1	-0.0963659	0.0214892	0.788847	Intron (ENSMUST00000089360.9/66315, intron 15 of 22)	ENSMUST00000200714.3	-5846	Senp7		10	116497985	116499478	1494	2	-0.00207965	0.0311158	0.999849	Intron (ENSMUST00000168036.7/72068, intron 10 of 14)	ENSMUST00000219544.1	2180	Cnot2
3	131564935	131583200	18266	1	-0.0774119	0.0215242	0.788847	Intron (ENSMUST00000029666.13/23971, intron 1 of 11)	ENSMUST00000196638.1	12348	Papss1		15	16728756	16857094	128339	1	-0.000915267	0.0311194	0.999849	Distal Intergenic	ENSMUST00000228307.1	-1464293	Cdh9
19	53330408	53371947	41540	1	-0.082899	0.0216363	0.788847	Intron (ENSMUST00000003870.14/17859, intron 3 of 5)	ENSMUST00000235201.1	18982	Mxi1		7	19976283	19990280	13998	1	0.00180243	0.0311207	0.999849	Intron (ENSMUST00000094753.5/71601, intron 3 of 11)	ENSMUST00000207248.1	-4850	Ceacam20
14	54710360	54712174	1815	2	-0.0909203	0.021656	0.788847	3' UTR	ENSMUST00000064290.7	-11289	Cebpe		4	139380669	139397698	17030	1	-0.00198312	0.0312331	0.999849	Intron (ENSMUST00000147999.7/69116, intron 1 of 27)	ENSMUST00000133220.1	8073	Ubr4
7	127980184	127982007	1824	1	-0.0941533	0.0216565	0.788847	Promoter	ENSMUST00000141997.1	0	Fus		9	65468789	65474284	5496	1	-0.00152908	0.0312339	0.999849	Promoter	ENSMUST00000216992.1	0	Spg21
12	3402064	3402890	827	1	-0.091919	0.0217743	0.788847	Promoter	ENSMUST00000217891.1	572	Kif3c		20	11327822	11328151	330	1	0.00121648	0.0312853	0.999849	Distal Intergenic	ENSMUST00000091180.2	97740	Gm4906
5	135179582	135181125	1544	1	-0.084609	0.0217911	0.788847	Intron (ENSMUST00000031692.11/12054, intron 3 of 5)	ENSMUST00000145329.1	-1709	Bcl7b		1	60438942	60477304	38363	1	-0.00188638	0.0312955	0.999849	Intron (ENSMUST00000052332.14/329165, intron 7 of 8)	ENSMUST00000190158.1	16588	Abi2
3	10012605	10016335	3731	1	-0.093467	0.0217922	0.788847	Distal Intergenic	ENSMUST00000123744.1	8982	Fabp5		5	102987874	103026995	39122	2	0.00172965	0.0313049	0.999849	Intron (ENSMUST00000170792.8/26414, intron 4 of 13)	ENSMUST00000128869.7	12624	Mapk10
10	42678966	42699991	21026	1	-0.089092	0.0218286	0.788847	Intron (ENSMUST00000105497.7/14628, intron 3 of 5)	ENSMUST00000154048.1	6545	Ostm1		5	145854426	145879964	25539	2	0.00115742	0.0313632	0.999849	Distal Intergenic	ENSMUST00000035918.7	-29371	Cyp3a11
14	26903243	26915258	12016	1	-0.0952355	0.0218369	0.788847	Intron (ENSMUST00000238987.1/142687, intron 8 of 9)	ENSMUST00000165305.2	9307	Asb14		4	148804429	148945129	140701	1	0.00145769	0.0313928	0.999849	Distal Intergenic	ENSMUST00000094464.9	-73076	Casz1
17	17568380	17575559	7180	2	-0.0863306	0.0219091	0.788847	Intron (ENSMUST00000041047.3/240028, intron 15 of 17)	ENSMUST00000231291.1	40206	Lnpep		15	45112785	45114920	2136	2	0.0013969	0.0314232	0.999849	Distal Intergenic	ENSMUST00000228536.1	-91235	Kcnv1
3	129788291	129804030	15740	2	-0.098221	0.0219534	0.788847	Intron (ENSMUST00000171313.7/20132, intron 7 of 7)	ENSMUST00000179187.1	-1476	Lrit3		2	138278493	138287422	8930	1	0.0016204	0.0314512	0.999849	Intron (ENSMUST00000155646.7/228662, intron 1 of 3)	ENSMUST00000075410.4	70436	Btbd3
4	31964097	32023467	59371	1	0.0671269	0.0219594	0.788847	Distal Intergenic	ENSMUST00000037607.10	-289672	Map3k7		19	5100409	5106245	5837	2	-0.00185448	0.0314563	0.999849	Intron (ENSMUST00000025804.6/76308, intron 4 of 5)	ENSMUST00000237201.1	2403	Rab1b
10	71347843	71363880	16038	1	-0.097916	0.0219849	0.788847	Intron (ENSMUST00000079252.12/69718, intron 5 of 5)	ENSMUST00000141153.1	30394	Ipmk		1	65926538	65928306	1769	1	-0.0017313	0.0315174	0.999849	Distal Intergenic	ENSMUST00000114027.2	71356	Crygf
15	102407588	102408385	798	1	0.0607523	0.0219918	0.788847	Intron (ENSMUST00000163709.7/20683, intron 3 of 5)	ENSMUST00000168802.1	9021	Sp1		4	124795285	124797894	2610	1	0.00102257	0.0315519	0.999849	Promoter	ENSMUST00000135971.1	42	Inpp5b
15	8151083	8158824	7742	1	-0.0970537	0.0219993	0.788847	Promoter	ENSMUST00000230925.1	991	Nup155		14	23524862	23543286	18425	2	-0.00218035	0.0315606	0.999849	Intron (ENSMUST00000172099.8/16531, intron 10 of 27)	ENSMUST00000223847.1	35571	Kcnma1
16	48945542	48953956	8415	2	-0.0972689	0.0220571	0.788908	Intron (ENSMUST00000121869.7/224170, intron 12 of 31)	ENSMUST00000133377.1	-2937	Dzip3		5	105415775	105490074	74300	1	-0.00121009	0.0317159	0.999849	Intron (ENSMUST00000112707.2/433926, intron 1 of 4)	ENSMUST00000112707.2	32172	Lrrc8b
12	112850873	112860952	10080	2	0.0886043	0.0220609	0.788908	Distal Intergenic	ENSMUST00000021729.8	13204	Gpr132		4	4762484	4793355	30872	2	0.00186336	0.0317592	0.999849	Distal Intergenic	ENSMUST00000084949.2	-373496	Impad1
17	62607319	62881144	273826	2	0.0607393	0.0220675	0.788908	Distal Intergenic	ENSMUST00000078839.4	1162954	Efna5		7	102482031	102488313	6283	2	0.00113411	0.0317902	0.999849	Distal Intergenic	ENSMUST00000051201.6	-1879	Olfr544
5	105904914	105907987	3074	1	-0.0898014	0.0221096	0.788915	Intron (ENSMUST00000150440.7/54367, intron 7 of 11)	ENSMUST00000147683.1	-2553	Zfp326		4	80834123	80837684	3562	1	0.00184259	0.0318322	0.999849	Distal Intergenic	ENSMUST00000133655.7	-450607	Tyrp1
11	12236678	12464960	228283	2	0.0791929	0.0221401	0.788915	Distal Intergenic	ENSMUST00000109651.8	-165469	Cobl		6	86464040	86469947	5908	1	-0.00178062	0.0318426	0.999849	Intron (ENSMUST00000050497.13/232196, intron 7 of 9)	ENSMUST00000148768.1	-5098	C87436
14	54644727	54648578	3852	2	-0.0879302	0.0221501	0.788915	Promoter	ENSMUST00000124271.7	-389	Acin1		3	99885406	99960121	74716	1	0.00182459	0.0318502	0.999849	Distal Intergenic	ENSMUST00000127518.1	-140060	Spag17
12	12936093	12941914	5822	2	-0.0760002	0.0221783	0.789162	Distal Intergenic	ENSMUST00000043396.14	-29739	Mycn		10	4922970	4997930	74961	1	0.00185492	0.0318674	0.999849	Intron (ENSMUST00000105590.7/13982, intron 6 of 9)	ENSMUST00000127934.7	2725	Esr1
9	8900468	8965425	64958	1	0.0778274	0.0223371	0.78952	Intron (ENSMUST00000189181.6/18667, intron 3 of 7)	ENSMUST00000098986.3	23477	Pgr		10	49101128	49103931	2804	2	0.00150429	0.0318966	0.999849	Distal Intergenic	ENSMUST00000220330.1	189481	Grik2
18	73863672	73871980	8309	1	-0.0882078	0.0223656	0.78952	Distal Intergenic	ENSMUST00000134847.1	23833	Mro		13	30540308	30545362	5055	2	-0.000923772	0.0318992	0.999849	Distal Intergenic	ENSMUST00000042834.3	86851	Uqcrfs1
6	57209858	57210760	903	1	-0.0940621	0.0223822	0.78952	3' UTR	ENSMUST00000078885.1	3553	Vmn1r13		15	76724860	76725603	744	2	-0.00160189	0.0319034	0.999849	Intron (ENSMUST00000036176.15/223666, intron 6 of 11)	ENSMUST00000176724.1	-7159	Arhgap39
1	131910556	131936321	25766	1	-0.0954576	0.0224164	0.78952	3' UTR	ENSMUST00000062264.7	24470	Nucks1		4	114406724	114615098	208375	1	0.0015956	0.0319161	0.999849	Intron (ENSMUST00000094894.3/666048, intron 2 of 6)	ENSMUST00000094894.3	121390	Trabd2b
3	16183236	16216855	33620	1	0.0902498	0.0224369	0.78952	Distal Intergenic	ENSMUST00000108346.4	214923	Ythdf3		5	77340368	77342936	2569	1	-0.00169782	0.031919	0.999849	Intron (ENSMUST00000031167.5/231329, intron 23 of 24)	ENSMUST00000150191.1	5957	Polr2b
2	25998543	26007920	9378	2	-0.0939883	0.0224556	0.78952	Promoter	ENSMUST00000123275.7	-196	Ubac1		16	36846989	36851372	4384	1	-0.00186293	0.0319795	0.999849	Promoter	ENSMUST00000137076.1	-57	Iqcb1
7	139481633	139497957	16325	1	-0.0940445	0.0224584	0.78952	Intron (ENSMUST00000106098.7/212111, intron 4 of 15)	ENSMUST00000131781.1	20900	Inpp5a		7	62461871	62464510	2640	2	0.00134437	0.0320171	0.999849	Distal Intergenic	ENSMUST00000094339.2	-371406	Peg12
10	53907444	54076609	169166	2	0.0854305	0.0224741	0.78952	Distal Intergenic	ENSMUST00000220088.1	-791754	Man1a		9	115909455	116041216	131762	1	0.00135163	0.0320313	0.999849	Distal Intergenic	ENSMUST00000119291.7	-19389	Gadl1
2	24002910	24049394	46485	2	0.0776402	0.0225405	0.78952	Distal Intergenic	ENSMUST00000051416.11	-4891	Hnmt		2	32025295	32031722	6428	1	-0.00206563	0.0320471	0.999849	Intron (ENSMUST00000065398.12/227720, intron 24 of 35)	ENSMUST00000123062.1	-2100	Nup214
8	25674436	25677950	3515	1	-0.0882966	0.0225429	0.78952	Intron (ENSMUST00000155861.7/234135, intron 7 of 9)	ENSMUST00000141781.1	-6764	Whsc1l1		7	99838903	99858859	19957	2	-0.0018321	0.0320717	0.999849	Intron (ENSMUST00000036274.7/66624, intron 4 of 4)	ENSMUST00000208477.1	14686	Spcs2
7	123494214	123500449	6236	2	0.0931351	0.0225539	0.78952	Distal Intergenic	ENSMUST00000128217.1	-100229	Zkscan2		4	103170649	103215164	44516	2	0.00171859	0.0321169	0.999849	Intron (ENSMUST00000030245.9/70941, intron 5 of 8)	ENSMUST00000150285.7	-34224	Slc35d1
1	18115204	18137051	21848	2	0.0834799	0.0225658	0.78952	Distal Intergenic	ENSMUST00000115340.7	71162	Crisp4		20	113724349	113834256	109908	1	0.00108929	0.0321693	0.999849	Intron (ENSMUST00000113380.7/93837, intron 5 of 15)	ENSMUST00000123974.1	-121119	Dach2
7	18065991	18070427	4437	1	0.0737581	0.022587	0.78952	Intron (ENSMUST00000205637.1/ENSMUST00000205637.1, intron 1 of 4)	ENSMUST00000108483.1	52134	Ceacam12		20	83855407	83887137	31731	1	-0.00135252	0.0321859	0.999849	Intron (ENSMUST00000114000.7/13405, intron 13 of 78)	ENSMUST00000141778.1	-150172	Dmd
5	136274493	136302521	28029	2	-0.0829075	0.0225878	0.78952	Intron (ENSMUST00000148082.1/ENSMUST00000148082.1, intron 1 of 4)	ENSMUST00000163906.1	21453	Cux1		12	102949554	103183613	234060	1	-0.00148975	0.0321964	0.999849	Intron (ENSMUST00000101099.11/217843, intron 1 of 48)	ENSMUST00000179002.7	21916	Unc79
5	21648513	21652012	3500	1	-0.0668514	0.0225904	0.78952	Intron (ENSMUST00000148873.7/67211, intron 4 of 5)	ENSMUST00000139521.1	7348	Armc10		18	22693634	23041653	348020	2	0.00114367	0.03227	0.999849	Distal Intergenic	ENSMUST00000097651.9	-60858	Nol4
18	36795755	36798083	2329	1	-0.0756154	0.022593	0.78952	Intron (ENSMUST00000001419.9/66492, intron 5 of 5)	ENSMUST00000235399.1	1336	Zmat2		20	145290359	145348950	58592	2	0.00174139	0.0323049	0.999849	Distal Intergenic	ENSMUST00000040084.9	105948	Lhfpl1
2	109092300	109278280	185981	2	-0.0871329	0.0226172	0.78962	Distal Intergenic	ENSMUST00000147376.7	524639	Mettl15		7	10273828	10275351	1524	2	0.00166079	0.0323179	0.999849	Distal Intergenic	ENSMUST00000060374.4	-58158	Vmn1r66
11	103926148	103938216	12069	2	-0.0892692	0.0226512	0.790064	Intron (ENSMUST00000103075.10/18195, intron 1 of 20)	ENSMUST00000149642.2	-7171	Nsf		10	93861581	93871649	10069	2	-0.00143392	0.0323651	0.999849	Intron (ENSMUST00000047910.14/56307, intron 4 of 10)	ENSMUST00000180392.7	-3229	Metap2
16	21533112	21568434	35323	1	-0.0850515	0.0227015	0.790387	Intron (ENSMUST00000096191.10/209018, intron 33 of 43)	ENSMUST00000232357.1	4179	Vps8		13	38221119	38226980	5862	1	-0.00163132	0.0324254	0.999849	Exon (ENSMUST00000223680.1/67797, exon 6 of 8)	ENSMUST00000223893.1	-1027	Snrnp48
17	34377886	34381198	3313	1	-0.0906663	0.0227031	0.790387	Exon (ENSMUST00000236230.1/100038862, exon 2 of 2)	ENSMUST00000236230.1	2189	Btnl1		5	108990063	109006527	16465	2	0.00156756	0.0324615	0.999849	Distal Intergenic	ENSMUST00000079163.4	24238	Vmn2r10
7	18245347	18266092	20746	1	0.0941466	0.0228237	0.791596	Distal Intergenic	ENSMUST00000066780.4	-31915	Mill1		11	57176518	57189793	13276	1	0.00214257	0.0324804	0.999849	Intron (ENSMUST00000036315.15/14799, intron 2 of 15)	ENSMUST00000173531.1	-1155	Gria1
18	25479115	25754157	275043	2	0.087553	0.0228259	0.791596	Distal Intergenic	ENSMUST00000225477.1	-780411	Celf4		4	139737062	139833528	96467	2	-0.00101583	0.0325237	0.999849	Distal Intergenic	ENSMUST00000030508.13	-3559	Pax7
8	120752209	120753711	1503	1	-0.0906128	0.0228559	0.791596	Intron (ENSMUST00000127664.1/108148, intron 1 of 15)	ENSMUST00000160594.1	82861	Irf8		11	113661319	113684155	22837	2	0.00158799	0.0326036	0.999849	Intron (ENSMUST00000120194.1/28081, intron 2 of 2)	ENSMUST00000120194.1	8209	Fam104a
11	11462094	11488537	26444	1	-0.0903169	0.0228829	0.791596	Intron (ENSMUST00000020413.3/53604, intron 6 of 7)	ENSMUST00000170661.1	-74314	4930415F15Rik		10	62622840	62634506	11667	2	-0.00204879	0.0328069	0.999849	Intron (ENSMUST00000020270.5/94213, intron 8 of 14)	ENSMUST00000217970.1	4707	Ddx50
14	13454029	13615459	161431	1	0.0831472	0.0228859	0.791596	Intron (ENSMUST00000070323.11/72003, intron 2 of 5)	ENSMUST00000112656.3	17398	Synpr		17	56427989	56435985	7997	2	-0.00173829	0.0328179	0.999849	Intron (ENSMUST00000223859.1/19280, intron 6 of 27)	ENSMUST00000225785.1	-2632	Ptprs
11	100591019	100596708	5690	2	-0.0721204	0.0228912	0.791596	Intron (ENSMUST00000014339.14/56354, intron 2 of 13)	ENSMUST00000148098.1	-2828	Dnajc7		2	48814109	48903269	89161	1	-0.00163748	0.0329031	0.999849	Distal Intergenic	ENSMUST00000063886.3	-1136478	Acvr2a
8	82331914	82344473	12560	2	-0.0963052	0.0229056	0.791596	Distal Intergenic	ENSMUST00000209687.1	189516	Il15		15	76119517	76126596	7080	2	0.00183538	0.0329177	0.999849	Distal Intergenic	ENSMUST00000146157.7	-20407	BC024139
15	33083129	33594552	511424	1	0.0760657	0.0229259	0.791596	Intron (ENSMUST00000226596.1/ENSMUST00000226596.1, intron 3 of 4)	ENSMUST00000042167.9	-29807	Cpq		4	20243842	20778866	535025	2	0.00131308	0.0329851	0.999849	Distal Intergenic	ENSMUST00000102998.3	-224634	Nkain3
8	109959625	109962053	2429	2	-0.0886948	0.0229616	0.791596	Intron (ENSMUST00000179721.7/244650, intron 12 of 18)	ENSMUST00000155052.1	35362	Marveld3		20	118479708	118480737	1030	2	-0.00147271	0.0329976	0.999849	Distal Intergenic	ENSMUST00000073857.5	-270320	Tgif2lx2
1	67123026	67231259	108234	1	-0.0583038	0.0230014	0.791596	Distal Intergenic	ENSMUST00000027144.7	565983	Cps1		15	99126822	99173510	46689	1	-0.00188962	0.0330244	0.999849	Intron (ENSMUST00000230628.1/72572, intron 2 of 5)	ENSMUST00000229663.1	23464	Spats2
17	17831444	17837723	6280	1	-0.0932231	0.0230051	0.791596	Promoter	ENSMUST00000150302.1	33	Spaca6		2	112155318	112157007	1690	1	-0.0016303	0.0331102	0.999849	Distal Intergenic	ENSMUST00000058176.6	7009	Olfr1318
12	71150434	71154887	4454	1	-0.0863038	0.0230109	0.791596	Intron (ENSMUST00000149564.7/76967, intron 20 of 29)	ENSMUST00000134748.1	32089	2700049A03Rik		7	4692243	4705426	13184	1	-0.00133281	0.033117	0.999849	Intron (ENSMUST00000120836.7/381979, intron 5 of 19)	ENSMUST00000205666.1	4720	Brsk1
7	67952827	68233668	280842	1	-0.0549014	0.0230367	0.791596	Distal Intergenic	ENSMUST00000005671.9	-33328	Igf1r		2	155578305	155582654	4350	2	-0.00131844	0.033117	0.999849	Intron (ENSMUST00000065973.8/60525, intron 19 of 19)	ENSMUST00000137305.1	2548	Gss
8	94666600	94674425	7826	1	-0.0724291	0.0231954	0.793274	Exon (ENSMUST00000060389.9/67610, exon 14 of 15)	ENSMUST00000034228.15	-11875	Arl2bp		4	35212423	35226175	13753	2	0.00157158	0.0331278	0.999849	Distal Intergenic	ENSMUST00000156472.1	-44930	3110043O21Rik
4	77351290	78211961	860672	2	-0.0770501	0.023243	0.793274	Distal Intergenic	ENSMUST00000140422.7	-228208	Ptprd		18	23954705	23956576	1872	1	-0.00172802	0.0331326	0.999849	Distal Intergenic	ENSMUST00000225682.1	-46237	Zfp397
17	57769570	58410355	640786	1	0.0838233	0.0232505	0.793274	Intron (ENSMUST00000076038.6/620292, intron 6 of 23)	ENSMUST00000076038.6	281174	Cntnap5c		5	86057116	86065522	8407	2	-0.00103736	0.0331677	0.999849	Intron (ENSMUST00000031170.9/12617, intron 7 of 18)	ENSMUST00000199141.1	21487	Cenpc1
1	97822724	97825985	3262	2	-0.0917868	0.0232621	0.793274	Intron (ENSMUST00000159041.7/18484, intron 3 of 3)	ENSMUST00000160210.1	9276	Pam		11	120780746	120784185	3440	2	-0.00146847	0.0332345	0.999849	Distal Intergenic	ENSMUST00000123273.1	5454	Rfng
9	55474537	55487513	12977	2	-0.0799928	0.0232647	0.793274	Intron (ENSMUST00000034866.8/110842, intron 9 of 11)	ENSMUST00000139342.1	8210	Etfa		6	91724959	91745029	20071	1	-0.0018636	0.0332474	0.999849	Promoter	ENSMUST00000205663.1	262	Slc6a6
8	24836205	24863426	27222	2	0.0758151	0.0232897	0.793274	Intron (ENSMUST00000121438.8/353188, intron 19 of 21)	ENSMUST00000173559.1	6752	Adam32		13	52504380	52531279	26900	2	-0.00204823	0.0332623	0.999849	Intron (ENSMUST00000057442.7/68203, intron 1 of 1)	ENSMUST00000057442.7	5222	Diras2
17	23285392	23312428	27037	2	0.0760192	0.0233082	0.793274	3' UTR	ENSMUST00000168033.2	11446	Vmn2r114		7	79099751	79114627	14877	1	-0.00123263	0.0332647	0.999849	Intron (ENSMUST00000032835.6/11595, intron 1 of 16)	ENSMUST00000206779.1	-21127	Acan
15	16728756	16857094	128339	1	0.0885691	0.0233662	0.793274	Distal Intergenic	ENSMUST00000228307.1	-1123010	Cdh9		17	25927532	25931779	4248	2	-0.00167464	0.0334183	0.999849	Promoter	ENSMUST00000207496.1	-762	Pigq
12	113489511	113492057	2547	1	-0.0806872	0.0233929	0.793274	Distal Intergenic	ENSMUST00000063317.3	-125630	Adam6b		1	4344146	4360314	16169	2	0.00133927	0.0335053	0.999849	Intron (ENSMUST00000208660.1/19888, intron 8 of 29)	ENSMUST00000027032.5	109202	Rp1
4	126677704	126707762	30059	1	-0.0940186	0.0234449	0.793274	Intron (ENSMUST00000030642.2/26445, intron 3 of 5)	ENSMUST00000150372.1	20059	Psmb2		6	45059357	45715945	656589	1	0.00135367	0.0335142	0.999849	Distal Intergenic	ENSMUST00000207647.1	-414625	Cntnap2
6	56740913	56754052	13140	1	-0.0475092	0.0234982	0.793274	Intron (ENSMUST00000031805.10/78937, intron 13 of 15)	ENSMUST00000176560.1	10084	Avl9		20	103630586	103631670	1085	1	0.00168107	0.0335683	0.999849	Distal Intergenic	ENSMUST00000033692.8	3258	Zcchc13
14	93173729	93885748	712020	2	0.0893464	0.0235246	0.793274	Distal Intergenic	ENSMUST00000194129.1	1326613	Pcdh9		4	123349716	123372367	22652	2	-0.00172275	0.0336696	0.999849	Intron (ENSMUST00000097897.10/11426, intron 83 of 97)	ENSMUST00000154824.7	-2623	Macf1
16	94125181	94125715	535	1	-0.102325	0.0235707	0.793274	Intron (ENSMUST00000228910.1/110948, intron 4 of 6)	ENSMUST00000231295.1	10884	Sim2		6	138657089	138658544	1456	2	0.00173755	0.0338066	0.999849	Distal Intergenic	ENSMUST00000054786.5	7149	Igbp1b
7	121658782	121666815	8034	2	-0.0659842	0.0235719	0.793274	Intron (ENSMUST00000046929.6/76179, intron 9 of 15)	ENSMUST00000205473.1	-1437	Usp31		11	57505290	57507428	2139	2	-0.00165522	0.0338591	0.999849	Intron (ENSMUST00000020831.12/67726, intron 8 of 13)	ENSMUST00000129596.1	3267	Fam114a2
13	21072349	21073299	951	2	0.0702702	0.0235961	0.793274	Distal Intergenic	ENSMUST00000058168.1	-5942	Olfr1370		5	99217426	99728812	511387	2	0.00168303	0.0339217	0.999849	Intron (ENSMUST00000209346.1/320292, intron 3 of 16)	ENSMUST00000209346.1	199617	Rasgef1b
8	13339674	13377702	38029	1	-0.0993291	0.0236003	0.793274	Intron (ENSMUST00000209885.1/21781, intron 2 of 11)	ENSMUST00000170909.1	7614	Tfdp1		13	75110818	75126041	15224	1	-0.00192113	0.0339405	0.999849	Distal Intergenic	ENSMUST00000222727.1	59513	Pcsk1
18	13007037	13021823	14787	1	-0.0897563	0.0236062	0.793274	Distal Intergenic	ENSMUST00000234565.1	129855	Hrh4		5	37446825	37717171	270347	2	0.00140528	0.0339446	0.999849	Intron (ENSMUST00000094836.5/64293, intron 3 of 11)	ENSMUST00000094836.5	149934	Stk32b
15	8194301	8202606	8306	1	-0.0933759	0.0236579	0.793274	Intron (ENSMUST00000110617.1/73692, intron 18 of 52)	ENSMUST00000130748.1	7075	2410089E03Rik		3	64949196	65376880	427685	1	0.00115677	0.0340237	0.999849	Distal Intergenic	ENSMUST00000238901.1	-26572	Kcnab1
9	5345504	5358823	13320	1	-0.102283	0.0236593	0.793274	Distal Intergenic	ENSMUST00000151332.1	225782	Casp12		17	18241122	18277756	36635	2	0.00150943	0.0340405	0.999849	Intron (ENSMUST00000172190.3/665227, intron 1 of 5)	ENSMUST00000172190.3	9320	Vmn2r94
2	7394076	7509563	115488	2	0.066523	0.0237612	0.793274	Distal Intergenic	ENSMUST00000182037.1	-652877	Celf2		8	5083219	5105351	22133	2	0.000719826	0.0340845	0.999849	Distal Intergenic	ENSMUST00000023835.2	-850392	Slc10a2
5	61808816	61811163	2348	1	0.0933391	0.0238075	0.793274	Distal Intergenic	ENSMUST00000053876.4	-115657	G6pd2		15	25364857	25413698	48842	2	0.000972195	0.0340859	0.999849	Distal Intergenic	ENSMUST00000228597.1	902093	Basp1
9	9660969	10904775	1243807	2	0.0942434	0.0238116	0.793274	Distal Intergenic	ENSMUST00000160216.7	-548770	Cntn5		20	72381870	72386858	4989	2	0.00174982	0.0340906	0.999849	Distal Intergenic	ENSMUST00000088481.4	32627	Magea10
16	87699004	87722920	23917	1	-0.100119	0.023846	0.793274	Distal Intergenic	ENSMUST00000156958.1	44257	Bach1		20	127721182	127736554	15373	2	0.00182434	0.0341781	0.999849	Distal Intergenic	ENSMUST00000052500.5	-643738	4930412D23Rik
5	30013114	30019975	6862	1	-0.0818225	0.0238623	0.793274	Distal Intergenic	ENSMUST00000026845.11	-35610	Il6		17	40955188	40958981	3794	1	0.00190907	0.0342261	0.999849	Distal Intergenic	ENSMUST00000233222.1	626028	Mut
12	72650353	72664754	14402	2	-0.0740585	0.0238738	0.793274	5' UTR	ENSMUST00000221750.1	14959	Dhrs7		12	111299140	111314537	15398	2	-0.00101626	0.0342759	0.999849	Intron (ENSMUST00000041965.4/217866, intron 6 of 36)	ENSMUST00000222724.1	-13896	Cdc42bpb
16	28827739	28836367	8629	2	-0.104324	0.0238772	0.793274	Intron (ENSMUST00000100023.2/239796, intron 1 of 1)	ENSMUST00000232571.1	-30069	Mb21d2		10	31313383	31328204	14822	1	0.00113068	0.0342818	0.999849	Distal Intergenic	ENSMUST00000000304.13	-189536	Hddc2
8	37522298	38661508	1139211	2	0.0624813	0.0239116	0.793706	Intron (ENSMUST00000135764.7/244431, intron 1 of 9)	ENSMUST00000135764.7	44579	Sgcz		1	19213879	19219253	5375	1	-0.00205931	0.0343141	0.999849	Distal Intergenic	ENSMUST00000186972.1	494421	Tfap2b
17	28054333	28061036	6704	1	-0.0842566	0.0239538	0.794397	Promoter	ENSMUST00000233309.1	755	Anks1		2	14604306	14987908	383603	1	0.0016628	0.034362	0.999849	Distal Intergenic	ENSMUST00000114723.8	-104522	Cacnb2
18	71253634	72351069	1097436	2	0.0464976	0.0240224	0.795958	Distal Intergenic	ENSMUST00000114943.10	-276479	Dcc		7	99920254	99980448	60195	2	0.00209534	0.0343907	0.999849	Distal Intergenic	ENSMUST00000080817.5	-12351	Rnf169
11	98484267	98489020	4754	2	-0.0902438	0.0241312	0.796037	Intron (ENSMUST00000103141.3/22780, intron 3 of 7)	ENSMUST00000140876.1	-5937	Ikzf3		18	60474191	60501987	27797	2	0.00104301	0.0344417	0.999849	Distal Intergenic	ENSMUST00000042710.7	40769	Smim3
8	79639618	79677724	38107	1	-0.0951217	0.0241352	0.796037	Distal Intergenic	ENSMUST00000173078.7	-65117	Otud4		9	21635767	21686228	50462	1	-0.00132476	0.0344474	0.999849	Intron (ENSMUST00000034707.14/20586, intron 13 of 33)	ENSMUST00000172996.1	13989	Smarca4
11	21813399	21817341	3943	1	0.0716535	0.0241549	0.796037	Intron (ENSMUST00000020568.9/216560, intron 17 of 17)	ENSMUST00000128794.1	76918	Wdpcp		8	79639618	79677724	38107	1	0.00133826	0.0344648	0.999849	Distal Intergenic	ENSMUST00000173078.7	-36606	Otud4
7	110628028	110628551	524	1	-0.09923	0.0241624	0.796037	Distal Intergenic	ENSMUST00000185766.1	53811	Adm		5	41624977	41708157	83181	2	0.00122511	0.0344761	0.999849	Distal Intergenic	ENSMUST00000202913.1	-6771	Rab28
5	52374651	52471483	96833	2	-0.0934888	0.024179	0.796037	Intron (ENSMUST00000198008.4/100503884, intron 1 of 4)	ENSMUST00000198008.4	7038	Ccdc149		9	26825727	26829492	3766	2	0.00162281	0.0344972	0.999849	Intron (ENSMUST00000034448.5/70893, intron 9 of 19)	ENSMUST00000209592.1	-10080	Glb1l3
12	11325242	11435640	110399	2	-0.0738221	0.0242214	0.796037	Intron (ENSMUST00000220506.1/26950, intron 2 of 3)	ENSMUST00000220506.1	55187	Vsnl1		7	33943002	33945040	2039	2	0.000981668	0.0345558	0.999849	Distal Intergenic	ENSMUST00000085623.3	38276	Scgb2b26
5	20602497	20702353	99857	1	-0.0944954	0.0242309	0.796037	Intron (ENSMUST00000197354.4/50791, intron 18 of 21)	ENSMUST00000199514.1	5747	Magi2		17	27019812	27028578	8767	2	-0.00172285	0.0345953	0.999849	Exon (ENSMUST00000151920.1/70772, exon 3 of 3)	ENSMUST00000025034.11	1785	Bak1
12	69182834	69197104	14271	2	-0.071074	0.024235	0.796037	Intron (ENSMUST00000223192.1/109065, intron 2 of 3)	ENSMUST00000223192.1	5959	Dnaaf2		1	81077583	81341764	264182	1	0.00167547	0.0346744	0.999849	Intron (ENSMUST00000137862.7/241134, intron 3 of 6)	ENSMUST00000123285.1	68889	Nyap2
15	100936325	101040688	104364	1	-0.0841976	0.0242599	0.796037	3' UTR	ENSMUST00000200963.3	3582	Scn8a		5	135179582	135181125	1544	1	-0.00147529	0.0346895	0.999849	Intron (ENSMUST00000031692.11/12054, intron 2 of 5)	ENSMUST00000145329.1	-3693	Bcl7b
11	9193451	9256178	62728	1	0.0824214	0.0242609	0.796037	Distal Intergenic	ENSMUST00000151522.1	724596	Abca13		1	93066132	93068758	2627	2	-0.00211149	0.0347048	0.999849	Intron (ENSMUST00000171796.7/16560, intron 10 of 47)	ENSMUST00000190249.1	-1735	Kif1a
19	8953930	8963501	9572	1	-0.0968008	0.0242878	0.796214	Intron (ENSMUST00000096239.6/70044, intron 2 of 8)	ENSMUST00000236564.1	3914	Tut1		20	9885622	9994543	108922	1	0.001475	0.0347143	0.999849	Intron (ENSMUST00000067529.8/236643, intron 4 of 16)	ENSMUST00000086165.3	41499	Sytl5
5	142732106	142736681	4576	2	-0.0959352	0.0243563	0.797272	Intron (ENSMUST00000152247.7/231861, intron 24 of 24)	ENSMUST00000198932.4	9713	Tnrc18		15	81466817	81472203	5387	1	-0.00156032	0.0347335	0.999849	Intron (ENSMUST00000023036.6/56438, intron 2 of 4)	ENSMUST00000229880.1	3190	Rbx1
14	16280977	16283422	2446	1	-0.0944677	0.0243846	0.797272	Intron (ENSMUST00000022310.6/59007, intron 8 of 11)	ENSMUST00000143947.1	4772	Ngly1		7	47588950	47601372	12423	2	0.00156912	0.0347416	0.999849	Distal Intergenic	ENSMUST00000176369.1	-58933	Mrgpra3
17	57769570	58410355	640786	1	0.0957819	0.024482	0.798084	Intron (ENSMUST00000076038.6/620292, intron 3 of 23)	ENSMUST00000076038.6	164295	Cntnap5c		5	65665953	65696865	30913	2	-0.00142824	0.0347771	0.999849	Intron (ENSMUST00000201948.3/71521, intron 2 of 32)	ENSMUST00000201034.1	18862	Pds5a
1	44204070	44218961	14892	2	0.0674925	0.0244933	0.798084	Distal Intergenic	ENSMUST00000054801.3	-101372	Mettl21e		6	82052307	82092160	39854	1	0.00134696	0.0348008	0.999849	Distal Intergenic	ENSMUST00000149023.1	86864	Eva1a
3	159495433	159529955	34523	1	-0.0774777	0.0245333	0.798084	Distal Intergenic	ENSMUST00000120272.7	-89888	Depdc1a		20	155586808	155623814	37007	2	0.00123288	0.034824	0.999849	Distal Intergenic	ENSMUST00000141356.1	-816132	Ptchd1
15	47580722	48792063	1211342	2	0.0886288	0.0245849	0.798084	Distal Intergenic	ENSMUST00000162830.7	-678120	Csmd3		2	49245969	49319690	73722	1	-0.00119528	0.0348565	0.999849	Intron (ENSMUST00000112745.7/109241, intron 6 of 10)	ENSMUST00000047413.9	-62685	Mbd5
14	77110975	77112257	1283	1	-0.0719481	0.0246073	0.798084	Distal Intergenic	ENSMUST00000137110.1	8415	Ccdc122		9	58260227	58261885	1659	1	-0.00128334	0.034857	0.999849	Promoter	ENSMUST00000216864.1	0	Stoml1
2	21367567	21811688	444122	1	0.0768419	0.0246127	0.798084	Intron (ENSMUST00000055946.7/241263, intron 2 of 10)	ENSMUST00000155760.1	102869	Gpr158		11	21813399	21817341	3943	1	-0.00145201	0.0348697	0.999849	Intron (ENSMUST00000020568.9/216560, intron 14 of 17)	ENSMUST00000128794.1	26690	Wdpcp
8	61511433	61902669	391237	2	0.0765129	0.0246901	0.798084	Intron (ENSMUST00000133752.1/ENSMUST00000133752.1, intron 2 of 2)	ENSMUST00000121785.8	11989	Palld		9	49109002	49117585	8584	1	0.00177012	0.0349102	0.999849	Distal Intergenic	ENSMUST00000170426.1	42967	Tmprss5
12	110694629	110702728	8100	2	-0.0778044	0.0247185	0.798084	Distal Intergenic	ENSMUST00000155242.7	-12567	Hsp90aa1		20	99138131	99147230	9100	1	-0.00168314	0.0349214	0.999849	Distal Intergenic	ENSMUST00000151750.1	53757	Efnb1
7	81477123	81478410	1288	2	0.064234	0.0247196	0.798084	Intron (ENSMUST00000082090.14/11775, intron 4 of 25)	ENSMUST00000125634.1	-4797	Ap3b2		8	85717578	85840921	123344	2	-0.00186677	0.0349279	0.999849	Intron (ENSMUST00000034140.8/71927, intron 5 of 17)	ENSMUST00000034140.8	20361	Itfg1
2	101562125	101576125	14001	2	0.0817518	0.0247299	0.798084	Distal Intergenic	ENSMUST00000177152.1	1959295	B230118H07Rik		5	47983138	48307733	324596	1	0.00157418	0.0349724	0.999849	Distal Intergenic	ENSMUST00000173107.7	-398143	Slit2
5	135689158	135735326	46169	1	-0.096448	0.0247323	0.798084	Intron (ENSMUST00000153500.7/18984, intron 1 of 7)	ENSMUST00000122113.7	10296	Por		10	56106917	56116880	9964	1	-0.00168377	0.0350259	0.999849	Distal Intergenic	ENSMUST00000063138.7	-880365	Msl3l2
5	25760039	25777340	17302	1	-0.0804903	0.0247821	0.798685	Intron (ENSMUST00000128727.7/242894, intron 5 of 10)	ENSMUST00000198693.1	65364	Actr3b		3	6615418	6620443	5026	2	0.00171284	0.0350289	0.999849	Distal Intergenic	ENSMUST00000091364.3	325282	1700008P02Rik
17	78200248	78376592	176345	1	0.0924798	0.024794	0.798685	Distal Intergenic	ENSMUST00000112498.2	-415350	Crim1		7	131432001	131437519	5519	1	-0.00167219	0.0350993	0.999849	Promoter	ENSMUST00000136612.2	-810	Acadsb
2	156149236	156164923	15688	2	-0.0942325	0.0248332	0.799254	Intron (ENSMUST00000109587.8/170791, intron 12 of 16)	ENSMUST00000148794.7	9302	Rbm39		6	117933559	117937692	4134	2	0.00185126	0.0351113	0.999849	Distal Intergenic	ENSMUST00000203082.2	-21922	Fxyd4
7	86225206	86246201	20996	2	0.0758593	0.0249215	0.800913	3' UTR	ENSMUST00000165771.1	27109	Vmn2r76		12	102741732	102758672	16941	2	-0.00186502	0.0351553	0.999849	Intron (ENSMUST00000046404.7/66622, intron 6 of 10)	ENSMUST00000174651.1	-8639	Gm20604
3	117781647	117868936	87290	2	-0.0648936	0.0249279	0.800913	Distal Intergenic	ENSMUST00000029639.11	-191148	Snx7		5	4099276	4103381	4106	2	-0.00145187	0.0351922	0.999849	Intron (ENSMUST00000001507.4/13121, intron 5 of 9)	ENSMUST00000151539.2	8103	Cyp51
1	98499889	98509383	9495	1	0.0649497	0.0249749	0.801033	Distal Intergenic	ENSMUST00000162782.1	610064	Slco6d1		5	8973603	8982144	8542	2	-0.00157478	0.0352233	0.999849	Intron (ENSMUST00000003720.4/74114, intron 13 of 17)	ENSMUST00000146115.1	9207	Crot
4	125107976	125109428	1453	1	-0.0918376	0.0250571	0.802536	Intron (ENSMUST00000154689.7/70088, intron 5 of 6)	ENSMUST00000155212.1	-3062	Meaf6		19	8920374	8927236	6863	1	-0.00174437	0.0352429	0.999849	Distal Intergenic	ENSMUST00000096243.6	-2568	B3gat3
1	92940459	92945103	4645	1	-0.0952412	0.0250692	0.802536	Promoter	ENSMUST00000187342.1	490	Capn10		4	135451886	135474454	22569	2	-0.00163223	0.0352899	0.999849	Intron (ENSMUST00000183807.7/74552, intron 7 of 12)	ENSMUST00000140982.1	3226	Nipal3
2	90905075	90906053	979	1	-0.0936137	0.0251315	0.802536	Exon (ENSMUST00000111464.7/67136, exon 3 of 4)	ENSMUST00000140945.1	2530	Kbtbd4		20	112384305	112406779	22475	2	-0.00184729	0.0353304	0.999849	Distal Intergenic	ENSMUST00000026601.2	-42198	Satl1
3	90738133	90741515	3383	1	0.0853021	0.0252024	0.802536	Distal Intergenic	ENSMUST00000156268.1	10163	Pglyrp4		10	13214258	13388970	174713	2	0.00149279	0.0353566	0.999849	Intron (ENSMUST00000105545.11/215789, intron 1 of 12)	ENSMUST00000079698.6	-38967	Phactr2
9	108842609	108843225	617	1	-0.0597826	0.0252066	0.802536	Exon (ENSMUST00000024238.10/107934, exon 16 of 35)	ENSMUST00000195255.1	-3837	Celsr3		1	172174058	172192571	18514	1	-0.00149498	0.035357	0.999849	Exon (ENSMUST00000193638.5/98193, exon 7 of 14)	ENSMUST00000195345.1	5656	Dcaf8
10	82138253	82152011	13759	1	-0.0910843	0.0254658	0.802536	Intron (ENSMUST00000201286.3/216177, intron 1 of 3)	ENSMUST00000105314.2	-1875	AU041133		20	117014757	117015104	348	1	0.00149387	0.0354302	0.999849	Distal Intergenic	ENSMUST00000122446.1	-147236	Gm14920
4	107209180	107218060	8881	1	-0.096363	0.0254864	0.802536	3' UTR	ENSMUST00000094916.4	-7832	Ldlrad1		15	60919675	60923012	3338	2	0.00142035	0.0354373	0.999849	Distal Intergenic	ENSMUST00000228632.1	-356619	A1bg
4	95557507	95926939	369433	1	-0.0964467	0.0255192	0.802536	Distal Intergenic	ENSMUST00000079223.10	-165349	Fggy		4	76593551	78211739	1618189	2	0.00175305	0.0354531	0.999849	Intron (ENSMUST00000107287.8/19266, intron 1 of 14)	ENSMUST00000138955.7	81268	Ptprd
9	73114596	73122382	7787	1	-0.0859992	0.0255764	0.802536	Intron (ENSMUST00000169399.7/225215, intron 4 of 5)	ENSMUST00000165177.1	5283	Rsl24d1		7	18652489	18656699	4211	2	0.00120909	0.0355401	0.999849	Promoter	ENSMUST00000182933.1	580	Psg21
17	62607319	62881144	273826	2	-0.0695753	0.0256086	0.802536	Distal Intergenic	ENSMUST00000078839.4	730122	Efna5		10	74303151	74331050	27900	1	-0.00137366	0.035542	0.999849	Intron (ENSMUST00000064562.13/11994, intron 13 of 30)	ENSMUST00000147455.1	24551	Pcdh15
9	82829540	82847687	18148	1	-0.0712044	0.0256919	0.802536	Distal Intergenic	ENSMUST00000113245.8	-382733	Irak1bp1		7	8366164	8383333	17170	2	0.00176638	0.0355911	0.999849	Distal Intergenic	ENSMUST00000166499.3	52751	Vmn2r44
6	149513830	149519313	5484	1	-0.0856329	0.0257274	0.802536	Intron (ENSMUST00000086829.10/12121, intron 2 of 8)	ENSMUST00000174886.1	-27631	Bicd1		9	87204015	87209910	5896	2	-0.001415	0.0356019	0.999849	Exon (ENSMUST00000188289.1/ENSMUST00000188289.1, exon 1 of 1)	ENSMUST00000139301.1	-15287	Cep162
8	11441109	11443702	2594	1	-0.0994093	0.0257425	0.802536	Intron (ENSMUST00000033899.13/12827, intron 30 of 47)	ENSMUST00000146219.1	-8870	Col4a2		2	170731807	170879769	147963	1	0.00121382	0.0356244	0.999849	Distal Intergenic	ENSMUST00000029075.4	-50586	Dok5
8	125418063	125492710	74648	2	0.0773368	0.0257494	0.802536	Distal Intergenic	ENSMUST00000108775.1	192892	Sipa1l2		11	58888153	58904225	16073	2	0.0013851	0.0356264	0.999849	Intron (ENSMUST00000102703.1/22698, intron 3 of 4)	ENSMUST00000102703.1	8578	Zfp39
11	72842994	72850745	7752	1	-0.0942841	0.0257701	0.802536	Intron (ENSMUST00000150551.7/195018, intron 8 of 12)	ENSMUST00000145393.1	-9937	Zzef1		14	119138341	119869815	731475	1	0.00157033	0.0356558	0.999849	Intron (ENSMUST00000065904.4/50787, intron 1 of 1)	ENSMUST00000065904.4	18272	Hs6st3
1	84583004	84623841	40838	2	-0.0903375	0.0257814	0.802536	Intron (ENSMUST00000049126.12/227325, intron 5 of 12)	ENSMUST00000191546.2	126268	Dner		11	21321673	21371201	49529	2	0.00143425	0.0356956	0.999849	Distal Intergenic	ENSMUST00000060895.5	-24232	Ugp2
10	82128013	82153065	25053	1	-0.0707924	0.0257922	0.802536	Intron (ENSMUST00000220287.1/ENSMUST00000220287.1, intron 1 of 3)	ENSMUST00000201286.3	-33331	AU041133		13	29443776	29517454	73679	2	0.0015749	0.0357	0.999849	Intron (ENSMUST00000140278.7/68916, intron 10 of 16)	ENSMUST00000154209.1	-15239	Cdkal1
3	20122556	20123543	988	2	-0.0893535	0.0257962	0.802536	Intron (ENSMUST00000118015.8/27357, intron 5 of 6)	ENSMUST00000135475.1	-13967	Gyg		2	3284212	3328877	44666	1	0.0017631	0.0357181	0.999849	Distal Intergenic	ENSMUST00000081932.12	-21945	Nmt2
11	4177548	4179419	1872	1	-0.0702555	0.0258028	0.802536	Promoter	ENSMUST00000133095.1	134	Sf3a1		9	4309835	4331711	21877	1	0.00138104	0.0358157	0.999849	Distal Intergenic	ENSMUST00000212221.1	23498	Kbtbd3
7	112316029	112347491	31463	1	-0.0915585	0.0258032	0.802536	Intron (ENSMUST00000050149.11/320878, intron 15 of 19)	ENSMUST00000150428.1	11333	Mical2		17	69075752	69238377	162626	1	0.00129643	0.0358518	0.999849	Intron (ENSMUST00000223610.1/13823, intron 1 of 3)	ENSMUST00000225062.1	25084	Epb4.1l3
9	74110356	74142880	32525	1	-0.0748447	0.0258294	0.802536	Distal Intergenic	ENSMUST00000098564.8	-46806	Wdr72		13	9276982	9666178	389197	1	-0.00153188	0.0358546	0.999849	Intron (ENSMUST00000174552.7/208440, intron 1 of 36)	ENSMUST00000166299.1	121164	Dip2c
3	75876479	75879008	2530	2	0.0762906	0.0258326	0.802536	Distal Intergenic	ENSMUST00000134219.1	63787	Golim4		2	167450966	167467724	16759	1	-0.00161108	0.0359342	0.999849	Intron (ENSMUST00000047815.12/77031, intron 7 of 16)	ENSMUST00000125855.7	-1913	Slc9a8
10	129722583	129723542	960	2	0.0860344	0.0258356	0.802536	Distal Intergenic	ENSMUST00000078876.3	7998	Olfr805		10	26333858	26375971	42114	2	-0.00184862	0.0359818	0.999849	Distal Intergenic	ENSMUST00000217699.1	-44099	L3mbtl3
18	75047324	75063114	15791	1	0.069534	0.0258517	0.802536	Intron (ENSMUST00000236220.1/69190, intron 6 of 8)	ENSMUST00000235545.1	31643	Dym		1	135388616	135389793	1178	2	-0.00167368	0.0360096	0.999849	Intron (ENSMUST00000041023.13/226432, intron 16 of 23)	ENSMUST00000159089.1	-1106	Ipo9
4	121105651	121109226	3576	2	0.0865077	0.0259208	0.802536	Distal Intergenic	ENSMUST00000106268.3	-16414	Tmco2		9	111439081	111489118	50038	1	0.00123589	0.0360236	0.999849	Distal Intergenic	ENSMUST00000111879.4	-22171	Dclk3
11	87127305	87149317	22013	1	-0.0962217	0.0259271	0.802536	Intron (ENSMUST00000041282.12/68729, intron 8 of 23)	ENSMUST00000139532.1	23746	Trim37		9	67840412	67905810	65399	1	-0.00197218	0.0360309	0.999849	Intron (ENSMUST00000077879.6/320528, intron 18 of 84)	ENSMUST00000217386.1	51490	Vps13c
14	25459185	25538492	79308	1	0.0633202	0.0259347	0.802536	Intron (ENSMUST00000225188.1/ENSMUST00000225188.1, intron 2 of 3)	ENSMUST00000161766.7	-67445	Zmiz1		19	48704216	48804537	100322	1	-0.00152906	0.0361549	0.999849	Intron (ENSMUST00000236912.1/ENSMUST00000236912.1, intron 1 of 2)	ENSMUST00000235967.1	389599	Sorcs3
2	5821125	5823119	1995	2	-0.048537	0.0259453	0.802536	Intron (ENSMUST00000043864.8/98828, intron 6 of 12)	ENSMUST00000152998.1	5363	Cdc123		3	133488535	133545139	56605	2	-0.00178389	0.0362394	0.999849	Distal Intergenic	ENSMUST00000197118.4	-265948	Tet2
3	10417817	10440102	22286	2	0.0909887	0.0259481	0.802536	Distal Intergenic	ENSMUST00000099223.10	-116051	Snx16		6	128409444	128424931	15488	2	-0.00156369	0.0362687	0.999849	Distal Intergenic	ENSMUST00000001559.10	-2622	Itfg2
2	90732724	90735784	3061	1	-0.0896821	0.0260391	0.802536	Intron (ENSMUST00000057481.6/59015, intron 34 of 36)	ENSMUST00000126503.1	-1962	Nup160		20	118427227	118428256	1030	1	-0.00129668	0.0362874	0.999849	Distal Intergenic	ENSMUST00000072518.7	-563455	Tgif2lx2
1	39901230	40024925	123696	1	-0.0876654	0.0260496	0.802536	Intron (ENSMUST00000163854.8/26921, intron 2 of 30)	ENSMUST00000192509.5	2826	Map4k4		18	46958816	47087995	129180	1	0.00201711	0.0363176	0.999849	Distal Intergenic	ENSMUST00000049388.8	-8918	Commd10
5	101922817	101930853	8037	2	-0.0929421	0.0261013	0.802536	Intron (ENSMUST00000053177.13/72145, intron 18 of 66)	ENSMUST00000172927.1	4903	Wdfy3		6	73084178	73139005	54828	2	0.0018929	0.0363883	0.999849	Intron (ENSMUST00000064948.12/330355, intron 37 of 76)	ENSMUST00000114038.2	16267	Dnah6
13	67813740	67827002	13263	1	-0.0916795	0.0261196	0.802536	Intron (ENSMUST00000181912.1/320163, intron 2 of 2)	ENSMUST00000181391.7	-8867	Zfp273		4	73622984	73627027	4044	1	0.0010028	0.036527	0.999849	Intron (ENSMUST00000084479.3/100502896, intron 2 of 5)	ENSMUST00000178319.1	-4210	Gm11236
19	45578254	45660312	82059	2	-0.092443	0.0261261	0.802536	Distal Intergenic	ENSMUST00000046869.10	-4974	Fbxw4		20	49726944	49727999	1056	2	-0.00116007	0.036534	0.999849	Distal Intergenic	ENSMUST00000088876.4	13124	Olfr1321
13	92211881	92266072	54192	2	-0.068466	0.0261457	0.802536	Intron (ENSMUST00000185852.6/17686, intron 13 of 23)	ENSMUST00000191304.6	-14721	Msh3		15	81621062	81626453	5392	1	-0.00145323	0.0365399	0.999849	Exon (ENSMUST00000068387.10/328572, exon 13 of 31)	ENSMUST00000206936.1	5138	Ep300
18	69612444	69683198	70755	1	-0.0824616	0.0261459	0.802536	Intron (ENSMUST00000066717.11/21413, intron 11 of 20)	ENSMUST00000202474.2	25486	Tcf4		4	131885208	131901706	16499	1	-0.00155796	0.0365678	0.999849	Exon (ENSMUST00000124738.1/545681, exon 5 of 5)	ENSMUST00000030743.9	13920	Srsf4
12	50341231	50649098	307868	2	0.0846225	0.0261554	0.802536	Intron (ENSMUST00000220240.1/ENSMUST00000220240.1, intron 3 of 8)	ENSMUST00000002765.8	-147091	Prkd1		11	68829303	68871858	42556	2	0.00162331	0.0366425	0.999849	Distal Intergenic	ENSMUST00000101017.8	-6566	Ndel1
1	111858702	111864768	6067	2	0.0687763	0.0261933	0.802536	Distal Intergenic	ENSMUST00000186365.1	213196	Dsel		20	114980970	114981317	348	2	0.00181354	0.0366652	0.999849	Distal Intergenic	ENSMUST00000118664.1	-126742	Rpl30
2	5903592	5911836	8245	2	-0.0868014	0.0262488	0.802536	Intron (ENSMUST00000095147.8/209692, intron 12 of 16)	ENSMUST00000155977.1	2693	Dhtkd1		16	63841918	63864175	22258	2	0.00162789	0.0366755	0.999849	Distal Intergenic	ENSMUST00000232370.1	-145840	Epha3
3	8931064	8962253	31190	2	-0.0989615	0.0263256	0.802536	Intron (ENSMUST00000120143.7/21985, intron 2 of 5)	ENSMUST00000145905.7	9182	Tpd52		6	6956007	6965658	9652	1	-0.00159651	0.0367224	0.999849	Distal Intergenic	ENSMUST00000123848.1	103722	Acn9
1	40515362	40551705	36344	1	-0.0825558	0.026342	0.802536	Intron (ENSMUST00000087983.7/16182, intron 10 of 11)	ENSMUST00000027237.11	-18246	Il18rap		2	92972018	93045571	73554	2	-0.00112983	0.0367496	0.999849	Intron (ENSMUST00000145926.1/433456, intron 3 of 3)	ENSMUST00000111274.8	4906	Prdm11
8	8620597	8639363	18767	2	0.0617203	0.0263675	0.802536	Distal Intergenic	ENSMUST00000152698.1	980798	Efnb2		5	92226974	92253159	26186	2	0.00175079	0.0367511	0.999849	Intron (ENSMUST00000201130.3/19023, intron 1 of 16)	ENSMUST00000031359.8	-1197	Ppef2
19	57033274	57197631	164358	2	-0.0663603	0.0263786	0.802536	Intron (ENSMUST00000079360.11/226251, intron 1 of 25)	ENSMUST00000099294.8	-6562	Ablim1		2	109292023	109296060	4038	1	-0.00133243	0.0367775	0.999849	Distal Intergenic	ENSMUST00000162515.1	135467	Kif18a
12	104314553	104320725	6173	1	-0.103789	0.0264072	0.802536	Intron (ENSMUST00000109957.2/238395, intron 1 of 3)	ENSMUST00000109957.2	1603	Serpina3j		18	37972631	37975882	3252	2	-0.00163337	0.0368817	0.999849	Promoter	ENSMUST00000236772.1	-385	Arap3
8	74873173	74893506	20334	1	0.0853362	0.026428	0.802536	Intron (ENSMUST00000127757.7/ENSMUST00000127757.7, intron 5 of 9)	ENSMUST00000034034.9	-99502	Isx		9	103327810	103336913	9104	1	-0.00108281	0.0369087	0.999849	Intron (ENSMUST00000035164.9/235559, intron 14 of 27)	ENSMUST00000186897.1	1835	Topbp1
15	88751760	88770876	19117	1	-0.0949366	0.0264975	0.802536	Intron (ENSMUST00000041297.14/223773, intron 2 of 2)	ENSMUST00000160975.1	4044	Zbed4		13	9093881	9173988	80108	1	0.001179	0.0369115	0.999849	Intron (ENSMUST00000221672.1/ENSMUST00000221672.1, intron 2 of 2)	ENSMUST00000188211.7	-46057	Larp4b
7	121996596	121999049	2454	2	-0.0845592	0.0265045	0.802536	Exon (ENSMUST00000124566.1/74105, exon 12 of 18)	ENSMUST00000138441.1	1164	Gga2		4	96294508	96348662	54155	2	0.00156243	0.0369876	0.999849	Distal Intergenic	ENSMUST00000015368.7	-65529	Cyp2j11
17	26742984	26758187	15204	1	0.0824063	0.0265118	0.802536	Intron (ENSMUST00000062519.13/77128, intron 4 of 8)	ENSMUST00000132972.1	5664	Crebrf		14	119138341	119869815	731475	1	0.00151064	0.0369993	0.999849	Intron (ENSMUST00000065904.4/50787, intron 1 of 1)	ENSMUST00000065904.4	43481	Hs6st3
3	64257215	64289709	32495	2	-0.0767426	0.0265238	0.802536	Distal Intergenic	ENSMUST00000233952.1	-6452	Vmn2r3		2	82943634	83008937	65304	1	0.00116134	0.0370394	0.999849	Distal Intergenic	ENSMUST00000143764.8	-232880	Fsip2
6	87908772	87910054	1283	1	-0.0752798	0.0266574	0.802536	Intron (ENSMUST00000113607.9/54161, intron 23 of 23)	ENSMUST00000127614.1	1628	Copg1		3	59729790	59752333	22544	1	0.00178061	0.0370602	0.999849	Distal Intergenic	ENSMUST00000168156.2	-85751	Gm5538
12	70292333	70316255	23923	2	-0.0924018	0.0266782	0.802536	Intron (ENSMUST00000110522.9/94090, intron 1 of 13)	ENSMUST00000220557.1	16258	Trim9		9	25482867	25487313	4447	1	-0.000971944	0.0371644	0.999849	Intron (ENSMUST00000040677.5/67484, intron 2 of 7)	ENSMUST00000156237.1	5599	Eepd1
2	134786530	135399675	613146	1	-0.089196	0.0267265	0.802536	Intron (ENSMUST00000131552.4/18795, intron 1 of 32)	ENSMUST00000070724.11	18347	Plcb1		2	157107512	157110040	2529	2	-0.00134976	0.0371982	0.999849	3' UTR	ENSMUST00000139149.1	6384	Samhd1
10	24223545	24231199	7655	1	-0.0907689	0.0267341	0.802536	Intron (ENSMUST00000095784.2/59012, intron 10 of 11)	ENSMUST00000154916.1	66331	Moxd1		7	33743799	33744982	1184	1	0.00129959	0.0372408	0.999849	Distal Intergenic	ENSMUST00000108087.3	23090	Scgb1b24
6	108065045	108077122	12078	1	0.0807245	0.0268066	0.802536	Distal Intergenic	ENSMUST00000049246.6	-247953	Setmar		20	20059560	20097521	37962	1	0.00168355	0.0372546	0.999849	Intron (ENSMUST00000044138.7/60322, intron 1 of 1)	ENSMUST00000044138.7	24585	Chst7
16	60424262	60605531	181270	2	0.0858205	0.0268745	0.802536	Distal Intergenic	ENSMUST00000159383.7	-115611	Epha6		10	117051006	117054901	3896	2	-0.00170621	0.0373139	0.999849	Promoter	ENSMUST00000219690.1	494	Cct2
18	63777972	63865290	87319	1	-0.0884417	0.0268791	0.802536	Intron (ENSMUST00000072726.6/104082, intron 14 of 27)	ENSMUST00000235428.1	-5391	Wdr7		8	115701435	115707794	6360	2	-0.00164338	0.0373153	0.999849	Distal Intergenic	ENSMUST00000109104.1	244070	Maf
12	17728226	17791126	62901	1	0.0815214	0.026899	0.802536	Distal Intergenic	ENSMUST00000222944.1	106457	Hpcal1		11	78094660	78156700	62041	1	0.00164419	0.0373307	0.999849	Distal Intergenic	ENSMUST00000073705.11	-4912	Fam222b
18	3433884	3435013	1130	1	-0.0846631	0.0269048	0.802536	3' UTR	ENSMUST00000159443.1	-6293	Cul2		4	33174230	33189433	15204	2	-0.00211407	0.0373794	0.999849	Intron (ENSMUST00000098181.8/242377, intron 5 of 6)	ENSMUST00000098181.8	11419	Pm20d2
15	23173864	23474029	300166	1	-0.0801275	0.0269115	0.802536	Distal Intergenic	ENSMUST00000167623.1	628964	Cdh18		7	81057600	81105612	48013	1	-0.00150648	0.0374054	0.999849	Distal Intergenic	ENSMUST00000107348.1	-4535	Alpk3
5	4192367	4197651	5285	1	-0.0859635	0.0269397	0.802536	Distal Intergenic	ENSMUST00000177258.1	34614	Mterf1b		20	98148769	98323215	174447	1	0.00131131	0.0374289	0.999849	Distal Intergenic	ENSMUST00000052837.8	-300358	Ar
16	11313812	11320074	6263	1	-0.0980736	0.026983	0.802536	Distal Intergenic	ENSMUST00000023140.5	-2409	Tnfrsf17		11	57505290	57507428	2139	2	-0.00127598	0.0374461	0.999849	3' UTR	ENSMUST00000129596.1	23657	Fam114a2
16	4684115	4706678	22564	1	-0.0690294	0.0269988	0.802536	Intron (ENSMUST00000060067.11/83945, intron 2 of 11)	ENSMUST00000229529.1	3901	Dnaja3		1	31222838	31224288	1451	1	0.00173372	0.0374469	0.999849	Distal Intergenic	ENSMUST00000027230.2	448128	Pih1d3
3	138957137	138984537	27401	2	-0.086767	0.0270549	0.802536	Exon (ENSMUST00000198292.1/ENSMUST00000198292.1, exon 1 of 1)	ENSMUST00000200262.1	7640	Rap1gds1		11	7159882	7172879	12998	1	-0.00133031	0.0374919	0.999849	Intron (ENSMUST00000020706.4/432530, intron 8 of 19)	ENSMUST00000135398.1	-15266	Adcy1
14	14175095	14176117	1023	2	0.0757248	0.0270627	0.802536	Distal Intergenic	ENSMUST00000035250.5	16489	Olfr720		5	76152769	76155504	2736	1	-0.00152969	0.0375131	0.999849	Intron (ENSMUST00000031143.12/57357, intron 5 of 5)	ENSMUST00000124217.1	1118	Srd5a3
10	31493193	31609184	115992	2	0.0752575	0.0271269	0.802536	Intron (ENSMUST00000191234.6/432450, intron 4 of 6)	ENSMUST00000081989.7	-149920	Rnf217		5	86057116	86065522	8407	2	0.00151552	0.037525	0.999849	Distal Intergenic	ENSMUST00000199141.1	755048	Cenpc1
13	53369041	53377348	8308	2	-0.0832234	0.0271681	0.802536	Exon (ENSMUST00000221265.1/268656, exon 4 of 4)	ENSMUST00000221265.1	7702	Sptlc1		18	48045335	48048412	3078	1	0.00163139	0.0375904	0.999849	Distal Intergenic	ENSMUST00000076155.5	405009	Eno1b
12	9574441	9581500	7060	1	0.0849166	0.0272017	0.802536	Distal Intergenic	ENSMUST00000057021.8	60758	Osr1		11	85050192	85053667	3476	2	0.00124754	0.0376274	0.999849	Intron (ENSMUST00000108075.8/237898, intron 2 of 33)	ENSMUST00000172950.1	-37858	Usp32
9	6168584	6378845	210262	1	0.0934785	0.0272095	0.802536	Distal Intergenic	ENSMUST00000058692.8	-389919	Pdgfd		15	53089931	53107868	17938	2	0.0011954	0.0376426	0.999849	Distal Intergenic	ENSMUST00000140798.1	117325	Ext1
1	111858706	111864918	6213	2	0.0918731	0.0272118	0.802536	Distal Intergenic	ENSMUST00000035462.6	-439731	Dsel		5	33335509	33373296	37788	1	-0.00169936	0.037659	0.999849	Distal Intergenic	ENSMUST00000114449.6	-16839	Maea
6	142298423	142303961	5539	1	0.0355079	0.027239	0.802536	Intron (ENSMUST00000081380.9/108096, intron 1 of 14)	ENSMUST00000041993.2	-3921	Iapp		10	7446183	7473341	27159	2	0.0013685	0.0376962	0.999849	Distal Intergenic	ENSMUST00000169796.3	92228	Ulbp1
17	30854515	30875264	20750	1	-0.0774663	0.0272608	0.802536	Intron (ENSMUST00000170651.1/13417, intron 92 of 92)	ENSMUST00000235567.1	17575	Dnah8		20	46329007	46330345	1339	1	0.00115842	0.037755	0.999849	Intron (ENSMUST00000186570.1/ENSMUST00000186570.1, intron 2 of 3)	ENSMUST00000059466.2	175459	Actrt1
7	122416068	122457326	41259	1	-0.0779238	0.0273016	0.802536	Intron (ENSMUST00000143692.7/18751, intron 5 of 17)	ENSMUST00000149583.1	67016	Prkcb		4	39450295	39451776	1482	1	0.00169339	0.0377649	0.999849	Distal Intergenic	ENSMUST00000029955.4	97726	1700009N14Rik
3	66985978	66994711	8734	1	0.0844538	0.0273649	0.802536	Intron (ENSMUST00000162036.7/66880, intron 4 of 9)	ENSMUST00000160504.1	140741	Rsrc1		18	40523099	40531179	8081	1	-0.00105255	0.0377774	0.999849	Distal Intergenic	ENSMUST00000236525.1	124012	Kctd16
5	14514993	14860184	345192	1	-0.0954313	0.0274013	0.802536	Exon (ENSMUST00000182407.7/26875, exon 2 of 20)	ENSMUST00000182426.2	6733	Pclo		11	44621761	44643459	21699	1	-0.00127081	0.0377938	0.999849	Intron (ENSMUST00000109268.1/13591, intron 6 of 15)	ENSMUST00000138452.1	130436	Ebf1
6	63255876	63314071	58196	1	0.084127	0.0274127	0.802536	Distal Intergenic	ENSMUST00000159319.1	-564995	Grid2		11	61871672	61878450	6779	2	0.00137421	0.0378099	0.999849	Intron (ENSMUST00000102650.9/56697, intron 11 of 14)	ENSMUST00000137323.1	-9119	Akap10
4	75277354	75278305	952	2	0.0859754	0.0274139	0.802536	Distal Intergenic	ENSMUST00000030103.8	280662	Tmem261		9	72739472	72748158	8687	1	-0.00130847	0.038038	0.999849	Promoter	ENSMUST00000184020.7	603	Nedd4
5	88002553	88008534	5982	1	0.0882557	0.027418	0.802536	Distal Intergenic	ENSMUST00000031211.5	17314	Smr3a		1	39391198	39392631	1434	2	-0.00189204	0.0381211	0.999849	Intron (ENSMUST00000054462.10/54610, intron 9 of 19)	ENSMUST00000195854.1	4319	Tbc1d8
8	80611080	80695356	84277	1	0.0828057	0.0274511	0.802536	Distal Intergenic	ENSMUST00000039695.6	-52216	Frem3		1	53397006	53706761	309756	2	0.00150719	0.0381525	0.999849	Intron (ENSMUST00000094964.6/627872, intron 19 of 65)	ENSMUST00000094964.6	97001	Dnah7a
5	124629169	124641606	12438	1	-0.0804579	0.027454	0.802536	Intron (ENSMUST00000200292.4/21871, intron 2 of 3)	ENSMUST00000197931.1	4090	Atp6v0a2		20	118427227	118428256	1030	1	-0.00142639	0.0382459	0.999849	Distal Intergenic	ENSMUST00000072518.7	-604948	Tgif2lx2
13	26768173	26770165	1993	2	0.0689331	0.0274849	0.802536	Distal Intergenic	ENSMUST00000055915.5	153782	Hdgfl1		20	166344692	166384000	39309	1	0.00145205	0.0382642	0.999849	Intron (ENSMUST00000112235.7/14758, intron 1 of 6)	ENSMUST00000123408.7	-6175	Gpm6b
7	84985366	85012268	26903	2	0.0779774	0.0274856	0.802536	Intron (ENSMUST00000124773.2/233437, intron 5 of 5)	ENSMUST00000124773.2	15721	Vmn2r66		19	27216484	27249755	33272	1	0.00118166	0.0383292	0.999849	Intron (ENSMUST00000235406.1/ENSMUST00000235406.1, intron 4 of 4)	ENSMUST00000164509.7	-49799	Vldlr
9	54365164	54381893	16730	2	-0.09219	0.0275367	0.802536	Intron (ENSMUST00000118163.7/235380, intron 28 of 43)	ENSMUST00000154092.1	-10953	Dmxl2		4	101154249	101155119	871	2	-0.00137472	0.0384198	0.999849	Intron (ENSMUST00000106955.1/242570, intron 4 of 7)	ENSMUST00000151235.1	41435	Jak1
11	101566033	101568446	2414	1	-0.0624387	0.0275798	0.802536	Promoter	ENSMUST00000127871.1	0	Nbr1		17	3635240	3696261	61022	2	0.00159114	0.0384559	0.999849	Distal Intergenic	ENSMUST00000115800.1	-166627	Nox3
4	19540612	19543678	3067	2	0.0893958	0.0275872	0.802536	Intron (ENSMUST00000102999.1/30952, intron 13 of 17)	ENSMUST00000134025.1	104961	Cpne3		11	29743048	30026033	282986	2	0.00179156	0.0384735	0.999849	Intron (ENSMUST00000058902.5/237711, intron 2 of 41)	ENSMUST00000058902.5	38235	Eml6
5	122371876	122382841	10966	1	-0.0837116	0.0276195	0.802536	Intron (ENSMUST00000031419.5/68948, intron 3 of 6)	ENSMUST00000127608.7	-3084	Gpn3		2	53192088	53219220	27133	1	0.00118198	0.038521	0.999849	Distal Intergenic	ENSMUST00000028336.6	256634	Arl6ip6
5	147362557	147400489	37933	2	-0.0924978	0.0276368	0.802536	Distal Intergenic	ENSMUST00000110549.2	-4615	Flt3		5	122488935	122501617	12683	2	-0.00139445	0.0385317	0.999849	Exon (ENSMUST00000179939.7/11938, exon 6 of 21)	ENSMUST00000196490.1	28190	Atp2a2
18	73573044	73592575	19532	1	0.0720154	0.027652	0.802536	Distal Intergenic	ENSMUST00000091852.4	-455048	Mex3c		8	75448983	75984503	535521	1	0.00160346	0.0385575	0.999849	Intron (ENSMUST00000212103.1/ENSMUST00000212103.1, intron 6 of 9)	ENSMUST00000121983.1	565377	1700007B14Rik
11	36006656	37235882	1229227	2	0.0810538	0.0276731	0.802536	Distal Intergenic	ENSMUST00000102801.7	-154685	Tenm2		13	4607085	4609118	2034	2	-0.00114515	0.0385741	0.999849	Intron (ENSMUST00000091848.6/56043, intron 2 of 9)	ENSMUST00000220936.1	4748	Akr1e1
4	147985788	147987205	1418	1	-0.0564174	0.0276855	0.802536	Distal Intergenic	ENSMUST00000103231.4	6163	Nppb		12	59200655	59219725	19071	2	0.00130177	0.0385894	0.999849	Distal Intergenic	ENSMUST00000043204.7	-729477	Fbxo33
6	84210484	84211041	558	1	0.0840959	0.0277365	0.802536	Distal Intergenic	ENSMUST00000128965.1	80945	Dysf		12	86361117	86521628	160512	1	0.00179793	0.0386381	0.999849	Intron (ENSMUST00000116402.9/26380, intron 1 of 6)	ENSMUST00000116402.9	12747	Esrrb
10	127581729	127583460	1732	2	-0.0895479	0.0277565	0.802536	Exon (ENSMUST00000049149.14/16971, exon 11 of 89)	ENSMUST00000133620.1	-8624	Lrp1		15	59374287	59601684	227398	1	0.00156605	0.038736	0.999849	Intron (ENSMUST00000168722.2/68501, intron 4 of 4)	ENSMUST00000079703.10	89958	Nsmce2
5	48380119	48388556	8438	1	-0.0943589	0.0277829	0.802536	Intron (ENSMUST00000030968.6/66768, intron 8 of 8)	ENSMUST00000197915.1	3558	Pacrgl		6	57158920	57159843	924	1	-0.00167937	0.0387851	0.999849	Distal Intergenic	ENSMUST00000073384.4	25058	Vmn1r12
4	31964097	32023467	59371	1	-0.0774974	0.0278106	0.802536	Distal Intergenic	ENSMUST00000037607.10	-1077228	Map3k7		15	10446765	10461407	14643	2	0.00108441	0.0387959	0.999849	Intron (ENSMUST00000136591.7/78244, intron 6 of 11)	ENSMUST00000145719.1	3132	Dnajc21
13	10120484	10360847	240364	2	-0.0839353	0.0278237	0.802536	Intron (ENSMUST00000180807.2/ENSMUST00000180807.2, intron 5 of 7)	ENSMUST00000223242.1	-215024	Chrm3		13	59452146	59474581	22436	2	-0.00131514	0.0388388	0.999849	Intron (ENSMUST00000022040.13/67269, intron 22 of 25)	ENSMUST00000224397.1	2888	Agtpbp1
3	37085090	37121930	36841	1	0.0843841	0.0278536	0.802536	Intron (ENSMUST00000144629.7/21744, intron 10 of 11)	ENSMUST00000147773.2	16577	Adad1		4	127086589	127088552	1964	1	0.0017163	0.038868	0.999849	Intron (ENSMUST00000046751.12/100177, intron 5 of 14)	ENSMUST00000146616.1	6835	Zmym6
6	89316314	89362620	46307	2	-0.0931366	0.0278803	0.802536	Distal Intergenic	ENSMUST00000163139.7	-17686	Plxna1		18	19962970	20001955	38986	2	0.00149937	0.0388859	0.999849	Distal Intergenic	ENSMUST00000225110.1	505298	Dsc3
5	148904593	148928628	24036	2	-0.0881306	0.0279156	0.802536	Intron (ENSMUST00000047257.14/231912, intron 3 of 10)	ENSMUST00000149169.2	14308	Katnal1		4	70461826	70534995	73170	2	0.00144605	0.0389847	0.999849	Distal Intergenic	ENSMUST00000037881.2	-383590	Megf9
18	76241580	76310963	69384	1	-0.0756433	0.0279462	0.802536	Exon (ENSMUST00000238024.1/ENSMUST00000238024.1, exon 1 of 1)	ENSMUST00000168423.8	-14743	Smad2		6	48676129	48678699	2571	1	0.0018017	0.0390205	0.999849	Distal Intergenic	ENSMUST00000054050.4	-13853	Gimap9
2	31033091	31055444	22354	2	-0.0883856	0.0279834	0.802536	Intron (ENSMUST00000073879.11/14269, intron 10 of 13)	ENSMUST00000128431.2	16386	Fnbp1		1	182315188	182318387	3200	2	-0.0014598	0.0390246	0.999849	Intron (ENSMUST00000051431.9/67948, intron 3 of 4)	ENSMUST00000193700.1	-4718	Fbxo28
5	91951854	91953754	1901	2	-0.0971717	0.0279996	0.802536	Distal Intergenic	ENSMUST00000138351.1	78907	Rchy1		18	67617801	67638913	21113	2	0.00132536	0.0390518	0.999849	Intron (ENSMUST00000097542.3/225659, intron 6 of 11)	ENSMUST00000236857.1	6022	Cep76
10	5021579	5069063	47485	2	-0.0705844	0.0280025	0.802536	Exon (ENSMUST00000215295.1/64009, exon 131 of 146)	ENSMUST00000095899.4	11008	Syne1		5	134099711	134144343	44633	1	-0.00155408	0.0390752	0.999849	Distal Intergenic	ENSMUST00000016088.8	-744037	Gatsl2
17	78200248	78376592	176345	1	0.0673064	0.0280189	0.802536	Distal Intergenic	ENSMUST00000112498.2	-216180	Crim1		9	20300129	20301190	1062	1	0.00162097	0.0391349	0.999849	Intron (ENSMUST00000212943.3/18315, intron 1 of 1)	ENSMUST00000053919.4	16765	Olfr873
12	66466060	67222549	756490	2	0.0881479	0.0280513	0.802536	Distal Intergenic	ENSMUST00000037181.15	-478049	Mdga2		12	3572984	3781391	208408	1	-0.00147691	0.0391402	0.999849	Intron (ENSMUST00000173199.7/13528, intron 1 of 19)	ENSMUST00000077930.12	7595	Dtnb
7	34154047	34157357	3311	2	-0.0580166	0.0280662	0.802536	Intron (ENSMUST00000102746.10/50995, intron 10 of 16)	ENSMUST00000139916.1	4711	Uba2		7	78356095	78452123	96029	2	-0.00115014	0.0391555	0.999849	Intron (ENSMUST00000039431.13/18213, intron 11 of 16)	ENSMUST00000205312.1	28480	Ntrk3
2	5951469	6056703	105235	1	-0.102317	0.0281209	0.803165	Exon (ENSMUST00000060092.12/326622, exon 2 of 22)	ENSMUST00000060092.12	6118	Upf2		11	8451070	8468675	17606	2	-0.00173585	0.0391575	0.999849	Distal Intergenic	ENSMUST00000129074.1	37293	Tns3
4	8535644	8607778	72135	1	0.0670695	0.0281393	0.803165	Distal Intergenic	ENSMUST00000060232.7	-97387	Rab2a		11	101770354	101772181	1828	2	-0.00171163	0.0391675	0.999849	Intron (ENSMUST00000039152.13/217207, intron 19 of 22)	ENSMUST00000132040.1	8592	Etv4
2	91096780	91113315	16536	1	-0.085568	0.0281874	0.803165	Intron (ENSMUST00000169852.1/20375, intron 2 of 3)	ENSMUST00000132741.2	3047	Spi1		14	101929261	101932866	3606	1	0.00136939	0.039211	0.999849	Distal Intergenic	ENSMUST00000160038.1	413095	Lmo7
16	27307489	27351212	43724	1	0.087995	0.0282261	0.803165	Distal Intergenic	ENSMUST00000066852.8	-126098	Ostn		13	95104688	95186317	81630	2	-0.00130461	0.039338	0.999849	Intron (ENSMUST00000162412.7/218461, intron 1 of 19)	ENSMUST00000162716.1	2675	Pde8b
5	6769030	6876523	107494	2	0.0705691	0.0282541	0.803165	Distal Intergenic	ENSMUST00000164784.1	200700	Zfp804b		3	69746432	69749042	2611	1	-0.00183664	0.0393448	0.999849	Promoter	ENSMUST00000150210.1	765	Nmd3
14	80000302	80021930	21629	1	0.0637396	0.0282706	0.803165	Distal Intergenic	ENSMUST00000088735.3	1682881	Olfm4		13	60842612	60864475	21864	2	-0.00122352	0.039416	0.999849	Intron (ENSMUST00000091569.6/214639, intron 1 of 7)	ENSMUST00000091569.6	1643	4930486L24Rik
4	70238350	70264680	26331	2	-0.0884014	0.0282936	0.803165	Intron (ENSMUST00000144099.7/214444, intron 12 of 36)	ENSMUST00000138561.7	-64350	Cdk5rap2		10	95940650	95975501	34852	1	0.00143877	0.0394265	0.999849	Distal Intergenic	ENSMUST00000219207.1	-40202	Eea1
14	46882854	47103150	220297	1	-0.0871346	0.0283558	0.803165	Distal Intergenic	ENSMUST00000022386.14	-24093	Samd4		14	101929261	101932866	3606	1	0.00152549	0.0395238	0.999849	Distal Intergenic	ENSMUST00000160038.1	487597	Lmo7
18	32428034	32435733	7700	1	-0.0902703	0.0283615	0.803165	Intron (ENSMUST00000234857.1/30948, intron 9 of 13)	ENSMUST00000234373.1	-5016	Bin1		14	52488791	52495749	6959	2	-0.00124792	0.0395281	0.999849	Distal Intergenic	ENSMUST00000206062.3	-181538	Olfr1507
11	23457938	23460897	2960	1	-0.0822649	0.0283695	0.803165	Intron (ENSMUST00000180046.7/17847, intron 58 of 79)	ENSMUST00000129521.7	-6234	Usp34		15	11984041	11996983	12943	2	0.000647002	0.0395348	0.999849	Distal Intergenic	ENSMUST00000110504.1	-48504	Sub1
3	3634150	3658052	23903	1	0.0750774	0.0283895	0.803165	Distal Intergenic	ENSMUST00000108394.2	468197	Hnf4g		5	18265135	18360355	95221	2	-0.00159828	0.0395421	0.999849	Distal Intergenic	ENSMUST00000074694.6	133579	Gnai1
12	117877982	118199043	321062	2	-0.0887788	0.0284457	0.803165	Intron (ENSMUST00000084806.6/13411, intron 8 of 81)	ENSMUST00000084806.6	34415	Dnah11		9	90229053	90270804	41752	2	0.0012937	0.0395654	0.999849	Distal Intergenic	ENSMUST00000144348.7	-296773	Tbc1d2b
16	56477878	56595991	118114	1	-0.0602824	0.0285425	0.803165	Distal Intergenic	ENSMUST00000231337.1	-22091	Abi3bp		8	31837604	32883862	1046259	2	-0.00118708	0.0395885	0.999849	Intron (ENSMUST00000209107.3/211323, intron 1 of 12)	ENSMUST00000239051.1	61071	Nrg1
9	40300030	40306995	6966	2	-0.0922786	0.0285561	0.803165	Exon (ENSMUST00000137454.7/235283, exon 9 of 12)	ENSMUST00000155265.1	6582	Gramd1b		16	31941913	31942623	711	1	0.00124357	0.0396981	0.999849	Promoter	ENSMUST00000134666.2	153	Pigz
2	150789006	150814001	24996	1	-0.0731919	0.0285724	0.803165	Intron (ENSMUST00000045441.7/110078, intron 1 of 19)	ENSMUST00000139938.1	1669	Pygb		16	19285743	19286837	1095	2	0.00179458	0.0397569	0.999849	Distal Intergenic	ENSMUST00000056727.4	9462	Olfr164
3	116520328	116534913	14586	1	0.0741676	0.0285818	0.803165	Intron (ENSMUST00000000349.10/13171, intron 1 of 10)	ENSMUST00000196376.1	-2639	Dbt		17	93199017	93200096	1080	1	-0.00113161	0.0397812	0.999849	Distal Intergenic	ENSMUST00000234646.1	-698835	Adcyap1
6	4504814	4516419	11606	1	-0.0784978	0.0285845	0.803165	Distal Intergenic	ENSMUST00000141483.7	-1716	Col1a2		20	163956472	163958661	2190	2	0.00171354	0.0398014	0.999849	Distal Intergenic	ENSMUST00000127370.2	-9791	Zrsr2
3	63698933	63702043	3111	2	0.0499638	0.0285961	0.803165	Distal Intergenic	ENSMUST00000176861.1	32329	Plch1		19	57361030	57389586	28557	1	-0.00191471	0.0398379	0.999849	Intron (ENSMUST00000036407.5/226252, intron 7 of 16)	ENSMUST00000237170.1	18654	Fam160b1
6	58215106	58216017	912	2	0.0565708	0.0285965	0.803165	Distal Intergenic	ENSMUST00000095862.1	63336	Vmn1r27		7	112116017	112159057	43041	2	-0.00127168	0.039838	0.999849	Intron (ENSMUST00000106653.3/74996, intron 20 of 27)	ENSMUST00000033036.6	64334	Dkk3
17	33961748	33962140	393	1	-0.0549947	0.0286385	0.803165	Intron (ENSMUST00000025178.16/224705, intron 17 of 19)	ENSMUST00000234673.1	1706	Vps52		1	115684756	116587323	902568	1	0.00145031	0.03994	0.999849	Intron (ENSMUST00000043725.8/636808, intron 19 of 23)	ENSMUST00000043725.8	825716	Cntnap5a
18	16589023	16670069	81047	2	-0.0868786	0.0286748	0.803165	Distal Intergenic	ENSMUST00000115850.1	350063	Cdh2		15	10952357	10979706	27350	1	0.00170813	0.0399443	0.999849	Intron (ENSMUST00000022853.14/81799, intron 3 of 5)	ENSMUST00000110523.1	11987	C1qtnf3
11	105673422	105776897	103476	1	0.0836339	0.0287107	0.803165	Intron (ENSMUST00000168598.7/77097, intron 4 of 4)	ENSMUST00000207807.1	67742	Tanc2		9	25482867	25487313	4447	1	-0.00141342	0.0399457	0.999849	Distal Intergenic	ENSMUST00000156237.1	329491	Eepd1
12	103196908	103242150	45243	2	-0.0812379	0.0287231	0.803165	Distal Intergenic	ENSMUST00000074416.9	-23280	Prima1		5	30354139	30356320	2182	1	0.0017879	0.0400144	0.999849	Exon (ENSMUST00000101448.4/381738, exon 14 of 17)	ENSMUST00000198023.1	8908	Drc1
4	53840470	53854332	13863	1	-0.0945389	0.028763	0.803165	Distal Intergenic	ENSMUST00000144167.1	451198	Tmem38b		10	129186484	129187419	936	2	0.0012104	0.0400182	0.999849	Distal Intergenic	ENSMUST00000072976.3	4177	Olfr773
11	106200779	106204428	3650	2	-0.0878973	0.0287741	0.803165	Promoter	ENSMUST00000106865.7	23	Ccdc47		6	106780201	106800074	19874	2	0.00168742	0.0400986	0.999849	Distal Intergenic	ENSMUST00000113239.9	-72987	Crbn
2	82943634	83008937	65304	1	0.0976689	0.0287888	0.803165	Distal Intergenic	ENSMUST00000143764.8	-134231	Fsip2		5	27497537	27501362	3826	2	0.00190596	0.0401192	0.999849	Intron (ENSMUST00000071500.12/13483, intron 3 of 25)	ENSMUST00000155721.1	59176	Speer4b
12	8974869	8985673	10805	1	-0.0543432	0.0287889	0.803165	Intron (ENSMUST00000085745.12/74682, intron 10 of 27)	ENSMUST00000160873.1	16959	Wdr35		1	155863328	155894597	31270	2	-0.00174098	0.0401515	0.999849	Intron (ENSMUST00000138762.7/74081, intron 15 of 37)	ENSMUST00000129865.8	-25541	Cep350
2	114112126	114119187	7062	2	-0.0799377	0.0288837	0.803575	Intron (ENSMUST00000043160.12/11834, intron 23 of 34)	ENSMUST00000140441.1	-5594	Aqr		8	95864134	95888547	24414	2	-0.00154984	0.0401677	0.999849	Distal Intergenic	ENSMUST00000034097.7	-1519579	Got2
5	34710133	34745337	35205	1	0.0930605	0.0288856	0.803575	3' UTR	ENSMUST00000153323.1	-10718	Grk4		2	158850629	158857368	6740	1	-0.00193246	0.0401725	0.999849	Distal Intergenic	ENSMUST00000143195.1	328304	Dhx35
1	40000677	40010657	9981	1	-0.101174	0.0288915	0.803575	Intron (ENSMUST00000163854.8/26921, intron 18 of 30)	ENSMUST00000191865.1	5467	Map4k4		6	40418546	40431408	12863	2	-0.00146873	0.0401727	0.999849	Intron (ENSMUST00000101492.9/243780, intron 5 of 8)	ENSMUST00000201712.1	20473	E330009J07Rik
3	64081547	64109484	27938	1	-0.0706952	0.0289727	0.803942	Distal Intergenic	ENSMUST00000029406.5	-36301	Vmn2r1		16	18428925	18443206	14282	1	-0.00127006	0.0401933	0.999849	Intron (ENSMUST00000205679.1/26462, intron 1 of 16)	ENSMUST00000144233.2	4173	Txnrd2
15	4765945	4791164	25220	1	-0.0936735	0.0289902	0.803942	Intron (ENSMUST00000162350.2/12274, intron 15 of 16)	ENSMUST00000162729.1	40735	C6		11	11114223	11263526	149304	1	0.00160127	0.0402066	0.999849	Distal Intergenic	ENSMUST00000109681.7	-730831	Vwc2
7	62461871	62464510	2640	2	0.0849372	0.0290426	0.804418	Distal Intergenic	ENSMUST00000094339.2	-171416	Peg12		16	16819749	16820123	375	2	-0.000971062	0.0402742	0.999849	Intron (ENSMUST00000023468.5/50525, intron 2 of 10)	ENSMUST00000231756.1	21643	Rpl31
6	143832835	143947106	114272	2	-0.0818198	0.0290621	0.804418	Intron (ENSMUST00000038815.13/20678, intron 6 of 14)	ENSMUST00000111748.7	-72706	Sox5		20	89930098	89932852	2755	2	-0.00159734	0.0402908	0.999849	Distal Intergenic	ENSMUST00000088146.2	-271176	4930415L06Rik
7	5068030	5079933	11904	1	-0.0935349	0.0290725	0.804418	Promoter	ENSMUST00000207926.1	829	U2af2		8	81342556	81745902	403347	1	0.000880878	0.0402937	0.999849	Distal Intergenic	ENSMUST00000172167.8	-141518	Inpp4b
7	85735940	85755097	19158	2	0.0846229	0.0292167	0.805425	Distal Intergenic	ENSMUST00000063425.8	25710	Vmn2r72		6	13835068	13838454	3387	2	-0.00172482	0.0403407	0.999849	Distal Intergenic	ENSMUST00000115492.1	15414	Gpr85
12	83552412	83562460	10049	2	-0.0658163	0.029341	0.805425	Exon (ENSMUST00000221919.1/217695, exon 4 of 13)	ENSMUST00000222448.1	-12294	Zfyve1		10	31313383	31328204	14822	1	0.00145033	0.0404047	0.999849	Distal Intergenic	ENSMUST00000000304.13	-22054	Hddc2
5	137154029	137166070	12042	2	-0.0862148	0.0293616	0.805425	Intron (ENSMUST00000239135.1/ENSMUST00000239135.1, intron 4 of 9)	ENSMUST00000111075.3	-6780	Muc3		11	28388817	28434110	45294	2	0.00172689	0.0404275	0.999849	Distal Intergenic	ENSMUST00000160016.7	619348	Ccdc85a
2	80413114	80438630	25517	2	-0.0840367	0.0293639	0.805425	Intron (ENSMUST00000028389.3/20378, intron 3 of 5)	ENSMUST00000142459.1	17069	Frzb		19	34008349	34047801	39453	1	-0.00138731	0.0404517	0.999849	Intron (ENSMUST00000225505.1/240633, intron 5 of 9)	ENSMUST00000224738.1	16399	Lipk
17	40221777	40242288	20512	2	0.0635978	0.029377	0.805425	Distal Intergenic	ENSMUST00000026499.5	-35345	Crisp3		6	103697750	103729826	32077	1	0.00156294	0.0404629	0.999849	Distal Intergenic	ENSMUST00000205098.1	116285	Chl1
7	68148590	68187969	39380	1	-0.0908571	0.0293835	0.805425	Intron (ENSMUST00000005671.9/16001, intron 4 of 20)	ENSMUST00000207621.1	21874	Igf1r		12	106010228	106075220	64993	1	0.00147725	0.0404717	0.999849	Distal Intergenic	ENSMUST00000072040.6	-86554	Vrk1
11	83308238	83402644	94407	1	-0.085997	0.029453	0.805425	Intron (ENSMUST00000018875.12/71770, intron 14 of 21)	ENSMUST00000176523.1	45379	Ap2b1		16	8470788	8490684	19897	1	0.00128617	0.0404757	0.999849	Distal Intergenic	ENSMUST00000046470.15	-2586	Mettl22
11	87781575	87783195	1621	1	-0.0840691	0.0294571	0.805425	Intron (ENSMUST00000039627.11/207777, intron 31 of 31)	ENSMUST00000154758.1	2653	Bzrap1		15	75754430	75841915	87486	2	-0.00136257	0.0405229	0.999849	Intron (ENSMUST00000100538.3/223642, intron 3 of 11)	ENSMUST00000100538.3	4847	Zc3h3
10	30694165	30722705	28541	2	-0.0959535	0.0294976	0.805425	Exon (ENSMUST00000215740.1/211329, exon 8 of 15)	ENSMUST00000217398.1	31827	Ncoa7		1	170880670	170885004	4335	2	-0.00157883	0.0405305	0.999849	Intron (ENSMUST00000171747.1/ENSMUST00000171747.1, intron 1 of 1)	ENSMUST00000172042.1	7375	Dusp12
7	108880603	108881604	1002	2	0.0661653	0.0295205	0.805425	Distal Intergenic	ENSMUST00000059617.1	4047	Olfr518		12	51758038	51765231	7194	2	-0.00190377	0.0406737	0.999849	Intron (ENSMUST00000218820.1/11782, intron 5 of 5)	ENSMUST00000218626.1	22558	Hectd1
3	98280435	98310732	30298	1	-0.0856286	0.0295255	0.805425	Distal Intergenic	ENSMUST00000120541.7	-16563	Hmgcs2		7	141243499	141262595	19097	1	-0.00157978	0.0406958	0.999849	Intron (ENSMUST00000155123.7/101471, intron 5 of 16)	ENSMUST00000122143.7	-1065	Phrf1
11	80880169	81153321	273153	2	-0.0960303	0.0295367	0.805425	Intron (ENSMUST00000066197.6/11418, intron 1 of 9)	ENSMUST00000021045.12	-103252	Asic2		11	81572655	81573473	819	2	0.00163687	0.0408993	0.999849	Intron (ENSMUST00000066197.6/11418, intron 1 of 9)	ENSMUST00000117522.1	-141569	Phb
7	108211583	108212527	945	2	0.0826468	0.0295378	0.805425	Distal Intergenic	ENSMUST00000081996.1	13567	Olfr487		9	95637601	95698096	60496	1	0.00154879	0.0409175	0.999849	Distal Intergenic	ENSMUST00000015498.8	-21285	Pcolce2
1	74278550	74279624	1075	1	-0.0857365	0.0295653	0.805425	Intron (ENSMUST00000113820.8/76709, intron 10 of 10)	ENSMUST00000077985.3	-12577	Gpbar1		4	144974596	145155486	180891	2	-0.00156094	0.0409241	0.999849	Intron (ENSMUST00000036579.13/230895, intron 13 of 69)	ENSMUST00000185113.1	-10939	Vps13d
5	104071249	104077608	6360	2	-0.0908183	0.0295749	0.805425	Exon (ENSMUST00000031249.7/13602, exon 4 of 11)	ENSMUST00000178967.1	-15350	Gm17660		15	85336245	85463212	126968	1	0.00150475	0.0409433	0.999849	Distal Intergenic	ENSMUST00000163242.2	-30168	Atxn10
6	48986861	48991722	4862	1	-0.0825135	0.0295782	0.805425	Intron (ENSMUST00000203494.1/75347, intron 1 of 2)	ENSMUST00000037696.5	4924	Svs1		7	79273199	79365508	92310	1	0.00157559	0.0410007	0.999849	Distal Intergenic	ENSMUST00000037315.12	-7853	Abhd2
16	14138777	14142540	3764	2	-0.0865419	0.0295835	0.805425	Intron (ENSMUST00000090300.5/223989, intron 13 of 26)	ENSMUST00000231032.1	8661	Marf1		3	55625195	56183701	558507	2	-0.00162868	0.0410371	0.999849	Distal Intergenic	ENSMUST00000029374.7	-150240	Nbea
15	31465251	31471991	6741	2	-0.0712061	0.0296156	0.805425	Exon (ENSMUST00000090227.5/223455, exon 11 of 26)	ENSMUST00000226868.1	-16459	2022-03-06		16	65539128	65562726	23599	2	0.0019392	0.0410563	0.999849	Distal Intergenic	ENSMUST00000004965.7	-111376	Chmp2b
12	9030028	9036397	6370	1	-0.0842617	0.0296261	0.805425	Distal Intergenic	ENSMUST00000219470.1	116703	Ttc32		17	20889716	20890651	936	2	-0.00166901	0.041101	0.999849	Distal Intergenic	ENSMUST00000061278.1	8108	Vmn1r231
9	22016461	22026374	9914	2	-0.0909333	0.0296302	0.805425	3' UTR	ENSMUST00000213700.1	8572	Elavl3		2	21205787	21214308	8522	1	-0.00138646	0.0411209	0.999849	Distal Intergenic	ENSMUST00000102951.1	47150	Thnsl1
4	151470176	151861650	391475	2	-0.0822369	0.0296766	0.806094	Intron (ENSMUST00000169423.8/100072, intron 2 of 24)	ENSMUST00000155685.7	28332	Camta1		3	7573182	7613760	40579	2	0.00113901	0.0411647	0.999849	Intron (ENSMUST00000181286.1/ENSMUST00000181286.1, intron 1 of 2)	ENSMUST00000192202.5	-27373	Il7
12	74297474	74300468	2995	1	-0.0779047	0.029753	0.806399	Distal Intergenic	ENSMUST00000072100.3	174914	Dbpht2		11	97720396	97726743	6348	2	-0.00195362	0.0411846	0.999849	Intron (ENSMUST00000018691.8/108083, intron 7 of 9)	ENSMUST00000144012.1	5023	Pip4k2b
9	66451126	66464754	13629	1	-0.0783831	0.0297764	0.806442	Intron (ENSMUST00000042824.12/235439, intron 41 of 77)	ENSMUST00000135159.1	6479	Herc1		19	6998958	7019469	20512	2	-0.00143271	0.0412098	0.999849	Exon (ENSMUST00000025918.8/20867, exon 9 of 14)	ENSMUST00000040772.8	-6844	Fermt3
3	63976106	64022579	46474	1	-0.0742111	0.0299016	0.807554	Intron (ENSMUST00000029405.7/229363, intron 2 of 15)	ENSMUST00000029405.7	5570	Gmps		12	90724552	90738438	13887	2	0.00119775	0.041298	0.999849	Intron (ENSMUST00000190626.6/18191, intron 18 of 18)	ENSMUST00000082432.4	409661	Dio2
11	98004747	98018372	13626	2	-0.0851374	0.0299128	0.807554	Intron (ENSMUST00000017552.12/12295, intron 3 of 13)	ENSMUST00000107561.8	2588	Cacnb1		11	95666957	95680773	13817	1	0.00160063	0.0413068	0.999849	Distal Intergenic	ENSMUST00000125172.7	-19666	Phb
5	4192367	4197651	5285	1	0.0592987	0.0299279	0.807554	Distal Intergenic	ENSMUST00000177258.1	227896	Mterf1b		6	86464040	86469947	5908	1	-0.00152407	0.0413319	0.999849	Promoter	ENSMUST00000148768.1	0	C87436
2	5951469	6056703	105235	1	-0.0778524	0.0299531	0.807554	Intron (ENSMUST00000060092.12/326622, intron 4 of 21)	ENSMUST00000060092.12	22511	Upf2		9	91382410	91388044	5635	1	0.00125998	0.0413483	0.999849	Distal Intergenic	ENSMUST00000085242.4	361332	Zic4
8	78390982	78393774	2793	1	-0.0845118	0.029972	0.807554	Intron (ENSMUST00000049395.14/73301, intron 12 of 13)	ENSMUST00000124713.1	-54545	Ttc29		12	83950608	83952951	2344	1	0.00111164	0.041359	0.999849	Distal Intergenic	ENSMUST00000053744.8	-6790	2410016O06Rik
17	27422387	27503304	80918	2	-0.0701142	0.0300015	0.807554	Intron (ENSMUST00000118489.7/268934, intron 1 of 8)	ENSMUST00000118489.7	5106	Grm4		20	127039972	127063986	24015	1	0.00141643	0.0414021	0.999849	Distal Intergenic	ENSMUST00000096332.1	25679	Gm382
11	110100749	110168196	67448	2	-0.0766032	0.0300514	0.807554	Distal Intergenic	ENSMUST00000044850.3	-3089	Abca9		2	82053222	82259879	206658	1	0.00114513	0.0414095	0.999849	Distal Intergenic	ENSMUST00000047527.7	-344449	Zfp804a
11	58527186	58534836	7651	2	0.0875052	0.0300667	0.807554	Promoter	ENSMUST00000213188.2	-879	Olfr330		4	115411624	115439034	27411	1	0.00148413	0.0415052	0.999849	Intron (ENSMUST00000094887.3/13118, intron 4 of 11)	ENSMUST00000094887.3	5050	Cyp4a12b
2	94422336	94438136	15801	2	-0.0881491	0.0301191	0.807554	Distal Intergenic	ENSMUST00000152454.7	-552841	Api5		13	53369041	53377348	8308	2	-0.00158302	0.0415891	0.999849	Intron (ENSMUST00000021920.7/268656, intron 5 of 14)	ENSMUST00000221265.1	10622	Sptlc1
1	110950353	110977584	27232	2	0.0921771	0.0301289	0.807554	Intron (ENSMUST00000189363.1/ENSMUST00000189363.1, intron 1 of 1)	ENSMUST00000187555.1	-431506	Cdh19		18	25479488	25486897	7410	2	-0.0010787	0.0416225	0.999849	Intron (ENSMUST00000159605.7/225289, intron 7 of 8)	ENSMUST00000225528.1	70822	Celf4
18	25487268	25501239	13972	2	0.0708645	0.0301552	0.807554	Intron (ENSMUST00000115816.2/108013, intron 10 of 12)	ENSMUST00000226091.1	6319	Celf4		7	140466158	140467209	1052	1	0.000770077	0.0416361	0.999849	Distal Intergenic	ENSMUST00000071755.4	4128	Olfr533
2	172248492	172251114	2623	1	-0.0953318	0.0301622	0.807554	Distal Intergenic	ENSMUST00000038532.1	7481	Mc3r		11	12236678	12464960	228283	2	-0.00184161	0.0416495	0.999849	Distal Intergenic	ENSMUST00000109651.8	-548857	Cobl
1	111858706	111864918	6213	2	-0.0839779	0.0301657	0.807554	Distal Intergenic	ENSMUST00000035462.6	-46967	Dsel		11	41911711	41916623	4913	2	0.00114805	0.041653	0.999849	Distal Intergenic	ENSMUST00000146198.1	528405	Gabrg2
9	38143137	38144081	945	1	-0.0875148	0.0301954	0.807554	Distal Intergenic	ENSMUST00000079804.1	14335	Olfr890		9	53098635	53248053	149419	2	-0.000991768	0.0417065	0.999849	Intron (ENSMUST00000065630.7/77591, intron 13 of 17)	ENSMUST00000065630.7	46645	Ddx10
4	21727767	21748554	20788	1	-0.0933946	0.0301971	0.807554	Intron (ENSMUST00000065928.10/51813, intron 9 of 12)	ENSMUST00000133712.1	16220	Ccnc		5	106841562	106889922	48361	2	0.00151215	0.0417307	0.999849	Distal Intergenic	ENSMUST00000155171.1	89210	Hfm1
10	128821932	128877629	55698	1	-0.0697079	0.0302262	0.807554	Intron (ENSMUST00000218622.1/66118, intron 2 of 6)	ENSMUST00000220381.1	15979	Sarnp		12	9574441	9581500	7060	1	0.0014784	0.0417367	0.999849	Distal Intergenic	ENSMUST00000057021.8	250741	Osr1
9	116578025	117629913	1051889	2	-0.0599576	0.0302313	0.807554	Intron (ENSMUST00000210659.1/ENSMUST00000210659.1, intron 1 of 3)	ENSMUST00000164018.8	-183328	Rbms3		8	114205612	114230325	24714	1	0.00138148	0.0417473	0.999849	Distal Intergenic	ENSMUST00000142591.1	-33421	Vat1l
1	13668771	13701723	32953	1	0.054076	0.0303782	0.808444	Intron (ENSMUST00000088542.3/381246, intron 3 of 3)	ENSMUST00000088542.3	27198	Xkr9		5	121463152	121495394	32243	1	0.00188389	0.0417631	0.999849	Intron (ENSMUST00000111795.7/77462, intron 1 of 11)	ENSMUST00000094357.10	-1285	Tmem116
7	48480626	48496125	15500	2	0.0752213	0.030408	0.808444	Intron (ENSMUST00000098433.4/243978, intron 1 of 1)	ENSMUST00000186394.1	10119	Mrgprx2		1	192190774	192510159	319386	1	-0.00190375	0.0417703	0.999849	Intron (ENSMUST00000078470.11/16510, intron 1 of 10)	ENSMUST00000110844.2	27682	Kcnh1
4	139380669	139397698	17030	1	-0.0664962	0.0304877	0.808444	Intron (ENSMUST00000147999.7/69116, intron 1 of 27)	ENSMUST00000133220.1	14327	Ubr4		5	140666029	140683495	17467	2	-0.00178072	0.0417803	0.999849	Promoter	ENSMUST00000129704.1	-31	Iqce
16	32332268	32387895	55628	1	-0.0973788	0.0304967	0.808444	Intron (ENSMUST00000115151.4/224111, intron 3 of 10)	ENSMUST00000232137.1	30519	Ubxn7		1	180726043	180754204	28162	1	-0.00147696	0.0417981	0.999849	Distal Intergenic	ENSMUST00000027780.5	-10485	Acbd3
8	45934642	45941699	7058	1	-0.0922652	0.0305068	0.808444	Intron (ENSMUST00000095326.9/212392, intron 2 of 6)	ENSMUST00000174815.2	2815	Ccdc110		10	21377347	21388996	11650	1	0.00143531	0.0419379	0.999849	Intron (ENSMUST00000042699.13/237320, intron 6 of 6)	ENSMUST00000159163.1	15808	Aldh8a1
7	127932638	127946725	14088	2	-0.0852315	0.0305495	0.808444	Distal Intergenic	ENSMUST00000118755.7	-4189	Prss36		18	25479115	25754157	275043	2	0.00127165	0.0420525	0.999849	Distal Intergenic	ENSMUST00000225477.1	-1489073	Celf4
8	54954843	55060871	106029	1	0.0721688	0.0305692	0.808444	Distal Intergenic	ENSMUST00000033915.8	109222	Gpm6a		16	63841918	63864175	22258	2	0.00160788	0.0421241	0.999849	Distal Intergenic	ENSMUST00000232370.1	-43607	Epha3
15	83502136	83510793	8658	2	-0.0930148	0.0305901	0.808444	Intron (ENSMUST00000016897.11/319953, intron 10 of 11)	ENSMUST00000154401.7	19943	Ttll1		4	101068983	101135356	66374	1	-0.00123727	0.0421927	0.999849	Distal Intergenic	ENSMUST00000106955.1	-6893	Raver2
15	103153307	103158002	4696	2	-0.0901137	0.0305917	0.808444	Promoter	ENSMUST00000064067.8	817	Smug1		17	62607319	62881144	273826	2	0.00134112	0.042244	0.999849	Distal Intergenic	ENSMUST00000078839.4	519294	Efna5
4	123127320	123136898	9579	2	-0.0874924	0.0306136	0.808449	Intron (ENSMUST00000151850.1/12164, intron 4 of 5)	ENSMUST00000136466.7	7329	Ppie		13	95601803	95618487	16685	2	0.00150116	0.0423398	0.999849	Distal Intergenic	ENSMUST00000059193.6	24531	F2r
1	149886184	149902199	16016	2	0.0779435	0.0307117	0.80852	Distal Intergenic	ENSMUST00000155438.1	1363871	Pla2g4a		20	21743440	21745097	1658	2	0.00178334	0.0424061	0.999849	Distal Intergenic	ENSMUST00000189511.1	-37616	Gm28269
7	80377773	80387419	9647	2	-0.0965762	0.0307443	0.80852	Intron (ENSMUST00000205617.1/14159, intron 3 of 16)	ENSMUST00000206728.1	1842	Fes		12	118867824	118966421	98598	2	0.00140605	0.0424581	0.999849	Distal Intergenic	ENSMUST00000035515.4	-9431	Abcb5
10	43950638	44004369	53732	2	0.0711848	0.0307518	0.80852	Intron (ENSMUST00000200401.1/11630, intron 2 of 21)	ENSMUST00000020017.13	-11375	Aim1		4	17852893	18117457	264565	1	-0.00154563	0.04248	0.999849	Distal Intergenic	ENSMUST00000183662.7	-681563	Mmp16
10	82138253	82152011	13759	1	-0.079615	0.0307583	0.80852	Intron (ENSMUST00000201286.3/216177, intron 2 of 3)	ENSMUST00000105314.2	8749	AU041133		1	161780689	161788495	7807	2	0.00155494	0.0424876	0.999849	Distal Intergenic	ENSMUST00000000834.3	64827	Fasl
15	13059251	13173675	114425	2	0.0797642	0.030761	0.80852	Distal Intergenic	ENSMUST00000226917.1	-677174	Cdh6		3	63924017	63929391	5375	2	-0.00159771	0.0425039	0.999849	Intron (ENSMUST00000061706.6/329659, intron 4 of 4)	ENSMUST00000162448.7	12931	E130311K13Rik
10	117054899	117057824	2926	2	-0.0946155	0.030769	0.80852	Promoter	ENSMUST00000218502.1	-480	Cct2		8	124908587	124949324	40738	2	-0.00135464	0.0425202	0.999849	Intron (ENSMUST00000034469.6/112405, intron 1 of 4)	ENSMUST00000034469.6	2457	Egln1
14	55941453	55944661	3209	2	-0.0922655	0.03084	0.80947	Distal Intergenic	ENSMUST00000022834.6	16255	Cma1		1	104768529	104995481	226953	1	-0.00159252	0.0425246	0.999849	Distal Intergenic	ENSMUST00000062528.8	-585707	Cdh20
4	137862297	137913854	51558	1	-0.0929194	0.0308706	0.80947	Intron (ENSMUST00000102518.9/230857, intron 1 of 19)	ENSMUST00000130407.2	18701	Ece1		8	109494027	109542640	48614	1	0.00138949	0.0425913	0.999849	Distal Intergenic	ENSMUST00000034162.7	-53027	Pmfbp1
14	35569994	35581114	11121	1	-0.0925781	0.0308972	0.809593	Distal Intergenic	ENSMUST00000173307.1	92780	Grid1		2	29806998	29810903	3906	1	-0.00104193	0.042649	0.999849	Intron (ENSMUST00000080065.2/26569, intron 4 of 12)	ENSMUST00000136444.1	2188	Slc27a4
12	33430069	33436983	6915	1	-0.0637716	0.0309356	0.810027	Distal Intergenic	ENSMUST00000218748.1	38817	Twistnb		12	104771757	104865076	93320	2	0.00170758	0.0426627	0.999849	Distal Intergenic	ENSMUST00000223342.1	-53340	Clmn
8	41411237	41412922	1686	2	-0.0782888	0.0309715	0.810395	Distal Intergenic	ENSMUST00000210873.1	15679	Frg1		6	17463800	17573980	110181	1	0.00162254	0.0427506	0.999849	Distal Intergenic	ENSMUST00000115443.7	-74177	Met
7	87424771	87493512	68742	2	0.0634749	0.0310322	0.810462	Distal Intergenic	ENSMUST00000004770.6	-39254	Tyr		9	21974467	21977421	2955	2	-0.00135292	0.0427775	0.999849	Intron (ENSMUST00000214026.1/71746, intron 5 of 20)	ENSMUST00000213130.1	-4674	Rgl3
5	32904287	32917988	13702	1	-0.0957242	0.0310951	0.810462	Intron (ENSMUST00000049780.12/277854, intron 12 of 32)	ENSMUST00000201836.1	-3686	Depdc5		20	81419575	81458121	38547	2	0.000876068	0.042945	0.999849	Distal Intergenic	ENSMUST00000080083.2	-57137	4930595M18Rik
17	53507460	53539451	31992	2	0.0799105	0.0310964	0.810462	Intron (ENSMUST00000056198.3/110332, intron 1 of 2)	ENSMUST00000056198.3	16231	Pp2d1		13	67671452	67687071	15620	2	0.00158671	0.0429749	0.999849	Distal Intergenic	ENSMUST00000110973.2	-14089	Zfp738
17	86753700	86833410	79711	1	-0.0929686	0.0310993	0.810462	Intron (ENSMUST00000097275.8/18754, intron 14 of 14)	ENSMUST00000024954.10	-99404	Epas1		16	18220753	18235136	14384	2	-0.00133102	0.042978	0.999849	Distal Intergenic	ENSMUST00000076957.6	-3884	Zdhhc8
6	110645581	111497090	851510	1	0.077663	0.031116	0.810462	Distal Intergenic	ENSMUST00000174018.7	-487199	Grm7		8	129118041	129183732	65692	1	-0.000920564	0.042994	0.999849	Intron (ENSMUST00000108745.7/75453, intron 2 of 10)	ENSMUST00000108744.7	-24490	1700008F21Rik
10	24152447	24155314	2868	1	-0.0779128	0.0311427	0.810462	Intron (ENSMUST00000020174.6/53331, intron 8 of 9)	ENSMUST00000219553.1	30989	Stx7		14	116925936	117975086	1049151	1	0.00163786	0.0430213	0.999849	Intron (ENSMUST00000123239.1/23888, intron 2 of 3)	ENSMUST00000078849.11	424719	Gpc6
11	102154174	102156347	2174	2	-0.0737888	0.0311708	0.810462	3' UTR	ENSMUST00000143986.1	3315	Tmem101		9	19496750	19497688	939	1	-0.00119495	0.0430925	0.999849	Distal Intergenic	ENSMUST00000064582.5	8005	Olfr851
6	143167254	143232307	65054	1	-0.076427	0.0312006	0.81067	Intron (ENSMUST00000204947.2/75320, intron 5 of 7)	ENSMUST00000205256.1	28939	Etnk1		11	89300638	89302332	1695	2	0.00171362	0.0431164	0.999849	Distal Intergenic	ENSMUST00000061728.4	23729	Nog
3	32471588	32492231	20644	2	-0.0714977	0.0312696	0.811858	Intron (ENSMUST00000164954.2/100502876, intron 1 of 3)	ENSMUST00000164954.2	7138	Kcnmb3		1	86133637	86162788	29152	1	0.00136493	0.0431308	0.999849	Intron (ENSMUST00000135197.1/78795, intron 2 of 5)	ENSMUST00000135197.1	7458	Armc9
9	70425429	70503354	77926	2	-0.0715904	0.0312919	0.811858	Intron (ENSMUST00000215848.1/93836, intron 2 of 14)	ENSMUST00000215848.1	13505	Rnf111		1	44204070	44218961	14892	2	-0.00158418	0.0431535	0.999849	Distal Intergenic	ENSMUST00000054801.3	-7885	Mettl21e
12	105745275	105747712	2438	1	-0.0838293	0.0313653	0.811858	Intron (ENSMUST00000040876.6/78801, intron 11 of 17)	ENSMUST00000220702.1	1328	Ak7		11	96708235	96713202	4968	1	0.0013061	0.0432033	0.999849	Intron (ENSMUST00000103154.10/78473, intron 4 of 12)	ENSMUST00000123814.1	-48384	Skap1
12	17544794	17551084	6291	1	-0.0897872	0.0313659	0.811858	Distal Intergenic	ENSMUST00000171737.2	-90133	Odc1		17	80265075	80270583	5509	2	-0.00175548	0.0432847	0.999849	Intron (ENSMUST00000038166.8/106794, intron 2 of 22)	ENSMUST00000234703.1	-8510	Dhx57
1	31222838	31224288	1451	1	0.0465417	0.0313698	0.811858	Distal Intergenic	ENSMUST00000027230.2	267614	Pih1d3		5	137650859	137661762	10904	2	-0.00131036	0.0432985	0.999849	Exon (ENSMUST00000031736.15/231801, exon 8 of 12)	ENSMUST00000147518.1	6172	Agfg2
12	111271095	111276426	5332	1	-0.0841963	0.0314767	0.811858	Promoter	ENSMUST00000021707.7	-445	Amn		17	39953353	39955244	1892	1	0.00176635	0.0433109	0.999849	Distal Intergenic	ENSMUST00000178880.1	64279	Esp38
6	140637752	140654418	16667	1	-0.0769663	0.0315751	0.811858	Intron (ENSMUST00000032359.14/11569, intron 3 of 7)	ENSMUST00000162903.6	1848	Aebp2		9	25265394	25275570	10177	1	-0.00149519	0.0433777	0.999849	Intron (ENSMUST00000115272.8/235072, intron 3 of 13)	ENSMUST00000214520.1	6679	2022-09-07
1	186967416	186970627	3212	1	-0.0806483	0.0315988	0.811858	Distal Intergenic	ENSMUST00000045108.1	-88134	D1Pas1		4	124795285	124797894	2610	1	-0.00173777	0.0433963	0.999849	Intron (ENSMUST00000094782.9/16330, intron 16 of 23)	ENSMUST00000135971.1	-5239	Inpp5b
5	125017835	125124900	107066	2	-0.0924976	0.0316105	0.811858	Intron (ENSMUST00000111402.8/20602, intron 7 of 47)	ENSMUST00000055256.13	23397	Ncor2		11	102163952	102182881	18930	2	-0.0014891	0.0433964	0.999849	Promoter	ENSMUST00000140429.7	216	Lsm12
11	88073588	88084729	11142	1	-0.0794357	0.0316155	0.811858	Intron (ENSMUST00000018521.10/22344, intron 4 of 5)	ENSMUST00000143052.1	3399	Vezf1		14	25459185	25538492	79308	1	0.00151935	0.0433972	0.999849	Intron (ENSMUST00000225188.1/ENSMUST00000225188.1, intron 2 of 3)	ENSMUST00000161766.7	-94998	Zmiz1
8	11782641	11835219	52579	1	-0.0880848	0.031714	0.811858	Intron (ENSMUST00000110909.8/54126, intron 5 of 18)	ENSMUST00000110904.1	4034	Arhgef7		8	20916490	20922071	5582	2	0.00170352	0.0434584	0.999849	Distal Intergenic	ENSMUST00000095430.3	-2727	Gm6040
18	80229758	80247102	17345	2	-0.073401	0.0317175	0.811858	Intron (ENSMUST00000166219.1/66255, intron 1 of 4)	ENSMUST00000166219.1	1464	Hsbp1l1		1	77373613	77377607	3995	2	-0.00185899	0.0435359	0.999849	Distal Intergenic	ENSMUST00000187346.1	155739	Epha4
9	57751793	57753461	1669	2	-0.0859943	0.0318303	0.811858	Intron (ENSMUST00000043990.13/353190, intron 6 of 6)	ENSMUST00000213417.1	8049	Clk3		11	23862646	23895253	32608	2	0.00158971	0.0435601	0.999849	Distal Intergenic	ENSMUST00000020513.9	-35982	Papolg
9	50666259	50684394	18136	2	-0.083826	0.0318693	0.811858	Intron (ENSMUST00000034566.14/330938, intron 10 of 19)	ENSMUST00000124424.1	-1596	Dixdc1		4	120094489	120134557	40069	1	0.00124136	0.043589	0.999849	Intron (ENSMUST00000106307.8/16656, intron 5 of 8)	ENSMUST00000166542.2	18231	Hivep3
3	46447056	46447920	865	2	-0.0827306	0.0318813	0.811858	Distal Intergenic	ENSMUST00000195537.1	368301	Pabpc4l		12	9574441	9581500	7060	1	0.00152511	0.043603	0.999849	Distal Intergenic	ENSMUST00000057021.8	340387	Osr1
3	13471655	13777103	305449	1	-0.0784657	0.0318935	0.811858	Distal Intergenic	ENSMUST00000191806.2	-17359	Ralyl		8	64609191	64620485	11295	2	-0.00182928	0.0436512	0.999849	Intron (ENSMUST00000048967.8/12876, intron 3 of 8)	ENSMUST00000210680.1	4088	Cpe
19	58799682	58822121	22440	2	-0.0883223	0.031917	0.811858	Intron (ENSMUST00000066285.5/73442, intron 6 of 11)	ENSMUST00000238055.1	9049	Hspa12a		9	65361041	65366648	5608	1	-0.00116914	0.0436688	0.999849	Exon (ENSMUST00000048184.3/50996, exon 4 of 5)	ENSMUST00000217103.1	-4025	Ubap1l
4	65380803	66404483	1023681	2	-0.0916094	0.0319633	0.811858	Intron (ENSMUST00000084496.2/56079, intron 1 of 21)	ENSMUST00000084496.2	127394	Astn2		10	95480805	95500523	19719	2	-0.00135795	0.0437163	0.999849	Intron (ENSMUST00000219019.1/67270, intron 5 of 5)	ENSMUST00000219019.1	13629	Mrpl42
7	23355000	23362270	7271	1	0.0846362	0.0320083	0.811858	Distal Intergenic	ENSMUST00000133392.2	10422	Nlrp4e		18	7910619	7918503	7885	1	0.000960312	0.0437505	0.999849	Distal Intergenic	ENSMUST00000167542.1	45946	Wac
17	85684277	85688274	3998	2	-0.085427	0.0320195	0.811858	Intron (ENSMUST00000235073.1/ENSMUST00000235073.1, intron 3 of 3)	ENSMUST00000163568.3	-17304	Six2		20	83486678	83487924	1247	2	-0.00129917	0.0437937	0.999849	Intron (ENSMUST00000127295.7/13405, intron 4 of 6)	ENSMUST00000049420.3	121129	Tsga8
9	114401108	114474898	73791	1	-0.0902649	0.032025	0.811858	Intron (ENSMUST00000063042.10/12091, intron 10 of 15)	ENSMUST00000217583.1	43736	Glb1		6	143078365	143100141	21777	2	0.00158976	0.0438027	0.999849	Intron (ENSMUST00000204101.1/102633311, intron 7 of 8)	ENSMUST00000204140.1	-15446	C2cd5
1	153503015	153550045	47031	2	-0.0727574	0.0320337	0.811858	Distal Intergenic	ENSMUST00000041874.8	-3935	Npl		1	115684756	116587323	902568	1	-0.00189698	0.0438094	0.999849	Distal Intergenic	ENSMUST00000043725.8	-54178	Cntnap5a
9	26733728	26761350	27623	1	-0.0860996	0.0320968	0.811858	Distal Intergenic	ENSMUST00000160899.7	-115589	B3gat1		10	6758506	6979704	221199	1	0.00158656	0.0438402	0.999849	Distal Intergenic	ENSMUST00000147171.7	-121980	Oprm1
14	121102079	121238659	136581	1	-0.0838787	0.0321408	0.811858	Intron (ENSMUST00000135010.7/223254, intron 2 of 7)	ENSMUST00000153607.1	12186	Farp1		3	145993671	145998639	4969	1	0.00155801	0.0438721	0.999849	Intron (ENSMUST00000039517.10/214804, intron 3 of 6)	ENSMUST00000195918.1	11203	Syde2
1	106011744	106023258	11515	1	-0.0909349	0.0321591	0.811858	Intron (ENSMUST00000118196.7/227449, intron 8 of 13)	ENSMUST00000131830.2	8471	Zcchc2		8	80493781	80510542	16762	1	0.0013619	0.0438784	0.999849	Distal Intergenic	ENSMUST00000063359.7	-118471	Gypa
11	16971464	17052381	80918	2	-0.0919399	0.0321717	0.811858	Intron (ENSMUST00000058159.5/380686, intron 2 of 2)	ENSMUST00000020321.12	-20410	Plek		16	15893385	16146804	253420	2	-0.00130732	0.0439508	0.999849	Intron (ENSMUST00000040248.8/224008, intron 8 of 19)	ENSMUST00000229846.1	116439	Spidr
2	132301296	132305328	4033	1	-0.0792492	0.0321727	0.811858	Intron (ENSMUST00000103181.10/110911, intron 10 of 12)	ENSMUST00000138194.1	2259	Cds2		16	32902099	32905604	3506	1	-0.00165623	0.0440325	0.999849	Intron (ENSMUST00000023489.10/69823, intron 8 of 8)	ENSMUST00000127493.1	1629	Fyttd1
1	178798438	178932855	134418	1	-0.0754257	0.0322341	0.811858	Intron (ENSMUST00000161017.7/269152, intron 4 of 14)	ENSMUST00000160789.1	11468	Kif26b		10	114398823	114801364	402542	2	0.00164195	0.0441562	0.999849	Distal Intergenic	ENSMUST00000061632.7	871369	Trhde
15	10446765	10461407	14643	2	-0.0792695	0.0322413	0.811858	Intron (ENSMUST00000136591.7/78244, intron 6 of 11)	ENSMUST00000145719.1	3690	Dnajc21		15	25364857	25413698	48842	2	-0.00142431	0.0441616	0.999849	Intron (ENSMUST00000228644.1/ENSMUST00000228644.1, intron 1 of 3)	ENSMUST00000228597.1	220563	Basp1
18	5731081	5772804	41724	1	-0.0910005	0.032328	0.811858	Intron (ENSMUST00000025081.12/21417, intron 2 of 7)	ENSMUST00000177030.1	-3981	Zeb1		9	15910189	16501285	591097	2	0.00180102	0.0442062	0.999849	Intron (ENSMUST00000217308.2/270120, intron 1 of 25)	ENSMUST00000217308.2	34682	Fat3
1	44000825	44002336	1512	1	-0.0843101	0.0323312	0.811858	Distal Intergenic	ENSMUST00000187115.1	6493	Tpp2		15	7873062	8099191	226130	2	-0.00156807	0.0442406	0.999849	Intron (ENSMUST00000045766.7/545085, intron 5 of 17)	ENSMUST00000045766.7	24436	Wdr70
1	132509427	132523393	13967	2	-0.0875575	0.0323617	0.811858	Intron (ENSMUST00000186487.6/21367, intron 6 of 21)	ENSMUST00000188065.6	-3868	Cntn2		9	72739472	72748158	8687	1	-0.00142905	0.04429	0.999849	Intron (ENSMUST00000034740.14/17999, intron 17 of 28)	ENSMUST00000184020.7	-6930	Nedd4
4	12906838	12980873	74036	1	-0.080492	0.0323978	0.811858	Distal Intergenic	ENSMUST00000143186.7	-184871	Triqk		4	49059273	49208600	149328	1	-0.00135933	0.0443389	0.999849	Distal Intergenic	ENSMUST00000137884.1	-11773	Lppr1
5	88764996	88783281	18286	1	-0.0934836	0.0324172	0.811858	Exon (ENSMUST00000155298.2/68473, exon 2 of 2)	ENSMUST00000031311.9	-19158	Dck		12	69241918	69283319	41402	1	-0.0017164	0.0443413	0.999849	Intron (ENSMUST00000063445.12/271005, intron 1 of 12)	ENSMUST00000173419.1	4382	Klhdc1
10	78404925	78405738	814	2	-0.0712276	0.0324644	0.811858	Promoter	ENSMUST00000218962.1	725	Rrp1		11	8451070	8468675	17606	2	-0.00169558	0.044344	0.999849	Distal Intergenic	ENSMUST00000129074.1	208026	Tns3
7	46689269	46708917	19649	2	-0.0735051	0.032468	0.811858	Intron (ENSMUST00000143082.3/78935, intron 9 of 11)	ENSMUST00000210791.1	12303	Saal1		11	54990950	55033415	42466	2	-0.0011544	0.0443688	0.999849	Intron (ENSMUST00000102727.2/11749, intron 11 of 24)	ENSMUST00000148298.1	29865	Anxa6
11	73847185	73848123	939	2	0.0882785	0.0324715	0.811858	Distal Intergenic	ENSMUST00000102523.1	-11466	Olfr393		16	41533419	41539253	5835	1	0.00144852	0.0443764	0.999849	Intron (ENSMUST00000187695.6/268890, intron 3 of 8)	ENSMUST00000187185.1	93978	Lsamp
14	72561447	72564718	3272	2	0.0820387	0.0324763	0.811858	Distal Intergenic	ENSMUST00000159144.1	144850	Fndc3a		18	9212163	9218136	5974	1	0.00179843	0.0443854	0.999849	Distal Intergenic	ENSMUST00000041080.6	-176714	Fzd8
4	126515477	126516912	1436	2	-0.0831946	0.0324802	0.811858	Intron (ENSMUST00000084289.4/76850, intron 15 of 17)	ENSMUST00000122951.1	17197	Ago4		13	88821642	89323223	501582	1	0.00149188	0.0444625	0.999849	Intron (ENSMUST00000118731.7/13612, intron 6 of 9)	ENSMUST00000043111.6	316582	Edil3
10	5117100	5194707	77608	2	-0.0697191	0.0324968	0.811858	Intron (ENSMUST00000215295.1/64009, intron 81 of 145)	ENSMUST00000215467.1	-23358	Syne1		19	50150967	50252678	101712	2	0.0012492	0.0445468	0.999849	Distal Intergenic	ENSMUST00000168357.8	321872	Sorcs1
18	86394952	86506718	111767	1	-0.0836727	0.0325478	0.811858	Distal Intergenic	ENSMUST00000058829.3	-363136	Neto1		8	54665055	54690049	24995	2	-0.00140413	0.0446302	0.999849	Intron (ENSMUST00000144711.8/244484, intron 8 of 30)	ENSMUST00000144482.1	8788	Wdr17
9	14555673	14559051	3379	2	-0.0971418	0.0325541	0.811858	3' UTR	ENSMUST00000161171.1	15801	Amotl1		12	66689496	66825729	136234	2	0.00186154	0.044643	0.999849	Intron (ENSMUST00000037181.15/320772, intron 1 of 16)	ENSMUST00000177690.1	-101092	Mdga2
18	70617773	70625777	8005	1	-0.0894078	0.0326036	0.811858	Intron (ENSMUST00000074058.10/17191, intron 3 of 6)	ENSMUST00000128555.1	-4647	Mbd2		20	165129017	165327393	198377	2	-0.00133419	0.044653	0.999849	Distal Intergenic	ENSMUST00000058787.8	-369329	Glra2
1	111858706	111864918	6213	2	0.080237	0.0326318	0.811858	Distal Intergenic	ENSMUST00000035462.6	-1862360	Dsel		14	14930575	15006743	76169	1	-0.00173427	0.0446576	0.999849	Intron (ENSMUST00000225500.1/ENSMUST00000225500.1, intron 2 of 10)	ENSMUST00000136826.2	126495	Nek10
10	81502306	81508173	5868	2	-0.0867304	0.0326624	0.811858	Promoter	ENSMUST00000147908.1	-501	Gna15		17	69969073	70821413	852341	1	0.00157604	0.0446979	0.999849	Distal Intergenic	ENSMUST00000133983.7	-223610	Dlgap1
7	56306238	56323632	17395	1	0.058549	0.0326806	0.811858	Intron (ENSMUST00000032633.11/18431, intron 23 of 23)	ENSMUST00000154559.1	205069	Oca2		1	121431110	121501588	70479	1	0.00162483	0.0447854	0.999849	Intron (ENSMUST00000036025.15/70829, intron 3 of 23)	ENSMUST00000112621.1	7258	Ccdc93
15	86074733	86091434	16702	1	-0.0934452	0.0327314	0.811858	Intron (ENSMUST00000088931.9/223752, intron 2 of 18)	ENSMUST00000147286.1	18111	Gramd4		6	83237190	83261453	24264	1	0.00116703	0.0448632	0.999849	Intron (ENSMUST00000113900.7/232156, intron 3 of 26)	ENSMUST00000122897.1	-1546	Slc4a5
11	21689583	21711910	22328	1	-0.0816096	0.0327523	0.811858	Intron (ENSMUST00000020568.9/216560, intron 6 of 17)	ENSMUST00000143608.1	-19402	Wdpcp		1	38181262	38197443	16182	2	0.00156398	0.0448785	0.999849	Intron (ENSMUST00000095027.8/16764, intron 9 of 21)	ENSMUST00000136641.2	-68573	Aff3
9	89084624	89092835	8212	2	-0.0552882	0.032791	0.811858	Intron (ENSMUST00000187015.6/ENSMUST00000187015.6, intron 12 of 24)	ENSMUST00000167113.7	-49364	Trim43b		16	16672876	16674017	1142	2	0.00143337	0.0449101	0.999849	Distal Intergenic	ENSMUST00000057886.5	-13611	Olfr19
10	123264985	123740947	475963	1	-0.0783384	0.0328155	0.811858	Intron (ENSMUST00000218926.1/268354, intron 2 of 5)	ENSMUST00000219723.1	333310	Fam19a2		8	107165915	107185990	20076	1	-0.001045	0.0449142	0.999849	Distal Intergenic	ENSMUST00000212920.1	53602	Cyb5b
11	33629790	33843585	213796	2	-0.0879191	0.0328876	0.811858	Intron (ENSMUST00000238903.1/70357, intron 1 of 7)	ENSMUST00000109340.8	-19744	Kcnip1		12	119945957	120019211	73255	1	0.00176965	0.0449251	0.999849	Distal Intergenic	ENSMUST00000058644.14	-189359	Tmem196
6	82618992	82705365	86374	2	0.0603516	0.0329139	0.811858	Intron (ENSMUST00000203711.1/ENSMUST00000203711.1, intron 1 of 1)	ENSMUST00000161309.7	24153	Pole4		7	25060297	25060994	698	2	-0.00165223	0.0449306	0.999849	Promoter	ENSMUST00000206095.1	-2	Grik5
8	71922852	71934629	11778	1	-0.0847273	0.0329243	0.811858	Intron (ENSMUST00000131544.7/170938, intron 3 of 3)	ENSMUST00000119003.1	7427	Zfp617		7	12489513	12495553	6041	1	-0.00211485	0.0449754	0.999849	Intron (ENSMUST00000098822.9/67370, intron 6 of 6)	ENSMUST00000133515.1	1642	Zfp606
2	130580620	130582554	1935	2	-0.0749464	0.0329471	0.811858	Intron (ENSMUST00000028761.4/140629, intron 5 of 5)	ENSMUST00000046001.6	-11749	Avp		5	72159011	72161138	2128	2	-0.00172711	0.045009	0.999849	Distal Intergenic	ENSMUST00000198951.1	8361	Commd8
14	66802864	66868688	65825	2	-0.0773432	0.0329489	0.811858	Intron (ENSMUST00000022629.8/12934, intron 4 of 13)	ENSMUST00000022629.8	37463	Dpysl2		9	19440915	19441853	939	1	0.00141068	0.0450402	0.999849	Distal Intergenic	ENSMUST00000063923.3	-15936	Olfr849
5	143890741	143895030	4290	2	-0.0772332	0.0329557	0.811858	Intron (ENSMUST00000100487.5/15467, intron 10 of 14)	ENSMUST00000079624.11	7387	Ankrd61		20	95732586	95733265	680	2	0.00151532	0.0450862	0.999849	Intron (ENSMUST00000150123.7/547176, intron 3 of 6)	ENSMUST00000096366.5	-78725	1700010D01Rik
17	94722590	94749892	27303	2	0.0674997	0.0330015	0.811858	Distal Intergenic	ENSMUST00000234990.1	289331	Mettl4		14	56748535	56761867	13333	2	-0.00191884	0.0451114	0.999849	Intron (ENSMUST00000022507.12/66645, intron 5 of 8)	ENSMUST00000168524.7	8881	Pspc1
6	111495715	111499933	4219	1	-0.0746998	0.0330106	0.811858	Intron (ENSMUST00000174018.7/108073, intron 4 of 9)	ENSMUST00000173001.2	-422211	Grm7		9	75193773	75203752	9980	1	-0.00136968	0.045133	0.999849	Intron (ENSMUST00000123128.7/17918, intron 35 of 40)	ENSMUST00000153404.1	11604	Myo5a
8	64759760	64799664	39905	2	-0.0620833	0.033025	0.811858	Intron (ENSMUST00000034017.8/77113, intron 5 of 14)	ENSMUST00000209458.1	31738	Klhl2		13	108450009	108860143	410135	1	0.00171496	0.0451692	0.999849	Intron (ENSMUST00000133929.7/238871, intron 1 of 3)	ENSMUST00000151111.1	61591	Pde4d
7	46058456	46061230	2775	1	-0.0817695	0.0330291	0.811858	Intron (ENSMUST00000033121.6/211548, intron 18 of 30)	ENSMUST00000182531.1	5317	Nomo1		1	140443101	140523218	80118	1	0.00170378	0.0451706	0.999849	Intron (ENSMUST00000120709.7/240776, intron 8 of 26)	ENSMUST00000145077.2	-31913	Kcnt2
8	69271094	69293726	22633	1	0.0782433	0.0330378	0.811858	Intron (ENSMUST00000212549.1/211135, intron 1 of 5)	ENSMUST00000211805.1	13789	D130040H23Rik		4	135495987	135537803	41817	1	0.001917	0.0451956	0.999849	Intron (ENSMUST00000153891.7/78806, intron 2 of 3)	ENSMUST00000063707.2	17341	Stpg1
10	94199037	94203538	4502	1	-0.0918082	0.033065	0.811858	Intron (ENSMUST00000135292.2/66414, intron 4 of 4)	ENSMUST00000125379.1	19766	Ndufa12		1	183326725	183345296	18572	2	-0.001374	0.0452375	0.999849	Intron (ENSMUST00000109158.8/338366, intron 2 of 23)	ENSMUST00000109158.8	3075	Mia3
16	31101374	31104883	3510	2	-0.076129	0.0330733	0.811858	Intron (ENSMUST00000230698.1/78618, intron 13 of 22)	ENSMUST00000239132.1	-10035	Acap2		14	58076507	58109392	32886	1	-0.00131755	0.0452511	0.999849	Intron (ENSMUST00000225434.1/ENSMUST00000225434.1, intron 2 of 2)	ENSMUST00000166770.1	248445	Fgf9
9	78536506	78588015	51510	2	-0.0826064	0.0331086	0.811858	Intron (ENSMUST00000052441.11/235504, intron 8 of 10)	ENSMUST00000117645.7	34007	Slc17a5		12	116207446	116231897	24452	2	-0.00119779	0.0452726	0.999849	Intron (ENSMUST00000039349.7/217935, intron 14 of 21)	ENSMUST00000222764.1	8675	Wdr60
9	5321399	5336089	14691	1	0.0667888	0.0331093	0.811858	Intron (ENSMUST00000162846.7/12363, intron 1 of 3)	ENSMUST00000159461.7	-5779	Casp4		3	152094019	152102854	8836	2	0.00162355	0.0452936	0.999849	Distal Intergenic	ENSMUST00000152680.1	116874	Gipc2
18	12210384	12212554	2171	2	-0.0775443	0.0331167	0.811858	Exon (ENSMUST00000025279.5/18145, exon 10 of 25)	ENSMUST00000145771.1	4246	Npc1		6	84210484	84211041	558	1	0.0014222	0.0453168	0.999849	Distal Intergenic	ENSMUST00000128965.1	81668	Dysf
6	39142110	39154682	12573	2	-0.0781727	0.0331295	0.811858	Exon (ENSMUST00000002305.8/338523, exon 19 of 20)	ENSMUST00000127036.1	9972	Kdm7a		4	31964097	32023467	59371	1	0.00144982	0.0453325	0.999849	Distal Intergenic	ENSMUST00000037607.10	-482037	Map3k7
10	32329765	32410335	80571	2	0.0770456	0.033217	0.813014	Intron (ENSMUST00000191234.6/432450, intron 1 of 6)	ENSMUST00000092603.4	-138910	Nkain2		15	64697084	64922296	225213	2	0.00147524	0.0453433	0.999849	Distal Intergenic	ENSMUST00000228014.1	-178552	Adcy8
2	155578305	155582654	4350	2	-0.0631303	0.0332917	0.81324	Promoter	ENSMUST00000137305.1	916	Gss		9	45768258	45823727	55470	2	-0.00185719	0.0453733	0.999849	Intron (ENSMUST00000117194.7/214552, intron 2 of 29)	ENSMUST00000213154.1	3786	Cep164
3	116322210	116422649	100440	2	-0.0612027	0.0333214	0.81324	Intron (ENSMUST00000106491.6/229776, intron 2 of 13)	ENSMUST00000197830.4	4921	Cdc14a		2	170731807	170879769	147963	1	0.00133293	0.0454349	0.999849	Distal Intergenic	ENSMUST00000029075.4	167188	Dok5
9	75626238	75637766	11529	1	-0.0956342	0.0333268	0.81324	Intron (ENSMUST00000034699.7/20255, intron 11 of 11)	ENSMUST00000213292.1	24731	Lysmd2		5	101836158	101981558	145401	2	0.00184879	0.0454379	0.999849	Intron (ENSMUST00000053177.13/72145, intron 4 of 66)	ENSMUST00000174598.7	1108	Wdfy3
13	90089762	90104661	14900	1	0.0675109	0.0334193	0.81324	Intron (ENSMUST00000161457.7/66074, intron 4 of 5)	ENSMUST00000012566.8	32076	Tmem167		5	110231004	110255469	24466	1	-0.00135413	0.0454482	0.999849	Intron (ENSMUST00000112512.7/269682, intron 17 of 23)	ENSMUST00000197188.4	-19864	Ankle2
16	34244114	34252315	8202	2	-0.0901854	0.0334196	0.81324	Intron (ENSMUST00000076810.11/545156, intron 15 of 59)	ENSMUST00000124430.1	18034	Kalrn		3	94310089	94332540	22452	1	-0.00133642	0.0454635	0.999849	Distal Intergenic	ENSMUST00000049822.9	-28411	Them4
7	101501617	101502459	843	1	-0.091606	0.0334218	0.81324	Intron (ENSMUST00000209330.1/ENSMUST00000209330.1, intron 2 of 3)	ENSMUST00000209315.1	28059	Pde2a		17	47878480	47878953	474	2	0.00137703	0.0455201	0.999849	Intron (ENSMUST00000113265.7/74123, intron 9 of 16)	ENSMUST00000154108.1	2537	Foxp4
4	144974596	145155486	180891	2	-0.0798239	0.0334284	0.81324	Intron (ENSMUST00000036579.13/230895, intron 18 of 69)	ENSMUST00000185113.1	-2812	Vps13d		5	92226689	92229021	2333	2	0.0012597	0.0455375	0.999849	Distal Intergenic	ENSMUST00000201236.1	3475	Ppef2
11	52387197	52388791	1595	1	-0.0860534	0.033449	0.81324	Exon (ENSMUST00000102758.7/22333, exon 7 of 9)	ENSMUST00000153339.1	-1288	Vdac1		3	89948545	89950453	1909	2	-0.0012119	0.0456004	0.999849	Promoter	ENSMUST00000171818.1	-608	Atp8b2
12	80366592	80376692	10101	2	-0.0759844	0.0335637	0.81486	Intron (ENSMUST00000054145.7/320808, intron 7 of 8)	ENSMUST00000218728.1	23599	Dcaf5		8	104639838	104641965	2128	2	0.0010797	0.0456455	0.999849	Distal Intergenic	ENSMUST00000164884.8	-32196	Fam96b
13	41337816	41487242	149427	2	-0.0772257	0.0336037	0.81486	Intron (ENSMUST00000021794.13/18003, intron 1 of 7)	ENSMUST00000225053.1	43560	Nedd9		12	76417626	76432221	14596	1	0.00135443	0.0456709	0.999849	Intron (ENSMUST00000063977.8/210762, intron 2 of 10)	ENSMUST00000220187.1	4434	Ppp1r36
1	74191785	74194631	2847	2	-0.0892834	0.0336044	0.81486	Distal Intergenic	ENSMUST00000053389.4	-3941	Cxcr1		5	34877192	34884978	7787	1	0.00142189	0.0456719	0.999849	Intron (ENSMUST00000080036.2/15194, intron 37 of 66)	ENSMUST00000135039.1	-18409	Htt
10	76531682	76535723	4042	1	-0.0902939	0.0336661	0.81486	Exon (ENSMUST00000159013.7/16987, exon 3 of 4)	ENSMUST00000159172.1	1920	Lss		15	71445676	71462400	16725	2	0.00124801	0.0457055	0.999849	Distal Intergenic	ENSMUST00000229634.1	47788	Fam135b
9	65501457	65520193	18737	2	-0.0689764	0.0336946	0.81486	Distal Intergenic	ENSMUST00000217646.1	-10278	Ankdd1a		2	29903544	29914873	11330	1	-0.00169776	0.0457288	0.999849	Intron (ENSMUST00000123335.7/18286, intron 4 of 4)	ENSMUST00000129960.7	-4409	Odf2
4	137420999	137430540	9542	2	-0.0575339	0.0337796	0.815371	Distal Intergenic	ENSMUST00000102522.4	-3478	Cela3b		17	14955711	14959527	3817	2	-0.00135624	0.0457468	0.999849	Intron (ENSMUST00000174163.1/67912, intron 3 of 4)	ENSMUST00000167805.1	1913	Phf10
1	100252629	100369839	117211	1	0.0912801	0.0338037	0.815371	Intron (ENSMUST00000086738.9/241175, intron 18 of 23)	ENSMUST00000185484.1	135357	Cntnap5b		1	21398408	21961942	563535	2	-0.00159418	0.0457496	0.999849	Distal Intergenic	ENSMUST00000115300.7	-53846	Kcnq5
1	31222838	31224288	1451	1	0.062348	0.0338533	0.815371	Distal Intergenic	ENSMUST00000027230.2	398810	Pih1d3		7	27307560	27310678	3119	2	-0.00146743	0.0457602	0.999849	Exon (ENSMUST00000038618.12/108075, exon 25 of 33)	ENSMUST00000148594.7	-3213	Ltbp4
2	4301003	4560260	259258	1	-0.0937318	0.0338616	0.815371	Intron (ENSMUST00000177457.7/209630, intron 2 of 24)	ENSMUST00000176803.7	2839	Frmd4a		5	53698485	53707705	9221	2	0.00156417	0.0458061	0.999849	Distal Intergenic	ENSMUST00000031093.4	-11752	Cckar
5	13125593	13524707	399115	1	0.0945909	0.0338738	0.815371	Intron (ENSMUST00000196514.4/ENSMUST00000196514.4, intron 1 of 4)	ENSMUST00000195907.4	86464	Sema3a		7	111050993	111052370	1378	1	-0.00205444	0.0458189	0.999849	Exon (ENSMUST00000005749.5/22083, exon 23 of 25)	ENSMUST00000123681.1	2212	Ctr9
6	118461950	118479320	17371	2	-0.0800718	0.0339598	0.815371	3' UTR	ENSMUST00000161170.1	-21621	Zfp9		10	77592337	77597130	4794	1	-0.00189174	0.0458227	0.999849	Intron (ENSMUST00000009435.11/108705, intron 5 of 5)	ENSMUST00000167006.1	2400	Pttg1ip
2	61643831	61649977	6147	1	-0.0878439	0.0339992	0.815371	Distal Intergenic	ENSMUST00000154693.1	17155	Tank		17	46941104	46945369	4266	2	-0.00177034	0.0458266	0.999849	Intron (ENSMUST00000113337.9/224826, intron 24 of 46)	ENSMUST00000223860.1	-16468	Ubr2
2	166906040	166944550	38511	1	-0.0888134	0.0340118	0.815371	Intron (ENSMUST00000099078.9/99371, intron 38 of 38)	ENSMUST00000171410.7	-11946	Cse1l		10	82048123	82061581	13459	1	0.00177569	0.0458362	0.999849	Distal Intergenic	ENSMUST00000210325.1	-13862	Zfp873
18	19962970	20001955	38986	2	0.0816966	0.0340243	0.815371	Distal Intergenic	ENSMUST00000225110.1	685485	Dsc3		17	25579320	25630682	51363	1	-0.00122536	0.0458623	0.999849	Intron (ENSMUST00000141606.2/76483, intron 4 of 9)	ENSMUST00000156868.1	49462	Lmf1
2	121898807	121933662	34856	1	-0.0616825	0.0340285	0.815371	Intron (ENSMUST00000110586.9/319996, intron 8 of 8)	ENSMUST00000136023.1	18807	Casc4		1	93705391	93714982	9592	2	-0.00167293	0.0458963	0.999849	Intron (ENSMUST00000190116.6/67026, intron 5 of 5)	ENSMUST00000187445.1	3529	Thap4
5	112960544	113015503	54960	2	-0.0856264	0.0341335	0.815371	Intron (ENSMUST00000065167.8/320129, intron 1 of 20)	ENSMUST00000197776.1	15709	Adrbk2		11	24142379	24163291	20913	1	0.00209545	0.0459093	0.999849	Distal Intergenic	ENSMUST00000127494.1	109704	Bcl11a
19	46266092	46269797	3706	1	-0.0881126	0.0341701	0.815371	Intron (ENSMUST00000026254.13/107338, intron 13 of 39)	ENSMUST00000177512.2	-2060	Gbf1		19	6517205	6532296	15092	1	-0.00124731	0.0460136	0.999849	Intron (ENSMUST00000113462.7/18190, intron 19 of 22)	ENSMUST00000154580.1	-5847	Nrxn2
8	75448983	75984503	535521	1	0.070017	0.0342562	0.815371	Intron (ENSMUST00000034033.14/71831, intron 2 of 12)	ENSMUST00000121983.1	122114	1700007B14Rik		10	115208486	115209688	1203	2	-0.00131926	0.0460733	0.999849	Intron (ENSMUST00000020339.9/66687, intron 10 of 16)	ENSMUST00000217886.1	-3340	Tbc1d15
7	3394117	3415605	21489	1	-0.0800572	0.0342744	0.815371	Intron (ENSMUST00000182222.7/81905, intron 3 of 5)	ENSMUST00000092351.5	1164	Cacng8		20	152782018	152790920	8903	1	0.00168189	0.0460772	0.999849	Distal Intergenic	ENSMUST00000139310.1	100076	Gpr143
13	6567003	6570656	3654	1	-0.0648455	0.034277	0.815371	Exon (ENSMUST00000021611.9/69617, exon 14 of 26)	ENSMUST00000223492.1	-1951	Pitrm1		18	42243622	42244892	1271	2	-0.00128774	0.0460812	0.999849	Intron (ENSMUST00000097590.4/107045, intron 10 of 31)	ENSMUST00000236826.1	4901	Lars
5	6769030	6876523	107494	2	-0.0717182	0.0343122	0.815371	Intron (ENSMUST00000200317.4/207618, intron 2 of 3)	ENSMUST00000164784.1	28260	Zfp804b		2	157418444	157471835	53392	1	-0.00111364	0.0461059	0.999849	Intron (ENSMUST00000081202.5/69161, intron 2 of 2)	ENSMUST00000109533.7	-23198	Src
16	66662190	67620908	958719	2	-0.0694346	0.0343732	0.815371	Distal Intergenic	ENSMUST00000120898.7	-482025	Cadm2		20	102513975	102644246	130272	2	-0.00131606	0.0462126	0.999849	Intron (ENSMUST00000043596.11/18679, intron 6 of 31)	ENSMUST00000043596.11	24482	Phka1
5	29229814	29378390	148577	2	-0.0766688	0.0343862	0.815371	Distal Intergenic	ENSMUST00000179191.5	-27541	Lmbr1		6	13069759	13075094	5336	1	0.00151713	0.046213	0.999849	Distal Intergenic	ENSMUST00000124234.7	-4692	Tmem106b
16	43754026	43822932	68907	1	-0.0821107	0.0344314	0.815371	Distal Intergenic	ENSMUST00000229953.1	-30901	Drd3		14	103650228	103704907	54680	1	0.00177773	0.0462169	0.999849	Intron (ENSMUST00000227322.1/64929, intron 19 of 29)	ENSMUST00000069443.13	-63775	Slain1
7	117475492	117549359	73868	1	-0.0958408	0.0344368	0.815371	Intron (ENSMUST00000160035.7/233781, intron 2 of 6)	ENSMUST00000161889.1	63765	Xylt1		17	18573151	18601713	28563	1	0.00158815	0.0462457	0.999849	Distal Intergenic	ENSMUST00000177244.3	-39230	Vmn2r96
10	60106468	60133908	27441	1	-0.0809148	0.0344603	0.815371	Intron (ENSMUST00000138976.2/94214, intron 1 of 7)	ENSMUST00000165024.2	5644	Spock2		6	80019643	80024932	5290	1	0.00149397	0.0463707	0.999849	Intron (ENSMUST00000147663.7/243499, intron 2 of 2)	ENSMUST00000074662.4	290668	Lrrtm4
12	17728226	17791126	62901	1	-0.0935633	0.0344777	0.815371	Intron (ENSMUST00000071858.4/53602, intron 1 of 3)	ENSMUST00000222944.1	37262	Hpcal1		3	80688040	80802579	114540	2	0.00143534	0.0464028	0.999849	Distal Intergenic	ENSMUST00000192463.1	385301	Gria2
3	117574836	117689507	114672	1	-0.0692616	0.0344989	0.815371	Distal Intergenic	ENSMUST00000039564.10	-42327	Lppr5		20	94724569	94730187	5619	1	0.0014029	0.046439	0.999849	Distal Intergenic	ENSMUST00000101388.3	-22865	Zxdb
6	11900372	11907393	7022	2	0.081602	0.0345104	0.815371	Distal Intergenic	ENSMUST00000204084.2	391109	Ndufa4		17	24587619	24591416	3798	1	-0.00144785	0.0464867	0.999849	Intron (ENSMUST00000035565.4/18763, intron 34 of 45)	ENSMUST00000228750.1	1091	Pkd1
7	29175448	29176465	1018	2	-0.0703588	0.0345232	0.815371	Intron (ENSMUST00000209034.1/57296, intron 3 of 5)	ENSMUST00000208461.1	-1077	Psmd8		7	12152464	12153405	942	1	0.00156866	0.0464906	0.999849	Distal Intergenic	ENSMUST00000078039.2	-36080	Vmn1r78
9	70575408	70580230	4823	1	-0.0884498	0.0345986	0.815371	Intron (ENSMUST00000049031.5/235461, intron 8 of 8)	ENSMUST00000214834.1	31628	Sltm		2	79905990	80039029	133040	2	-0.00192499	0.0465184	0.999849	Intron (ENSMUST00000102655.9/18573, intron 1 of 14)	ENSMUST00000146076.7	-22893	Pde1a
5	51457653	51553871	96219	2	-0.0940256	0.0346219	0.815371	3' UTR	ENSMUST00000031059.13	95958	Ppargc1a		4	48382188	48396314	14127	1	-0.0011916	0.046572	0.999849	Intron (ENSMUST00000030029.9/16348, intron 3 of 16)	ENSMUST00000129480.1	-16281	Invs
14	99874486	100149764	275279	2	-0.0738427	0.0346289	0.815371	Intron (ENSMUST00000228216.1/16597, intron 2 of 7)	ENSMUST00000097079.4	10349	Klf12		12	54645392	54656573	11182	2	0.00132502	0.046622	0.999849	Distal Intergenic	ENSMUST00000056228.7	-13201	Sptssa
6	124438904	124450172	11269	2	-0.0849526	0.0346647	0.815371	Promoter	ENSMUST00000147947.1	0	Clstn3		17	22600951	22620842	19892	1	0.00137994	0.0466308	0.999849	Distal Intergenic	ENSMUST00000234882.1	39448	Vmn2r112
6	118614026	118627946	13921	2	-0.0796782	0.0346815	0.815371	Intron (ENSMUST00000186889.6/12288, intron 22 of 46)	ENSMUST00000187849.1	-41966	Cacna1c		9	121297502	121473617	176116	1	0.00177311	0.0466956	0.999849	Distal Intergenic	ENSMUST00000211301.1	-1334	Trak1
10	78916842	78917936	1095	1	-0.0565508	0.0346941	0.815371	Distal Intergenic	ENSMUST00000075859.4	11458	Olfr1354		11	58527186	58534836	7651	2	-0.00150504	0.0467066	0.999849	Distal Intergenic	ENSMUST00000213188.2	9354	Olfr330
18	71253634	72351069	1097436	2	-0.0836218	0.0347265	0.815371	Promoter	ENSMUST00000114943.10	-911	Dcc		10	10335709	10411744	76036	2	0.00166793	0.0467184	0.999849	Intron (ENSMUST00000218424.1/ENSMUST00000218424.1, intron 2 of 2)	ENSMUST00000148816.7	138282	Adgb
18	35987019	36006084	19066	1	0.0836129	0.034736	0.815371	Intron (ENSMUST00000115716.8/74002, intron 7 of 14)	ENSMUST00000175720.1	11887	Psd2		9	78615763	78618089	2327	1	-0.00157956	0.0467377	0.999849	Distal Intergenic	ENSMUST00000163608.1	143989	Cd109
1	37026596	37076996	50401	1	-0.0687004	0.0347657	0.815371	Distal Intergenic	ENSMUST00000117172.8	-24551	Vwa3b		17	18914300	18933667	19368	1	-0.00179982	0.0467461	0.999849	Distal Intergenic	ENSMUST00000232325.1	-132176	Vmn2r97
18	61131292	61159805	28514	2	-0.0678198	0.0347724	0.815371	Intron (ENSMUST00000091884.5/106894, intron 11 of 20)	ENSMUST00000235236.1	8426	Hmgxb3		17	33843426	33848751	5326	1	-0.0017407	0.0468333	0.999849	Distal Intergenic	ENSMUST00000087559.7	10849	Cd320
2	139678178	139758580	80403	1	0.0619971	0.0347966	0.815371	Intron (ENSMUST00000110083.7/228677, intron 9 of 11)	ENSMUST00000184404.7	-79397	Ism1		3	38890942	38952429	61488	1	0.00159023	0.0468856	0.999849	Distal Intergenic	ENSMUST00000129182.1	663901	Fat4
14	80000302	80021930	21629	1	0.0637424	0.0348106	0.815371	Distal Intergenic	ENSMUST00000088735.3	807552	Olfm4		4	118916524	118917465	942	2	0.00130756	0.0469809	0.999849	Promoter	ENSMUST00000071979.1	-844	Olfr1329
2	142176607	142234375	57769	1	-0.0774988	0.034917	0.815371	Intron (ENSMUST00000110067.7/72899, intron 9 of 16)	ENSMUST00000156619.1	11400	Macrod2		17	66762179	66817875	55697	2	-0.00136992	0.0470868	0.999849	Intron (ENSMUST00000037974.9/19274, intron 15 of 32)	ENSMUST00000225554.1	-24056	Ptprm
4	107854307	107864077	9771	1	-0.0815872	0.0349826	0.815371	Intron (ENSMUST00000238584.1/16975, intron 7 of 17)	ENSMUST00000238658.1	-2053	Lrp8		8	121991458	121997238	5781	1	-0.00165645	0.0470913	0.999849	Intron (ENSMUST00000127664.1/108148, intron 1 of 15)	ENSMUST00000174327.1	-5493	Banp
2	76629898	76648015	18118	2	-0.0767354	0.0350055	0.815371	Intron (ENSMUST00000002808.6/23992, intron 2 of 7)	ENSMUST00000002808.6	3288	Prkra		9	120960268	121108525	148258	2	-0.000953586	0.0470963	0.999849	Intron (ENSMUST00000171923.7/209012, intron 30 of 36)	ENSMUST00000170406.7	-25897	Ulk4
15	75866590	75867399	810	1	-0.0632417	0.0350072	0.815371	Distal Intergenic	ENSMUST00000231170.1	7278	Gsdmd		13	20251070	20316453	65384	1	0.00143945	0.0471107	0.999849	Promoter	ENSMUST00000220751.1	0	Elmo1
7	111072369	111073151	783	2	-0.0559615	0.0350099	0.815371	3' UTR	ENSMUST00000161079.1	4885	Eif4g2		9	8899833	8968611	68779	1	0.00157713	0.0471118	0.999849	Distal Intergenic	ENSMUST00000189181.6	-49940	Pgr
19	57130264	57135725	5462	2	-0.0728084	0.0350211	0.815371	Intron (ENSMUST00000079360.11/226251, intron 4 of 25)	ENSMUST00000128212.1	-10205	Ablim1		5	123162709	123165162	2454	1	-0.00136775	0.0471144	0.999849	Intron (ENSMUST00000174836.7/208043, intron 7 of 16)	ENSMUST00000173221.1	-8745	Setd1b
13	86044816	86046904	2089	2	0.0789015	0.0350321	0.815371	Distal Intergenic	ENSMUST00000131011.1	-722560	Cox7c		7	122990130	122992512	2383	1	-0.0013107	0.0471321	0.999849	3' UTR	ENSMUST00000126053.1	10118	Rbbp6
4	4134112	4138819	4708	2	-0.0795094	0.0350556	0.815405	Distal Intergenic	ENSMUST00000133567.1	-146421	Penk		2	32033976	32053975	20000	1	-0.00135502	0.0471758	0.999849	Intron (ENSMUST00000065398.12/227720, intron 26 of 35)	ENSMUST00000138012.1	-3711	Nup214
17	63937972	64139197	201226	1	-0.0690881	0.0351555	0.816427	Intron (ENSMUST00000233190.1/14158, intron 15 of 17)	ENSMUST00000038080.6	165124	Fer		4	49383074	49405743	22670	2	0.00123604	0.0472106	0.999849	Intron (ENSMUST00000121636.1/ENSMUST00000121636.1, intron 3 of 3)	ENSMUST00000139564.1	3586	Acnat2
15	77763961	77769779	5819	2	-0.0847926	0.0351943	0.816427	Intron (ENSMUST00000016771.12/17886, intron 25 of 40)	ENSMUST00000229259.1	-2999	Myh9		17	28653778	28672768	18991	2	0.00120558	0.0472252	0.999849	Intron (ENSMUST00000114764.7/224661, intron 5 of 19)	ENSMUST00000233689.1	4739	Slc26a8
8	84132828	84147865	15038	2	-0.0844656	0.0352128	0.816427	Intron (ENSMUST00000117424.8/212139, intron 5 of 27)	ENSMUST00000117424.8	4987	Cc2d1a		2	71275077	71294645	19569	2	-0.00148043	0.0472289	0.999849	Intron (ENSMUST00000151937.7/78830, intron 8 of 17)	ENSMUST00000147553.1	-15149	Slc25a12
14	23289431	23803304	513874	2	-0.0874323	0.0353163	0.816427	Promoter	ENSMUST00000172099.8	822	Kcnma1		6	47877204	47908485	31282	1	-0.00131183	0.0472415	0.999849	Intron (ENSMUST00000079881.10/272347, intron 4 of 5)	ENSMUST00000061890.7	-16280	Zfp282
5	11918043	11922821	4779	1	-0.0913965	0.0353478	0.816427	Distal Intergenic	ENSMUST00000168329.6	186918	4933402N22Rik		7	108065768	108066796	1029	2	-0.00155898	0.0473972	0.999849	Distal Intergenic	ENSMUST00000071658.2	-6029	Olfr480
8	64811767	64842197	30431	2	-0.0868636	0.0355028	0.816427	Intron (ENSMUST00000034017.8/77113, intron 2 of 14)	ENSMUST00000209544.1	14082	Klhl2		18	90510154	90543267	33114	1	-0.00133884	0.0474021	0.999849	Distal Intergenic	ENSMUST00000025515.6	-104441	Tmx3
4	123321875	123323634	1760	2	-0.0895404	0.0355102	0.816427	Intron (ENSMUST00000102641.9/12163, intron 1 of 6)	ENSMUST00000102640.1	-8587	Oxct2a		20	162969105	163031319	62215	1	-0.00167405	0.0474325	0.999849	Intron (ENSMUST00000112303.7/55936, intron 16 of 18)	ENSMUST00000112300.1	35193	Ctps2
17	38554192	38560621	6430	1	-0.0750522	0.0355303	0.816427	Distal Intergenic	ENSMUST00000178654.1	21782	Esp34		12	64917906	64924591	6686	1	0.00171521	0.0474576	0.999849	Distal Intergenic	ENSMUST00000058135.5	-149948	Gm527
4	26328045	26340895	12851	2	0.0651623	0.0355645	0.816427	Distal Intergenic	ENSMUST00000133105.1	110750	Manea		1	4344146	4360314	16169	2	0.00165712	0.0474749	0.999849	Intron (ENSMUST00000208660.1/19888, intron 22 of 29)	ENSMUST00000027032.5	229983	Rp1
5	122439374	122440485	1112	1	-0.0828054	0.0355721	0.816427	Intron (ENSMUST00000122010.7/56317, intron 7 of 11)	ENSMUST00000148266.1	-2069	Anapc7		9	55743629	55792310	48682	2	-0.00136435	0.0475738	0.999849	Intron (ENSMUST00000214747.1/244891, intron 21 of 32)	ENSMUST00000215323.1	-2736	Scaper
7	86996115	87044941	48827	1	0.0694594	0.0355994	0.816427	Distal Intergenic	ENSMUST00000233730.1	111500	Vmn2r79		9	26733728	26761350	27623	1	0.00161694	0.0476514	0.999849	Distal Intergenic	ENSMUST00000160899.7	-421880	B3gat1
3	104396418	104461511	65094	2	-0.075444	0.0356208	0.816427	Intron (ENSMUST00000199180.1/269473, intron 1 of 1)	ENSMUST00000199180.1	33668	Lrig2		7	108211583	108212527	945	2	0.0015738	0.0476582	0.999849	Distal Intergenic	ENSMUST00000081996.1	13718	Olfr487
1	16964560	17004219	39660	2	0.0759118	0.0356654	0.816427	Intron (ENSMUST00000186604.1/ENSMUST00000186604.1, intron 1 of 2)	ENSMUST00000186024.1	-25877	Jph1		8	121798183	121805320	7138	2	-0.00129859	0.0478688	0.999849	Intron (ENSMUST00000127664.1/108148, intron 1 of 15)	ENSMUST00000172507.1	-10773	Klhdc4
9	111439081	111489118	50038	1	-0.0897563	0.0356703	0.816427	Distal Intergenic	ENSMUST00000111879.4	76653	Dclk3		15	99227819	99228820	1002	1	0.00105464	0.0478803	0.999849	Intron (ENSMUST00000041415.4/16512, intron 7 of 14)	ENSMUST00000228983.1	2410	Kcnh3
13	99184823	99250656	65834	1	-0.0956567	0.0356704	0.816427	3' UTR	ENSMUST00000056558.9	63155	Zfp366		13	92705782	92708293	2512	1	-0.001881	0.0478909	0.999849	Intron (ENSMUST00000049488.8/218442, intron 9 of 11)	ENSMUST00000224458.1	-3514	Serinc5
14	93886113	93890679	4567	2	-0.0292522	0.0356837	0.816427	Distal Intergenic	ENSMUST00000194056.1	-166760	Pcdh9		11	95261529	95269265	7737	1	0.00193256	0.0479048	0.999849	Distal Intergenic	ENSMUST00000021242.4	-34291	Tac4
12	79238253	79240322	2070	2	-0.0931248	0.0356883	0.816427	Intron (ENSMUST00000021547.7/211978, intron 35 of 41)	ENSMUST00000220003.1	-1757	Zfyve26		9	53445375	53453617	8243	2	-0.00152183	0.047908	0.999849	Intron (ENSMUST00000118282.8/11920, intron 36 of 61)	ENSMUST00000132249.1	-22719	Atm
3	108800112	108805731	5620	2	-0.0801614	0.0357106	0.816427	Promoter	ENSMUST00000150010.1	758	Stxbp3a		17	88668696	88694586	25891	1	0.001506	0.0479141	0.999849	Intron (ENSMUST00000024970.10/71828, intron 3 of 8)	ENSMUST00000161481.1	12606	Gtf2a1l
7	15865947	15879968	14022	2	-0.0756725	0.0357227	0.816427	Distal Intergenic	ENSMUST00000044434.12	-1111	Crx		13	61035024	61040631	5608	2	0.00156412	0.0479804	0.999849	Distal Intergenic	ENSMUST00000021888.8	-21405	Ctsq
4	98546973	98689011	142039	1	0.0901118	0.0357743	0.816427	Intron (ENSMUST00000041284.9/12695, intron 28 of 43)	ENSMUST00000030290.7	27675	Inadl		19	32124147	32160223	36077	2	0.00168667	0.0479843	0.999849	Intron (ENSMUST00000099514.9/208449, intron 6 of 9)	ENSMUST00000134415.1	6052	Sgms1
2	70965437	71018374	52938	2	-0.0948414	0.0358154	0.816427	Intron (ENSMUST00000100037.8/228019, intron 2 of 9)	ENSMUST00000121586.7	5420	Mettl8		20	81070698	81094776	24079	1	-0.00119839	0.0480638	0.999849	Distal Intergenic	ENSMUST00000150052.1	-597695	Tmem47
10	57794568	57807470	12903	1	-0.0757832	0.0358839	0.816427	Distal Intergenic	ENSMUST00000125076.1	56381	Smpdl3a		7	131966460	131994405	27946	1	0.0019085	0.0480793	0.999849	Intron (ENSMUST00000124096.7/14183, intron 2 of 6)	ENSMUST00000045840.4	-3284	Gpr26
2	173659856	173701154	41299	1	-0.0866757	0.035887	0.816427	Intron (ENSMUST00000142820.7/19334, intron 2 of 5)	ENSMUST00000109110.3	8203	Rab22a		8	4104127	4105461	1335	2	-0.00179126	0.0480817	0.999849	Distal Intergenic	ENSMUST00000128568.1	47818	Cd209f
4	101647793	101659364	11572	1	-0.0815385	0.0359118	0.816427	Distal Intergenic	ENSMUST00000106927.1	34226	Leprot		20	24474308	24500760	26453	2	0.00109635	0.0481024	0.999849	Distal Intergenic	ENSMUST00000120734.1	233894	Gm5934
13	56773764	56895993	122230	2	0.0581312	0.0359562	0.816427	Distal Intergenic	ENSMUST00000173817.8	-84967	Trpc7		9	50710137	50727938	17802	2	0.00187526	0.0481037	0.999849	Intron (ENSMUST00000034566.14/330938, intron 1 of 19)	ENSMUST00000118707.1	13819	Dixdc1
12	41451668	41486431	34764	2	-0.0808804	0.0359605	0.816427	Intron (ENSMUST00000222694.1/ENSMUST00000222694.1, intron 1 of 1)	ENSMUST00000043884.5	-627885	Lrrn3		2	153195530	153198917	3388	1	-0.00160852	0.0481516	0.999849	Promoter	ENSMUST00000146477.1	904	Tm9sf4
3	142303328	142395696	92369	2	-0.09003	0.036004	0.816427	Distal Intergenic	ENSMUST00000058626.8	-37103	Pdlim5		11	78204427	78205091	665	1	-0.00169329	0.0481535	0.999849	Intron (ENSMUST00000002121.4/20926, intron 32 of 36)	ENSMUST00000124772.1	6679	Proca1
9	21196705	21211627	14923	1	-0.0616265	0.036015	0.816427	Exon (ENSMUST00000039413.14/18577, exon 14 of 15)	ENSMUST00000003395.9	9356	Pde4a		13	6579768	6648777	69010	2	-0.00164025	0.048156	0.999849	Distal Intergenic	ENSMUST00000138703.7	-226882	Pfkp
6	83979610	83981837	2228	1	-0.0831051	0.0360466	0.816427	Intron (ENSMUST00000204751.2/18139, intron 24 of 26)	ENSMUST00000203056.1	1359	Zfml		9	66010430	66030876	20447	1	-0.00139568	0.0482007	0.999849	Exon (ENSMUST00000205379.1/214897, exon 10 of 12)	ENSMUST00000136773.2	2120	Csnk1g1
8	8620597	8639363	18767	2	-0.0779774	0.0360867	0.816427	Intron (ENSMUST00000208946.1/ENSMUST00000208946.1, intron 2 of 5)	ENSMUST00000152698.1	479660	Efnb2		15	98639489	98644529	5041	1	-0.00186731	0.0482365	0.999849	Promoter	ENSMUST00000230064.1	-784	Cacnb3
5	131085272	131306915	221644	2	-0.0524671	0.0361583	0.816427	Intron (ENSMUST00000086023.11/212996, intron 9 of 10)	ENSMUST00000160807.1	428494	Wbscr17		20	89752268	89755491	3224	1	0.00163842	0.0482481	0.999849	Distal Intergenic	ENSMUST00000113958.1	-43430	4932429P05Rik
7	16414845	16418386	3542	1	-0.0842403	0.0361722	0.816427	Exon (ENSMUST00000098789.4/330474, exon 7 of 14)	ENSMUST00000209374.1	7656	Zc3h4		9	74110356	74142880	32525	1	0.00121549	0.0483167	0.999849	Distal Intergenic	ENSMUST00000098564.8	-46901	Wdr72
6	125161853	125162527	675	2	-0.0622698	0.0361779	0.816427	Intron (ENSMUST00000119527.7/320678, intron 7 of 8)	ENSMUST00000147954.1	3830	Gapdh		4	51216678	51229928	13251	1	-0.00154159	0.0483394	0.999849	Distal Intergenic	ENSMUST00000166749.1	-627456	Cylc2
7	24271568	24276827	5260	1	-0.0781403	0.0362992	0.816427	Intron (ENSMUST00000108438.9/22755, intron 3 of 3)	ENSMUST00000032696.6	2308	Zfp93		8	66680569	66688047	7479	2	0.00111404	0.048343	0.999849	Distal Intergenic	ENSMUST00000212563.1	48560	Npy5r
5	107147980	107289595	141616	2	-0.0785029	0.0363019	0.816427	Intron (ENSMUST00000031224.14/21814, intron 1 of 16)	ENSMUST00000146591.1	22198	Tgfbr3		9	7023136	7111543	88408	2	-0.00162827	0.0483689	0.999849	Intron (ENSMUST00000048417.12/110350, intron 55 of 88)	ENSMUST00000139671.1	34343	Dync2h1
5	114366883	114368669	1787	2	-0.0909873	0.0363226	0.816427	Promoter	ENSMUST00000132646.1	0	Kctd10		17	66956991	67047985	90995	2	0.00127445	0.0483876	0.999849	Intron (ENSMUST00000037974.9/19274, intron 2 of 32)	ENSMUST00000224862.1	-99690	Ptprm
12	87514316	87518266	3951	1	0.0933701	0.0363429	0.816427	Distal Intergenic	ENSMUST00000110152.2	43295	Gm8300		17	12648880	12652708	3829	2	-0.00159665	0.0484409	0.999849	Intron (ENSMUST00000046959.8/20518, intron 10 of 10)	ENSMUST00000233601.1	27377	Slc22a1
6	121838541	121889057	50517	1	0.0870433	0.0363874	0.816427	Intron (ENSMUST00000204124.1/ENSMUST00000204124.1, intron 4 of 35)	ENSMUST00000032228.8	-99140	Mug1		13	114953096	115101964	148869	2	0.00157452	0.0484412	0.999849	Distal Intergenic	ENSMUST00000061673.8	-469414	Itga1
2	174769922	174782540	12619	1	-0.0826148	0.0364554	0.816427	Distal Intergenic	ENSMUST00000162473.1	31507	Edn3		2	156222880	156251810	28931	1	-0.00159168	0.0484843	0.999849	Intron (ENSMUST00000145731.7/228829, intron 1 of 3)	ENSMUST00000153822.1	-1169	Phf20
15	79527736	79546741	19006	2	-0.0666458	0.0364649	0.816427	Distal Intergenic	ENSMUST00000229877.1	-5194	Ddx17		1	7160557	7172659	12103	1	0.00150522	0.0485171	0.999849	Distal Intergenic	ENSMUST00000183204.1	254095	Pcmtd1
11	103910557	103926151	15595	2	-0.086563	0.0364856	0.816427	Intron (ENSMUST00000103075.10/18195, intron 8 of 20)	ENSMUST00000140394.2	18286	Nsf		20	122394565	122397401	2837	2	-0.00112287	0.0485205	0.999849	Distal Intergenic	ENSMUST00000079490.5	160024	Nap1l3
5	32864587	32991661	127075	1	0.0575743	0.0365195	0.816427	Intron (ENSMUST00000149350.7/277854, intron 3 of 7)	ENSMUST00000120902.7	3615	Depdc5		1	181182307	181184396	2090	2	0.00110823	0.048543	0.999849	3' UTR	ENSMUST00000159698.1	-2842	Wdr26
11	52033530	52089778	56249	1	-0.0680691	0.0365631	0.816427	Intron (ENSMUST00000121591.7/213084, intron 13 of 13)	ENSMUST00000207272.1	15421	Cdkl3		15	34958564	34999922	41359	2	-0.001282	0.0485459	0.999849	Intron (ENSMUST00000018476.13/56274, intron 8 of 10)	ENSMUST00000128425.1	2543	Stk3
8	70093085	70120873	27789	2	-0.0898955	0.0365848	0.816427	Intron (ENSMUST00000002412.8/13004, intron 3 of 14)	ENSMUST00000002412.8	5984	Ncan		18	63664171	63666109	1939	2	0.0013596	0.0485696	0.999849	Distal Intergenic	ENSMUST00000235537.1	104598	Txnl1
13	88821472	89200538	379067	1	0.0744861	0.0366773	0.816427	Distal Intergenic	ENSMUST00000118731.7	-444168	Edil3		3	116489240	116495965	6726	2	-0.00169164	0.0485754	0.999849	Intron (ENSMUST00000000348.14/66368, intron 10 of 10)	ENSMUST00000124486.1	4366	Rtca
12	37880716	38175084	294369	1	0.0580168	0.036746	0.816427	Intron (ENSMUST00000222337.1/217480, intron 1 of 1)	ENSMUST00000221098.1	18786	Dgkb		17	23753801	23756921	3121	2	-0.00158947	0.048619	0.999849	Intron (ENSMUST00000227120.1/224613, intron 4 of 6)	ENSMUST00000227733.1	-2214	Flywch1
18	13007037	13021823	14787	1	-0.0795591	0.0368023	0.816427	Distal Intergenic	ENSMUST00000234565.1	43200	Hrh4		10	67266689	67285305	18617	2	0.00112061	0.048684	0.999849	Intron (ENSMUST00000220398.1/ENSMUST00000220398.1, intron 1 of 4)	ENSMUST00000077839.12	-27028	Nrbf2
2	146047251	146215035	167785	1	-0.0839879	0.0368109	0.816427	Intron (ENSMUST00000133433.7/78774, intron 17 of 26)	ENSMUST00000144066.7	24143	Cfap61		20	157832743	158043294	210552	2	-0.00168994	0.0486978	0.999849	Distal Intergenic	ENSMUST00000112513.1	-76576	Cnksr2
13	12395412	12406131	10720	1	-0.0841661	0.0368543	0.816427	Intron (ENSMUST00000059270.9/217995, intron 6 of 44)	ENSMUST00000221046.1	6666	Heatr1		7	30308717	30314304	5588	1	-0.00143816	0.0487344	0.999849	3' UTR	ENSMUST00000060834.11	-1660	Alkbh6
7	106677534	106678485	952	2	0.0719074	0.0368835	0.816427	Distal Intergenic	ENSMUST00000057817.2	11243	Olfr693		20	12036740	12080553	43814	2	-0.00131286	0.0487568	0.999849	Distal Intergenic	ENSMUST00000065143.13	113100	Bcor
5	70957597	71095849	138253	2	0.0821251	0.0369106	0.816427	Distal Intergenic	ENSMUST00000197284.4	-173144	Gabra2		7	54835498	55250089	414592	1	0.00132104	0.0487663	0.999849	Distal Intergenic	ENSMUST00000206923.1	-316923	Luzp2
6	73084178	73139005	54828	2	-0.0791767	0.0369613	0.816427	Intron (ENSMUST00000064948.12/330355, intron 47 of 76)	ENSMUST00000114038.2	47202	Dnah6		6	35508906	35539888	30983	2	0.00164665	0.0488138	0.999849	Intron (ENSMUST00000201009.1/ENSMUST00000201009.1, intron 1 of 2)	ENSMUST00000031866.8	-74702	Mtpn
3	79062516	79144977	82462	2	-0.0826061	0.0369961	0.816427	Intron (ENSMUST00000118100.7/76089, intron 5 of 23)	ENSMUST00000118100.7	47619	Rapgef2		13	50467307	50475355	8049	1	0.00186675	0.0488171	0.999849	Intron (ENSMUST00000096633.2/328250, intron 5 of 6)	ENSMUST00000096633.2	5841	Gm806
12	64471330	64474690	3361	2	0.0816816	0.037027	0.816427	Exon (ENSMUST00000083024.1/ENSMUST00000083024.1, exon 1 of 1)	ENSMUST00000059833.7	864368	Fscb		9	110849538	110856516	6979	1	-0.00169923	0.0488404	0.999849	Promoter	ENSMUST00000119427.3	-385	Prss46
8	111971553	111990412	18860	2	-0.0908499	0.0370627	0.816427	Intron (ENSMUST00000034427.11/30947, intron 5 of 9)	ENSMUST00000120457.1	4327	Adat1		4	148566357	148576613	10257	1	-0.000980466	0.0489891	0.999849	Promoter	ENSMUST00000173767.7	0	Exosc10
18	48045335	48048412	3078	1	0.068214	0.0370716	0.816427	Distal Intergenic	ENSMUST00000076155.5	404843	Eno1b		13	100595957	100616971	21015	2	-0.00161304	0.0490213	0.999849	Intron (ENSMUST00000022136.13/19356, intron 13 of 16)	ENSMUST00000022137.13	-9352	Marveld2
10	117629500	117687352	57853	1	-0.0566293	0.0370827	0.816427	Intron (ENSMUST00000123374.7/70574, intron 2 of 3)	ENSMUST00000020399.5	7195	Cpm		4	118368753	118369639	887	2	-0.00106406	0.0490733	0.999849	Promoter	ENSMUST00000138632.1	-882	Szt2
11	4938754	4948064	9311	2	-0.0910453	0.0370948	0.816427	3' UTR	ENSMUST00000093369.4	8362	Nefh		5	89527429	89583740	56312	1	0.0016908	0.0491105	0.999849	Distal Intergenic	ENSMUST00000048557.2	-30231	Npffr2
12	38019180	38174661	155482	1	-0.0810443	0.037099	0.816427	Intron (ENSMUST00000220990.1/217480, intron 12 of 24)	ENSMUST00000220606.1	146491	Dgkb		11	28388817	28434110	45294	2	0.00159874	0.0491337	0.999849	Distal Intergenic	ENSMUST00000160016.7	665950	Ccdc85a
2	30142279	30147078	4800	1	-0.0613272	0.0371169	0.816427	Promoter	ENSMUST00000132324.1	842	Tbc1d13		18	7868832	7926505	57674	1	0.00114356	0.0491414	0.999849	Distal Intergenic	ENSMUST00000171042.7	-4027	Wac
7	28323769	28329423	5655	2	-0.075491	0.0371405	0.816427	Promoter	ENSMUST00000208243.1	-448	Supt5		7	27172710	27174459	1750	2	0.00110757	0.0492835	0.999849	Intron (ENSMUST00000093040.12/19342, intron 7 of 7)	ENSMUST00000131420.1	3431	Rab4b
10	62942442	62944434	1993	1	-0.0700151	0.0371477	0.816427	Intron (ENSMUST00000044977.9/73132, intron 4 of 8)	ENSMUST00000152350.1	-8745	Slc25a16		8	117720936	117742499	21564	1	-0.000917653	0.0493493	0.999849	Intron (ENSMUST00000034304.8/15486, intron 3 of 4)	ENSMUST00000212998.1	22617	Hsd17b2
1	110950353	110977584	27232	2	-0.0784681	0.0371998	0.816427	Distal Intergenic	ENSMUST00000187555.1	-141329	Cdh19		7	59228750	59289819	61070	1	-0.00163701	0.0494253	0.999849	Distal Intergenic	ENSMUST00000202945.3	-88122	Ube3a
14	103664498	103704802	40305	1	-0.0785348	0.0372335	0.816427	Intron (ENSMUST00000069443.13/105439, intron 2 of 6)	ENSMUST00000159456.1	13868	Slain1		20	77511013	77662983	151971	1	-0.00156678	0.0494382	0.999849	Distal Intergenic	ENSMUST00000088217.11	-10855	Tbl1x
18	41875696	41951194	75499	2	0.0707288	0.0372655	0.816427	Distal Intergenic	ENSMUST00000070949.5	349802	Prelid2		20	155573541	155623118	49578	2	0.00133001	0.0494691	0.999849	Distal Intergenic	ENSMUST00000170236.1	124529	Ptchd1
2	69780925	69781988	1064	2	-0.0819416	0.037275	0.816427	Intron (ENSMUST00000094942.3/75051, intron 7 of 8)	ENSMUST00000148190.1	12283	Ccdc173		3	3634150	3658052	23903	1	0.00090197	0.0496784	0.999849	Distal Intergenic	ENSMUST00000108394.2	536544	Hnf4g
8	95864134	95888547	24414	2	0.0548227	0.0373132	0.816427	Intron (ENSMUST00000212446.1/ENSMUST00000212446.1, intron 1 of 4)	ENSMUST00000034097.7	-424932	Got2		8	26158793	26160812	2020	1	-0.00158924	0.0497657	0.999849	Distal Intergenic	ENSMUST00000209926.1	13854	Thap1
15	16728756	16857094	128339	1	-0.0744055	0.0373414	0.816427	Distal Intergenic	ENSMUST00000228307.1	-1330519	Cdh9		2	87033281	87034219	939	2	-0.000877885	0.0497887	0.999849	Distal Intergenic	ENSMUST00000099868.1	-4624	Olfr1105
19	8883732	8892627	8896	1	-0.0815037	0.0373663	0.816427	Promoter	ENSMUST00000187504.6	-264	Lbhd1		7	27692502	27704067	11566	1	-0.00176238	0.0498083	0.999849	Intron (ENSMUST00000120004.7/112415, intron 5 of 5)	ENSMUST00000076421.6	7236	C030039L03Rik
18	50142369	50146569	4201	1	-0.0721106	0.0373809	0.816427	Intron (ENSMUST00000025385.6/15488, intron 8 of 23)	ENSMUST00000139502.1	6911	Hsd17b4		9	123586238	123591136	4899	1	-0.0016753	0.0498133	0.999849	Intron (ENSMUST00000026270.8/83493, intron 7 of 19)	ENSMUST00000217089.1	-24374	Sacm1l
6	25665878	25689792	23915	2	-0.0670099	0.0374177	0.816427	Distal Intergenic	ENSMUST00000200812.1	347082	Gpr37		18	19962970	20001955	38986	2	0.00163685	0.0498191	0.999849	Distal Intergenic	ENSMUST00000225110.1	593851	Dsc3
17	28637783	28644585	6803	2	-0.0790435	0.0374431	0.816427	Intron (ENSMUST00000114764.7/224661, intron 16 of 19)	ENSMUST00000232805.1	-2842	Slc26a8		19	39802609	39807430	4822	2	0.00117516	0.0498409	0.999849	Intron (ENSMUST00000160476.8/13099, intron 6 of 8)	ENSMUST00000163090.1	22013	Cyp2c40
15	16728756	16857094	128339	1	-0.0873937	0.0374938	0.816427	Distal Intergenic	ENSMUST00000228307.1	-1027504	Cdh9		11	54740463	54760339	19877	2	0.00160954	0.0498413	0.999849	Promoter	ENSMUST00000123424.1	820	Cdc42se2
9	38179871	38180821	951	2	0.0932616	0.0375004	0.816427	Distal Intergenic	ENSMUST00000062535.1	5998	Olfr891		2	80644204	80653414	9211	1	0.00173012	0.0498521	0.999849	Distal Intergenic	ENSMUST00000127926.1	48463	Nup35
2	71543408	71546754	3347	2	-0.0671059	0.0375176	0.816427	Distal Intergenic	ENSMUST00000024159.7	-63097	Dlx2		2	135249173	135255513	6341	1	-0.00101544	0.049868	0.999849	Intron (ENSMUST00000131552.4/18795, intron 27 of 32)	ENSMUST00000201524.1	123412	Plcb1
5	49959956	50059006	99051	2	0.0544577	0.0375318	0.816427	Distal Intergenic	ENSMUST00000030971.6	-41723	Gpr125		6	128706442	128723059	16618	2	-0.00122107	0.0499117	0.999849	Distal Intergenic	ENSMUST00000112110.3	-4410	Klrb1
3	73635808	73708415	72608	2	-0.0682477	0.0375554	0.816427	Distal Intergenic	ENSMUST00000029367.5	-4120	Bche		14	121911253	121915781	4529	2	0.0019832	0.0500039	0.999849	Intron (ENSMUST00000039803.6/68889, intron 1 of 8)	ENSMUST00000055475.8	17875	Gpr18
10	94156286	94195351	39066	1	0.0655515	0.0376278	0.816427	Exon (ENSMUST00000105290.8/22025, exon 6 of 14)	ENSMUST00000099343.1	10743	Nr2c1		7	13733505	13779636	46132	1	0.000704829	0.0501059	0.999849	Intron (ENSMUST00000086148.7/100043194, intron 3 of 3)	ENSMUST00000086148.7	38294	Sult2a2
17	17064113	17089628	25516	1	0.0813921	0.0376285	0.816427	Distal Intergenic	ENSMUST00000127027.1	-279362	Zfp960		16	59201466	59202519	1054	2	-0.00163325	0.0501707	0.999849	Distal Intergenic	ENSMUST00000064452.2	6102	Olfr198
11	78245746	78255496	9751	1	-0.0755251	0.0376429	0.816427	Intron (ENSMUST00000002121.4/20926, intron 1 of 36)	ENSMUST00000002133.8	-7850	Sdf2		3	151494203	151500088	5886	1	0.0015084	0.0502362	0.999849	Intron (ENSMUST00000046977.11/170757, intron 2 of 15)	ENSMUST00000238194.1	-25224	Eltd1
10	77488165	77515572	27408	2	-0.0761528	0.0376469	0.816427	Intron (ENSMUST00000045454.8/108707, intron 2 of 5)	ENSMUST00000218414.1	1847	Fam207a		16	95360645	95524603	163959	2	-0.00102217	0.0503105	0.999849	Intron (ENSMUST00000233881.1/13876, intron 2 of 10)	ENSMUST00000171646.9	7317	Erg
2	67446002	67526604	80603	1	0.0763953	0.0376583	0.816427	Intron (ENSMUST00000238912.1/241431, intron 3 of 10)	ENSMUST00000239060.1	-43783	Xirp2		8	75448983	75984503	535521	1	0.0013667	0.0503656	0.999849	Intron (ENSMUST00000034033.14/71831, intron 8 of 12)	ENSMUST00000121983.1	269596	1700007B14Rik
9	65075003	65080895	5893	1	-0.081541	0.0377661	0.816427	Intron (ENSMUST00000034960.13/74388, intron 13 of 20)	ENSMUST00000217328.1	-14301	Dpp8		9	114626431	114639963	13533	2	-0.00163514	0.0503794	0.999849	Intron (ENSMUST00000070117.7/78893, intron 5 of 19)	ENSMUST00000215701.1	12695	Cnot10
4	72118220	72120734	2515	2	0.0882855	0.0377775	0.816427	Distal Intergenic	ENSMUST00000123259.1	589839	Tle1		19	25672411	25678991	6581	1	0.00167261	0.0504104	0.999849	Distal Intergenic	ENSMUST00000053068.6	313464	Dmrt2
7	40987543	40995435	7893	1	-0.0736411	0.0377947	0.816427	Distal Intergenic	ENSMUST00000206529.1	-25433	4930433I11Rik		4	143894237	143900380	6144	2	0.00150582	0.0504625	0.999849	Distal Intergenic	ENSMUST00000081645.12	-17931	Pramef6
8	95743174	95761431	18258	2	-0.0845282	0.0379762	0.816427	3' UTR	ENSMUST00000211973.1	-11554	Cnot1		11	106830588	106839298	8711	2	-0.00157168	0.0504699	0.999849	Intron (ENSMUST00000103067.9/66313, intron 8 of 17)	ENSMUST00000144027.1	-8123	Smurf2
15	81820593	81821383	791	1	-0.0800977	0.0380046	0.816427	Intron (ENSMUST00000109553.9/21685, intron 2 of 3)	ENSMUST00000167138.1	-1743	Tef		9	21273636	21287953	14318	2	0.00128116	0.050475	0.999849	Exon (ENSMUST00000038671.9/215194, exon 5 of 19)	ENSMUST00000184326.7	5402	Kri1
15	60014866	60016613	1748	2	-0.0803784	0.038053	0.816427	Distal Intergenic	ENSMUST00000096421.3	40095	4933412E24Rik		8	33669002	33685652	16651	1	0.00106561	0.0505724	0.999849	Intron (ENSMUST00000033992.8/14782, intron 8 of 12)	ENSMUST00000149528.1	15876	Gsr
10	128474201	128481704	7504	1	-0.0843314	0.038095	0.816427	Intron (ENSMUST00000218228.1/68094, intron 4 of 4)	ENSMUST00000217751.1	3433	Smarcc2		10	41069977	41072285	2309	2	-0.00093826	0.0505811	0.999849	Distal Intergenic	ENSMUST00000061796.7	-85067	Gpr6
2	71826762	71854951	28190	1	-0.0886198	0.0381542	0.816427	Promoter	ENSMUST00000155249.1	173	Itga6		1	135389437	135403364	13928	2	-0.00138504	0.0505846	0.999849	Intron (ENSMUST00000041023.13/226432, intron 13 of 23)	ENSMUST00000161258.7	2032	Ipo9
2	19909780	20744816	835037	1	0.0878122	0.0381633	0.816427	Intron (ENSMUST00000114610.7/208618, intron 1 of 7)	ENSMUST00000114610.7	16300	Etl4		17	21962586	22071168	108583	1	-0.00141565	0.0506204	0.999849	Intron (ENSMUST00000174015.7/74670, intron 5 of 5)	ENSMUST00000174015.7	86082	Zfp943
13	112874591	112881527	6937	2	-0.0879603	0.0381721	0.816427	Exon (ENSMUST00000022281.4/72198, exon 21 of 27)	ENSMUST00000224639.1	-1277	Skiv2l2		4	144974596	145155486	180891	2	-0.00123788	0.0506266	0.999849	Intron (ENSMUST00000036579.13/230895, intron 18 of 69)	ENSMUST00000185113.1	-2828	Vps13d
5	83278145	83355195	77051	2	0.0790403	0.0382008	0.816427	Distal Intergenic	ENSMUST00000053543.10	-403159	Tecrl		13	75089826	75134861	45036	1	0.00187469	0.0506827	0.999849	Distal Intergenic	ENSMUST00000022075.5	-31930	Pcsk1
6	7554879	7562977	8099	1	0.0714358	0.0382469	0.816427	Distal Intergenic	ENSMUST00000185187.7	-239396	Tac1		5	84330775	84417382	86608	2	-0.00136286	0.0507185	0.999849	Distal Intergenic	ENSMUST00000136775.1	-470902	Epha5
1	191718521	191760184	41664	1	-0.0762875	0.0382566	0.816427	Intron (ENSMUST00000110855.7/226856, intron 2 of 7)	ENSMUST00000130876.1	8972	Lpgat1		10	70934502	70948489	13988	2	0.000788116	0.0507623	0.999849	Intron (ENSMUST00000058942.5/ENSMUST00000058942.5, intron 3 of 6)	ENSMUST00000144740.1	59810	Bicc1
13	4447095	4457877	10783	1	0.0856595	0.0382632	0.816427	Distal Intergenic	ENSMUST00000223118.1	29175	Akr1c6		3	98805505	98811108	5604	2	0.00129987	0.050826	0.999849	Distal Intergenic	ENSMUST00000170847.1	11803	Hsd3b6
16	58796779	58797942	1164	2	-0.0824052	0.0382932	0.816427	Distal Intergenic	ENSMUST00000049940.4	4031	Olfr173		19	13918942	13920044	1103	1	0.00169617	0.0508562	0.999849	Distal Intergenic	ENSMUST00000081520.2	57957	Olfr1505
8	95839901	95841679	1779	2	-0.0847888	0.0383313	0.816427	Intron (ENSMUST00000040481.3/234595, intron 11 of 11)	ENSMUST00000142881.1	1827	Slc38a7		1	70725715	70885397	159683	1	0.00184398	0.0508751	0.999849	Intron (ENSMUST00000065425.11/66722, intron 13 of 16)	ENSMUST00000053922.11	-381466	Vwc2l
15	39144959	39146856	1898	1	0.0801167	0.0383482	0.816427	Distal Intergenic	ENSMUST00000227219.1	8952	Dcaf13		15	26540459	26895580	355122	2	0.00119903	0.0509182	0.999849	Distal Intergenic	ENSMUST00000059204.10	-151618	Fbxl7
12	38019180	38174661	155482	1	-0.0710013	0.0383483	0.816427	Intron (ENSMUST00000221176.1/217480, intron 2 of 9)	ENSMUST00000220606.1	35899	Dgkb		2	82943634	83008937	65304	1	0.00147008	0.0509194	0.999849	Distal Intergenic	ENSMUST00000143764.8	-258561	Fsip2
4	99656299	99658622	2324	1	-0.0830258	0.0383848	0.816427	Distal Intergenic	ENSMUST00000087285.4	-44238	Foxd3		12	16973081	16980320	7240	1	-0.00179804	0.0509631	0.999849	Intron (ENSMUST00000020904.7/19878, intron 20 of 32)	ENSMUST00000221463.1	-7015	Rock2
12	83106787	83158207	51421	1	0.0642187	0.0383937	0.816427	Intron (ENSMUST00000186848.4/50779, intron 12 of 15)	ENSMUST00000201767.1	-10053	Rgs6		15	65787034	65791351	4318	1	0.00165484	0.0509724	0.999849	Distal Intergenic	ENSMUST00000174135.1	-25159	Efr3a
11	75448167	75449780	1614	2	-0.0876293	0.0383944	0.816427	Intron (ENSMUST00000173320.7/192652, intron 6 of 9)	ENSMUST00000135804.1	2114	Wdr81		18	23651568	23659386	7819	1	-0.00144634	0.0509732	0.999849	Intron (ENSMUST00000115832.3/13527, intron 10 of 20)	ENSMUST00000222726.1	-53263	Dtna
10	49101128	49103931	2804	2	0.0727787	0.0384283	0.816427	Distal Intergenic	ENSMUST00000220330.1	370692	Grik2		19	7864388	7966027	101640	2	0.00159499	0.0509958	0.999849	Distal Intergenic	ENSMUST00000075619.4	-22315	Slc22a27
4	18051757	18093719	41963	1	0.0791906	0.0384317	0.816427	Distal Intergenic	ENSMUST00000139418.1	189588	Mmp16		1	162683738	162688189	4452	2	-0.00148996	0.0510864	0.999849	Intron (ENSMUST00000182149.7/226562, intron 32 of 34)	ENSMUST00000182535.1	10847	Prrc2c
7	48388526	48389648	1123	1	0.0632466	0.0384367	0.816427	Distal Intergenic	ENSMUST00000056676.4	-52306	Mrgprb8		20	114474604	114560508	85905	1	0.0017771	0.0510868	0.999849	Intron (ENSMUST00000040504.11/237010, intron 1 of 10)	ENSMUST00000133447.1	35914	Klhl4
12	79237721	79261591	23871	2	-0.0811479	0.0384981	0.816427	Intron (ENSMUST00000021547.7/211978, intron 25 of 41)	ENSMUST00000220092.1	-1116	Zfyve26		9	110309647	110314094	4448	1	-0.00132849	0.0511017	0.999849	Intron (ENSMUST00000199592.4/72341, intron 5 of 6)	ENSMUST00000196855.1	7002	Elp6
12	101923081	101934355	11275	2	-0.0741639	0.0385193	0.816427	Intron (ENSMUST00000021606.11/110616, intron 7 of 10)	ENSMUST00000160186.1	-2157	Atxn3		3	123446913	123506597	59685	1	-0.00165889	0.0511081	0.999849	Intron (ENSMUST00000029603.9/19142, intron 1 of 10)	ENSMUST00000029603.9	12813	Prss12
6	124189756	124231856	42101	2	0.0711158	0.0385383	0.816427	Intron (ENSMUST00000233936.1/232367, intron 3 of 5)	ENSMUST00000233936.1	25389	Vmn2r27		7	14222411	14254870	32460	2	-0.0013307	0.0511246	0.999849	Distal Intergenic	ENSMUST00000076576.6	-73178	Sult2a6
5	134702593	134747323	44731	2	-0.0920973	0.0385685	0.816427	Intron (ENSMUST00000200700.1/ENSMUST00000200700.1, intron 1 of 4)	ENSMUST00000015138.12	-15404	Eln		2	154267682	154271245	3564	1	0.00164828	0.0512312	0.999849	Distal Intergenic	ENSMUST00000126084.1	8983	Bpifb9a
4	93334138	93335511	1374	2	0.0709441	0.0385731	0.816427	Distal Intergenic	ENSMUST00000066774.5	566965	Tusc1		20	43591160	43593532	2373	1	0.00152287	0.0513461	0.999849	Distal Intergenic	ENSMUST00000105113.3	254141	Gm362
19	6920079	6921051	973	2	-0.0832751	0.0385891	0.816427	Intron (ENSMUST00000025906.10/26379, intron 2 of 6)	ENSMUST00000172975.1	3053	Esrra		11	114922781	114934386	11606	2	0.00165061	0.0513494	0.999849	Distal Intergenic	ENSMUST00000239005.1	-5542	Cd300lb
9	69195541	69250834	55294	1	-0.0896779	0.0385982	0.816427	Intron (ENSMUST00000034766.13/19883, intron 1 of 10)	ENSMUST00000132355.1	-210398	Rora		11	78094708	78156075	61368	1	0.00121864	0.0513942	0.999849	Intron (ENSMUST00000073705.11/216971, intron 1 of 2)	ENSMUST00000100782.3	9419	Fam222b
17	94722590	94749892	27303	2	0.0893417	0.03861	0.816427	Distal Intergenic	ENSMUST00000234990.1	158296	Mettl4		12	33429635	33437066	7432	1	-0.00136404	0.051429	0.999849	Distal Intergenic	ENSMUST00000219769.1	-7468	Twistnb
3	130131501	130182882	51382	1	0.0633967	0.0386188	0.816427	Distal Intergenic	ENSMUST00000197950.1	-8463	Col25a1		5	115609838	115610614	777	1	-0.00185476	0.051463	0.999849	Promoter	ENSMUST00000122964.1	514	Gcn1l1
11	49677384	49680401	3018	2	-0.0801423	0.0386406	0.816427	Intron (ENSMUST00000145353.7/104625, intron 11 of 11)	ENSMUST00000145424.1	3374	Cnot6		5	14514918	14795993	281076	1	-0.00113803	0.0514718	0.999849	Distal Intergenic	ENSMUST00000182407.7	-67866	Pclo
4	70242471	70243852	1382	2	0.0415696	0.038685	0.816427	Distal Intergenic	ENSMUST00000124251.1	453587	Cdk5rap2		10	115208486	115209688	1203	2	-0.00163323	0.0514967	0.999849	Intron (ENSMUST00000020339.9/66687, intron 11 of 16)	ENSMUST00000217886.1	-1359	Tbc1d15
7	120659354	120670250	10897	2	-0.075937	0.0387004	0.816427	Intron (ENSMUST00000033178.3/67983, intron 3 of 3)	ENSMUST00000127845.1	8964	Pdzd9		20	161082525	161202033	119509	1	0.00138638	0.0515067	0.999849	Promoter	ENSMUST00000238603.1	890	Scml2
16	14906665	14981371	74707	1	0.0770913	0.0387645	0.816427	Distal Intergenic	ENSMUST00000229121.1	170542	Efcab1		7	6007750	6011010	3261	2	0.000549689	0.0515958	0.999849	Distal Intergenic	ENSMUST00000086338.1	19619	Vmn1r65
17	27451629	27473067	21439	2	-0.0869566	0.0387967	0.816427	Intron (ENSMUST00000118489.7/268934, intron 5 of 8)	ENSMUST00000147865.1	28178	Grm4		11	78472330	78497458	25129	2	-0.00132062	0.0516623	0.999849	Intron (ENSMUST00000108287.9/237868, intron 1 of 8)	ENSMUST00000108287.9	3998	Sarm1
9	121898355	121911074	12720	1	0.067115	0.0388068	0.816427	Distal Intergenic	ENSMUST00000214340.1	-11314	Ackr2		18	82639034	82640217	1184	2	-0.00131151	0.0517164	0.999849	Intron (ENSMUST00000171071.8/329002, intron 13 of 29)	ENSMUST00000182759.1	3912	Zfp236
5	51457653	51553871	96219	2	0.0628884	0.0388154	0.816427	Distal Intergenic	ENSMUST00000031059.13	436326	Ppargc1a		3	54692807	54728636	35830	1	0.00152318	0.0517231	0.999849	Distal Intergenic	ENSMUST00000197502.4	-103610	Supt20
15	25780190	25781368	1179	1	-0.0853489	0.0388217	0.816427	Intron (ENSMUST00000110457.7/17909, intron 26 of 40)	ENSMUST00000145587.1	2933	Myo10		7	47588950	47601372	12423	2	0.000940144	0.0517532	0.999849	Distal Intergenic	ENSMUST00000176369.1	-75783	Mrgpra3
5	96105610	96129028	23419	2	-0.0760239	0.0388461	0.816427	Intron (ENSMUST00000155901.7/231464, intron 4 of 11)	ENSMUST00000137066.2	19461	Cnot6l		8	119151465	119242356	90892	1	0.00150655	0.0517644	0.999849	Intron (ENSMUST00000117160.1/12554, intron 5 of 13)	ENSMUST00000212476.1	-220386	Cdh13
6	24951141	24956297	5157	2	-0.0317961	0.0388666	0.816427	Distal Intergenic	ENSMUST00000127247.3	-265857	Tmem229a		15	35072479	35155669	83191	2	-0.000954253	0.0518242	0.999849	Intron (ENSMUST00000018476.13/56274, intron 1 of 10)	ENSMUST00000138841.1	20045	Stk3
4	75277354	75278305	952	2	-0.0763206	0.0388712	0.816427	Distal Intergenic	ENSMUST00000030103.8	422736	Tmem261		12	76937274	76962201	24928	2	0.00129497	0.0518779	0.999849	Distal Intergenic	ENSMUST00000082136.6	-121035	Max
19	5495280	5497365	2086	2	-0.0789776	0.0389113	0.816427	3' UTR	ENSMUST00000236120.1	3145	Snx32		4	120267079	120287349	20271	2	-0.00130272	0.0518963	0.999849	Distal Intergenic	ENSMUST00000102656.3	-30391	Foxo6
5	107402736	107413620	10885	1	-0.0795324	0.0389307	0.816427	Distal Intergenic	ENSMUST00000159968.7	-10678	Ephx4		17	22361522	22377281	15760	1	-0.00127376	0.051916	0.999849	Distal Intergenic	ENSMUST00000121315.1	17676	Zfp758
19	7199540	7200464	925	2	-0.0857823	0.0389479	0.816427	Intron (ENSMUST00000025679.10/107260, intron 3 of 6)	ENSMUST00000127241.1	-1015	Otub1		4	6740230	6991557	251328	2	0.00151288	0.0519583	0.999849	Distal Intergenic	ENSMUST00000147657.7	-267699	Tox
10	40630011	40649931	19921	1	-0.0781482	0.0389583	0.816427	Distal Intergenic	ENSMUST00000019977.7	-7985	Ddo		7	10527210	10528169	960	2	0.00161651	0.0519754	0.999849	Intron (ENSMUST00000238012.1/ENSMUST00000238012.1, intron 7 of 7)	ENSMUST00000058362.4	15414	Vmn1r68
13	38500277	38505942	5666	2	-0.0810194	0.0389646	0.816427	Intron (ENSMUST00000171970.2/12161, intron 4 of 6)	ENSMUST00000160046.1	10363	Txndc5		11	16501643	16505044	3402	2	0.00148755	0.0519954	0.999849	Distal Intergenic	ENSMUST00000131439.1	24416	Sec61g
10	51585416	51590517	5102	2	-0.0860427	0.0389657	0.816427	Distal Intergenic	ENSMUST00000020064.4	-12186	Fam162b		8	41411237	41412922	1686	2	-0.0018069	0.0520043	0.999849	3' UTR	ENSMUST00000210873.1	15345	Frg1
16	96011710	96027406	15697	2	-0.0534086	0.0389658	0.816427	Promoter	ENSMUST00000233084.1	-874	Brwd1		15	98456285	98457342	1058	1	0.00145812	0.0521371	0.999849	Distal Intergenic	ENSMUST00000109163.3	7013	Olfr281
6	39343910	39347350	3441	2	-0.0861217	0.0390258	0.816427	Distal Intergenic	ENSMUST00000201208.1	13942	Slc37a3		15	41864076	41869720	5645	2	-0.00156419	0.0521499	0.999849	Distal Intergenic	ENSMUST00000054742.6	-399668	Abra
9	76015055	76134098	119044	1	-0.0828494	0.0390418	0.816427	Intron (ENSMUST00000008052.12/208982, intron 7 of 8)	ENSMUST00000117981.2	74001	Hmgcll1		8	119151465	119242356	90892	1	0.00130721	0.0521611	0.999849	Intron (ENSMUST00000117160.1/12554, intron 7 of 13)	ENSMUST00000212476.1	30113	Cdh13
17	20028418	20042618	14201	2	0.0627919	0.0390421	0.816427	Distal Intergenic	ENSMUST00000233647.1	133245	Vmn2r104		16	75540544	75567682	27139	2	0.00185625	0.052202	0.999849	Distal Intergenic	ENSMUST00000186809.1	275277	Lipi
7	47980837	47982095	1259	2	0.0722006	0.0390656	0.816427	Distal Intergenic	ENSMUST00000087092.3	148451	Mrgpra4		14	41151458	41159601	8144	1	-0.00154432	0.0522542	0.999849	Distal Intergenic	ENSMUST00000225792.1	-6840	Mbl1
13	38221119	38226980	5862	1	-0.0765722	0.0391012	0.816427	Intron (ENSMUST00000091641.12/67797, intron 8 of 8)	ENSMUST00000223893.1	3304	Snrnp48		10	85876254	85884487	8234	1	-0.00115588	0.0522552	0.999849	Intron (ENSMUST00000217667.1/103136, intron 6 of 6)	ENSMUST00000219626.1	1321	Pwp1
10	83737909	83762163	24255	1	-0.0851533	0.0391115	0.816427	Intron (ENSMUST00000150459.2/69784, intron 2 of 5)	ENSMUST00000218623.1	13840	1500009L16Rik		3	159495433	159529955	34523	1	0.00151409	0.052369	0.999849	Distal Intergenic	ENSMUST00000120272.7	-90278	Depdc1a
4	89688198	89694772	6575	1	0.0598132	0.0391298	0.816427	Distal Intergenic	ENSMUST00000052478.2	160398	Dmrta1		6	141681246	141685609	4364	1	-0.00148091	0.0523714	0.999849	Intron (ENSMUST00000148411.1/ENSMUST00000148411.1, intron 8 of 13)	ENSMUST00000160179.1	49756	Slco1b2
2	130295939	130370481	74543	1	-0.0718585	0.0391833	0.816427	Intron (ENSMUST00000110288.8/228598, intron 7 of 17)	ENSMUST00000140169.7	29478	Ebf4		17	23174876	23178539	3664	2	-0.00140953	0.0524276	0.999849	Distal Intergenic	ENSMUST00000140313.7	20515	Zfp40
9	60866145	60870130	3986	1	-0.0788925	0.0391931	0.816427	Intron (ENSMUST00000216374.1/ENSMUST00000216374.1, intron 1 of 1)	ENSMUST00000216574.1	60361	Uaca		1	30940302	30949770	9469	2	-0.001639	0.0524302	0.999849	Distal Intergenic	ENSMUST00000233506.1	-11484	Ptp4a1
13	111439229	111549947	110719	2	-0.0738745	0.039241	0.816427	Distal Intergenic	ENSMUST00000231096.1	-22320	Gpbp1		20	165129017	165327393	198377	2	0.00171901	0.0524655	0.999849	Distal Intergenic	ENSMUST00000058787.8	-254397	Glra2
18	6201002	6241523	40522	2	0.0711274	0.0392508	0.816427	Distal Intergenic	ENSMUST00000025083.13	-37526	Kif5b		20	152563334	152563969	636	1	0.00138113	0.0524865	0.999849	Distal Intergenic	ENSMUST00000164764.1	38890	Gm7157
3	142493978	142511104	17127	1	0.0885471	0.0392746	0.816427	Distal Intergenic	ENSMUST00000198803.1	-13596	Gbp5		14	26903243	26915258	12016	1	0.00162443	0.0525277	0.999849	Intron (ENSMUST00000238987.1/142687, intron 6 of 9)	ENSMUST00000165305.2	1661	Asb14
11	78204427	78205091	665	1	-0.0669017	0.0392923	0.816427	Exon (ENSMUST00000002121.4/20926, exon 36 of 37)	ENSMUST00000124772.1	3251	Proca1		4	139463259	139463975	717	1	-0.00148463	0.0525423	0.999849	Intron (ENSMUST00000147999.7/69116, intron 15 of 27)	ENSMUST00000136230.1	-2066	Ubr4
1	139121755	139174094	52340	1	-0.0773986	0.0392935	0.816427	Intron (ENSMUST00000168527.7/329260, intron 14 of 21)	ENSMUST00000200295.4	-9483	Dennd1b		19	4721079	4724231	3153	1	-0.00121504	0.0526142	0.999849	Intron (ENSMUST00000008991.7/20743, intron 2 of 36)	ENSMUST00000238976.1	1304	Sptbn2
11	97665001	97673548	8548	1	-0.0893064	0.039298	0.816427	Intron (ENSMUST00000044730.11/246198, intron 6 of 19)	ENSMUST00000134158.1	2438	Mllt6		9	95721215	95732209	10995	2	-0.00138061	0.0526789	0.999849	Intron (ENSMUST00000189137.6/22063, intron 5 of 12)	ENSMUST00000186235.1	6881	Trpc1
8	110755525	110805924	50400	2	-0.0755703	0.0393287	0.816427	3' UTR	ENSMUST00000137362.1	-4871	Il34		7	97481013	97495983	14971	1	-0.00146306	0.0527131	0.999849	Intron (ENSMUST00000026126.9/101861, intron 3 of 22)	ENSMUST00000205481.1	7950	Ints4
5	37050916	37087242	36327	1	-0.0872027	0.0393493	0.816427	Intron (ENSMUST00000173836.7/76071, intron 1 of 2)	ENSMUST00000152445.1	3882	Jakmip1		9	102869066	102881662	12597	1	-0.00103407	0.0527699	0.999849	Intron (ENSMUST00000175883.7/20187, intron 5 of 14)	ENSMUST00000175788.1	3654	Ryk
8	109868611	109944671	76061	1	-0.0727777	0.0393894	0.8168	Intron (ENSMUST00000154262.1/244650, intron 2 of 3)	ENSMUST00000034175.4	17629	Phlpp2		16	65828613	65861895	33283	1	-0.00189944	0.0528295	0.999849	Distal Intergenic	ENSMUST00000228708.1	204613	Vgll3
9	109217432	109234754	17323	2	-0.0647111	0.0394213	0.817007	Distal Intergenic	ENSMUST00000079548.11	-7916	Fbxw20		19	50150967	50252678	101712	2	0.00126777	0.0528645	0.999849	Intron (ENSMUST00000209413.1/58178, intron 4 of 25)	ENSMUST00000168357.8	-66198	Sorcs1
5	135806890	135841953	35064	1	0.0673884	0.0395014	0.81739	Distal Intergenic	ENSMUST00000146038.1	-6916	Srrm3		2	73285017	73312567	27551	2	-0.00133635	0.0528836	0.999849	Intron (ENSMUST00000058615.9/66935, intron 2 of 9)	ENSMUST00000136519.2	4098	Cir1
10	62981428	62989170	7743	1	-0.0727566	0.0395094	0.81739	Intron (ENSMUST00000148259.1/70432, intron 2 of 2)	ENSMUST00000156302.1	2495	Rufy2		17	85613608	85625222	11615	1	0.00128015	0.0528999	0.999849	Distal Intergenic	ENSMUST00000175898.3	-108411	Six3
4	46175222	46196311	21090	2	-0.09424	0.0395214	0.81739	Distal Intergenic	ENSMUST00000030013.11	-19364	Xpa		18	32815383	32819792	4410	1	-0.000875956	0.0529103	0.999849	Distal Intergenic	ENSMUST00000025237.4	-125899	Tslp
17	18273833	18277756	3924	2	0.0793632	0.039528	0.81739	Distal Intergenic	ENSMUST00000231390.1	-7319	Vmn2r94		2	78918393	78920052	1660	1	-0.00105731	0.0529868	0.999849	Intron (ENSMUST00000193021.1/ENSMUST00000193021.1, intron 1 of 4)	ENSMUST00000153266.1	55308	Ube2e3
2	31572651	31617526	44876	1	-0.0929224	0.0395509	0.817408	Distal Intergenic	ENSMUST00000113482.7	-24965	Fubp3		2	105792079	105814322	22244	2	-0.00169029	0.0530309	0.999849	Intron (ENSMUST00000122965.7/77766, intron 5 of 9)	ENSMUST00000152272.1	-10391	Elp4
18	11059047	11063461	4415	1	-0.0752374	0.0396267	0.817964	Distal Intergenic	ENSMUST00000234971.1	44937	Gata6		7	106864982	106865929	948	1	0.00141523	0.0530432	0.999849	Distal Intergenic	ENSMUST00000098141.1	-8665	Olfr704
11	30099395	30268169	168775	2	0.0736468	0.0396537	0.817964	Distal Intergenic	ENSMUST00000006629.13	-68327	Sptbn1		9	110132037	110240178	108142	1	-0.00138223	0.0530558	0.999849	Intron (ENSMUST00000088716.11/20588, intron 6 of 27)	ENSMUST00000199896.1	23890	Smarcc1
8	69706332	69710724	4393	2	0.0680198	0.0396636	0.817964	Promoter	ENSMUST00000080987.6	-651	Zfp869		7	45028255	45034394	6140	2	-0.00162765	0.0531134	0.999849	Promoter	ENSMUST00000210410.1	0	Prr12
14	123977907	124677127	699221	2	-0.0599714	0.0396863	0.817964	Intron (ENSMUST00000095529.9/14169, intron 1 of 4)	ENSMUST00000095529.9	178229	Fgf14		19	53529109	53542431	13323	1	-0.00174606	0.0531194	0.999849	Intron (ENSMUST00000038287.6/240672, intron 3 of 3)	ENSMUST00000038287.6	10685	Dusp5
8	55870912	55906948	36037	2	0.0836027	0.039801	0.818359	Distal Intergenic	ENSMUST00000053441.4	116963	Adam29		15	43864646	43870036	5391	2	-0.00134988	0.0531696	0.999849	Distal Intergenic	ENSMUST00000067469.5	125556	Tmem74
7	16894647	16895436	790	1	-0.0774401	0.0398194	0.818359	Promoter	ENSMUST00000205838.1	-524	Gng8		11	17263621	17266560	2940	1	0.00147909	0.0531977	0.999849	Distal Intergenic	ENSMUST00000130330.1	299825	C1d
3	116520328	116534913	14586	1	-0.0778877	0.0398294	0.818359	5' UTR	ENSMUST00000196376.1	14067	Dbt		2	58823430	58921092	97663	2	-0.00165472	0.0532033	0.999849	Intron (ENSMUST00000226455.1/227933, intron 10 of 14)	ENSMUST00000134708.1	-56333	Ccdc148
3	40971637	40977376	5740	1	-0.0748015	0.0399363	0.818359	Intron (ENSMUST00000048490.12/214048, intron 8 of 9)	ENSMUST00000191998.1	3085	Larp1b		11	4915306	4920485	5180	1	-0.00184703	0.053286	0.999849	Promoter	ENSMUST00000155872.1	-80	Thoc5
1	132298626	132307357	8732	1	-0.0846763	0.03995	0.818359	Distal Intergenic	ENSMUST00000046071.4	-4384	Klhdc8a		8	102634604	102637319	2716	2	-0.00115087	0.0533023	0.999849	Distal Intergenic	ENSMUST00000210578.1	496142	Cdh11
14	30041508	30353527	312020	2	0.0664963	0.0399546	0.818359	Intron (ENSMUST00000112250.5/12289, intron 1 of 46)	ENSMUST00000224785.2	-34504	Cacna1d		7	114215559	114254711	39153	2	-0.00164784	0.0534323	0.999849	Distal Intergenic	ENSMUST00000033012.8	-7428	Copb1
16	96590840	97170752	579913	2	-0.0884941	0.0400225	0.818359	Intron (ENSMUST00000056102.8/13508, intron 1 of 32)	ENSMUST00000056102.8	38249	Dscam		2	101562125	101576125	14001	2	0.000798861	0.0534566	0.999849	Distal Intergenic	ENSMUST00000177152.1	1852672	B230118H07Rik
13	55669764	55675917	6154	1	-0.0815598	0.0400375	0.818359	Intron (ENSMUST00000099479.3/212880, intron 17 of 21)	ENSMUST00000231097.1	2752	Ddx46		14	72561447	72564718	3272	2	0.00156752	0.0534567	0.999849	Distal Intergenic	ENSMUST00000159144.1	187360	Fndc3a
5	121305730	121324823	19094	1	-0.082161	0.0400708	0.818359	Intron (ENSMUST00000042614.12/269700, intron 32 of 75)	ENSMUST00000100769.2	3580	Gm15800		13	89539796	89611652	71857	1	-0.00121446	0.0535489	0.999849	Intron (ENSMUST00000081769.12/13612, intron 9 of 10)	ENSMUST00000022108.8	-322295	Hapln1
18	16589023	16670069	81047	2	0.0864358	0.0400878	0.818359	Distal Intergenic	ENSMUST00000115850.1	293886	Cdh2		10	73821867	74634765	812899	1	-0.00129912	0.0535956	0.999849	Intron (ENSMUST00000123398.8/11994, intron 2 of 13)	ENSMUST00000064562.13	-215451	Pcdh15
9	30427108	30466726	39619	1	0.0740881	0.0401041	0.818359	Intron (ENSMUST00000217174.1/ENSMUST00000217174.1, intron 2 of 2)	ENSMUST00000164099.2	-35133	Snx19		10	122448499	122453452	4954	1	0.00161622	0.0536548	0.999849	Intron (ENSMUST00000218285.1/ENSMUST00000218285.1, intron 1 of 2)	ENSMUST00000020323.6	10148	Avpr1a
18	41875696	41951194	75499	2	0.0566752	0.0401105	0.818359	Distal Intergenic	ENSMUST00000070949.5	528478	Prelid2		17	22942984	22965658	22675	1	0.00174963	0.0536619	0.999849	Distal Intergenic	ENSMUST00000234875.1	37923	Vmn2r113
13	18823795	18828149	4355	1	-0.0838236	0.0401696	0.818359	Intron (ENSMUST00000072961.5/218035, intron 10 of 28)	ENSMUST00000222010.1	-7529	Vps41		9	70798172	70952226	154055	2	0.00136104	0.0537205	0.999849	Distal Intergenic	ENSMUST00000216798.1	-78814	Lipc
9	59291558	59316199	24642	1	-0.0863305	0.0401979	0.818359	Distal Intergenic	ENSMUST00000217570.1	-18655	Adpgk		2	66270781	66410064	139284	2	0.00160375	0.0537379	0.999849	Intron (ENSMUST00000127849.1/ENSMUST00000127849.1, intron 3 of 7)	ENSMUST00000112366.7	-1934	Scn1a
6	131689134	131690063	930	2	0.0737506	0.0402094	0.818359	Distal Intergenic	ENSMUST00000080619.2	-114054	Tas2r114		3	141210004	141212355	2352	2	0.00155243	0.0537463	0.999849	Distal Intergenic	ENSMUST00000057860.2	-62297	Pdha2
18	14969541	15015324	45784	2	-0.0741931	0.0402171	0.818359	Intron (ENSMUST00000234445.1/74456, intron 3 of 4)	ENSMUST00000234221.1	-1019	Kctd1		3	63241537	63327826	86290	1	-0.00129107	0.0537903	0.999849	Distal Intergenic	ENSMUST00000194324.5	-24334	Mme
11	74689085	74723171	34087	2	-0.0883991	0.040349	0.818359	Intron (ENSMUST00000126341.7/18472, intron 2 of 8)	ENSMUST00000155493.1	26239	Pafah1b1		7	107954643	107955575	933	1	0.00154731	0.0538035	0.999849	Promoter	ENSMUST00000054434.3	-967	Olfr474
15	65787034	65791351	4318	1	-0.08743	0.0403657	0.818359	Distal Intergenic	ENSMUST00000174135.1	-413187	Efr3a		5	87124960	87140318	15359	2	0.00159798	0.0538067	0.999849	Distal Intergenic	ENSMUST00000067790.6	-4910	Ugt2b5
1	118627946	118685168	57223	1	-0.0914201	0.0404015	0.818359	Distal Intergenic	ENSMUST00000027629.9	157302	Tfcp2l1		17	36640406	36642666	2261	2	-0.00154714	0.0538152	0.999849	Distal Intergenic	ENSMUST00000087167.4	-9629	H2-M9
10	40683282	40811083	127802	1	-0.0891058	0.0404603	0.818359	Intron (ENSMUST00000058747.3/327747, intron 1 of 4)	ENSMUST00000058747.3	29412	Mettl24		1	56969740	56978650	8911	2	0.00166135	0.0538154	0.999849	Distal Intergenic	ENSMUST00000177282.1	-108240	Satb2
12	84339991	84343416	3426	1	-0.0686539	0.0404784	0.818359	Promoter	ENSMUST00000220832.1	631	Zfp410		9	114491779	114496038	4260	2	-0.00141739	0.0538331	0.999849	Intron (ENSMUST00000063042.10/12091, intron 11 of 15)	ENSMUST00000215425.1	42031	Ccr4
9	41984508	41985834	1327	2	-0.0679919	0.0405075	0.818359	Intron (ENSMUST00000060989.8/20660, intron 23 of 47)	ENSMUST00000139133.1	-34642	Sorl1		11	54014260	54027952	13693	2	0.00139247	0.0539355	0.999849	Intron (ENSMUST00000020586.6/30805, intron 1 of 9)	ENSMUST00000154369.1	7472	Slc22a4
11	11462094	11488537	26444	1	0.0515475	0.0405426	0.818359	Intron (ENSMUST00000020413.3/53604, intron 6 of 7)	ENSMUST00000170661.1	-97569	4930415F15Rik		2	85330897	85331971	1075	2	-0.00173356	0.0539373	0.999849	Distal Intergenic	ENSMUST00000099929.2	38279	Olfr987
16	29333965	29378583	44619	2	-0.0821342	0.0405472	0.818359	Intron (ENSMUST00000075806.10/268878, intron 1 of 29)	ENSMUST00000152040.1	26046	Atp13a5		4	149180236	149307506	127271	2	-0.00147351	0.0539385	0.999849	Intron (ENSMUST00000060537.12/16561, intron 2 of 48)	ENSMUST00000055647.14	18522	Kif1b
2	93762561	93795989	33429	2	-0.0796032	0.040623	0.818359	Intron (ENSMUST00000184931.7/14043, intron 8 of 11)	ENSMUST00000152344.1	5910	Ext2		17	15821041	15830885	9845	2	0.00130364	0.0539638	0.999849	Distal Intergenic	ENSMUST00000238157.1	-347884	Rgmb
7	15972576	15978725	6150	2	-0.0795704	0.0406376	0.818359	Promoter	ENSMUST00000209251.1	-546	Gltscr1		7	64300633	64321221	20589	1	-0.00153343	0.053974	0.999849	Intron (ENSMUST00000032736.10/233315, intron 13 of 15)	ENSMUST00000206680.1	27520	Mtmr10
10	5117100	5194707	77608	2	-0.078699	0.0406557	0.818359	Exon (ENSMUST00000215295.1/64009, exon 65 of 146)	ENSMUST00000215467.1	-60747	Syne1		10	57794568	57807470	12903	1	-0.00164263	0.0540104	0.999849	Distal Intergenic	ENSMUST00000125076.1	56462	Smpdl3a
15	16728756	16857094	128339	1	0.0660525	0.0406806	0.818359	Distal Intergenic	ENSMUST00000228307.1	-1052887	Cdh9		16	17902818	17905685	2868	2	-0.00169703	0.0540462	0.999849	Promoter	ENSMUST00000232366.1	0	Dgcr14
16	37114942	37384923	269982	2	-0.0519114	0.0407065	0.818359	Intron (ENSMUST00000114787.7/207227, intron 2 of 27)	ENSMUST00000114787.7	24371	Stxbp5l		6	15720661	15802165	81505	1	0.00161808	0.0540494	0.999849	Distal Intergenic	ENSMUST00000101663.9	-58070	Mdfic
7	16179042	16185515	6474	1	-0.0828011	0.0407581	0.818359	Promoter	ENSMUST00000176446.1	405	Meis3		1	59850665	59852351	1687	1	-0.00155149	0.0540692	0.999849	Intron (ENSMUST00000087435.6/12168, intron 5 of 12)	ENSMUST00000190659.1	-6084	Bmpr2
10	33080554	33196317	115764	1	0.0807092	0.0408031	0.818359	Distal Intergenic	ENSMUST00000219982.1	-48368	Trdn		11	97053424	97057365	3942	1	-0.00137925	0.0540739	0.999849	Intron (ENSMUST00000090020.12/71240, intron 12 of 22)	ENSMUST00000142406.1	4551	Osbpl7
2	28672278	28673329	1052	1	-0.0664896	0.0408087	0.818359	Promoter	ENSMUST00000139642.1	865	Tsc1		13	70727810	70841775	113966	2	-0.0016131	0.0540767	0.999849	Intron (ENSMUST00000080145.12/271127, intron 6 of 22)	ENSMUST00000123552.7	46575	Adamts16
17	64832523	64836071	3549	2	0.0803043	0.0408189	0.818359	Distal Intergenic	ENSMUST00000232860.1	-45339	4930583I09Rik		12	8317611	8324033	6423	1	-0.00151655	0.0541308	0.999849	Distal Intergenic	ENSMUST00000220300.1	73597	Hs1bp3
14	120019585	120042435	22851	2	-0.0878962	0.0408198	0.818359	Intron (ENSMUST00000226227.1/ENSMUST00000226227.1, intron 4 of 8)	ENSMUST00000058213.5	-91194	Oxgr1		20	105797615	105929403	131789	2	-0.00139901	0.0542131	0.999849	Distal Intergenic	ENSMUST00000113573.7	-35437	Atrx
13	99948530	99961050	12521	2	-0.0818143	0.040823	0.818359	Distal Intergenic	ENSMUST00000221034.1	13490	Mccc2		3	90455103	90457476	2374	2	0.00169188	0.0542257	0.999849	Exon (ENSMUST00000134250.1/ENSMUST00000134250.1, exon 3 of 4)	ENSMUST00000142243.1	1844	Npr1
8	117023550	117028843	5294	2	-0.0788442	0.0408233	0.818359	Intron (ENSMUST00000153724.1/ENSMUST00000153724.1, intron 2 of 2)	ENSMUST00000160449.1	-12404	Pkd1l2		11	69989071	69990157	1087	1	-0.00119021	0.0542463	0.999849	Intron (ENSMUST00000108593.7/67181, intron 4 of 7)	ENSMUST00000138246.1	-1523	Ctdnep1
13	112912813	112917674	4862	2	-0.0828964	0.0408302	0.818359	Intron (ENSMUST00000022281.4/72198, intron 5 of 26)	ENSMUST00000225037.1	1313	Skiv2l2		6	120405803	120413832	8030	1	-0.00169035	0.0542587	0.999849	Intron (ENSMUST00000135802.7/214899, intron 14 of 20)	ENSMUST00000124847.1	-1153	Kdm5a
18	90510154	90543267	33114	1	0.0705968	0.040833	0.818359	Distal Intergenic	ENSMUST00000025515.6	-139510	Tmx3		5	135406531	135545115	138585	2	0.00145298	0.0543053	0.999849	Intron (ENSMUST00000060311.11/215114, intron 1 of 30)	ENSMUST00000060311.11	7102	Hip1
17	37672025	37672990	966	1	-0.0606738	0.0409155	0.818962	Distal Intergenic	ENSMUST00000122036.1	4919	Olfr118		7	58658246	58829420	171175	1	-0.00126307	0.0543203	0.999849	Distal Intergenic	ENSMUST00000168747.2	-119322	Atp10a
8	63924694	63952170	27477	2	0.0606801	0.040966	0.818962	Distal Intergenic	ENSMUST00000179944.1	99861	Gm4975		16	81465623	81518030	52408	1	-0.00112354	0.0543616	0.999849	Distal Intergenic	ENSMUST00000232550.1	590271	Ncam2
13	76825207	76828076	2870	1	-0.0810616	0.0409928	0.818962	Intron (ENSMUST00000125209.7/78771, intron 8 of 20)	ENSMUST00000155275.1	-35229	Mctp1		13	5864678	5866770	2093	1	0.00154097	0.0543932	0.999849	Intron (ENSMUST00000221487.1/ENSMUST00000221487.1, intron 1 of 1)	ENSMUST00000221734.1	40637	Klf6
5	47983138	48307733	324596	1	0.0707598	0.0410086	0.818962	Distal Intergenic	ENSMUST00000173107.7	-405807	Slit2		16	27307489	27351212	43724	1	0.00133958	0.0545105	0.999849	Distal Intergenic	ENSMUST00000066852.8	-64893	Ostn
10	77917289	77938037	20749	2	-0.0821497	0.0410239	0.818962	Promoter	ENSMUST00000126206.2	-689	Trpm2		2	109092300	109278280	185981	2	-0.000694346	0.0545298	0.999849	Distal Intergenic	ENSMUST00000147376.7	811157	Mettl15
10	117813871	117846035	32165	2	-0.0769553	0.0410614	0.818962	Distal Intergenic	ENSMUST00000064667.8	-29753	Rap1b		7	25711106	25719088	7983	2	-0.00138686	0.0545393	0.999849	Exon (ENSMUST00000206832.1/232989, exon 13 of 15)	ENSMUST00000002683.2	-5370	Ccdc97
10	128882295	128891718	9424	2	-0.0710485	0.0410821	0.818962	Intron (ENSMUST00000105230.3/66118, intron 9 of 10)	ENSMUST00000026408.6	25845	Gdf11		11	41910203	42000857	90655	2	-0.00146215	0.0545496	0.999849	Distal Intergenic	ENSMUST00000070725.10	-36623	Gabrg2
10	38820541	38821779	1239	2	-0.0844761	0.0411275	0.818962	Distal Intergenic	ENSMUST00000179279.1	302210	Rfpl4b		18	80966376	80986771	20396	2	0.00139397	0.0545628	0.999849	Intron (ENSMUST00000236674.1/ENSMUST00000236674.1, intron 3 of 4)	ENSMUST00000057950.8	-327096	Sall3
8	114712167	115352143	639977	1	-0.0764216	0.0411411	0.818962	Intron (ENSMUST00000004756.13/80707, intron 8 of 8)	ENSMUST00000162052.7	7969	Wwox		9	66220747	66268950	48204	1	-0.00153381	0.0546137	0.999849	Intron (ENSMUST00000034944.8/13143, intron 4 of 11)	ENSMUST00000132987.7	18529	Dapk2
9	116577582	116822806	245225	2	-0.0841956	0.0411671	0.818962	Intron (ENSMUST00000111773.9/207181, intron 8 of 14)	ENSMUST00000173429.7	129386	Rbms3		11	30935001	30948085	13085	2	-0.0011364	0.0546479	0.999849	Intron (ENSMUST00000203878.2/65257, intron 1 of 9)	ENSMUST00000143126.2	1911	Erlec1
1	19213879	19219253	5375	1	-0.0943034	0.0413072	0.819449	Distal Intergenic	ENSMUST00000186972.1	46819	Tfap2b		13	91741512	91786148	44637	1	0.00153929	0.0546637	0.999849	Exon (ENSMUST00000099331.3/373852, exon 2 of 2)	ENSMUST00000022120.4	-27764	Acot12
5	135041266	135048939	7674	1	-0.0770693	0.0413107	0.819449	Intron (ENSMUST00000005509.10/20907, intron 7 of 9)	ENSMUST00000144198.1	2645	Stx1a		5	33742534	33753562	11029	2	-0.00174597	0.054675	0.999849	Exon (ENSMUST00000005431.5/56384, exon 5 of 14)	ENSMUST00000149886.1	-7675	Letm1
8	109494027	109542640	48614	1	-0.0860407	0.0413153	0.819449	Distal Intergenic	ENSMUST00000034162.7	-64152	Pmfbp1		6	24951141	24956297	5157	2	-0.00130285	0.0546966	0.999849	Distal Intergenic	ENSMUST00000127247.3	-266129	Tmem229a
17	21926960	21962451	35492	2	-0.0684337	0.0413208	0.819449	Intron (ENSMUST00000091879.11/73233, intron 2 of 5)	ENSMUST00000091879.11	11722	Zfp942		9	79768943	79793430	24488	2	-0.00177623	0.0547549	0.999849	Intron (ENSMUST00000034878.11/69981, intron 1 of 6)	ENSMUST00000034878.11	3933	Tmem30a
13	80890518	80891642	1125	1	0.087418	0.0413631	0.819449	Distal Intergenic	ENSMUST00000162904.1	15848	Arrdc3		14	57642516	57648657	6142	2	-0.00160349	0.0547578	0.999849	Intron (ENSMUST00000174545.8/57258, intron 6 of 22)	ENSMUST00000172647.1	20810	Xpo4
16	62735161	62767123	31963	2	-0.0816736	0.0413736	0.819449	Promoter	ENSMUST00000156676.1	180	Nsun3		9	58220263	58230127	9865	2	-0.00129073	0.05478	0.999849	Intron (ENSMUST00000085673.10/18854, intron 7 of 8)	ENSMUST00000154572.1	3198	Pml
6	84019389	84211059	191671	1	-0.0697416	0.0414795	0.819791	Intron (ENSMUST00000113821.7/26903, intron 2 of 54)	ENSMUST00000081904.6	18619	Dysf		7	109893780	109896699	2920	2	-0.0011333	0.0548042	0.999849	3' UTR	ENSMUST00000130354.1	2717	Dennd5a
7	24777281	24784657	7377	1	0.0734988	0.0415924	0.819791	Distal Intergenic	ENSMUST00000206850.1	12000	Ceacam10		12	69352011	69354069	2059	2	-0.00164996	0.0548096	0.999849	Promoter	ENSMUST00000220959.1	0	Nemf
13	75089826	75134861	45036	1	-0.0844583	0.0415945	0.819791	Distal Intergenic	ENSMUST00000022075.5	-70680	Pcsk1		7	135410367	135413615	3249	1	-0.00104232	0.0548103	0.999849	Distal Intergenic	ENSMUST00000238917.1	25433	Foxi2
15	58108255	58112158	3904	2	-0.0759285	0.0416612	0.819791	Promoter	ENSMUST00000226507.1	-773	Atad2		5	81020138	81388784	368647	1	0.00134018	0.0548235	0.999849	Distal Intergenic	ENSMUST00000147226.7	-306534	Lphn3
11	69600666	69602741	2076	2	-0.0833667	0.0416684	0.819791	Distal Intergenic	ENSMUST00000138694.1	6802	Atp1b2		17	81388524	81738377	349854	2	-0.00158947	0.0548332	0.999849	Distal Intergenic	ENSMUST00000163123.2	-424460	Slc8a1
15	98639489	98644529	5041	1	-0.0756263	0.0416717	0.819791	Intron (ENSMUST00000003450.14/74351, intron 12 of 16)	ENSMUST00000230064.1	9545	Cacnb3		1	36808539	36810536	1998	2	-0.000988521	0.0548784	0.999849	Intron (ENSMUST00000027290.11/56030, intron 32 of 40)	ENSMUST00000187917.1	7049	Tmem131
17	25960783	25985796	25014	2	-0.0584252	0.0416721	0.819791	Intron (ENSMUST00000118828.7/215445, intron 6 of 11)	ENSMUST00000211917.1	-10107	Capn15		20	101655345	101683158	27814	1	-0.00171857	0.0549692	0.999849	Intron (ENSMUST00000119299.7/108155, intron 20 of 22)	ENSMUST00000147635.1	21187	Ogt
4	132459955	132463331	3377	2	-0.0877332	0.0416932	0.819791	3' UTR	ENSMUST00000123604.1	4126	Med18		4	82498321	82705750	207430	2	-0.00156401	0.0549921	0.999849	Intron (ENSMUST00000155821.1/18028, intron 1 of 1)	ENSMUST00000155821.1	53120	Nfib
15	73524134	73557712	33579	1	-0.0736371	0.0417262	0.819791	Promoter	ENSMUST00000162488.8	163	Dennd3		18	67933257	68255551	322295	1	-0.000714987	0.0550148	0.999849	Intron (ENSMUST00000063775.4/52662, intron 2 of 5)	ENSMUST00000063775.4	143224	Ldlrad4
1	32172714	32658568	485855	1	-0.0504033	0.0417312	0.819791	Distal Intergenic	ENSMUST00000027226.11	-228977	Khdrbs2		18	78750380	79109391	359012	2	0.00158735	0.055019	0.999849	Distal Intergenic	ENSMUST00000025430.10	-51636	Setbp1
15	6815037	6874969	59933	2	0.0634136	0.0417546	0.819791	Distal Intergenic	ENSMUST00000176826.1	-42234	Osmr		4	118226158	118231100	4943	2	-0.00138222	0.0550233	0.999849	Intron (ENSMUST00000049074.12/19268, intron 13 of 32)	ENSMUST00000143348.1	1936	Ptprf
15	73809507	73809896	390	2	0.0621606	0.0417592	0.819791	Promoter	ENSMUST00000120938.1	304	Ndufb4		14	18630335	18894267	263933	2	-0.000882442	0.0550369	0.999849	Distal Intergenic	ENSMUST00000124353.1	-199447	Ube2e2
4	39450295	39451776	1482	1	-0.0771009	0.0418481	0.819791	Distal Intergenic	ENSMUST00000029955.4	330941	1700009N14Rik		19	34008290	34047797	39508	1	0.00161339	0.0550468	0.999849	Distal Intergenic	ENSMUST00000225505.1	-16433	Lipk
10	115450311	115587780	137470	2	0.0871805	0.041852	0.819791	Distal Intergenic	ENSMUST00000020350.14	-22125	Lgr5		5	61808816	61811163	2348	1	0.00134504	0.0550533	0.999849	Distal Intergenic	ENSMUST00000053876.4	-715781	G6pd2
1	53839017	53866512	27496	2	0.0675051	0.0418782	0.819791	Intron (ENSMUST00000120904.7/329152, intron 2 of 28)	ENSMUST00000152870.1	-159333	Hecw2		1	100252629	100369839	117211	1	-0.0014451	0.0550571	0.999849	Intron (ENSMUST00000086738.9/241175, intron 20 of 23)	ENSMUST00000185484.1	188814	Cntnap5b
6	42623016	42645254	22239	2	-0.0885835	0.0418817	0.819791	Distal Intergenic	ENSMUST00000031879.4	-6854	Fam115c		7	43995877	43999875	3999	1	-0.00124979	0.0550715	0.999849	Intron (ENSMUST00000007156.4/16613, intron 2 of 4)	ENSMUST00000007156.4	2237	Klk1b11
4	130539063	130557988	18926	2	0.064978	0.0418866	0.819791	Intron (ENSMUST00000180884.7/67149, intron 1 of 6)	ENSMUST00000180498.1	16537	Nkain1		5	109554713	109558993	4281	2	0.00151044	0.0550924	0.999849	Distal Intergenic	ENSMUST00000044579.11	-97527	Crlf2
2	29925472	29926745	1274	1	-0.0833921	0.0419108	0.819791	Intron (ENSMUST00000113757.7/18286, intron 20 of 20)	ENSMUST00000152026.1	2278	Odf2		7	128287965	128290615	2651	2	-0.00189434	0.0551057	0.999849	Intron (ENSMUST00000033044.15/233913, intron 2 of 12)	ENSMUST00000137677.1	-2536	BC017158
9	80286281	80292611	6331	1	-0.0691751	0.0419149	0.819791	Intron (ENSMUST00000035889.14/17920, intron 26 of 32)	ENSMUST00000139981.1	2443	Myo6		13	27508354	27513171	4818	2	0.00128849	0.0552584	0.999849	Distal Intergenic	ENSMUST00000223621.1	21145	Prl8a8
1	115684756	116587323	902568	1	0.0750712	0.0419759	0.819791	Distal Intergenic	ENSMUST00000043725.8	-286381	Cntnap5a		7	39517766	39540420	22655	1	-0.00112376	0.0553113	0.999849	Intron (ENSMUST00000188038.2/ENSMUST00000188038.2, intron 2 of 5)	ENSMUST00000108015.3	45084	Zfp619
1	115684756	116587323	902568	1	-0.085592	0.0421028	0.819791	Distal Intergenic	ENSMUST00000043725.8	1234993	Cntnap5a		16	18348274	18407074	58801	1	0.0017629	0.0553772	0.999849	Exon (ENSMUST00000158419.1/ENSMUST00000158419.1, exon 1 of 1)	ENSMUST00000090103.10	7326	Arvcf
14	108908800	108914158	5359	2	0.0620766	0.0421321	0.819791	Distal Intergenic	ENSMUST00000100322.3	-276741	Slitrk1		16	64924729	65105854	181126	2	0.00136245	0.0554099	0.999849	Distal Intergenic	ENSMUST00000063076.5	-19824	Htr1f
1	131295219	131311065	15847	2	-0.0821529	0.0421833	0.819791	Intron (ENSMUST00000097588.8/14270, intron 17 of 22)	ENSMUST00000189892.1	-2730	Srgap2		3	35807842	35810281	2440	1	-0.00160614	0.0554323	0.999849	Intron (ENSMUST00000200445.4/76295, intron 18 of 21)	ENSMUST00000196965.1	7417	Atp11b
13	114953096	115101964	148869	2	0.0784962	0.04219	0.819791	Distal Intergenic	ENSMUST00000061673.8	-329992	Itga1		20	16522869	16523689	821	1	0.00098858	0.0554389	0.999849	Distal Intergenic	ENSMUST00000115422.1	-204596	Cypt1
12	86139948	86162189	22242	1	-0.0888448	0.0421985	0.819791	Intron (ENSMUST00000054565.7/76411, intron 3 of 7)	ENSMUST00000220711.1	-1300	Ift43		2	168081004	168101203	20200	1	0.000794759	0.0555336	0.999849	Distal Intergenic	ENSMUST00000052125.6	29455	Pard6b
1	133713981	133753281	39301	2	-0.073578	0.0422459	0.819791	Intron (ENSMUST00000143567.7/381290, intron 2 of 20)	ENSMUST00000112264.1	12249	Atp2b4		20	157162075	157415286	253212	2	0.00174882	0.0555347	0.999849	Distal Intergenic	ENSMUST00000079945.10	492519	Phex
6	130218831	130233322	14492	2	-0.0812968	0.0423017	0.819791	Distal Intergenic	ENSMUST00000032286.6	-10017	Klra7		8	8620597	8639363	18767	2	0.00134549	0.055687	0.999849	Distal Intergenic	ENSMUST00000152698.1	1660031	Efnb2
7	46397648	46438704	41057	1	-0.0691676	0.0423215	0.819791	Intron (ENSMUST00000025202.7/16502, intron 1 of 1)	ENSMUST00000160433.2	3646	Kcnc1		3	41066326	41083046	16721	2	0.00168149	0.0556954	0.999849	Distal Intergenic	ENSMUST00000058578.7	-153801	Pgrmc2
18	25233915	25464092	230178	1	-0.0729485	0.042331	0.819791	Intron (ENSMUST00000159605.7/225289, intron 4 of 8)	ENSMUST00000100131.4	-1908	AW554918		18	89470148	89560069	89922	2	0.00140545	0.0557041	0.999849	Intron (ENSMUST00000097495.4/623279, intron 3 of 7)	ENSMUST00000160328.1	43668	Dok6
15	35371566	35642952	271387	1	-0.0812551	0.0423516	0.819791	Intron (ENSMUST00000048646.8/666173, intron 17 of 61)	ENSMUST00000226579.1	103512	Vps13b		16	64924729	65105854	181126	2	0.00131985	0.0557528	0.999849	Intron (ENSMUST00000063076.5/15557, intron 2 of 2)	ENSMUST00000063076.5	124001	Htr1f
1	107271201	107278371	7171	2	0.0788823	0.0423767	0.819791	Distal Intergenic	ENSMUST00000027565.4	-27719	Serpinb3c		20	110814280	110817207	2928	1	-0.00150354	0.0558326	0.999849	Distal Intergenic	ENSMUST00000078229.4	117554	Pou3f4
15	38299874	38300706	833	2	-0.0882812	0.0423822	0.819791	Distal Intergenic	ENSMUST00000228416.1	-47667	Klf10		1	128235379	128237736	2358	1	-0.00151719	0.0558804	0.999849	Intron (ENSMUST00000036288.10/226412, intron 23 of 26)	ENSMUST00000188570.1	-7959	R3hdm1
4	102255230	102506038	250809	1	-0.0689458	0.042395	0.819791	Intron (ENSMUST00000106911.7/18578, intron 3 of 16)	ENSMUST00000174186.1	4873	Pde4b		3	90058645	90062296	3652	1	-0.001532	0.0559004	0.999849	Promoter	ENSMUST00000162390.1	-647	4933434E20Rik
4	66828202	66839618	11417	1	-0.0790461	0.0423971	0.819791	Distal Intergenic	ENSMUST00000147008.1	532339	Tlr4		3	102488694	102520995	32302	1	0.000965986	0.0559118	0.999849	Distal Intergenic	ENSMUST00000198644.1	48005	Ngf
17	70809072	70819401	10330	1	-0.0818524	0.042411	0.819791	Intron (ENSMUST00000133983.7/224997, intron 10 of 13)	ENSMUST00000233780.1	-24737	Dlgap1		8	109726455	109737722	11268	2	-0.00204187	0.0559659	0.999849	Intron (ENSMUST00000093162.3/52335, intron 3 of 3)	ENSMUST00000212605.1	3032	Atxn1l
5	146079257	146113287	34031	1	0.0767984	0.0424152	0.819791	Distal Intergenic	ENSMUST00000199212.4	-18607	Cyp3a59		3	32562908	32563800	893	1	-0.00145084	0.0560034	0.999849	Exon (ENSMUST00000091257.10/67414, exon 15 of 18)	ENSMUST00000191661.1	5296	Mfn1
9	15262007	15270452	8446	2	-0.0742178	0.0424426	0.819791	Intron (ENSMUST00000034411.9/234959, intron 9 of 11)	ENSMUST00000213788.1	3634	Med17		1	118300889	118309986	9098	2	-0.00110722	0.056018	0.999849	Distal Intergenic	ENSMUST00000188512.6	88984	Tsn
16	17842432	17845177	2746	2	-0.0767283	0.042446	0.819791	Intron (ENSMUST00000150068.1/13356, intron 6 of 15)	ENSMUST00000231306.1	-10381	Dgcr2		20	14211148	14211661	514	1	0.00131711	0.0560377	0.999849	Distal Intergenic	ENSMUST00000105137.3	440334	Gm5132
14	75582883	75591949	9067	2	0.0672297	0.0424845	0.819791	Intron (ENSMUST00000164848.2/380918, intron 1 of 1)	ENSMUST00000165569.2	67100	Spert		18	9212163	9218136	5974	1	-0.00140529	0.05605	0.999849	Distal Intergenic	ENSMUST00000041080.6	-169203	Fzd8
14	33604942	33639401	34460	1	-0.0772773	0.0425139	0.819791	Distal Intergenic	ENSMUST00000226512.1	97090	Ptpn20		1	156838942	156845615	6674	1	-0.00153224	0.0560911	0.999849	Intron (ENSMUST00000172057.7/78255, intron 6 of 18)	ENSMUST00000111720.1	41449	Angptl1
1	115684756	116587323	902568	1	-0.0808573	0.0425675	0.819791	Intron (ENSMUST00000043725.8/636808, intron 8 of 23)	ENSMUST00000043725.8	478754	Cntnap5a		1	26681814	26687460	5647	2	0.00152228	0.0561359	0.999849	Distal Intergenic	ENSMUST00000097801.3	105278	4931408C20Rik
14	18586888	18665150	78263	2	-0.0672306	0.0426101	0.819791	Intron (ENSMUST00000176555.7/218793, intron 2 of 3)	ENSMUST00000135381.7	-84245	Ube2e2		4	135959727	135962617	2891	1	-0.0017194	0.0562298	0.999849	Intron (ENSMUST00000030432.7/15356, intron 5 of 8)	ENSMUST00000148613.1	-2915	Hmgcl
12	85118060	85119296	1237	1	-0.0837695	0.0427466	0.819791	Intron (ENSMUST00000053811.9/78920, intron 7 of 14)	ENSMUST00000222998.1	1631	Dlst		2	109092300	109278280	185981	2	-0.00139912	0.0562366	0.999849	Distal Intergenic	ENSMUST00000147376.7	189961	Mettl15
17	93199017	93200096	1080	1	0.0806211	0.0427852	0.819791	Distal Intergenic	ENSMUST00000234646.1	-89665	Adcyap1		9	107023418	107025391	1974	2	0.00104712	0.0562415	0.999849	Intron (ENSMUST00000044532.10/208869, intron 6 of 52)	ENSMUST00000170193.1	-44138	Dock3
20	77511013	77662983	151971	1	-0.0522212	0.0428161	0.819791	Distal Intergenic	ENSMUST00000088217.11	-342853	Tbl1x		3	101576316	101577560	1245	2	0.00188082	0.056274	0.999849	Distal Intergenic	ENSMUST00000130649.1	37504	Atp1a1
13	86044816	86046904	2089	2	0.0791545	0.042895	0.819791	Distal Intergenic	ENSMUST00000131011.1	-372167	Cox7c		10	31313383	31328204	14822	1	0.00149209	0.0562874	0.999849	Distal Intergenic	ENSMUST00000000304.13	-214377	Hddc2
15	88696046	88700864	4819	2	-0.0789332	0.0429179	0.819791	Distal Intergenic	ENSMUST00000150004.1	30678	Brd1		4	98726734	98733644	6911	1	-0.00130581	0.0563451	0.999849	Downstream (<=300bp)	ENSMUST00000152889.8	-6451	L1td1
3	148815856	148822979	7124	2	-0.0629177	0.0429194	0.819791	Distal Intergenic	ENSMUST00000168352.1	651605	Lphn2		10	53633145	53751123	117979	2	0.00132459	0.0563623	0.999849	Distal Intergenic	ENSMUST00000020003.14	-73881	Fam184a
3	68572245	68626464	54220	1	-0.0767457	0.0429789	0.819791	Intron (ENSMUST00000182006.3/100505386, intron 5 of 10)	ENSMUST00000170788.8	-2426	Schip1		16	14138777	14142540	3764	2	-0.00133997	0.0563836	0.999849	Exon (ENSMUST00000090300.5/223989, exon 21 of 27)	ENSMUST00000231032.1	16446	Marf1
11	48800332	48804974	4643	1	-0.0891254	0.0430389	0.819791	Distal Intergenic	ENSMUST00000142269.1	-6557	Gnb2l1		16	35697548	35769330	71783	2	-0.00146291	0.0564258	0.999849	3' UTR	ENSMUST00000149892.1	49793	Dirc2
1	105819870	105825401	5532	1	-0.063163	0.0430621	0.819791	Distal Intergenic	ENSMUST00000187658.1	47613	Tnfrsf11a		1	25067550	25829707	762158	2	-0.00153842	0.0564712	0.999849	Distal Intergenic	ENSMUST00000151309.7	-274938	Bai3
19	50150967	50252678	101712	2	-0.0535066	0.0431631	0.819791	Distal Intergenic	ENSMUST00000168357.8	402324	Sorcs1		16	56204338	56273756	69419	1	0.00137729	0.0565165	0.999849	Intron (ENSMUST00000160116.7/224224, intron 7 of 18)	ENSMUST00000069936.7	23639	Impg2
7	27533454	27537940	4487	2	-0.0812801	0.0431722	0.819791	Promoter	ENSMUST00000142981.1	-772	Pld3		1	180851127	180868113	16987	1	0.00119678	0.0565339	0.999849	Distal Intergenic	ENSMUST00000038091.7	-11536	Sde2
14	118787918	118874525	86608	1	-0.0714058	0.0432046	0.819791	Intron (ENSMUST00000047761.12/58187, intron 1 of 4)	ENSMUST00000071546.13	24341	Cldn10		3	46442197	46448219	6023	2	0.00137235	0.0566732	0.999849	Distal Intergenic	ENSMUST00000192793.5	-187562	Pabpc4l
8	112011398	112020528	9131	1	-0.0625389	0.0432048	0.819791	Distal Intergenic	ENSMUST00000052138.10	44035	Terf2ip		20	145475720	145505181	29462	2	-0.00151065	0.056711	0.999849	Distal Intergenic	ENSMUST00000143610.2	-377925	Amot
5	9417615	9422330	4716	1	0.085307	0.0432071	0.819791	Intron (ENSMUST00000004076.4/108069, intron 3 of 5)	ENSMUST00000142202.1	128764	9330182L06Rik		2	91526762	91620664	93903	1	-0.00165118	0.0567142	0.999849	Intron (ENSMUST00000028689.3/228357, intron 34 of 37)	ENSMUST00000111338.9	-22771	Ckap5
1	189209790	189343355	133566	2	0.0713677	0.0432537	0.819791	Intron (ENSMUST00000079451.12/16526, intron 2 of 6)	ENSMUST00000193319.5	30636	Kcnk2		13	24893081	24899848	6768	1	-0.00139457	0.0567501	0.999849	Intron (ENSMUST00000141572.7/210108, intron 19 of 19)	ENSMUST00000171262.1	1922	D130043K22Rik
9	76014855	76136350	121496	1	-0.0669934	0.0432638	0.819791	Intron (ENSMUST00000180749.1/ENSMUST00000180749.1, intron 2 of 4)	ENSMUST00000008052.12	-57665	Hmgcll1		2	129800517	129832287	31771	1	-0.00112253	0.05679	0.999849	Intron (ENSMUST00000165413.8/67333, intron 3 of 3)	ENSMUST00000166282.2	25526	Stk35
8	62063744	62123150	59407	2	0.0633845	0.043273	0.819791	Distal Intergenic	ENSMUST00000210799.1	-107873	Anxa10		6	79817916	79818364	449	1	0.00151555	0.056886	0.999849	Distal Intergenic	ENSMUST00000179797.2	-313071	Gm20594
5	88646691	88648318	1628	1	-0.0751075	0.0432795	0.819791	Intron (ENSMUST00000196894.4/52822, intron 5 of 12)	ENSMUST00000199956.1	-21635	Rufy3		13	59800336	59809478	9143	2	-0.00152716	0.0569245	0.999849	Exon (ENSMUST00000071703.5/214290, exon 13 of 28)	ENSMUST00000225241.1	9623	Zcchc6
19	13918942	13920044	1103	1	0.0673979	0.0432994	0.819791	Distal Intergenic	ENSMUST00000081520.2	145930	Olfr1505		4	144613707	144623398	9692	1	0.000903522	0.0569407	0.999849	Distal Intergenic	ENSMUST00000094510.3	-19629	Gm13177
9	50494525	50505482	10958	1	0.0756951	0.0433526	0.819791	Distal Intergenic	ENSMUST00000114474.7	-74280	Plet1		20	23219271	23365082	145812	2	0.0017476	0.0570485	0.999849	Distal Intergenic	ENSMUST00000115313.7	-76380	Klhl13
10	62284609	62290329	5721	2	-0.0762421	0.0433532	0.819791	Intron (ENSMUST00000099691.10/15275, intron 14 of 17)	ENSMUST00000161160.1	12431	Hk1		1	50909962	50979920	69959	1	0.00125584	0.0570712	0.999849	Distal Intergenic	ENSMUST00000114565.7	-126428	Tmeff2
6	146290486	146294284	3799	2	-0.0883082	0.0433742	0.819791	Intron (ENSMUST00000079573.12/16439, intron 33 of 55)	ENSMUST00000144557.1	-8854	Itpr2		2	22622205	22693874	71670	1	0.00150103	0.0570771	0.999849	Intron (ENSMUST00000044749.13/667663, intron 33 of 33)	ENSMUST00000028123.3	-10023	Gad2
[truncated: 33,108 more rows]
