# Supplementary material for: Adolescent binge ethanol impacts H3K36me3 regulation of synaptic genes
Source: Front Mol Neurosci. 2023 Mar 3;16:1082104. doi: 10.3389/fnmol.2023.1082104 (PMC10020663; doi:10.3389/fnmol.2023.1082104)
Supplement: SUPPLEMENTARY TABLE 12 — Gene ontology analysis for the 1231 unique genes that showed differential trimethylation of H3K36 in the PFC after adolescent binge ethanol in males only, p < 0.05. [file Table_12.xlsx]

## Sheet: Sheet1
Gene ontology analysis for the 1231 unique genes that showed differential trimethylation of H3K36 in the PFC after adolescent binge ethanol in males only, p < 0.05
Category	ID	Name	p-value	q-value Bonferroni	q-value FDR B&H	q-value FDR B&Y	Hit Count in Query List	Hit Count in Genome	Hit in Query List
GO: Molecular Function	GO:0015085	calcium ion transmembrane transporter activity	7.049e-08	9.459e-05	9.459e-05	0.0007359	27	157	PKD1L2,RYR2,RYR3,CACNG3,AMBP,ATP13A4,STIM2,ATP2B4,STX1A,CACNA1I,CACNA1B,GPM6A,CACNA1D,CACNA1E,CACNB1,CACNB4,SLC11A2,P2RX4,SLC24A5,TSPOAP1,TRPM2,CHRNA7,NALF1,VDAC1,ITPR2,TRPC7,CACNG8
GO: Molecular Function	GO:0005262	calcium channel activity	2.606e-07	0.0003497	0.0001749	0.00136	24	137	PKD1L2,RYR2,RYR3,CACNG3,AMBP,STIM2,STX1A,CACNA1I,CACNA1B,GPM6A,CACNA1D,CACNA1E,CACNB1,CACNB4,P2RX4,SLC24A5,TSPOAP1,TRPM2,CHRNA7,NALF1,VDAC1,ITPR2,TRPC7,CACNG8
GO: Molecular Function	GO:0005261	cation channel activity	1.8e-06	0.002415	0.0008051	0.006264	47	423	ASIC2,ASIC1,PKD1L2,KCNIP1,RYR2,RYR3,CACNG3,SCN1A,FGF14,AMBP,STIM2,ATP5MG,KCNMB3,ATP2B4,UNC80,GPD1L,STX1A,ABCC8,CACNA1I,NOS1,CACNA1B,GPM6A,CACNA1D,CACNA1E,CACNB1,CACNB4,P2RX4,CHP1,SLC24A5,TSPOAP1,TRPM2,CHRNA7,NALF1,VDAC1,CNGB3,ITPR2,KCNB1,KCNC1,KCNC4,KCNJ8,KCNK1,KCNK2,TRPC7,RASA1,ANO10,TMEM38B,CACNG8
GO: Molecular Function	GO:0044325	transmembrane transporter binding	2.481e-05	0.0333	0.008325	0.06477	22	154	LRRK2,ACTN4,KCNIP1,TRDN,RYR2,CIB1,CDK5RAP2,FYN,SRI,GPD1L,STX1A,ABCC8,VAMP2,NOS1,PDE4B,HSP90AA1,VDAC1,TCAF2,ITPR2,KCNB1,KCNC1,RASA1
GO: Molecular Function	GO:0030228	lipoprotein particle receptor activity	3.533e-05	0.04741	0.009482	0.07376	7	19	LRP1B,STAB2,SORL1,SCARB1,LRP8,LDLR,LRP1
GO: Molecular Function	GO:0005041	low-density lipoprotein particle receptor activity	4.814e-05	0.06461	0.01077	0.08377	6	14	LRP1B,STAB2,SORL1,LRP8,LDLR,LRP1
GO: Molecular Function	GO:0106222	lncRNA binding	0.0001125	0.1509	0.02156	0.1677	4	6	DDX17,CELF2,SUZ12,ELAVL1
GO: Molecular Function	GO:0042625	ATPase-coupled ion transmembrane transporter activity	0.0002583	0.3467	0.04038	0.3142	11	59	ABCC4,ATP8A1,ATP13A4,ATP5MG,ATP6V1H,ATP2B4,ABCC8,ATP6V0E1,ATP13A2,ATP6V0A2,KCNJ8
GO: Molecular Function	GO:0030374	nuclear receptor coactivator activity	0.0003012	0.4042	0.04038	0.3142	11	60	ACTN4,RXRB,CNOT6,CARM1,SMARCD3,SS18,PPARGC1A,MED17,MED1,PRKCB,NCOA7
GO: Molecular Function	GO:0030695	GTPase regulator activity	0.0003822	0.5129	0.04038	0.3142	45	495	LRRK2,DLC1,ARHGAP31,SIPA1L2,DOCK6,ARAP2,PSD2,DEPDC1,DENND3,STARD13,ARHGAP42,TBC1D9B,MYCBP2,MYO9B,ARHGEF7,DENND5A,HERC1,DENND5B,ADAP1,KALRN,DOCK9,SRGAP2,DNAJA3,ACAP2,EVI5L,RABGAP1,STXBP5L,TBC1D13,RGS6,KNDC1,RAPGEF2,DAB2IP,RAPGEF5,ASAP1,DENND1B,CPEB2,RAP1GDS1,RASA1,RGS1,RGS2,RIC8B,EGF,FARP1,TNK2,RAPGEFL1
GO: Molecular Function	GO:0099626	voltage-gated calcium channel activity involved in regulation of presynaptic cytosolic calcium levels	0.0003912	0.525	0.04038	0.3142	5	13	CACNA1B,CACNA1D,CACNA1E,CACNB4,TSPOAP1
GO: Molecular Function	GO:0004115	3',5'-cyclic-AMP phosphodiesterase activity	0.0003912	0.525	0.04038	0.3142	5	13	PDE7B,PDE2A,PDE4A,PDE4B,PDE11A
GO: Molecular Function	GO:0099511	voltage-gated calcium channel activity involved in regulation of cytosolic calcium levels	0.0003912	0.525	0.04038	0.3142	5	13	CACNA1B,CACNA1D,CACNA1E,CACNB4,TSPOAP1
GO: Molecular Function	GO:0043548	phosphatidylinositol 3-kinase binding	0.0004674	0.6273	0.04453	0.3465	11	63	WDR81,FLT3,FYN,CBL,TLR4,RASD2,IGF1R,PIK3R6,PTPN20,DAB2IP,PTK2
GO: Molecular Function	GO:0022836	gated channel activity	0.0004978	0.668	0.04453	0.3465	35	360	ABCC4,ASIC2,ASIC1,KCNIP1,RYR2,RYR3,CACNG3,SCN1A,KCNMB3,GABRA2,GABRG1,ABCC8,CACNA1I,CACNA1B,CACNA1D,CACNA1E,CACNB1,CACNB4,GRID1,P2RX4,TSPOAP1,TRPM2,CHRNA7,NALF1,VDAC1,CNGB3,ITPR2,KCNB1,KCNC1,KCNC4,KCNJ8,KCNK1,KCNK2,ANO10,CACNG8
GO: Molecular Function	GO:0001540	amyloid-beta binding	0.0006316	0.8476	0.05297	0.4121	15	108	PICALM,FPR3,SORL1,BCHE,COL25A1,CACNA1B,SCARB1,TLR4,CHRNA7,IAPP,CST3,FBXO2,LRP8,LDLR,LRP1
GO: Molecular Function	GO:0030169	low-density lipoprotein particle binding	0.0006836	0.9173	0.05396	0.4198	7	29	LRP1B,STAB2,SORL1,SCARB1,LRP8,LDLR,LRP1
GO: Molecular Function	GO:0019829	ATPase-coupled cation transmembrane transporter activity	0.0008059	1	0.06008	0.4674	10	57	ATP8A1,ATP13A4,ATP5MG,ATP6V1H,ATP2B4,ABCC8,ATP6V0E1,ATP13A2,ATP6V0A2,KCNJ8
GO: Molecular Function	GO:0016247	channel regulator activity	0.0009866	1	0.06951	0.5408	20	173	KCNIP1,CACNG3,RACK1,FGF14,STX7,AMBP,STIM2,KCNMB3,ATP2B4,SRI,GPD1L,STX1A,NOS1,CHP1,CHRNA7,PRKCB,PRKG1,KCNK2,RASA1,CACNG8
GO: Molecular Function	GO:0005245	voltage-gated calcium channel activity	0.001036	1	0.06951	0.5408	9	49	CACNG3,CACNA1I,CACNA1B,CACNA1D,CACNA1E,CACNB1,CACNB4,TSPOAP1,CACNG8
GO: Molecular Function	GO:0030553	cGMP binding	0.00116	1	0.07416	0.5769	5	16	PDE2A,CNGB3,PRKG1,RAPGEF2,PDE11A
GO: Molecular Function	GO:0045505	dynein intermediate chain binding	0.001281	1	0.07724	0.6009	7	32	HOOK3,DNAH11,BICD1,PAFAH1B1,DNAH5,DNAH8,DYNC1H1
GO: Molecular Function	GO:0008331	high voltage-gated calcium channel activity	0.001324	1	0.07724	0.6009	4	10	CACNA1B,CACNA1D,CACNB1,CACNB4
GO: Molecular Function	GO:0008013	beta-catenin binding	0.001416	1	0.07918	0.616	14	105	APC2,CARM1,NUMB,KDM6B,TCF4,GRIP1,PRKN,CDH2,VCL,SETD1A,PTPRJ,PXN,PTPRU,RORA
GO: Molecular Function	GO:0030674	protein-macromolecule adaptor activity	0.001844	1	0.09898	0.77	30	317	LRRK2,TRDN,RACK1,STX7,CIB1,PDLIM5,FRMD4A,ATP1B2,MYH9,BICD1,NEFH,STX1A,VAMP2,SYNE1,GRB10,GRB14,GRIP1,AP4E1,FBXO7,COL1A2,SH2B1,MAP2K2,CUX1,DAB2IP,APH1B,PTPN11,PXN,ABI1,DET1,PRIMA1
GO: Molecular Function	GO:0071813	lipoprotein particle binding	0.002421	1	0.1177	0.9153	8	45	ABCA1,LRP1B,STAB2,SORL1,SCARB1,LRP8,LDLR,LRP1
GO: Molecular Function	GO:0071814	protein-lipid complex binding	0.002421	1	0.1177	0.9153	8	45	ABCA1,LRP1B,STAB2,SORL1,SCARB1,LRP8,LDLR,LRP1
GO: Molecular Function	GO:0047485	protein N-terminus binding	0.002539	1	0.1177	0.9153	16	136	ACTN4,KCNIP1,MNAT1,PDLIM5,CDK5RAP2,STX1A,STXBP1,MORF4L1,SCFD1,CACNA1E,TSC1,NCOR2,DAB2IP,LRP8,KCNB1,CHMP6
GO: Molecular Function	GO:0051020	GTPase binding	0.002543	1	0.1177	0.9153	31	338	ABCA1,LRRK2,PICALM,FER,BIN1,CIB1,RPH3A,SORL1,GGA2,MYCBP2,MYO9B,SPTBN1,BICD1,ARHGEF7,DENND5A,DMXL2,NSF,DOCK9,SRGAP2,TNFAIP1,ACAP2,EVI5L,RABGAP1,VCL,HSP90AA1,TBC1D13,CSE1L,DENND1B,PTPRN,RASA1,FARP1
GO: Molecular Function	GO:0046912	acyltransferase activity, acyl groups converted into alkyl on transfer	0.002711	1	0.1213	0.9433	3	6	ACLY,HMGCS2,CLYBL
GO: Molecular Function	GO:0045296	cadherin binding	0.002907	1	0.1258	0.979	31	341	PICALM,RACK1,FER,OLFM4,SHTN1,PDLIM5,MB21D2,NUMB,MYH9,SPTBN1,DOCK9,CBL,P2RX4,PRDX1,CDH2,CDH6,PCMT1,CDH18,VAPB,VCL,DAB2IP,SH3GLB2,CC2D1A,ASAP1,DDX6,PTPN11,PTPRJ,KIF5B,ABI1,ARGLU1,EIF4G2
GO: Molecular Function	GO:0044389	ubiquitin-like protein ligase binding	0.003038	1	0.1274	0.9911	31	342	ATXN3,CUL3,CUL2,FLT3,OTUB1,NPLOC4,TRIM37,STAT2,PPARGC1A,BOK,FAF2,GPR37,UBE2C,SMG5,PRKN,FBXO7,VCL,HSP90AA1,UBXN7,PSMA3,DBT,PTK2,PTPRN,PXN,RALA,RALB,TANK,DET1,SPOPL,SMC6,TNK2
GO: Molecular Function	GO:0051427	hormone receptor binding	0.003176	1	0.1291	1	21	204	ACTN4,ARID1A,RXRB,FLT3,SMARCD3,FUS,FYN,CNOT1,TRIM24,PPARGC1A,NPPB,GRIP1,MED17,MED1,CRX,NCOR2,PRKCB,ZNF366,PRPF6,PTPN11,NCOA7
GO: Molecular Function	GO:0035091	phosphatidylinositol binding	0.00329	1	0.1297	1	27	287	PICALM,SH3YL1,SNX32,SNX7,FES,ARAP2,RPH3A,CADPS,SNX4,MYO10,SNX19,ADAP1,PARD3B,ATP13A2,SCARB1,ZFYVE26,ACAP2,TECPR1,DAB2IP,ZCCHC2,ASAP1,ITPR2,DENND1B,PLEKHF2,SNX29,FARP1,GSDMD
GO: Molecular Function	GO:0035591	signaling adaptor activity	0.00348	1	0.1297	1	11	80	LRRK2,RACK1,PDLIM5,GRB10,GRIP1,SH2B1,MAP2K2,DAB2IP,PTPN11,PXN,ABI1
GO: Molecular Function	GO:0097110	scaffold protein binding	0.00348	1	0.1297	1	11	80	RYR2,ATP2B4,KIF1B,NOS1,CASP4,CHRNA7,CHUK,UBTF,HSP90AA1,MAP2K2,ITPR2
GO: Molecular Function	GO:0005112	Notch binding	0.00382	1	0.1297	1	6	29	CUL3,DNER,ADAM17,SNED1,NCOR2,KCTD10
GO: Molecular Function	GO:0017075	syntaxin-1 binding	0.00382	1	0.1297	1	6	29	LRRK2,STXBP1,STXBP3,VAMP2,NSF,SYNPR
GO: Molecular Function	GO:0004535	poly(A)-specific ribonuclease activity	0.003961	1	0.1297	1	4	13	CNOT6,CNOT6L,CNOT1,PARN
GO: Molecular Function	GO:0045295	gamma-catenin binding	0.003961	1	0.1297	1	4	13	APC2,FER,CDH2,PTPRJ
GO: Molecular Function	GO:0017166	vinculin binding	0.003961	1	0.1297	1	4	13	CORO2B,DLC1,UTRN,PXN
GO: Molecular Function	GO:0038024	cargo receptor activity	0.004334	1	0.1385	1	12	94	ABCA1,LRP1B,MIA2,STAB2,FPR3,SORL1,SCARB1,SCARF2,ACKR2,LRP8,LDLR,LRP1
GO: Molecular Function	GO:0099635	voltage-gated calcium channel activity involved in positive regulation of presynaptic cytosolic calcium levels	0.004555	1	0.1389	1	3	7	CACNA1B,CACNA1D,CACNB4
GO: Molecular Function	GO:0016833	oxo-acid-lyase activity	0.004555	1	0.1389	1	3	7	NPL,HMGCLL1,CLYBL
GO: Molecular Function	GO:0031748	D1 dopamine receptor binding	0.005313	1	0.1584	1	4	14	GRK3,NSF,PTPN11,DRD3
GO: Molecular Function	GO:0008017	microtubule binding	0.005958	1	0.1677	1	27	300	MAP4,APC2,LRRK2,KATNAL1,FES,HOOK3,MARK4,VPS41,MAST1,CDK5RAP2,KIF21B,GAPDH,KIF1B,MAST2,NEFH,DST,MTUS2,PAFAH1B1,CHP1,VAPB,MAP4K4,EML5,NAV3,KIF3C,KIF5B,KIF26B,IRAG2
GO: Molecular Function	GO:0015631	tubulin binding	0.006087	1	0.1677	1	35	418	MAP4,APC2,LRRK2,KATNAL1,FES,HOOK3,MARK4,VPS41,MAST1,CDK5RAP2,FYN,KIF21B,GAPDH,TTLL5,KIF1B,MAST2,NEFH,PPARGC1A,DST,MTUS2,PAFAH1B1,PRKN,CHP1,VAPB,PDE4B,RABGAP1,TTLL1,MAP4K4,EML5,NAV3,KIF3C,KIF5B,KIF26B,RGS2,IRAG2
GO: Molecular Function	GO:0015276	ligand-gated ion channel activity	0.006246	1	0.1677	1	16	149	ABCC4,ASIC2,ASIC1,RYR2,RYR3,GABRA2,GABRG1,ABCC8,GRID1,P2RX4,TRPM2,CHRNA7,CNGB3,ITPR2,KCNJ8,KCNK1
GO: Molecular Function	GO:0022843	voltage-gated cation channel activity	0.006246	1	0.1677	1	16	149	CACNG3,ABCC8,CACNA1I,CACNA1B,CACNA1D,CACNA1E,CACNB1,CACNB4,TSPOAP1,KCNB1,KCNC1,KCNC4,KCNJ8,KCNK1,KCNK2,CACNG8
GO: Molecular Function	GO:0005217	intracellular ligand-gated ion channel activity	0.006357	1	0.1677	1	6	32	ABCC4,RYR2,RYR3,TRPM2,CNGB3,ITPR2
GO: Molecular Function	GO:0043274	phospholipase binding	0.006544	1	0.1677	1	5	23	DLC1,STXBP1,PAFAH1B1,PRKN,PTPN11
GO: Molecular Function	GO:0019894	kinesin binding	0.006833	1	0.1677	1	8	53	SHTN1,DCP1A,KIF1B,NEFH,TOR1B,LRP8,KCNC1,KIF3C
GO: Molecular Function	GO:0005096	GTPase activator activity	0.006905	1	0.1677	1	26	289	LRRK2,DLC1,ARHGAP31,SIPA1L2,ARAP2,DEPDC1,STARD13,ARHGAP42,TBC1D9B,MYO9B,ADAP1,SRGAP2,ACAP2,EVI5L,RABGAP1,STXBP5L,TBC1D13,RGS6,RAPGEF2,DAB2IP,ASAP1,RAP1GDS1,RASA1,RGS1,RGS2,RIC8B
GO: Molecular Function	GO:0004559	alpha-mannosidase activity	0.006942	1	0.1677	1	4	15	MAN1A1,MAN2A2,EDEM1,MANEA
GO: Molecular Function	GO:0032050	clathrin heavy chain binding	0.006999	1	0.1677	1	3	8	PICALM,LDLR,LRP1
GO: Molecular Function	GO:0052813	phosphatidylinositol bisphosphate kinase activity	0.006999	1	0.1677	1	3	8	PIP5K1A,PIK3R6,IPMK
GO: Molecular Function	GO:0022834	ligand-gated channel activity	0.007537	1	0.1774	1	16	152	ABCC4,ASIC2,ASIC1,RYR2,RYR3,GABRA2,GABRG1,ABCC8,GRID1,P2RX4,TRPM2,CHRNA7,CNGB3,ITPR2,KCNJ8,KCNK1
GO: Molecular Function	GO:0031625	ubiquitin protein ligase binding	0.007827	1	0.1799	1	28	321	ATXN3,CUL3,CUL2,FLT3,OTUB1,NPLOC4,TRIM37,PPARGC1A,BOK,FAF2,GPR37,SMG5,PRKN,FBXO7,VCL,HSP90AA1,UBXN7,PSMA3,DBT,PTK2,PXN,RALA,RALB,TANK,DET1,SPOPL,SMC6,TNK2
GO: Molecular Function	GO:0004114	3',5'-cyclic-nucleotide phosphodiesterase activity	0.007908	1	0.1799	1	5	24	PDE7B,PDE2A,PDE4A,PDE4B,PDE11A
GO: Molecular Function	GO:0042974	nuclear retinoic acid receptor binding	0.008617	1	0.19	1	6	34	ACTN4,RXRB,FUS,CNOT1,MED1,NCOR2
GO: Molecular Function	GO:0000149	SNARE binding	0.008634	1	0.19	1	15	141	ABCA1,LRRK2,PICALM,VPS52,STX7,STX1A,STXBP1,STXBP3,VAMP2,SCFD1,NSF,CAPN10,SYNPR,STXBP5L,KCNB1
GO: Molecular Function	GO:0015923	mannosidase activity	0.008869	1	0.192	1	4	16	MAN1A1,MAN2A2,EDEM1,MANEA
GO: Molecular Function	GO:0001965	G-protein alpha-subunit binding	0.009448	1	0.2012	1	7	45	ADGRV1,PKD1L2,SASH1,IGF1R,RGS1,RGS2,RIC8B
GO: Molecular Function	GO:0061629	RNA polymerase II-specific DNA-binding transcription factor binding	0.00993	1	0.2082	1	28	327	ACTN4,ARID1A,RXRB,CITED2,FLT3,SMARCD3,FUS,CNOT1,SPI1,GATA6,TRIM24,PPARGC1A,LDB1,TCERG1,LDB2,GRIP1,DNAJA3,GTF2I,MED17,BRMS1,XPC,MED1,CRX,NCOR2,PRKCB,ZNF366,PRPF6,NCOA7
GO: Molecular Function	GO:0031267	small GTPase binding	0.01051	1	0.2169	1	26	299	ABCA1,LRRK2,PICALM,FER,CIB1,RPH3A,SORL1,GGA2,MYCBP2,MYO9B,BICD1,ARHGEF7,DENND5A,DMXL2,NSF,DOCK9,SRGAP2,TNFAIP1,ACAP2,EVI5L,RABGAP1,VCL,TBC1D13,CSE1L,DENND1B,FARP1
GO: Molecular Function	GO:0015278	calcium-release channel activity	0.01111	1	0.2179	1	4	17	RYR2,RYR3,TRPM2,ITPR2
GO: Molecular Function	GO:0099604	ligand-gated calcium channel activity	0.0112	1	0.2179	1	5	26	RYR2,RYR3,P2RX4,TRPM2,ITPR2
GO: Molecular Function	GO:0035925	mRNA 3'-UTR AU-rich region binding	0.0112	1	0.2179	1	5	26	RBM24,RBMS3,CPEB2,ELAVL1,ELAVL3
GO: Molecular Function	GO:0004112	cyclic-nucleotide phosphodiesterase activity	0.0112	1	0.2179	1	5	26	PDE7B,PDE2A,PDE4A,PDE4B,PDE11A
GO: Molecular Function	GO:0016922	nuclear receptor binding	0.01286	1	0.2439	1	13	121	ARID1A,FLT3,SMARCD3,FUS,CNOT1,TRIM24,PPARGC1A,GRIP1,MED1,NCOR2,PRKCB,ZNF366,PRPF6
GO: Molecular Function	GO:0008143	poly(A) binding	0.01316	1	0.2439	1	5	27	PPIE,RBMS3,PABPC4L,EIF4A3,KHDRBS2
GO: Molecular Function	GO:0008569	minus-end-directed microtubule motor activity	0.01369	1	0.2439	1	4	18	DNAH11,DNAH5,DNAH8,DYNC1H1
GO: Molecular Function	GO:0016427	tRNA (cytosine) methyltransferase activity	0.01384	1	0.2439	1	3	10	NSUN3,NSUN2,METTL8
GO: Molecular Function	GO:0015924	mannosyl-oligosaccharide mannosidase activity	0.01384	1	0.2439	1	3	10	MAN1A1,MAN2A2,EDEM1
GO: Molecular Function	GO:0099528	G protein-coupled neurotransmitter receptor activity	0.01384	1	0.2439	1	3	10	GABBR1,CHRM3,HRH4
GO: Molecular Function	GO:0030165	PDZ domain binding	0.01461	1	0.2439	1	13	123	CRIM1,CACNG3,ATP2B4,LIN7A,SYNJ2,ADAM17,CACNA1D,NSF,TGFBR3,PRKN,MUC17,RAPGEF2,MAP2K2
GO: Molecular Function	GO:0003727	single-stranded RNA binding	0.01471	1	0.2439	1	12	110	AGO4,PPIE,ZFR,RBMS3,U2AF2,HNRNPA1,PABPC4L,AQR,EIF4A3,DLX2,CPEB2,KHDRBS2
GO: Molecular Function	GO:0004713	protein tyrosine kinase activity	0.01474	1	0.2439	1	15	150	CRIM1,HIPK1,SHC3,FER,FES,FLT3,FYN,EPHA6,NRP2,CLK3,IGF1R,MAP2K2,PTK2,PTK7,TNK2
GO: Molecular Function	GO:0003713	transcription coactivator activity	0.01485	1	0.2439	1	25	293	ACTN4,ARID1A,RXRB,CNOT6,CITED2,CARM1,DDX17,SMARCC2,SMARCD3,FUS,TRIM37,TRIM24,SS18,PPARGC1A,TCERG1,ZFPM2,NUCKS1,MED17,XPC,MED1,PRKCB,PRPF6,DCC,TRIM27,NCOA7
GO: Molecular Function	GO:0030551	cyclic nucleotide binding	0.01488	1	0.2439	1	7	49	PDE2A,PDE4A,PDE4B,CNGB3,PRKG1,RAPGEF2,PDE11A
GO: Molecular Function	GO:0005272	sodium channel activity	0.01525	1	0.2439	1	10	85	ASIC2,ASIC1,SCN1A,FGF14,ATP2B4,GPD1L,CACNA1I,NOS1,TRPM2,KCNK1
GO: Molecular Function	GO:0051959	dynein light intermediate chain binding	0.01533	1	0.2439	1	5	28	HOOK3,DNAH11,DNAH5,DNAH8,DYNC1H1
GO: Molecular Function	GO:0005244	voltage-gated ion channel activity	0.01567	1	0.2439	1	19	207	KCNIP1,CACNG3,SCN1A,ABCC8,CACNA1I,CACNA1B,CACNA1D,CACNA1E,CACNB1,CACNB4,TSPOAP1,VDAC1,KCNB1,KCNC1,KCNC4,KCNJ8,KCNK1,KCNK2,CACNG8
GO: Molecular Function	GO:0030159	signaling receptor complex adaptor activity	0.01652	1	0.2475	1	7	50	LRRK2,PDLIM5,GRB10,GRIP1,SH2B1,PTPN11,PXN
GO: Molecular Function	GO:0005154	epidermal growth factor receptor binding	0.01668	1	0.2475	1	6	39	FER,RNF126,SNX4,CBL,EGF,TNK2
GO: Molecular Function	GO:0019905	syntaxin binding	0.01678	1	0.2475	1	11	99	ABCA1,LRRK2,VPS52,STX7,STXBP1,STXBP3,VAMP2,SCFD1,NSF,SYNPR,STXBP5L
GO: Molecular Function	GO:0099106	ion channel regulator activity	0.01707	1	0.2484	1	14	139	KCNIP1,RACK1,STX7,AMBP,STIM2,KCNMB3,SRI,STX1A,CHP1,PRKCB,PRKG1,KCNK2,RASA1,CACNG8
GO: Molecular Function	GO:0098505	G-rich strand telomeric DNA binding	0.01828	1	0.2484	1	3	11	HNRNPA1,TERF2IP,NABP2
GO: Molecular Function	GO:0016624	oxidoreductase activity, acting on the aldehyde or oxo group of donors, disulfide as acceptor	0.01828	1	0.2484	1	3	11	DHTKD1,BCKDHA,DLD
GO: Molecular Function	GO:0042285	xylosyltransferase activity	0.01828	1	0.2484	1	3	11	XYLT1,XYLT2,GXYLT1
GO: Molecular Function	GO:0035252	UDP-xylosyltransferase activity	0.01828	1	0.2484	1	3	11	XYLT1,XYLT2,GXYLT1
GO: Molecular Function	GO:0038191	neuropilin binding	0.01828	1	0.2484	1	3	11	SEMA3A,PXN,SEMA3D
GO: Molecular Function	GO:0043008	ATP-dependent protein binding	0.01828	1	0.2484	1	3	11	MYO9B,STX1A,NSF
GO: Molecular Function	GO:0003777	microtubule motor activity	0.01844	1	0.2484	1	9	75	DNAH11,KIF21B,KIF1B,KIF3C,KIF5B,DNAH5,DNAH8,DYNC1H1,KIF26B
GO: Molecular Function	GO:0004842	ubiquitin-protein transferase activity	0.01851	1	0.2484	1	37	483	CBLL1,MEX3C,HECW2,MIB1,CUL3,CUL2,RNF126,TRIM33,CHFR,TRIM37,MYCBP2,BARD1,RNF217,TRIM24,NFX1,HERC1,CNOT4,WWP1,UBE2C,CBL,PRKN,TNFAIP1,FBXO7,MED17,ANAPC4,RCHY1,MED1,DZIP3,RNF111,MED18,TRIM26,FBXO2,UBE2Z,TRIM27,TRIM43B,RFPL4B,KCTD10
GO: Molecular Function	GO:0022832	voltage-gated channel activity	0.0188	1	0.2498	1	19	211	KCNIP1,CACNG3,SCN1A,ABCC8,CACNA1I,CACNA1B,CACNA1D,CACNA1E,CACNB1,CACNB4,TSPOAP1,VDAC1,KCNB1,KCNC1,KCNC4,KCNJ8,KCNK1,KCNK2,CACNG8
GO: Molecular Function	GO:0099094	ligand-gated cation channel activity	0.01905	1	0.2506	1	12	114	ASIC2,ASIC1,RYR2,RYR3,ABCC8,P2RX4,TRPM2,CHRNA7,CNGB3,ITPR2,KCNJ8,KCNK1
GO: Molecular Function	GO:0008081	phosphoric diester hydrolase activity	0.01923	1	0.2506	1	11	101	PLCH1,PDE7B,SMPDL3A,GDPD4,PDE2A,PDE4A,PDE4B,PLD3,CHRM3,GDPD5,PDE11A
GO: Molecular Function	GO:0140297	DNA-binding transcription factor binding	0.01978	1	0.2546	1	35	454	ACTN4,ARID1A,RXRB,CITED2,FLT3,SMARCD3,FUS,SPEN,CNOT1,SPI1,SRI,GATA6,TRIM24,PPARGC1A,LDB1,TCERG1,TCF4,ZFPM2,LDB2,ZNF503,GRIP1,DNAJA3,GTF2I,MED17,BRMS1,XPC,MED1,CRX,NCOR2,PRKCB,HDAC9,ZNF366,PRPF6,PTMA,NCOA7
GO: Molecular Function	GO:0034185	apolipoprotein binding	0.01992	1	0.2546	1	4	20	ABCA1,SCARB1,LRP8,LRP1
GO: Molecular Function	GO:1990782	protein tyrosine kinase binding	0.02094	1	0.2651	1	13	129	SHC3,RACK1,CEACAM1,NEDD9,CPNE3,GRB14,CBL,DNAJA3,HSP90AA1,SH2B1,PTPN11,RASA1,DSCAM
GO: Molecular Function	GO:0043621	protein self-association	0.02156	1	0.2679	1	9	77	RYR2,AHCY,FLT3,VPS41,LDB1,VAMP2,CNTN2,TCF4,IGHMBP2
GO: Molecular Function	GO:0003724	RNA helicase activity	0.02156	1	0.2679	1	9	77	DDX17,DDX25,MTREX,DDX49,IGHMBP2,AQR,EIF4A3,DDX6,DDX46
GO: Molecular Function	GO:0005158	insulin receptor binding	0.02324	1	0.2832	1	5	31	SNX4,BRWD1,GRB10,IGF1R,PTPN11
GO: Molecular Function	GO:0034452	dynactin binding	0.02342	1	0.2832	1	3	12	HOOK3,BICD1,PAFAH1B1
GO: Molecular Function	GO:0045294	alpha-catenin binding	0.02342	1	0.2832	1	3	12	NUMB,CDH2,VCL
GO: Molecular Function	GO:0016917	GABA receptor activity	0.02764	1	0.3171	1	4	22	GABBR1,GABRA2,GABRG1,GPR156
GO: Molecular Function	GO:0003697	single-stranded DNA binding	0.02913	1	0.3245	1	13	135	SETMAR,SPEN,FUBP3,TOP3A,SMUG1,HNRNPA1,TERF2IP,NABP2,NUCKS1,XPC,IGHMBP2,HMCES,SMC6
GO: Molecular Function	GO:0051400	BH domain binding	0.02926	1	0.3245	1	3	13	RACK1,BOK,PXN
GO: Molecular Function	GO:0016783	sulfurtransferase activity	0.02926	1	0.3245	1	3	13	CTU2,SULT2A1,LIAS
GO: Molecular Function	GO:0043047	single-stranded telomeric DNA binding	0.02926	1	0.3245	1	3	13	HNRNPA1,TERF2IP,NABP2
GO: Molecular Function	GO:0043178	alcohol binding	0.0299	1	0.3289	1	11	108	ABCA1,GRAMD1A,RPH3A,NPC1,ADAP1,XPR1,OSBP2,VDAC1,ITPR2,TRPC7,RBP1
GO: Molecular Function	GO:0003774	cytoskeletal motor activity	0.0307	1	0.3349	1	13	136	DNAH11,KIF21B,MYH9,MYO6,MYO9B,MYO10,KIF1B,KIF3C,KIF5B,DNAH5,DNAH8,DYNC1H1,KIF26B
GO: Molecular Function	GO:0005246	calcium channel regulator activity	0.03453	1	0.36	1	7	58	AMBP,STIM2,SRI,STX1A,PRKCB,PRKG1,CACNG8
GO: Molecular Function	GO:0042393	histone binding	0.03488	1	0.36	1	21	256	DPF1,MLLT6,CARM1,MTF2,ATAD2,DNAJC2,SMARCC2,NAP1L2,KDM6B,TRIM24,GLYR1,MSL3,NCAPD3,KDM7A,SUZ12,CHD2,BRD1,PRMT7,PRKCB,PTMA,DPF3
GO: Molecular Function	GO:0008200	ion channel inhibitor activity	0.03499	1	0.36	1	6	46	RACK1,STX7,AMBP,STX1A,KCNK2,RASA1
GO: Molecular Function	GO:0030971	receptor tyrosine kinase binding	0.03547	1	0.36	1	9	84	SHC3,RACK1,CPNE3,GRB14,CBL,DNAJA3,SH2B1,PTPN11,RASA1
GO: Molecular Function	GO:0004517	nitric-oxide synthase activity	0.03579	1	0.36	1	3	14	ATP2B4,NOS1,HSP90AA1
GO: Molecular Function	GO:0036312	phosphatidylinositol 3-kinase regulatory subunit binding	0.03579	1	0.36	1	3	14	CBL,PTPN20,DAB2IP
GO: Molecular Function	GO:0003714	transcription corepressor activity	0.03624	1	0.36	1	18	212	HIPK1,CITED2,HSBP1L1,ATF7IP,RCOR3,SPEN,TCERG1,TCF4,RUNX1T1,ZFPM2,PRKN,MED1,NCOR2,HDAC9,ZNF366,KCTD1,RFPL4B,KCTD10
GO: Molecular Function	GO:0070717	poly-purine tract binding	0.03729	1	0.36	1	5	35	PPIE,RBMS3,PABPC4L,EIF4A3,KHDRBS2
GO: Molecular Function	GO:0032182	ubiquitin-like protein binding	0.03762	1	0.3606	1	11	112	OTUB1,NPLOC4,MARK4,FAF2,PRKN,FBXO7,DNAAF10,UBXN7,RNF111,UBA2,NBR1
GO: Molecular Function	GO:0000175	3'-5'-exoribonuclease activity	0.04147	1	0.3928	1	5	36	CNOT6,CNOT6L,CNOT1,PARN,REXO2
GO: Molecular Function	GO:0016248	channel inhibitor activity	0.04194	1	0.3928	1	6	48	RACK1,STX7,AMBP,STX1A,KCNK2,RASA1
GO: Molecular Function	GO:0050780	dopamine receptor binding	0.04215	1	0.3928	1	4	25	GRK3,NSF,PTPN11,DRD3
GO: Molecular Function	GO:0050145	nucleoside monophosphate kinase activity	0.04215	1	0.3928	1	4	25	AK8,CARD11,DLGAP2,AK7
GO: Molecular Function	GO:0030283	testosterone dehydrogenase [NAD(P)] activity	0.043	1	0.3953	1	3	15	HSD17B6,SRD5A2,HSD17B4
GO: Molecular Function	GO:0070679	inositol 1,4,5 trisphosphate binding	0.043	1	0.3953	1	3	15	RPH3A,ITPR2,TRPC7
GO: Molecular Function	GO:0017124	SH3 domain binding	0.04339	1	0.3961	1	13	143	PICALM,ARHGAP31,MAP4K3,RUFY1,RUFY2,SYNJ2,ADAM17,CBL,PRKN,DAB2IP,PTPN12,ABI1,KHDRBS2
GO: Molecular Function	GO:0016830	carbon-carbon lyase activity	0.04373	1	0.3965	1	7	61	CSAD,GAD2,BCKDHA,ODC1,NPL,HMGCLL1,CLYBL
GO: Molecular Function	GO:0005516	calmodulin binding	0.04535	1	0.397	1	19	233	EWSR1,RYR2,RYR3,IQCG,CDK5RAP2,ATP2B4,MYH9,MYO6,MYO9B,MYO10,SPTBN1,CEACAM1,VAMP2,NOS1,GRM4,PCNT,CEP97,RGS1,RGS2
GO: Molecular Function	GO:0005085	guanyl-nucleotide exchange factor activity	0.04558	1	0.397	1	18	218	DOCK6,PSD2,DENND3,MYCBP2,ARHGEF7,DENND5A,HERC1,DENND5B,KALRN,DOCK9,KNDC1,RAPGEF2,RAPGEF5,DENND1B,RIC8B,EGF,FARP1,RAPGEFL1
GO: Molecular Function	GO:0008187	poly-pyrimidine tract binding	0.04592	1	0.397	1	5	37	RBMS3,U2AF2,PABPC4L,CPEB2,KHDRBS2
GO: Molecular Function	GO:0043495	protein-membrane adaptor activity	0.04778	1	0.397	1	4	26	CIB1,MYH9,SYNE1,PRIMA1
GO: Molecular Function	GO:0070851	growth factor receptor binding	0.04905	1	0.397	1	15	175	FER,FGF14,PIBF1,RNF126,FYN,SNX4,CEACAM1,ADAM17,CBL,IL6,DAB2IP,PTPRJ,RASA1,EGF,TNK2
GO: Molecular Function	GO:0016798	hydrolase activity, acting on glycosyl bonds	0.04982	1	0.397	1	13	146	MAN1A1,MAN2A2,AGL,NAGA,HPSE,IL18RAP,GLB1,TLR4,SMUG1,MACROD2,CTBS,EDEM1,MANEA
GO: Biological Process	GO:0003015	heart process	6.981e-08	0.000482	0.0003179	0.002993	49	421	EXT2,KCNIP1,TRDN,RYR2,RYR3,CACNG3,SEMA3A,ADM,GRK3,SCN1A,BIN1,SLC4A3,CELF2,NPFF,ASPH,ATP1B2,FYN,ATP2B4,SRI,STC1,GPD1L,SGCZ,TAC1,NOS1,CACNA1B,CACNA1D,CACNA1E,CACNB1,CACNB4,TAF1A,P2RX4,VAPB,PDE4B,CHRM3,CHRNA7,VCL,NUP155,RBFOX1,PRKG1,ITPR2,KCNJ8,KCNK1,DLD,DLST,RGS2,TMEM38B,EDN3,CACNG8,EPAS1
GO: Biological Process	GO:0060047	heart contraction	9.207e-08	0.0006357	0.0003179	0.002993	48	412	EXT2,KCNIP1,TRDN,RYR2,RYR3,CACNG3,SEMA3A,ADM,GRK3,SCN1A,BIN1,SLC4A3,CELF2,NPFF,ASPH,ATP1B2,ATP2B4,SRI,STC1,GPD1L,SGCZ,TAC1,NOS1,CACNA1B,CACNA1D,CACNA1E,CACNB1,CACNB4,TAF1A,P2RX4,VAPB,PDE4B,CHRM3,CHRNA7,VCL,NUP155,RBFOX1,PRKG1,ITPR2,KCNJ8,KCNK1,DLD,DLST,RGS2,TMEM38B,EDN3,CACNG8,EPAS1
GO: Biological Process	GO:0008016	regulation of heart contraction	3.105e-07	0.002144	0.0007146	0.006729	39	315	KCNIP1,TRDN,RYR2,RYR3,CACNG3,SEMA3A,ADM,GRK3,BIN1,SLC4A3,CELF2,NPFF,ASPH,ATP1B2,ATP2B4,SRI,STC1,GPD1L,TAC1,NOS1,CACNA1B,CACNA1D,CACNA1E,CACNB1,CACNB4,P2RX4,VAPB,PDE4B,CHRM3,CHRNA7,NUP155,PRKG1,ITPR2,KCNK1,RGS2,TMEM38B,EDN3,CACNG8,EPAS1
GO: Biological Process	GO:1903522	regulation of blood circulation	2.457e-06	0.01696	0.004241	0.03994	43	394	ASIC2,KCNIP1,TRDN,RYR2,RYR3,CACNG3,SEMA3A,ADM,GRK3,BIN1,SLC4A3,CELF2,NPFF,ASPH,ATP1B2,ATP2B4,ARHGAP42,AVP,SRI,STC1,GPD1L,TAC1,NOS1,CACNA1B,CACNA1D,CACNA1E,CACNB1,CACNB4,P2RX4,VAPB,PDE4B,CHRM3,CHRNA7,NUP155,PRKG1,ITPR2,KCNK1,ECE1,RGS2,TMEM38B,EDN3,CACNG8,EPAS1
GO: Biological Process	GO:0001508	action potential	1.182e-05	0.08161	0.0156	0.1469	27	212	KCNIP1,RYR2,CACNG3,SCN1A,BIN1,SLC4A3,KCNMB3,AVP,SRI,GPD1L,TAC1,CACNA1I,GNA15,CACNA1D,CACNA1E,CACNB4,P2RX4,PAFAH1B1,HNRNPA1,CHRNA7,VCL,NUP155,IL6,KCNB1,KCNC4,KCNJ8,CACNG8
GO: Biological Process	GO:0001505	regulation of neurotransmitter levels	1.515e-05	0.1046	0.0156	0.1469	34	303	ABAT,ASIC1,LRRK2,STX7,RPH3A,CADPS,GABRA2,GAD2,MYO6,LIN7A,STX1A,STXBP1,STXBP3,VAMP2,NOS1,CACNA1B,CACNA1D,CACNB4,NSF,GRM4,PRKN,TSPOAP1,HNMT,CHRNA7,STXBP5L,ICA1,MOXD1,PRKCB,PTGER4,KCNC4,DRD3,PRIMA1,EDN3,MCTP1
GO: Biological Process	GO:0035637	multicellular organismal signaling	1.582e-05	0.1092	0.0156	0.1469	29	240	KCNIP1,TRDN,RYR2,RYR3,CACNG3,SCN1A,BIN1,SLC4A3,ASPH,KCNMB3,ATP1B2,ATP2B4,AVP,SRI,CACNA1I,NOS1,CACNA1D,CACNA1E,CACNB1,CACNB4,P2RX4,PAFAH1B1,CHRNA7,NUP155,IL6,ITPR2,KCNC4,KCNK1,CACNG8
GO: Biological Process	GO:0022406	membrane docking	5.689e-05	0.3928	0.04084	0.3846	24	194	STX7,MARK4,CDK5RAP2,SDCCAG8,STX1A,STXBP1,STXBP3,VAMP2,SCFD1,NSF,PAFAH1B1,PAM,PCNT,CHP1,VAPB,TMEM67,PLEK,HSP90AA1,CCP110,NPHP4,KCNB1,CEP97,DYNC1H1,RALB
GO: Biological Process	GO:0140056	organelle localization by membrane tethering	6.858e-05	0.4736	0.04084	0.3846	23	184	STX7,MARK4,CDK5RAP2,SDCCAG8,STX1A,STXBP1,STXBP3,VAMP2,SCFD1,NSF,PAFAH1B1,PAM,PCNT,VAPB,TMEM67,PLEK,HSP90AA1,CCP110,NPHP4,KCNB1,CEP97,DYNC1H1,RALB
GO: Biological Process	GO:0099643	signal release from synapse	6.875e-05	0.4747	0.04084	0.3846	27	234	ASIC1,LRRK2,STX7,RPH3A,CADPS,GAD2,MYO6,LIN7A,STX1A,STXBP1,STXBP3,VAMP2,CACNA1B,CACNA1D,CACNB4,NSF,GRM4,PRKN,TSPOAP1,CHRNA7,STXBP5L,ICA1,PRKCB,PTGER4,KCNC4,EDN3,MCTP1
GO: Biological Process	GO:0007269	neurotransmitter secretion	6.875e-05	0.4747	0.04084	0.3846	27	234	ASIC1,LRRK2,STX7,RPH3A,CADPS,GAD2,MYO6,LIN7A,STX1A,STXBP1,STXBP3,VAMP2,CACNA1B,CACNA1D,CACNB4,NSF,GRM4,PRKN,TSPOAP1,CHRNA7,STXBP5L,ICA1,PRKCB,PTGER4,KCNC4,EDN3,MCTP1
GO: Biological Process	GO:0070588	calcium ion transmembrane transport	7.604e-05	0.525	0.04084	0.3846	37	369	ASIC1,PKD1L2,TRDN,RYR2,RYR3,CACNG3,FGF14,BIN1,STIM2,ASPH,FYN,ATP2B4,SRI,CACNA1I,NOS1,CACNA1B,GPM6A,CACNA1D,CACNA1E,CACNB1,CACNB4,SLC11A2,P2RX4,SLC24A5,PDE4B,TRPM2,CHRNA7,NALF1,VDAC1,IAPP,JPH1,PRKD1,ITPR2,DRD3,TRPC7,TMEM38B,CACNG8
GO: Biological Process	GO:0032412	regulation of ion transmembrane transporter activity	7.914e-05	0.5464	0.04084	0.3846	33	315	ASIC2,ACTN4,TRDN,RYR2,CACNG3,HECW2,FGF14,STIM2,RPH3A,ASPH,ATP1B2,SRI,GPD1L,PPARGC1A,ABCC8,VAMP2,NOS1,CACNA1D,CACNB1,CACNB4,CHP1,PDE4B,HK1,CHRM3,UTRN,TCAF2,JPH1,PRKG1,KCNC1,KIF5B,DRD3,CACNG8,NETO1
GO: Biological Process	GO:0048066	developmental pigmentation	8.403e-05	0.5803	0.04084	0.3846	17	116	GRK3,MIB1,ADAMTS20,TRIM33,FOXD3,ATP6V1H,SOX5,MYCBP2,PRDM1,NSF,CDH2,SLC24A5,TYR,EDN3,RIC8B,SLC45A2,LRMDA
GO: Biological Process	GO:1904062	regulation of cation transmembrane transport	8.896e-05	0.6143	0.04084	0.3846	41	428	ASIC2,ACTN4,KCNIP1,TRDN,RYR2,CACNG3,HECW2,FGF14,BIN1,STIM2,RPH3A,ASPH,ATP1B2,FYN,ATP2B4,SRI,GPD1L,PPARGC1A,ABCC8,VAMP2,NOS1,CACNA1D,CACNB1,DMXL2,CACNB4,CHP1,PDE4B,UTRN,VDAC1,IAPP,JPH1,PRKD1,PRKG1,KCNC1,KIF5B,DRD3,RGS2,TMEM38B,EDN3,CACNG8,NETO1
GO: Biological Process	GO:0006836	neurotransmitter transport	9.464e-05	0.6535	0.04084	0.3846	31	291	ASIC1,LRRK2,STX7,RPH3A,SLC6A12,CADPS,GABRA2,GAD2,MYO6,LIN7A,STX1A,STXBP1,STXBP3,VAMP2,NOS1,CACNA1B,CACNA1D,CACNB4,NSF,GRM4,PRKN,TSPOAP1,CHRNA7,STXBP5L,ICA1,PRKCB,PTGER4,KCNC4,DRD3,EDN3,MCTP1
GO: Biological Process	GO:0022898	regulation of transmembrane transporter activity	0.0001613	1	0.06551	0.6169	33	327	ASIC2,ACTN4,TRDN,RYR2,CACNG3,HECW2,FGF14,STIM2,RPH3A,ASPH,ATP1B2,SRI,GPD1L,PPARGC1A,ABCC8,VAMP2,NOS1,CACNA1D,CACNB1,CACNB4,CHP1,PDE4B,HK1,CHRM3,UTRN,TCAF2,JPH1,PRKG1,KCNC1,KIF5B,DRD3,CACNG8,NETO1
GO: Biological Process	GO:0035725	sodium ion transmembrane transport	0.0001736	1	0.06659	0.6271	22	183	ASIC2,ASIC1,ACTN4,HECW2,SCN1A,FGF14,SLC5A10,SLC6A12,ATP1B2,ATP2B4,GPD1L,CACNA1I,NOS1,CHP1,SLC24A5,TRPM2,UTRN,KCNK1,KIF5B,DRD3,NETO1,SLC4A10
GO: Biological Process	GO:0071678	olfactory bulb axon guidance	0.0002102	1	0.07639	0.7194	4	7	NRP2,BCL11B,DCC,SEMA3D
GO: Biological Process	GO:0006814	sodium ion transport	0.0002318	1	0.0775	0.7298	28	265	ASIC2,ASIC1,ACTN4,HECW2,SCN1A,MLLT6,FGF14,SLC5A10,SLC6A12,ATP1B2,ATP2B4,GPD1L,CACNA1I,NOS1,P2RX4,CHP1,SLC24A5,TRPM2,UTRN,SLC13A4,KCNK1,NKAIN1,KIF5B,DRD3,SLC38A4,NETO1,SLC4A10,SLC38A7
GO: Biological Process	GO:0051588	regulation of neurotransmitter transport	0.0002357	1	0.0775	0.7298	20	162	ASIC1,LRRK2,MYO6,STX1A,STXBP1,NOS1,CACNA1B,CACNA1D,CACNB4,GRM4,PRKN,CHRNA7,STXBP5L,ICA1,PRKCB,PTGER4,KCNC4,DRD3,EDN3,MCTP1
GO: Biological Process	GO:1903510	mucopolysaccharide metabolic process	0.0002588	1	0.08124	0.7651	17	127	EXT2,B3GNT3,STAB2,XYLT1,XYLT2,GLB1,GNS,ITIH5,HAS1,CHP1,NDST1,NCAN,IL15,SPOCK2,PTGER4,EGF,KCTD10
GO: Biological Process	GO:1902305	regulation of sodium ion transmembrane transport	0.0003076	1	0.0857	0.8071	12	73	ACTN4,HECW2,FGF14,ATP1B2,ATP2B4,GPD1L,NOS1,CHP1,UTRN,KIF5B,DRD3,NETO1
GO: Biological Process	GO:0019933	cAMP-mediated signaling	0.0003121	1	0.0857	0.8071	31	311	ABCA1,ADCY2,ADM,FPR3,LGR5,PDE7B,ATP2B4,GABBR1,GAPDH,OXGR1,GNA15,NOS1,CACNA1D,GPR37,GRM4,RASD2,PDE2A,PDE4A,PDE4B,CHRM3,RXFP2,IAPP,RAPGEF2,PTGER4,PDE11A,DRD3,ECE1,RGS1,RGS2,S1PR3,HRH4
GO: Biological Process	GO:0002028	regulation of sodium ion transport	0.0003188	1	0.0857	0.8071	15	106	ACTN4,HECW2,MLLT6,FGF14,ATP1B2,ATP2B4,GPD1L,NOS1,P2RX4,CHP1,UTRN,NKAIN1,KIF5B,DRD3,NETO1
GO: Biological Process	GO:0001764	neuron migration	0.0003227	1	0.0857	0.8071	24	217	KIAA0319L,SEMA3A,SHTN1,FYN,SDCCAG8,DNER,NRP2,SUPT5H,ADAM17,CNTN2,GPM6A,SATB2,SRGAP2,PAFAH1B1,CDH2,PCNT,HSP90AA1,PRKG1,RAPGEF2,DAB2IP,DCC,PTK2,LRIG2,CELSR3
GO: Biological Process	GO:0061337	cardiac conduction	0.0003658	1	0.09066	0.8538	19	155	KCNIP1,TRDN,RYR2,RYR3,CACNG3,BIN1,SLC4A3,ASPH,ATP1B2,ATP2B4,SRI,NOS1,CACNA1D,CACNB1,CACNB4,NUP155,ITPR2,KCNK1,CACNG8
GO: Biological Process	GO:1901136	carbohydrate derivative catabolic process	0.0003696	1	0.09066	0.8538	24	219	MAN1A1,PGLYRP3,AHCY,STAB2,AOAH,NGLY1,PDE7B,NAGA,HPSE,GPD1L,GLB1,GNS,CHP1,NPL,PDE2A,PDE4A,PDE4B,SMUG1,UBP1,NCAN,CST3,CTBS,EDEM1,FBXO2
GO: Biological Process	GO:0032409	regulation of transporter activity	0.0003866	1	0.09066	0.8538	33	343	ASIC2,ACTN4,TRDN,RYR2,CACNG3,HECW2,FGF14,STIM2,RPH3A,ASPH,ATP1B2,SRI,GPD1L,PPARGC1A,ABCC8,VAMP2,NOS1,CACNA1D,CACNB1,CACNB4,CHP1,PDE4B,HK1,CHRM3,UTRN,TCAF2,JPH1,PRKG1,KCNC1,KIF5B,DRD3,CACNG8,NETO1
GO: Biological Process	GO:0046928	regulation of neurotransmitter secretion	0.000407	1	0.09066	0.8538	18	144	ASIC1,LRRK2,MYO6,STX1A,STXBP1,CACNA1B,CACNA1D,CACNB4,GRM4,PRKN,CHRNA7,STXBP5L,ICA1,PRKCB,PTGER4,KCNC4,EDN3,MCTP1
GO: Biological Process	GO:0046676	negative regulation of insulin secretion	0.0004194	1	0.09066	0.8538	10	55	NPFF,ABCC8,NOS1,PRKN,MAP4K4,VSNL1,STXBP5L,INHBB,PTPN11,KCNB1
GO: Biological Process	GO:0043949	regulation of cAMP-mediated signaling	0.0004305	1	0.09066	0.8538	29	289	ABCA1,ADCY2,ADM,FPR3,LGR5,ATP2B4,GABBR1,OXGR1,GNA15,NOS1,CACNA1D,GPR37,GRM4,RASD2,PDE2A,PDE4A,PDE4B,CHRM3,RXFP2,IAPP,RAPGEF2,PTGER4,PDE11A,DRD3,ECE1,RGS1,RGS2,S1PR3,HRH4
GO: Biological Process	GO:1904951	positive regulation of establishment of protein localization	0.00044	1	0.09066	0.8538	37	403	ABAT,CORO2B,RACK1,CIB1,RUFY3,FRMD4A,ASPH,SMO,FYN,SORL1,SRI,VAMP2,CACNA1D,ATP13A2,TFDP1,CAPN10,OXCT1,TLR4,PRKN,PCNT,CHP1,CCT3,TRPM2,HSP90AA1,TCAF2,VSNL1,STXBP5L,PRKD1,LEPROT,EDEM1,IL6,PTGER4,CREBRF,KCNB1,KIF5B,UACA,LRP1
GO: Biological Process	GO:0030203	glycosaminoglycan metabolic process	0.0004464	1	0.09066	0.8538	20	170	PGLYRP3,EXT2,B3GNT3,STAB2,HPSE,XYLT1,XYLT2,GLB1,GNS,ITIH5,HAS1,CHP1,NDST1,NCAN,IL15,SPOCK2,PTGER4,EGF,KCTD10,B3GAT2
GO: Biological Process	GO:0007041	lysosomal transport	0.0004899	1	0.09395	0.8848	16	122	LRRK2,CACNG3,VPS52,STX7,BIN1,DENND3,EPG5,HOOK3,VPS41,SORL1,NPC1,ATP13A2,PRKN,CACNG8,LRP1,VPS53
GO: Biological Process	GO:0006022	aminoglycan metabolic process	0.00049	1	0.09395	0.8848	21	184	PGLYRP3,EXT2,B3GNT3,STAB2,HPSE,XYLT1,XYLT2,GLB1,GNS,ITIH5,HAS1,CHP1,NDST1,NCAN,CTBS,IL15,SPOCK2,PTGER4,EGF,KCTD10,B3GAT2
GO: Biological Process	GO:0007626	locomotory behavior	0.0005323	1	0.09395	0.8848	32	335	ABAT,LRRK2,SCN1A,FGF14,PSD2,APLP2,MYO6,AVP,CNTN2,NPAS2,CA8,NPC1,CACNA1B,CACNA1E,CACNB4,KALRN,GPR37,ATP13A2,PAFAH1B1,PRKN,RASD2,VAPB,PENK,TSC1,MICAL2,APH1B,PSMD3,GDPD5,DRD3,DSCAM,SLC4A10,SEZ6
GO: Biological Process	GO:0016358	dendrite development	0.0005603	1	0.09395	0.8848	32	336	LRRK2,CDKL3,PICALM,SEMA3A,HECW2,CARM1,PDLIM5,NUMB,FYN,MYO6,DIP2A,SLC11A2,KALRN,SYNE1,SRGAP2,GRIP1,PAFAH1B1,CHRNA7,KNDC1,PRKG1,RAPGEF2,CUX1,DAB2IP,TANC2,DCC,ASAP1,LRP8,ABI1,DSCAM,FARP1,EIF4G2,SEZ6
GO: Biological Process	GO:0048813	dendrite morphogenesis	0.0005652	1	0.09395	0.8848	22	199	LRRK2,CDKL3,PICALM,SEMA3A,HECW2,PDLIM5,NUMB,FYN,DIP2A,SLC11A2,KALRN,SYNE1,PAFAH1B1,CHRNA7,KNDC1,RAPGEF2,CUX1,TANC2,LRP8,ABI1,DSCAM,FARP1
GO: Biological Process	GO:0042593	glucose homeostasis	0.0005703	1	0.09395	0.8848	34	365	FABP5,RACK1,WDR35,SRI,PPARGC1A,STXBP3,ABCC8,CACNA1D,CACNA1E,DMXL2,OXCT1,PRKN,HK1,PDK4,UBTF,CMA1,NUCKS1,MAP4K4,VSNL1,STXBP5L,NCOR2,IGF1R,IL6,FOXK2,PPP1R3G,PTGER4,PTPN11,KCNB1,PTPRJ,PTPRN,KIF5B,MLXIPL,RPRD1A,LRP1
GO: Biological Process	GO:0009063	cellular amino acid catabolic process	0.0005805	1	0.09395	0.8848	15	112	ABAT,CSAD,AHCY,ASRGL1,DDO,ATP2B4,GAD2,MCCC2,GLDC,NOS1,HNMT,HMGCLL1,MCCC1,DLD,DLST
GO: Biological Process	GO:0006403	RNA localization	0.0005829	1	0.09395	0.8848	26	253	CDC40,SARNP,IGF2BP2,DDX25,CPSF3,PCID2,KIF1B,BICD1,RRS1,NUP160,SMG5,TOMM20L,PARN,CCT3,U2AF2,TSC1,HNRNPA1,NUP155,UPF2,RBFOX1,EIF4A3,PRPF6,NSUN2,NOP9,SEM1,IRAG2
GO: Biological Process	GO:0051480	regulation of cytosolic calcium ion concentration	0.0005961	1	0.09395	0.8848	39	439	TRDN,RYR2,RYR3,ADM,FPR3,NPFF,ASPH,FYN,ATP2B4,AVP,SRI,BOK,TAC1,CACNA1I,GNA15,NOS1,CACNA1B,CACNA1D,CACNA1E,CACNB4,GTF2I,P2RX4,TSPOAP1,TRPM2,NALF1,ACKR2,IAPP,JPH1,PRKD1,PRKG1,CXCR1,PTGER4,ITPR2,DRD3,TRPC7,S1PR3,TMEM38B,LRP1,HRH4
GO: Biological Process	GO:0033500	carbohydrate homeostasis	0.0005987	1	0.09395	0.8848	34	366	FABP5,RACK1,WDR35,SRI,PPARGC1A,STXBP3,ABCC8,CACNA1D,CACNA1E,DMXL2,OXCT1,PRKN,HK1,PDK4,UBTF,CMA1,NUCKS1,MAP4K4,VSNL1,STXBP5L,NCOR2,IGF1R,IL6,FOXK2,PPP1R3G,PTGER4,PTPN11,KCNB1,PTPRJ,PTPRN,KIF5B,MLXIPL,RPRD1A,LRP1
GO: Biological Process	GO:0030072	peptide hormone secretion	0.0006522	1	0.1001	0.9425	32	339	ABAT,NPFF,GABBR1,SRI,SNX19,STX1A,STXBP3,ARHGEF7,ABCC8,NOS1,CACNA1D,CACNA1E,KALRN,CAPN10,OXCT1,PRKN,TRPM2,MAP4K4,VSNL1,STXBP5L,ICA1,IL6,INHBB,PTGER4,ITPR2,PTPN11,KCNB1,PTPRN,KIF5B,EDN3,RPRD1A,LRP1
GO: Biological Process	GO:0043547	positive regulation of GTPase activity	0.0006793	1	0.102	0.9603	39	442	APC2,LRRK2,PICALM,DLC1,RACK1,ARHGAP31,PIP5K1A,SIPA1L2,ARAP2,BIN1,DEPDC1,STARD13,ARHGAP42,TBC1D9B,MYO9B,NEDD9,ARHGEF7,ADAP1,KALRN,DOCK9,SRGAP2,ACAP2,EVI5L,TSC1,RABGAP1,MAP4K4,STXBP5L,TBC1D13,RGS6,RAPGEF2,ARHGEF26,DAB2IP,ASAP1,DENND1B,RAP1GDS1,RASA1,RGS1,RGS2,RIC8B
GO: Biological Process	GO:0090278	negative regulation of peptide hormone secretion	0.0007089	1	0.1026	0.9664	11	69	NPFF,ABCC8,NOS1,KALRN,PRKN,MAP4K4,VSNL1,STXBP5L,INHBB,PTPN11,KCNB1
GO: Biological Process	GO:0009306	protein secretion	0.0007133	1	0.1026	0.9664	41	473	ABAT,ABCA1,MIA2,COPG1,FRMD4A,NPFF,SRI,SNX19,STX1A,STXBP3,ABCC8,NOS1,CACNA1D,CACNA1E,ATP13A2,CAPN10,OXCT1,PAFAH1B1,TLR4,PAM,PRKN,TRPM2,PLEK,MAP4K4,VSNL1,STXBP5L,ICA1,IL6,INHBB,PTGER4,ITPR2,PTPN11,KCNB1,PTPRN,KIF5B,TMEM167A,TANGO6,DRD3,RPRD1A,EGF,LRP1
GO: Biological Process	GO:0035592	establishment of protein localization to extracellular region	0.0007748	1	0.1056	0.9946	41	475	ABAT,ABCA1,MIA2,COPG1,FRMD4A,NPFF,SRI,SNX19,STX1A,STXBP3,ABCC8,NOS1,CACNA1D,CACNA1E,ATP13A2,CAPN10,OXCT1,PAFAH1B1,TLR4,PAM,PRKN,TRPM2,PLEK,MAP4K4,VSNL1,STXBP5L,ICA1,IL6,INHBB,PTGER4,ITPR2,PTPN11,KCNB1,PTPRN,KIF5B,TMEM167A,TANGO6,DRD3,RPRD1A,EGF,LRP1
GO: Biological Process	GO:0030073	insulin secretion	0.0007878	1	0.1056	0.9946	27	272	ABAT,NPFF,SRI,SNX19,STX1A,STXBP3,ABCC8,NOS1,CACNA1D,CACNA1E,CAPN10,OXCT1,PRKN,TRPM2,MAP4K4,VSNL1,STXBP5L,ICA1,IL6,INHBB,ITPR2,PTPN11,KCNB1,PTPRN,KIF5B,RPRD1A,LRP1
GO: Biological Process	GO:1904064	positive regulation of cation transmembrane transport	0.0008016	1	0.1056	0.9946	21	191	ASIC2,ACTN4,TRDN,RYR2,CACNG3,FGF14,STIM2,ASPH,ATP1B2,SRI,ABCC8,NOS1,CACNA1D,CACNB4,CHP1,IAPP,PRKG1,KCNC1,KIF5B,EDN3,CACNG8
GO: Biological Process	GO:0051222	positive regulation of protein transport	0.0008115	1	0.1056	0.9946	35	387	ABAT,RACK1,CIB1,RUFY3,FRMD4A,ASPH,SMO,FYN,SORL1,SRI,VAMP2,CACNA1D,ATP13A2,TFDP1,CAPN10,OXCT1,TLR4,PRKN,PCNT,CHP1,TRPM2,HSP90AA1,TCAF2,VSNL1,STXBP5L,PRKD1,LEPROT,EDEM1,IL6,PTGER4,CREBRF,KCNB1,KIF5B,UACA,LRP1
GO: Biological Process	GO:0051481	negative regulation of cytosolic calcium ion concentration	0.0008399	1	0.1056	0.9946	6	23	RYR2,RYR3,NOS1,GTF2I,DRD3,LRP1
GO: Biological Process	GO:0030168	platelet activation	0.0008577	1	0.1056	0.9946	21	192	ABAT,DGKD,FYN,DCBLD2,MYH9,CEACAM1,STXBP1,STXBP3,GNA15,TLR4,PLEK,VCL,COL1A2,PIK3R6,PRKCB,PRKG1,IL6,ITPR2,PTPN11,PTPRJ,TRPC7
GO: Biological Process	GO:0030010	establishment of cell polarity	0.0008636	1	0.1056	0.9946	20	179	MAP4,EYA1,RACK1,SHTN1,RUFY3,FRMD4A,CDK5RAP2,MYH9,MYO9B,SDCCAG8,PARD3B,PAFAH1B1,CDH2,AMOTL1,HSP90AA1,IGF1R,PTK2,PTK7,KIF26B,PATJ
GO: Biological Process	GO:0031345	negative regulation of cell projection organization	0.0008653	1	0.1056	0.9946	25	246	MAP4,LRRK2,CDKL3,SEMA3A,CARM1,CIB1,RUFY3,FYN,XYLT1,ADAM17,DENND5A,PAFAH1B1,EVI5L,TSC1,MAP4K4,RAPGEF2,CCP110,DCC,PTK2,LRIG2,CEP97,SEMA3D,LRP1,ROBO2,SEZ6
GO: Biological Process	GO:0031346	positive regulation of cell projection organization	0.0008719	1	0.1056	0.9946	42	493	CDKL3,TENM2,PICALM,FES,SHTN1,RUFY3,MARK4,NUMB,ATP1B2,FYN,ARHGEF7,ADAM17,CNTN2,GPM6A,KALRN,GRIP1,PAFAH1B1,TMEM67,UBE2V2,HSP90AA1,POU4F2,IGF1R,PRKD1,RAPGEF2,MAP2K2,IL6,CUX1,DAB2IP,CCP110,PLPPR5,DCC,PTK7,LRP8,KIF3C,RALA,AKIRIN1,DSCAM,RGS2,EIF4G2,LRP1,ROBO2,SEZ6
GO: Biological Process	GO:0048041	focal adhesion assembly	0.0009744	1	0.111	1	13	94	CORO2B,DLC1,PIP5K1A,LDB1,ARHGEF7,TSC1,MAP4K4,VCL,PTK2,PTPN11,PTPRJ,PXN,LRP1
GO: Biological Process	GO:0051590	positive regulation of neurotransmitter transport	0.0009791	1	0.111	1	7	32	STX1A,STXBP1,CACNA1B,CACNA1D,CACNB4,PRKN,PTGER4
GO: Biological Process	GO:0006611	protein export from nucleus	0.0009802	1	0.111	1	21	194	DNAJC27,CDC40,SARNP,DDX25,CPSF3,PCID2,BARD1,RRS1,NUP160,SMG5,CHP1,U2AF2,TSC1,CSE1L,NUP155,UPF2,EIF4A3,NSUN2,NOP9,PTPN11,SEM1
GO: Biological Process	GO:0048675	axon extension	0.0009802	1	0.111	1	21	194	CDKL3,EXT2,SEMA3A,SHTN1,RUFY3,SMO,FUS,MYCBP2,KIF1B,NRP2,CNTN2,PAFAH1B1,VCL,HSP90AA1,POU4F2,DCC,DSCAM,SEMA3D,EIF4G2,LRP1,ROBO2
GO: Biological Process	GO:0048863	stem cell differentiation	0.001033	1	0.1151	1	40	467	CITED2,SEMA3A,MIB1,POLR1B,YTHDF2,MTF2,FOXD3,FRZB,SMO,RBM24,SOX5,GATA6,NRP2,PRDM1,LDB1,SUPT5H,NOS1,GPM6A,DMXL2,CDH2,CHD2,HMGCS2,NCOR2,IL6,SETD1A,MASP1,PSMA3,PSMB1,PSMB2,PSMD3,PSMD8,MEIS3,KCTD1,NSUN2,DDX46,DLX2,RGS2,EDN3,SEMA3D,EPAS1
GO: Biological Process	GO:0071692	protein localization to extracellular region	0.00107	1	0.1172	1	41	483	ABAT,ABCA1,MIA2,COPG1,FRMD4A,NPFF,SRI,SNX19,STX1A,STXBP3,ABCC8,NOS1,CACNA1D,CACNA1E,ATP13A2,CAPN10,OXCT1,PAFAH1B1,TLR4,PAM,PRKN,TRPM2,PLEK,MAP4K4,VSNL1,STXBP5L,ICA1,IL6,INHBB,PTGER4,ITPR2,PTPN11,KCNB1,PTPRN,KIF5B,TMEM167A,TANGO6,DRD3,RPRD1A,EGF,LRP1
GO: Biological Process	GO:0140353	lipid export from cell	0.001099	1	0.1185	1	15	119	ABCC4,ABAT,GABBR1,MYO6,AVP,TNFRSF11A,STX1A,STXBP1,VAMP2,TAC1,P2RX4,TSPOAP1,PRKG1,IL6,PTPN11
GO: Biological Process	GO:0006405	RNA export from nucleus	0.001117	1	0.1186	1	17	144	CDC40,SARNP,DDX25,CPSF3,PCID2,RRS1,NUP160,SMG5,U2AF2,TSC1,HNRNPA1,NUP155,UPF2,EIF4A3,NSUN2,NOP9,SEM1
GO: Biological Process	GO:0001678	cellular glucose homeostasis	0.001141	1	0.1194	1	24	237	RACK1,WDR35,SRI,PPARGC1A,STXBP3,ABCC8,CACNA1D,CACNA1E,OXCT1,PRKN,HK1,UBTF,CMA1,NUCKS1,MAP4K4,VSNL1,IGF1R,FOXK2,PTGER4,KCNB1,PTPRN,KIF5B,MLXIPL,LRP1
GO: Biological Process	GO:0008209	androgen metabolic process	0.001189	1	0.1217	1	7	33	ADM,HSD17B6,SRD5A2,PPARGC1A,SCARB1,HSD17B4,MED1
GO: Biological Process	GO:1904880	response to hydrogen sulfide	0.001234	1	0.1217	1	3	5	PRKN,PDE2A,NQO1
GO: Biological Process	GO:0140192	regulation of adenylate cyclase-activating adrenergic receptor signaling pathway involved in heart process	0.001234	1	0.1217	1	3	5	ATP2B4,NOS1,PDE4B
GO: Biological Process	GO:0070650	actin filament bundle distribution	0.001234	1	0.1217	1	3	5	SHTN1,MYH9,PPP1R12A
GO: Biological Process	GO:0033238	regulation of cellular amine metabolic process	0.00131	1	0.1274	1	13	97	ABAT,ATP2B4,GPR37,ODC1,PRKN,CHRNA7,PSMA3,PSMB1,PSMB2,PSMD3,PSMD8,NQO1,EPAS1
GO: Biological Process	GO:0071871	response to epinephrine	0.00135	1	0.1295	1	6	25	RYR2,ATP2B4,PPARGC1A,NOS1,PDE4B,PENK
GO: Biological Process	GO:0051168	nuclear export	0.001394	1	0.1313	1	22	213	DNAJC27,CDC40,SARNP,DDX25,CPSF3,PCID2,BARD1,RRS1,NUP160,SMG5,CHP1,U2AF2,TSC1,HNRNPA1,CSE1L,NUP155,UPF2,EIF4A3,NSUN2,NOP9,PTPN11,SEM1
GO: Biological Process	GO:0007193	adenylate cyclase-inhibiting G protein-coupled receptor signaling pathway	0.001441	1	0.1313	1	13	98	ADCY2,FPR3,GABBR1,GPR37,GRM4,PDE2A,CHRM3,RXFP2,DRD3,RGS1,RGS2,S1PR3,HRH4
GO: Biological Process	GO:0007194	negative regulation of adenylate cyclase activity	0.001446	1	0.1313	1	14	110	ADGRV1,ADCY2,FPR3,GABBR1,GPR37,GRM4,PDE2A,CHRM3,RXFP2,DRD3,RGS1,RGS2,S1PR3,HRH4
GO: Biological Process	GO:0002792	negative regulation of peptide secretion	0.001446	1	0.1313	1	14	110	FRMD4A,NPFF,ABCC8,NOS1,KALRN,PRKN,MAP4K4,VSNL1,STXBP5L,INHBB,PTGER4,PTPN11,KCNB1,DRD3
GO: Biological Process	GO:0019935	cyclic-nucleotide-mediated signaling	0.001485	1	0.133	1	33	371	ABCA1,ADCY2,ADM,FPR3,LGR5,PDE7B,ATP2B4,GABBR1,GAPDH,OXGR1,GNA15,NOS1,CACNA1D,NPPB,GPR37,GRM4,RASD2,PDE2A,PDE4A,PDE4B,CHRM3,RXFP2,IAPP,PRKG1,RAPGEF2,PTGER4,PDE11A,DRD3,ECE1,RGS1,RGS2,S1PR3,HRH4
GO: Biological Process	GO:1902115	regulation of organelle assembly	0.00152	1	0.133	1	25	256	ABCC4,MAP4,LRRK2,CNOT6,CNOT6L,MARK4,NUMB,CDK5RAP2,CNOT1,PALLD,TRIM37,TBC1D9B,SDCCAG8,SCFD1,SYNE1,GRK4,EVI5L,TMEM67,RABGAP1,TBC1D13,CCP110,ASAP1,CEP97,DYNC1H1,RALB
GO: Biological Process	GO:0070050	neuron cellular homeostasis	0.00154	1	0.133	1	9	54	CACNA1B,CACNA1D,CACNA1E,DMXL2,CACNB4,PRKN,TSPOAP1,IL6,FGGY
GO: Biological Process	GO:0090276	regulation of peptide hormone secretion	0.001575	1	0.133	1	27	285	ABAT,NPFF,GABBR1,SRI,STX1A,ARHGEF7,ABCC8,NOS1,CACNA1D,CACNA1E,KALRN,CAPN10,OXCT1,PRKN,TRPM2,MAP4K4,VSNL1,STXBP5L,ICA1,IL6,INHBB,PTGER4,ITPR2,PTPN11,KCNB1,KIF5B,LRP1
GO: Biological Process	GO:0043951	negative regulation of cAMP-mediated signaling	0.001578	1	0.133	1	14	111	ADCY2,FPR3,GABBR1,GPR37,GRM4,PDE2A,CHRM3,RXFP2,PDE11A,DRD3,RGS1,RGS2,S1PR3,HRH4
GO: Biological Process	GO:0071166	ribonucleoprotein complex localization	0.001599	1	0.133	1	16	136	CDC40,SARNP,DDX25,CPSF3,PCID2,RRS1,NUP160,SMG5,U2AF2,TSC1,NUP155,UPF2,EIF4A3,NSUN2,NOP9,SEM1
GO: Biological Process	GO:0032414	positive regulation of ion transmembrane transporter activity	0.001599	1	0.133	1	16	136	ASIC2,ACTN4,TRDN,RYR2,CACNG3,FGF14,STIM2,ASPH,ATP1B2,ABCC8,CACNB4,CHP1,PRKG1,KCNC1,KIF5B,CACNG8
GO: Biological Process	GO:0001956	positive regulation of neurotransmitter secretion	0.00168	1	0.1349	1	6	26	STX1A,STXBP1,CACNA1B,CACNA1D,CACNB4,PTGER4
GO: Biological Process	GO:0061550	cranial ganglion development	0.00168	1	0.1349	1	4	11	SEMA3A,MIB1,KIF1B,NRP2
GO: Biological Process	GO:0050931	pigment cell differentiation	0.001704	1	0.1349	1	12	88	MIB1,ADAMTS20,FOXD3,SOX5,NSF,CDH2,SLC24A5,TYR,EDN3,RIC8B,SLC45A2,LRMDA
GO: Biological Process	GO:0046888	negative regulation of hormone secretion	0.001736	1	0.1349	1	13	100	NPFF,ABCC8,NOS1,KALRN,PRKN,MAP4K4,VSNL1,STXBP5L,IL6,INHBB,PTPN11,KCNB1,EDN3
GO: Biological Process	GO:0019226	transmission of nerve impulse	0.001736	1	0.1349	1	13	100	CACNG3,SCN1A,KCNMB3,AVP,CACNA1I,CACNA1E,CACNB4,P2RX4,PAFAH1B1,CHRNA7,IL6,KCNC4,CACNG8
GO: Biological Process	GO:0007188	adenylate cyclase-modulating G protein-coupled receptor signaling pathway	0.001785	1	0.1349	1	25	259	ABCA1,ADCY2,ADM,FPR3,LGR5,ATP2B4,GABBR1,OXGR1,GNA15,NOS1,CACNA1D,GPR37,GRM4,PDE2A,PDE4B,CHRM3,RXFP2,IAPP,RAPGEF2,PTGER4,DRD3,RGS1,RGS2,S1PR3,HRH4
GO: Biological Process	GO:0050796	regulation of insulin secretion	0.001787	1	0.1349	1	23	231	ABAT,NPFF,SRI,STX1A,ABCC8,NOS1,CACNA1D,CACNA1E,CAPN10,OXCT1,PRKN,TRPM2,MAP4K4,VSNL1,STXBP5L,ICA1,IL6,INHBB,ITPR2,PTPN11,KCNB1,KIF5B,LRP1
GO: Biological Process	GO:0009187	cyclic nucleotide metabolic process	0.001815	1	0.1349	1	8	45	ADCY2,PDE7B,NPPB,CACNB4,PDE2A,PDE4A,PDE4B,RORA
GO: Biological Process	GO:0051647	nucleus localization	0.001815	1	0.1349	1	8	45	KIAA1109,BIN1,HOOK3,SYNE1,PAFAH1B1,PTK2,DYNC1H1,IRAG2
GO: Biological Process	GO:0060560	developmental growth involved in morphogenesis	0.001853	1	0.1349	1	34	391	CDKL3,EXT2,PICALM,SEMA3A,SHTN1,RUFY3,SMO,FUS,MYCBP2,PPP1R12A,KIF1B,NRP2,NOS1,CNTN2,PAFAH1B1,PRKN,CDH2,SEC14L2,TMEM67,VCL,HSP90AA1,POU4F2,MED1,DCC,NPHP4,PTK7,GDPD5,PTPN11,DSCAM,KIF26B,SEMA3D,EIF4G2,LRP1,ROBO2
GO: Biological Process	GO:0007044	cell-substrate junction assembly	0.001874	1	0.1349	1	14	113	CORO2B,DLC1,PIP5K1A,DST,LDB1,ARHGEF7,TSC1,MAP4K4,VCL,PTK2,PTPN11,PTPRJ,PXN,LRP1
GO: Biological Process	GO:0031280	negative regulation of cyclase activity	0.001874	1	0.1349	1	14	113	ADGRV1,ADCY2,FPR3,GABBR1,GPR37,GRM4,PDE2A,CHRM3,RXFP2,DRD3,RGS1,RGS2,S1PR3,HRH4
GO: Biological Process	GO:2001257	regulation of cation channel activity	0.001875	1	0.1349	1	22	218	ASIC2,TRDN,CACNG3,FGF14,STIM2,RPH3A,ASPH,SRI,PPARGC1A,ABCC8,VAMP2,NOS1,CACNB1,CACNB4,PDE4B,JPH1,PRKG1,KCNC1,KIF5B,DRD3,CACNG8,NETO1
GO: Biological Process	GO:0000289	nuclear-transcribed mRNA poly(A) tail shortening	0.002032	1	0.1404	1	7	36	CNOT6,CNOT6L,CNOT1,SAMD4A,CNOT4,PARN,CNOT10
GO: Biological Process	GO:0045822	negative regulation of heart contraction	0.002032	1	0.1404	1	7	36	BIN1,NPFF,SRI,TAC1,NOS1,CHRM3,PRKG1
GO: Biological Process	GO:1903203	regulation of oxidative stress-induced neuron death	0.002032	1	0.1404	1	7	36	RACK1,TLR4,PRKN,TRPM2,TSC1,FBXO7,NCOA7
GO: Biological Process	GO:0008090	retrograde axonal transport	0.002067	1	0.1404	1	6	27	KIF1B,BICD1,DST,PAFAH1B1,KIF5B,DYNC1H1
GO: Biological Process	GO:0048752	semicircular canal morphogenesis	0.002067	1	0.1404	1	6	27	EYA1,SMO,ZEB1,CLDN1,CDH2,IGF1R
GO: Biological Process	GO:0046879	hormone secretion	0.002084	1	0.1404	1	36	424	ABAT,ADM,NPFF,GABBR1,SNX4,SRI,SNX19,STX1A,STXBP3,ARHGEF7,ABCC8,VAMP2,TAC1,NOS1,CACNA1D,CACNA1E,KALRN,CAPN10,OXCT1,PRKN,TRPM2,MAP4K4,VSNL1,STXBP5L,ICA1,IL6,INHBB,PTGER4,ITPR2,PTPN11,KCNB1,PTPRN,KIF5B,EDN3,RPRD1A,LRP1
GO: Biological Process	GO:0007204	positive regulation of cytosolic calcium ion concentration	0.0021	1	0.1404	1	34	394	TRDN,RYR2,RYR3,ADM,FPR3,NPFF,ASPH,FYN,ATP2B4,AVP,SRI,TAC1,CACNA1I,GNA15,NOS1,CACNA1B,CACNA1D,CACNB4,P2RX4,TRPM2,NALF1,ACKR2,IAPP,JPH1,PRKD1,PRKG1,CXCR1,PTGER4,ITPR2,DRD3,S1PR3,TMEM38B,LRP1,HRH4
GO: Biological Process	GO:1903792	negative regulation of anion transport	0.002116	1	0.1404	1	29	320	ABAT,LRRK2,FABP5,LYPLA1,FRMD4A,NPFF,GABBR1,BARD1,STXBP3,ABCC8,OS9,NOS1,KALRN,GRB10,PRKN,CHP1,MAP4K4,TCAF2,VSNL1,STXBP5L,PRKCB,PRKG1,INHBB,PTGER4,PTPN11,KCNB1,DRD3,RGS2,EGF
GO: Biological Process	GO:0071415	cellular response to purine-containing compound	0.002208	1	0.1404	1	5	19	RYR2,RYR3,PPARGC1A,TRPM2,TMEM38B
GO: Biological Process	GO:0045761	regulation of adenylate cyclase activity	0.002276	1	0.1404	1	26	278	ABCA1,ADGRV1,ADCY2,ADM,FPR3,LGR5,ATP2B4,GABBR1,OXGR1,GNA15,NOS1,CACNA1D,GPR37,GRM4,PDE2A,PDE4B,CHRM3,RXFP2,IAPP,RAPGEF2,PTGER4,DRD3,RGS1,RGS2,S1PR3,HRH4
GO: Biological Process	GO:0007034	vacuolar transport	0.002288	1	0.1404	1	18	167	LRRK2,CACNG3,VPS52,STX7,BIN1,DENND3,EPG5,HOOK3,VPS41,SORL1,NPC1,ATP13A2,PRKN,LEPROT,CHMP6,CACNG8,LRP1,VPS53
GO: Biological Process	GO:0000972	transcription-dependent tethering of RNA polymerase II gene DNA at nuclear periphery	0.002374	1	0.1404	1	3	6	PCID2,LDB1,NUP155
GO: Biological Process	GO:0010606	positive regulation of cytoplasmic mRNA processing body assembly	0.002374	1	0.1404	1	3	6	CNOT6,CNOT6L,CNOT1
GO: Biological Process	GO:0010572	positive regulation of platelet activation	0.002374	1	0.1404	1	3	6	TLR4,PLEK,PTPRJ
GO: Biological Process	GO:0099703	induction of synaptic vesicle exocytosis by positive regulation of presynaptic cytosolic calcium ion concentration	0.002374	1	0.1404	1	3	6	CACNA1B,CACNA1D,CACNB4
GO: Biological Process	GO:0099533	positive regulation of presynaptic cytosolic calcium concentration	0.002374	1	0.1404	1	3	6	CACNA1B,CACNA1D,CACNB4
GO: Biological Process	GO:0045664	regulation of neuron differentiation	0.002391	1	0.1404	1	26	279	LRRK2,EYA1,HMG20A,MIB1,BIN1,NUMB,CDK5RAP2,SOX5,MYCN,NAP1L2,PRDM1,CNTN2,TCF4,ZEB1,CDH2,GNL2,POU4F2,MED1,CRX,BCL11B,RGS6,IL6,DDX6,GDPD5,DLX2,GDF11
GO: Biological Process	GO:0042133	neurotransmitter metabolic process	0.002397	1	0.1404	1	7	37	ABAT,GAD2,NOS1,HNMT,CHRNA7,MOXD1,PRIMA1
GO: Biological Process	GO:0051350	negative regulation of lyase activity	0.002402	1	0.1404	1	14	116	ADGRV1,ADCY2,FPR3,GABBR1,GPR37,GRM4,PDE2A,CHRM3,RXFP2,DRD3,RGS1,RGS2,S1PR3,HRH4
GO: Biological Process	GO:0006702	androgen biosynthetic process	0.002419	1	0.1404	1	4	12	HSD17B6,SRD5A2,SCARB1,MED1
GO: Biological Process	GO:0030212	hyaluronan metabolic process	0.002419	1	0.1404	1	8	47	STAB2,ITIH5,HAS1,CHP1,IL15,PTGER4,EGF,KCTD10
GO: Biological Process	GO:0010765	positive regulation of sodium ion transport	0.002419	1	0.1404	1	8	47	ACTN4,MLLT6,FGF14,ATP1B2,GPD1L,NOS1,CHP1,KIF5B
GO: Biological Process	GO:1902116	negative regulation of organelle assembly	0.002419	1	0.1404	1	8	47	MAP4,LRRK2,CDK5RAP2,TRIM37,SCFD1,EVI5L,CCP110,CEP97
GO: Biological Process	GO:0051899	membrane depolarization	0.002477	1	0.1425	1	13	104	LRRK2,RACK1,SCN1A,SHTN1,NPFF,GPD1L,BOK,CACNA1I,CACNA1B,CACNA1D,CACNA1E,CACNB4,P2RX4
GO: Biological Process	GO:0046887	positive regulation of hormone secretion	0.002532	1	0.1445	1	19	182	ABAT,GABBR1,SNX4,SRI,ARHGEF7,TAC1,CACNA1D,CAPN10,OXCT1,PRKN,TRPM2,VSNL1,IL6,INHBB,PTGER4,PTPN11,KIF5B,EDN3,LRP1
GO: Biological Process	GO:0035249	synaptic transmission, glutamatergic	0.002603	1	0.1472	1	14	117	LRRK2,SHC3,CACNG3,STXBP1,CACNB4,KALRN,GRID1,GRM4,PRKN,CDH2,APH1B,CLSTN3,DRD3,CACNG8
GO: Biological Process	GO:0021953	central nervous system neuron differentiation	0.002622	1	0.1472	1	28	310	EWSR1,SEMA3A,MIB1,SMO,SOX5,MYCBP2,NRP2,LDB1,SUPT5H,HERC1,CNTN2,SATB2,NSF,PAFAH1B1,TTLL1,HSP90AA1,BCL11B,IGF1R,IGHMBP2,KNDC1,RAPGEF2,DCC,PTK2,GDPD5,DLX2,SLC4A10,ROBO2,RORA
GO: Biological Process	GO:0106030	neuron projection fasciculation	0.002811	1	0.1522	1	7	38	SEMA3A,NRP2,CNTN2,CDH2,SEMA3D,CELSR3,ROBO2
GO: Biological Process	GO:1903523	negative regulation of blood circulation	0.002811	1	0.1522	1	7	38	BIN1,NPFF,SRI,TAC1,NOS1,CHRM3,PRKG1
GO: Biological Process	GO:0007413	axonal fasciculation	0.002811	1	0.1522	1	7	38	SEMA3A,NRP2,CNTN2,CDH2,SEMA3D,CELSR3,ROBO2
GO: Biological Process	GO:0046889	positive regulation of lipid biosynthetic process	0.002818	1	0.1522	1	14	118	ADM,RACK1,AVP,PPARGC1A,SCARB1,SEC14L2,CHP1,HSD17B13,POR,CREBL2,IGF1R,LPGAT1,LDLR,MLXIPL
GO: Biological Process	GO:0009083	branched-chain amino acid catabolic process	0.002822	1	0.1522	1	5	20	BCKDHA,MCCC2,MCCC1,DBT,DLD
GO: Biological Process	GO:1902017	regulation of cilium assembly	0.002934	1	0.1571	1	13	106	ABCC4,MAP4,MARK4,TBC1D9B,SDCCAG8,SYNE1,GRK4,EVI5L,TMEM67,RABGAP1,TBC1D13,CCP110,CEP97
GO: Biological Process	GO:2001259	positive regulation of cation channel activity	0.002996	1	0.1592	1	12	94	ASIC2,TRDN,CACNG3,FGF14,STIM2,ASPH,ABCC8,CACNB4,PRKG1,KCNC1,KIF5B,CACNG8
GO: Biological Process	GO:0036315	cellular response to sterol	0.003041	1	0.1594	1	6	29	ABCA1,GRAMD1A,SMO,INHBB,LRP8,RORA
GO: Biological Process	GO:0150115	cell-substrate junction organization	0.003048	1	0.1594	1	14	119	CORO2B,DLC1,PIP5K1A,DST,LDB1,ARHGEF7,TSC1,MAP4K4,VCL,PTK2,PTPN11,PTPRJ,PXN,LRP1
GO: Biological Process	GO:0050658	RNA transport	0.003106	1	0.1601	1	21	213	CDC40,SARNP,IGF2BP2,DDX25,CPSF3,PCID2,RRS1,NUP160,SMG5,TOMM20L,U2AF2,TSC1,HNRNPA1,NUP155,UPF2,RBFOX1,EIF4A3,NSUN2,NOP9,SEM1,IRAG2
GO: Biological Process	GO:0050657	nucleic acid transport	0.003106	1	0.1601	1	21	213	CDC40,SARNP,IGF2BP2,DDX25,CPSF3,PCID2,RRS1,NUP160,SMG5,TOMM20L,U2AF2,TSC1,HNRNPA1,NUP155,UPF2,RBFOX1,EIF4A3,NSUN2,NOP9,SEM1,IRAG2
GO: Biological Process	GO:1904645	response to amyloid-beta	0.003169	1	0.161	1	10	71	FPR3,FYN,CACNA1B,CACNA1D,CACNB1,CASP4,TLR4,CHRNA7,IGF1R,LRP1
GO: Biological Process	GO:0034764	positive regulation of transmembrane transport	0.003194	1	0.161	1	26	285	ASIC2,ACTN4,TRDN,RYR2,CACNG3,FGF14,STIM2,ASPH,ATP1B2,SRI,ABCC8,NOS1,CACNA1D,CACNB4,CAPN10,CHP1,IAPP,POU4F2,CREBL2,PRKG1,PTPN11,KCNC1,KIF5B,RASA1,EDN3,CACNG8
GO: Biological Process	GO:0034767	positive regulation of ion transmembrane transport	0.003194	1	0.161	1	26	285	ASIC2,ACTN4,TRDN,RYR2,CACNG3,FGF14,STIM2,ASPH,ATP1B2,SRI,ABCC8,NOS1,CACNA1D,CACNB4,CAPN10,CHP1,IAPP,POU4F2,CREBL2,PRKG1,PTPN11,KCNC1,KIF5B,RASA1,EDN3,CACNG8
GO: Biological Process	GO:0036475	neuron death in response to oxidative stress	0.003278	1	0.1629	1	7	39	RACK1,TLR4,PRKN,TRPM2,TSC1,FBXO7,NCOA7
GO: Biological Process	GO:1903532	positive regulation of secretion by cell	0.003292	1	0.1629	1	33	390	ABAT,FRMD4A,CADPS,GABBR1,SNX4,AVP,SRI,TNFRSF11A,STX1A,STXBP1,ARHGEF7,TAC1,CACNA1I,CACNA1B,CACNA1D,CACNB4,ATP13A2,CAPN10,OXCT1,P2RX4,TLR4,PRKN,TRPM2,VSNL1,STXBP5L,IL6,INHBB,PTGER4,PTPN11,KCNB1,KIF5B,EDN3,LRP1
GO: Biological Process	GO:0032411	positive regulation of transporter activity	0.003308	1	0.1629	1	16	146	ASIC2,ACTN4,TRDN,RYR2,CACNG3,FGF14,STIM2,ASPH,ATP1B2,ABCC8,CACNB4,CHP1,PRKG1,KCNC1,KIF5B,CACNG8
GO: Biological Process	GO:0003279	cardiac septum development	0.003327	1	0.1629	1	15	133	CITED2,XIRP2,SMO,DNAH11,GATA6,NRP2,PRDM1,ZFPM2,TGFBR3,PDE2A,NDST1,PTK7,CPLANE1,LRP1,ROBO2
GO: Biological Process	GO:0038007	netrin-activated signaling pathway	0.003353	1	0.1631	1	4	13	SHTN1,DCC,PTK2,DSCAM
GO: Biological Process	GO:0009914	hormone transport	0.003434	1	0.1658	1	36	437	ABAT,ADM,NPFF,GABBR1,SNX4,SRI,SNX19,STX1A,STXBP3,ARHGEF7,ABCC8,VAMP2,TAC1,NOS1,CACNA1D,CACNA1E,KALRN,CAPN10,OXCT1,PRKN,TRPM2,MAP4K4,VSNL1,STXBP5L,ICA1,IL6,INHBB,PTGER4,ITPR2,PTPN11,KCNB1,PTPRN,KIF5B,EDN3,RPRD1A,LRP1
GO: Biological Process	GO:0036503	ERAD pathway	0.003458	1	0.1658	1	13	108	MAN1A1,ATXN3,SDF2,NPLOC4,NGLY1,UBXN4,FAF2,OS9,PRKN,TMEM67,EDEM1,FBXO2,CCDC47
GO: Biological Process	GO:0060192	negative regulation of lipase activity	0.003549	1	0.1675	1	5	21	BICD1,PLEK,POR,HDAC9,RGS2
GO: Biological Process	GO:0050709	negative regulation of protein secretion	0.003572	1	0.1675	1	12	96	FRMD4A,NPFF,ABCC8,NOS1,PRKN,MAP4K4,VSNL1,STXBP5L,INHBB,PTPN11,KCNB1,DRD3
GO: Biological Process	GO:0097711	ciliary basal body-plasma membrane docking	0.003572	1	0.1675	1	12	96	MARK4,CDK5RAP2,SDCCAG8,PAFAH1B1,PAM,PCNT,TMEM67,HSP90AA1,CCP110,NPHP4,CEP97,DYNC1H1
GO: Biological Process	GO:0046883	regulation of hormone secretion	0.003607	1	0.1675	1	31	362	ABAT,NPFF,GABBR1,SNX4,SRI,STX1A,ARHGEF7,ABCC8,VAMP2,TAC1,NOS1,CACNA1D,CACNA1E,KALRN,CAPN10,OXCT1,PRKN,TRPM2,MAP4K4,VSNL1,STXBP5L,ICA1,IL6,INHBB,PTGER4,ITPR2,PTPN11,KCNB1,KIF5B,EDN3,LRP1
GO: Biological Process	GO:0035812	renal sodium excretion	0.003639	1	0.1675	1	6	30	MLLT6,AVP,TAC1,NPPB,PTGER4,DRD3
GO: Biological Process	GO:0030318	melanocyte differentiation	0.003651	1	0.1675	1	9	61	MIB1,ADAMTS20,FOXD3,SOX5,SLC24A5,TYR,EDN3,SLC45A2,LRMDA
GO: Biological Process	GO:0051236	establishment of RNA localization	0.003662	1	0.1675	1	21	216	CDC40,SARNP,IGF2BP2,DDX25,CPSF3,PCID2,RRS1,NUP160,SMG5,TOMM20L,U2AF2,TSC1,HNRNPA1,NUP155,UPF2,RBFOX1,EIF4A3,NSUN2,NOP9,SEM1,IRAG2
GO: Biological Process	GO:0061551	trigeminal ganglion development	0.003997	1	0.1766	1	3	7	SEMA3A,MIB1,NRP2
GO: Biological Process	GO:0006552	leucine catabolic process	0.003997	1	0.1766	1	3	7	MCCC2,HMGCLL1,MCCC1
GO: Biological Process	GO:1902803	regulation of synaptic vesicle transport	0.003997	1	0.1766	1	3	7	LRRK2,PICALM,PRKN
GO: Biological Process	GO:0070285	pigment cell development	0.003997	1	0.1766	1	3	7	CDH2,EDN3,RIC8B
GO: Biological Process	GO:0032415	regulation of sodium:proton antiporter activity	0.003997	1	0.1766	1	3	7	ACTN4,CHP1,DRD3
GO: Biological Process	GO:0051047	positive regulation of secretion	0.004044	1	0.1766	1	35	426	ABAT,FRMD4A,CADPS,GABBR1,SNX4,AVP,SRI,TNFRSF11A,STX1A,STXBP1,ARHGEF7,TAC1,CACNA1I,CACNA1B,CACNA1D,NPPB,CACNB4,ATP13A2,CAPN10,OXCT1,P2RX4,TLR4,PRKN,TRPM2,VSNL1,STXBP5L,IL6,INHBB,PTGER4,PTPN11,KCNB1,KIF5B,DRD3,EDN3,LRP1
GO: Biological Process	GO:2000649	regulation of sodium ion transmembrane transporter activity	0.004082	1	0.1766	1	9	62	ACTN4,HECW2,FGF14,GPD1L,CHP1,UTRN,KIF5B,DRD3,NETO1
GO: Biological Process	GO:0048588	developmental cell growth	0.004092	1	0.1766	1	30	350	CDKL3,EWSR1,EXT2,PICALM,MEX3C,SEMA3A,SHTN1,PDLIM5,RUFY3,SMO,FUS,MYCBP2,KIF1B,NRP2,NOS1,CNTN2,NPPB,PAFAH1B1,PRKN,VCL,HSP90AA1,POU4F2,PRKG1,DCC,DSCAM,RGS2,SEMA3D,EIF4G2,LRP1,ROBO2
GO: Biological Process	GO:0045840	positive regulation of mitotic nuclear division	0.004093	1	0.1766	1	8	51	ANAPC7,CUL3,ANAPC4,SH2B1,IGF1R,DRD3,EDN3,EGF
GO: Biological Process	GO:0006865	amino acid transport	0.004325	1	0.1832	1	19	191	ABAT,SLC6A12,GABBR1,MYO6,AVP,STX1A,STXBP1,VAMP2,CACNB4,GRM4,SLC25A47,TSPOAP1,PRKG1,SLC25A38,SLC38A4,RGS2,SLC17A5,SFXN5,SLC38A7
GO: Biological Process	GO:0043279	response to alkaloid	0.004325	1	0.1832	1	19	191	ABAT,RYR2,RYR3,GRK3,NPFF,BCHE,NEFH,PPARGC1A,TAC1,NOS1,KALRN,CCNA2,TLR4,PENK,HNMT,IL6,NQO1,DRD3,TMEM38B
GO: Biological Process	GO:0010977	negative regulation of neuron projection development	0.004325	1	0.1832	1	19	191	LRRK2,CDKL3,SEMA3A,CARM1,CIB1,RUFY3,XYLT1,ADAM17,DENND5A,PAFAH1B1,TSC1,MAP4K4,DCC,PTK2,LRIG2,SEMA3D,LRP1,ROBO2,SEZ6
GO: Biological Process	GO:0045956	positive regulation of calcium ion-dependent exocytosis	0.004402	1	0.1841	1	5	22	CADPS,STX1A,STXBP1,CACNA1I,KCNB1
GO: Biological Process	GO:0033962	P-body assembly	0.004402	1	0.1841	1	5	22	CNOT6,CNOT6L,CNOT1,DDX6,DYNC1H1
GO: Biological Process	GO:0009214	cyclic nucleotide catabolic process	0.004507	1	0.1841	1	4	14	PDE7B,PDE2A,PDE4A,PDE4B
GO: Biological Process	GO:0048892	lateral line nerve development	0.004507	1	0.1841	1	4	14	MIB1,FOXD3,KIF1B,NSF
GO: Biological Process	GO:0090394	negative regulation of excitatory postsynaptic potential	0.004507	1	0.1841	1	4	14	LRRK2,SYNE1,PRKN,EIF4A3
GO: Biological Process	GO:0033240	positive regulation of cellular amine metabolic process	0.004507	1	0.1841	1	4	14	ABAT,GPR37,CHRNA7,EPAS1
GO: Biological Process	GO:0032388	positive regulation of intracellular transport	0.004596	1	0.1867	1	23	249	CIB1,RUFY3,ASPH,SMO,FYN,SORL1,VAMP2,TFDP1,CAPN10,PRKN,PCNT,CHP1,HSP90AA1,TCAF2,PRKD1,LEPROT,EDEM1,IL6,CREBRF,KCNB1,KIF5B,DYNC1H1,UACA
GO: Biological Process	GO:0042417	dopamine metabolic process	0.004625	1	0.1868	1	8	52	ABAT,GPR37,PRKN,CHRNA7,TYR,MOXD1,DRD3,EPAS1
GO: Biological Process	GO:0070509	calcium ion import	0.004734	1	0.1882	1	13	112	FYN,ATP2B4,STC1,CACNA1I,CACNA1B,CACNA1D,CACNA1E,TRPM2,NALF1,VDAC1,IAPP,TRIM27,EGF
GO: Biological Process	GO:0008038	neuron recognition	0.004737	1	0.1882	1	10	75	SEMA3A,PALLD,MYCBP2,NRP2,CNTN2,CDH2,DSCAM,SEMA3D,CELSR3,ROBO2
GO: Biological Process	GO:0031623	receptor internalization	0.004743	1	0.1882	1	17	165	PICALM,CACNG3,ADM,GRK3,MIB1,NUMB,MYO6,CEACAM1,CNTN2,NSF,SYNE1,GRK4,CXCR1,DRD3,CACNG8,EGF,LRP1
GO: Biological Process	GO:0003341	cilium movement	0.004824	1	0.1903	1	23	250	KIAA0319L,KCNIP1,IQCG,PRDM14,ATP2B4,DNAH11,TTLL5,KATNIP,TAC1,CACNA1I,CACNA1E,TMEM67,CHRNA7,TTLL1,NPHP4,AK7,PTK7,DNAH5,DNAH8,DYNC1H1,ZBBX,DNAAF2,TTC29
GO: Biological Process	GO:0032386	regulation of intracellular transport	0.004851	1	0.1903	1	35	431	LRRK2,DNAJC27,CIB1,RUFY3,ASPH,SMO,FYN,SORL1,PPP1R12A,BARD1,BICD1,NEFH,VAMP2,OS9,SCFD1,ATP13A2,TFDP1,CAPN10,PRKN,PCNT,CHP1,HSP90AA1,TCAF2,PRKD1,LEPROT,EDEM1,MAP2K2,IL6,NSUN2,CREBRF,PTPN11,KCNB1,KIF5B,DYNC1H1,UACA
GO: Biological Process	GO:0034661	ncRNA catabolic process	0.005034	1	0.1964	1	7	42	ZCCHC8,NUDT16L1,POP1,PARN,MTREX,DDX49,NSUN2
GO: Biological Process	GO:0045732	positive regulation of protein catabolic process	0.005062	1	0.1964	1	23	251	APC2,LRRK2,RACK1,HECW2,ATXN3,CHFR,SORL1,BARD1,RNF217,NSF,WWP1,PRKN,TMEM67,UBE2V2,HSP90AA1,RCHY1,DAB2IP,PTK2,CREBRF,DET1,LDLR,EGF,LRP1
GO: Biological Process	GO:0002027	regulation of heart rate	0.005116	1	0.1965	1	14	126	RYR2,SEMA3A,ADM,BIN1,NPFF,SRI,GPD1L,TAC1,CACNA1D,CACNA1E,CHRM3,CHRNA7,EDN3,EPAS1
GO: Biological Process	GO:0006813	potassium ion transport	0.005156	1	0.1965	1	24	266	KCNIP1,BIN1,KCNMB3,ATP1B2,ABCC8,VAMP2,NOS1,CACNA1D,NSF,CHP1,SLC24A5,TSC1,PRKG1,KCNB1,KCNC1,KCNC4,KCNJ8,KCNK1,KCNK2,KIF5B,DRD3,TMEM38B,EDN3,NETO1
GO: Biological Process	GO:0021575	hindbrain morphogenesis	0.005164	1	0.1965	1	11	88	DLC1,SMO,LDB1,HERC1,ATP13A2,CDH2,PCNT,TTLL1,KNDC1,PTPN11,RORA
GO: Biological Process	GO:0048278	vesicle docking	0.005211	1	0.1965	1	10	76	STX7,STX1A,STXBP1,STXBP3,VAMP2,SCFD1,NSF,PLEK,KCNB1,RALB
GO: Biological Process	GO:1902117	positive regulation of organelle assembly	0.005211	1	0.1965	1	10	76	CNOT6,CNOT6L,MARK4,CNOT1,PALLD,TMEM67,CCP110,ASAP1,DYNC1H1,RALB
GO: Biological Process	GO:0050905	neuromuscular process	0.005235	1	0.1965	1	16	153	SCN1A,FGF14,APLP2,ATP1B2,MYCBP2,CAMTA1,HERC1,CACNA1D,PAFAH1B1,PRKN,PENK,POU4F2,IGHMBP2,RBFOX1,APH1B,DRD3
GO: Biological Process	GO:0006401	RNA catabolic process	0.005284	1	0.1972	1	36	449	CNOT6,AGO4,YTHDF2,ZCCHC8,ZCCHC17,NUDT16L1,IGF2BP2,CNOT6L,FUS,RBM24,CNOT1,PCID2,DCP1A,SAMD4A,POP1,CNOT4,SMG5,PARN,MTREX,DDX49,CNOT10,TUT1,UPF2,TTC37,EIF4A3,PSMA3,PSMB1,PSMB2,PSMD3,PSMD8,NSUN2,DDX6,HEATR1,SLC25A16,ELAVL1,YTHDF3
GO: Biological Process	GO:0043271	negative regulation of ion transport	0.005345	1	0.1975	1	37	465	ABAT,LRRK2,TRDN,FABP5,HECW2,LYPLA1,BIN1,FRMD4A,NPFF,CDK5RAP2,GABBR1,SRI,BARD1,STC1,STXBP3,ABCC8,OS9,NOS1,KALRN,GRB10,PRKN,CHP1,MAP4K4,VDAC1,TCAF2,VSNL1,STXBP5L,PRKCB,PRKG1,INHBB,PTGER4,PTPN11,KCNB1,DRD3,TRIM27,RGS2,EGF
GO: Biological Process	GO:0009081	branched-chain amino acid metabolic process	0.005392	1	0.1975	1	5	23	BCKDHA,MCCC2,MCCC1,DBT,DLD
GO: Biological Process	GO:0035357	peroxisome proliferator activated receptor signaling pathway	0.005392	1	0.1975	1	5	23	ACTN4,FABP5,CITED2,FAM120B,MED1
GO: Biological Process	GO:0006913	nucleocytoplasmic transport	0.005406	1	0.1975	1	33	403	LRRK2,DNAJC27,RSRC1,CDC40,SARNP,DDX25,SMO,CPSF3,SIX2,PCID2,PPP1R12A,BARD1,RRS1,NUP160,SMG5,CHP1,U2AF2,TSC1,HNRNPA1,HSP90AA1,MED1,CSE1L,NUP155,UPF2,PRKD1,IL6,EIF4A3,NSUN2,NOP9,PTPN11,UACA,SEM1,ELAVL1
GO: Biological Process	GO:0003205	cardiac chamber development	0.005447	1	0.1975	1	22	238	ARID1A,RYR2,GREB1L,CITED2,XIRP2,SMARCD3,SMO,DNAH11,GATA6,NRP2,PRDM1,ZFPM2,TGFBR3,PDE2A,NDST1,MED1,IGF1R,PTK7,KCNK2,CPLANE1,LRP1,ROBO2
GO: Biological Process	GO:0002244	hematopoietic progenitor cell differentiation	0.005462	1	0.1975	1	29	342	CITED2,MIB1,DHTKD1,YTHDF2,FLT3,SPI1,LDB1,ARHGEF7,RRS1,SUPT5H,PRRC2C,NOS1,WDR7,TLR4,CHD2,MRGPRX1,PLEK,TCAF2,NCOR2,IL6,SETD1A,PSMA3,PSMB1,PSMB2,PSMD3,PSMD8,PTGER4,DDX46,EPAS1
GO: Biological Process	GO:0031279	regulation of cyclase activity	0.005492	1	0.1975	1	26	297	ABCA1,ADGRV1,ADCY2,ADM,FPR3,LGR5,ATP2B4,GABBR1,OXGR1,GNA15,NOS1,CACNA1D,GPR37,GRM4,PDE2A,PDE4B,CHRM3,RXFP2,IAPP,RAPGEF2,PTGER4,DRD3,RGS1,RGS2,S1PR3,HRH4
GO: Biological Process	GO:0000271	polysaccharide biosynthetic process	0.005627	1	0.1989	1	11	89	EXT2,B3GNT3,AGL,GRB10,GYG1,HAS1,NDST1,PPP1R3G,PTGER4,EGF,KCTD10
GO: Biological Process	GO:0050708	regulation of protein secretion	0.005634	1	0.1989	1	30	358	ABAT,FRMD4A,NPFF,SRI,STX1A,ABCC8,NOS1,CACNA1D,CACNA1E,ATP13A2,CAPN10,OXCT1,TLR4,PAM,PRKN,TRPM2,MAP4K4,VSNL1,STXBP5L,ICA1,IL6,INHBB,PTGER4,ITPR2,PTPN11,KCNB1,KIF5B,DRD3,EGF,LRP1
GO: Biological Process	GO:0055067	monovalent inorganic cation homeostasis	0.005708	1	0.1989	1	19	196	LRRK2,EXT2,ATP6AP1L,MLLT6,SLC4A3,ATP6V1H,ATP1B2,AVP,TAC1,NPPB,DMXL2,ATP6V0E1,ATP6V0A2,CHP1,PDK4,CPS1,PTGER4,DRD3,SLC4A10
GO: Biological Process	GO:0017157	regulation of exocytosis	0.005734	1	0.1989	1	26	298	LRRK2,FER,FES,CADPS,SNX4,MYO6,CEACAM1,STX1A,STXBP1,STXBP3,VAMP2,CACNA1I,CACNA1B,CACNA1D,CACNB4,NSF,GRM4,ATP13A2,PRKN,CHRNA7,VSNL1,STXBP5L,PRKCB,KCNB1,RALA,CHMP6
GO: Biological Process	GO:1903531	negative regulation of secretion by cell	0.00585	1	0.1989	1	21	225	ABAT,ASIC1,FRMD4A,NPFF,GABBR1,CEACAM1,STXBP3,ABCC8,NOS1,KALRN,PRKN,MAP4K4,VSNL1,STXBP5L,PRKG1,IL6,INHBB,PTPN11,KCNB1,DRD3,EDN3
GO: Biological Process	GO:0071313	cellular response to caffeine	0.005899	1	0.1989	1	4	15	RYR2,RYR3,PPARGC1A,TMEM38B
GO: Biological Process	GO:0098917	retrograde trans-synaptic signaling	0.005899	1	0.1989	1	4	15	TENM2,FABP5,NOS1,FARP1
GO: Biological Process	GO:1902018	negative regulation of cilium assembly	0.005899	1	0.1989	1	4	15	MAP4,EVI5L,CCP110,CEP97
GO: Biological Process	GO:0086103	G protein-coupled receptor signaling pathway involved in heart process	0.005899	1	0.1989	1	4	15	ATP2B4,NOS1,PDE4B,RGS2
GO: Biological Process	GO:0006406	mRNA export from nucleus	0.00592	1	0.1989	1	13	115	CDC40,SARNP,DDX25,CPSF3,PCID2,NUP160,SMG5,U2AF2,NUP155,UPF2,EIF4A3,NSUN2,SEM1
GO: Biological Process	GO:0031102	neuron projection regeneration	0.00592	1	0.1989	1	13	115	ADM,SMO,MYCBP2,XYLT1,NEFH,ADAM17,CNTN2,MAP4K4,IGF1R,MAP2K2,DCC,LRIG2,LRP1
GO: Biological Process	GO:0006516	glycoprotein catabolic process	0.005959	1	0.1989	1	6	33	MAN1A1,NGLY1,HPSE,CST3,EDEM1,FBXO2
GO: Biological Process	GO:0007214	gamma-aminobutyric acid signaling pathway	0.005959	1	0.1989	1	6	33	GABBR1,GABRA2,GABRG1,CACNB4,CELSR3,GPR156
GO: Biological Process	GO:0042063	gliogenesis	0.005959	1	0.1989	1	38	484	MIB1,BIN1,FPR3,FOXD3,SMO,ATP1B2,SOX5,MYCN,MYO6,NAB1,DNER,BOK,ARHGEF7,ABCC8,CNTN2,NSF,SRGAP2,P2RX4,PAFAH1B1,TLR4,SUZ12,CDH2,XPR1,PENK,HMGCS2,IRF8,IL6,DAB2IP,PTK2,LRP8,PTPN11,PTPRJ,DLX2,DYNC1H1,DRD3,LAMA2,LDLR,LRP1
GO: Biological Process	GO:0099003	vesicle-mediated transport in synapse	0.005963	1	0.1989	1	25	284	LRRK2,PICALM,KIAA1109,FGF14,STX7,BIN1,CADPS,NUMB,MYO6,STX1A,STXBP1,SYNJ2,VAMP2,CACNA1B,CACNA1D,DMXL2,CACNB4,SYNE1,GRM4,GRIP1,CDH2,CHRNA7,STXBP5L,PRKCB,DRD3
GO: Biological Process	GO:0045964	positive regulation of dopamine metabolic process	0.006152	1	0.2023	1	3	8	ABAT,GPR37,EPAS1
GO: Biological Process	GO:0038026	reelin-mediated signaling pathway	0.006152	1	0.2023	1	3	8	PAFAH1B1,DAB2IP,LRP8
GO: Biological Process	GO:0045915	positive regulation of catecholamine metabolic process	0.006152	1	0.2023	1	3	8	ABAT,GPR37,EPAS1
GO: Biological Process	GO:0033280	response to vitamin D	0.006213	1	0.2023	1	9	66	FES,TRIM24,STC1,SULT2A1,PENK,TYR,MED1,PRKCB,IL15
GO: Biological Process	GO:0051169	nuclear transport	0.006251	1	0.2023	1	33	407	LRRK2,DNAJC27,RSRC1,CDC40,SARNP,DDX25,SMO,CPSF3,SIX2,PCID2,PPP1R12A,BARD1,RRS1,NUP160,SMG5,CHP1,U2AF2,TSC1,HNRNPA1,HSP90AA1,MED1,CSE1L,NUP155,UPF2,PRKD1,IL6,EIF4A3,NSUN2,NOP9,PTPN11,UACA,SEM1,ELAVL1
GO: Biological Process	GO:0002791	regulation of peptide secretion	0.006251	1	0.2023	1	33	407	ABAT,FRMD4A,NPFF,GABBR1,SRI,STX1A,ARHGEF7,ABCC8,NOS1,CACNA1D,CACNA1E,KALRN,ATP13A2,CAPN10,OXCT1,TLR4,PAM,PRKN,TRPM2,MAP4K4,VSNL1,STXBP5L,ICA1,IL6,INHBB,PTGER4,ITPR2,PTPN11,KCNB1,KIF5B,DRD3,EGF,LRP1
GO: Biological Process	GO:0000288	nuclear-transcribed mRNA catabolic process, deadenylation-dependent decay	0.006269	1	0.2023	1	10	78	CNOT6,CNOT6L,CNOT1,DCP1A,SAMD4A,CNOT4,PARN,CNOT10,TTC37,DDX6
GO: Biological Process	GO:1990138	neuron projection extension	0.006401	1	0.2045	1	23	256	CDKL3,EXT2,PICALM,SEMA3A,SHTN1,RUFY3,SMO,FUS,MYCBP2,KIF1B,NRP2,CNTN2,PAFAH1B1,PRKN,VCL,HSP90AA1,POU4F2,DCC,DSCAM,SEMA3D,EIF4G2,LRP1,ROBO2
GO: Biological Process	GO:0051339	regulation of lyase activity	0.006513	1	0.2045	1	26	301	ABCA1,ADGRV1,ADCY2,ADM,FPR3,LGR5,ATP2B4,GABBR1,OXGR1,GNA15,NOS1,CACNA1D,GPR37,GRM4,PDE2A,PDE4B,CHRM3,RXFP2,IAPP,RAPGEF2,PTGER4,DRD3,RGS1,RGS2,S1PR3,HRH4
GO: Biological Process	GO:0071397	cellular response to cholesterol	0.006529	1	0.2045	1	5	24	ABCA1,GRAMD1A,SMO,INHBB,LRP8
GO: Biological Process	GO:0046058	cAMP metabolic process	0.006529	1	0.2045	1	5	24	ADCY2,PDE7B,CACNB4,PDE4A,PDE4B
GO: Biological Process	GO:0006904	vesicle docking involved in exocytosis	0.006543	1	0.2045	1	8	55	STX1A,STXBP1,STXBP3,VAMP2,SCFD1,PLEK,KCNB1,RALB
GO: Biological Process	GO:0098801	regulation of renal system process	0.006546	1	0.2045	1	7	44	CORO2B,AVP,STC1,TAC1,NPPB,PTGER4,DRD3
GO: Biological Process	GO:0043001	Golgi to plasma membrane protein transport	0.006546	1	0.2045	1	7	44	RACK1,LYPLA1,GGA2,SPTBN1,VAMP2,NSF,AMN
GO: Biological Process	GO:0120032	regulation of plasma membrane bounded cell projection assembly	0.006763	1	0.2104	1	24	272	ABCC4,MAP4,TENM2,SH3YL1,FER,MARK4,TBC1D9B,MYO10,SDCCAG8,GPM6A,SYNE1,GRK4,P2RX4,EVI5L,TMEM67,TRPM2,RABGAP1,HSP90AA1,TBC1D13,CCP110,PLPPR5,CEP97,RALA,AKIRIN1
GO: Biological Process	GO:0099637	neurotransmitter receptor transport	0.00686	1	0.2115	1	9	67	CACNG3,NUMB,MYO6,VAMP2,SYNE1,GRIP1,KIF5B,DRD3,CACNG8
GO: Biological Process	GO:0045744	negative regulation of G protein-coupled receptor signaling pathway	0.00686	1	0.2115	1	9	67	ADM,GRK3,ATP2B4,BICD1,GRK4,PDE4B,PLEK,DRD3,RGS2
GO: Biological Process	GO:0044062	regulation of excretion	0.006929	1	0.2119	1	6	34	AVP,STC1,TAC1,NPPB,PTGER4,DRD3
GO: Biological Process	GO:0043487	regulation of RNA stability	0.006937	1	0.2119	1	20	214	YTHDF2,ZCCHC17,IGF2BP2,CNOT6L,FUS,RBM24,PCID2,DCP1A,SAMD4A,PARN,DDX49,PSMA3,PSMB1,PSMB2,PSMD3,PSMD8,NSUN2,HEATR1,ELAVL1,YTHDF3
GO: Biological Process	GO:0048705	skeletal system morphogenesis	0.007044	1	0.2137	1	34	426	EXT2,EYA1,CITED2,CARM1,MACC1,ITGA8,PRKRA,WDR19,FOXD3,SMO,RBM24,SIX2,SOX5,MYCN,NAB1,STC1,PRDM1,XYLT1,GLG1,SCFD1,SATB2,ZEB1,CASP4,CDH2,HMGCS2,NDST1,SCHIP1,POR,EIF4A3,PTPN11,DLX2,KIF5B,ECE1,SEMA3D
GO: Biological Process	GO:1903169	regulation of calcium ion transmembrane transport	0.007057	1	0.2137	1	19	200	TRDN,RYR2,FGF14,BIN1,STIM2,ASPH,FYN,SRI,NOS1,CACNA1D,CACNB1,CACNB4,PDE4B,VDAC1,IAPP,JPH1,PRKD1,DRD3,TMEM38B
GO: Biological Process	GO:0007596	blood coagulation	0.007098	1	0.214	1	32	395	ABAT,PHF21A,DOCK6,DGKD,APOH,FYN,DCBLD2,MYH9,GATA6,HPSE,CEACAM1,STXBP1,STXBP3,SERPING1,GNA15,DOCK9,ZFPM2,P2RX4,TLR4,PLEK,VCL,COL1A2,SH2B1,PIK3R6,PRKCB,PRKG1,IL6,PROS1,ITPR2,PTPN11,PTPRJ,TRPC7
GO: Biological Process	GO:0060078	regulation of postsynaptic membrane potential	0.007155	1	0.2148	1	17	172	ABAT,LRRK2,FGF14,NPFF,GABBR1,GABRA2,GABRG1,STX1A,SYNE1,GRID1,P2RX4,PRKN,CHRNA7,EIF4A3,KCNC4,NETO1,SEZ6
GO: Biological Process	GO:0003018	vascular process in circulatory system	0.007269	1	0.2169	1	28	334	ABCC4,ASIC2,EXT2,FABP5,ADM,ATP8A1,SLC4A3,ATP1B2,ATP2B4,ARHGAP42,AVP,CEACAM1,ABCC8,NOS1,NPPB,TGFBR3,P2RX4,PDE2A,CHRM3,CPS1,PRKG1,PTPRJ,KCNJ8,RAP1GDS1,ECE1,RGS2,EDN3,LRP1
GO: Biological Process	GO:0033555	multicellular organismal response to stress	0.007332	1	0.2169	1	13	118	ASIC1,MORC1,TAC1,NOS1,NPAS2,CACNA1B,CACNA1E,KALRN,P2RX4,LRP11,PENK,HMGCS2,VDAC1
GO: Biological Process	GO:1901019	regulation of calcium ion transmembrane transporter activity	0.007354	1	0.2169	1	12	105	TRDN,RYR2,FGF14,STIM2,ASPH,SRI,NOS1,CACNB1,CACNB4,PDE4B,JPH1,DRD3
GO: Biological Process	GO:0006898	receptor-mediated endocytosis	0.007359	1	0.2169	1	35	443	KIAA0319L,LRP1B,PICALM,CACNG3,ADM,GRK3,MIB1,AMBP,STAB2,FPR3,DGKD,NUMB,SORL1,MYO6,CEACAM1,BICD1,ABCC8,CNTN2,NPC1,NSF,SYNE1,GRK4,CBL,AP4E1,SCARB1,HSP90AA1,CXCR1,MASP1,DRD3,AMN,LDLR,CACNG8,EGF,LRP1,TNK2
GO: Biological Process	GO:0015931	nucleobase-containing compound transport	0.007383	1	0.2169	1	24	274	ABCC4,CDC40,SARNP,EPG5,IGF2BP2,DDX25,CPSF3,PCID2,RRS1,NUP160,SMG5,TOMM20L,U2AF2,TSC1,HNRNPA1,NUP155,UPF2,RBFOX1,EIF4A3,NSUN2,NOP9,SLC25A41,SEM1,IRAG2
GO: Biological Process	GO:0050982	detection of mechanical stimulus	0.007488	1	0.2182	1	10	80	ASIC2,ADGRV1,PKD1L2,SCN1A,FYN,MYO6,CACNA1D,TLR4,CDH2,PTK2
GO: Biological Process	GO:0019233	sensory perception of pain	0.007538	1	0.2182	1	16	159	ASIC1,FABP5,SCN1A,SMR3A,NPFF,MRGPRX2,FYN,TAC1,NOS1,CACNA1B,CACNA1E,P2RX4,TLR4,PENK,IAPP,KCNC4
GO: Biological Process	GO:0035815	positive regulation of renal sodium excretion	0.007551	1	0.2182	1	4	16	TAC1,NPPB,PTGER4,DRD3
GO: Biological Process	GO:0071872	cellular response to epinephrine stimulus	0.007551	1	0.2182	1	4	16	RYR2,ATP2B4,NOS1,PDE4B
GO: Biological Process	GO:0051048	negative regulation of secretion	0.007671	1	0.2207	1	23	260	ABAT,ASIC1,FRMD4A,NPFF,GABBR1,CEACAM1,STXBP3,ABCC8,NOS1,KALRN,PRKN,MAP4K4,VSNL1,STXBP5L,PRKG1,IL6,INHBB,PTGER4,PTPN11,KCNB1,DRD3,EDN3,EGF
GO: Biological Process	GO:1903204	negative regulation of oxidative stress-induced neuron death	0.007824	1	0.2223	1	5	25	RACK1,PRKN,TSC1,FBXO7,NCOA7
GO: Biological Process	GO:0099509	regulation of presynaptic cytosolic calcium ion concentration	0.007824	1	0.2223	1	5	25	CACNA1B,CACNA1D,CACNA1E,CACNB4,TSPOAP1
GO: Biological Process	GO:0045834	positive regulation of lipid metabolic process	0.007824	1	0.2223	1	19	202	ADM,RACK1,FLT3,FPR3,APOH,AVP,PPARGC1A,SCARB1,SEC14L2,CHP1,HSD17B13,POR,CREBL2,IGF1R,PRKD1,PTK2,LPGAT1,LDLR,MLXIPL
GO: Biological Process	GO:1904950	negative regulation of establishment of protein localization	0.007941	1	0.2247	1	18	188	LRRK2,CORO2B,LYPLA1,FRMD4A,NPFF,BARD1,ABCC8,OS9,NOS1,PRKN,CHP1,MAP4K4,VSNL1,STXBP5L,INHBB,PTPN11,KCNB1,DRD3
GO: Biological Process	GO:0038127	ERBB signaling pathway	0.008001	1	0.2252	1	17	174	SHC3,FER,DGKD,RNF126,CEACAM1,ARHGEF7,CPNE3,ADAM17,CBL,HSP90AA1,DAB2IP,PTK2,PTPN11,PTPN12,PTPRJ,CHMP6,EGF
GO: Biological Process	GO:0060491	regulation of cell projection assembly	0.008048	1	0.2252	1	24	276	ABCC4,MAP4,TENM2,SH3YL1,FER,MARK4,TBC1D9B,MYO10,SDCCAG8,GPM6A,SYNE1,GRK4,P2RX4,EVI5L,TMEM67,TRPM2,RABGAP1,HSP90AA1,TBC1D13,CCP110,PLPPR5,CEP97,RALA,AKIRIN1
GO: Biological Process	GO:1901185	negative regulation of ERBB signaling pathway	0.00812	1	0.2252	1	8	57	RNF126,ARHGEF7,CBL,DAB2IP,PTPN12,PTPRJ,CHMP6,EGF
GO: Biological Process	GO:0032456	endocytic recycling	0.00812	1	0.2252	1	8	57	VPS52,KIAA1109,EPG5,SORL1,SNX4,ACAP2,DENND1B,VPS53
GO: Biological Process	GO:1904646	cellular response to amyloid-beta	0.00812	1	0.2252	1	8	57	FPR3,FYN,CACNA1D,CACNB1,CASP4,TLR4,IGF1R,LRP1
GO: Biological Process	GO:0021954	central nervous system neuron development	0.00819	1	0.2262	1	14	133	EWSR1,SEMA3A,MYCBP2,NRP2,SUPT5H,CNTN2,NSF,PAFAH1B1,HSP90AA1,RAPGEF2,DCC,PTK2,SLC4A10,ROBO2
GO: Biological Process	GO:0051893	regulation of focal adhesion assembly	0.008307	1	0.2276	1	9	69	DLC1,LDB1,TSC1,MAP4K4,VCL,PTK2,PTPN11,PTPRJ,LRP1
GO: Biological Process	GO:0090109	regulation of cell-substrate junction assembly	0.008307	1	0.2276	1	9	69	DLC1,LDB1,TSC1,MAP4K4,VCL,PTK2,PTPN11,PTPRJ,LRP1
GO: Biological Process	GO:0014033	neural crest cell differentiation	0.008371	1	0.2285	1	18	189	CITED2,SEMA3A,POLR1B,FOXD3,FRZB,SMO,NRP2,PRDM1,DMXL2,CDH2,HMGCS2,MASP1,MEIS3,KCTD1,DLX2,RGS2,EDN3,SEMA3D
GO: Biological Process	GO:0007599	hemostasis	0.00847	1	0.2302	1	32	400	ABAT,PHF21A,DOCK6,DGKD,APOH,FYN,DCBLD2,MYH9,GATA6,HPSE,CEACAM1,STXBP1,STXBP3,SERPING1,GNA15,DOCK9,ZFPM2,P2RX4,TLR4,PLEK,VCL,COL1A2,SH2B1,PIK3R6,PRKCB,PRKG1,IL6,PROS1,ITPR2,PTPN11,PTPRJ,TRPC7
GO: Biological Process	GO:0014074	response to purine-containing compound	0.008604	1	0.233	1	21	233	RYR2,RYR3,CARM1,ASPH,GATA6,BCKDHA,STC1,PPARGC1A,P2RX4,PDE2A,TRPM2,PENK,HMGCS2,TYR,CPS1,RAPGEF2,IL6,INHBB,ITPR2,PTPRN,TMEM38B
GO: Biological Process	GO:2000020	positive regulation of male gonad development	0.00888	1	0.2344	1	3	9	CITED2,SEMA3A,ZFPM2
GO: Biological Process	GO:1903599	positive regulation of autophagy of mitochondrion	0.00888	1	0.2344	1	3	9	PRKN,FBXO7,VDAC1
GO: Biological Process	GO:1905165	regulation of lysosomal protein catabolic process	0.00888	1	0.2344	1	3	9	ATP13A2,LDLR,LRP1
GO: Biological Process	GO:0006198	cAMP catabolic process	0.00888	1	0.2344	1	3	9	PDE7B,PDE4A,PDE4B
GO: Biological Process	GO:0060976	coronary vasculature development	0.008882	1	0.2344	1	10	82	GATA6,PRDM1,ZFPM2,TGFBR3,PDE2A,VCL,NDST1,PTK7,CPLANE1,LRP1
GO: Biological Process	GO:0046189	phenol-containing compound biosynthetic process	0.009009	1	0.2344	1	8	58	GPR37,SLC24A5,CHRNA7,TYR,MOXD1,RAPGEF2,SLC45A2,EPAS1
GO: Biological Process	GO:0014047	glutamate secretion	0.009009	1	0.2344	1	8	58	GABBR1,MYO6,AVP,STX1A,STXBP1,VAMP2,TSPOAP1,PRKG1
GO: Biological Process	GO:0021696	cerebellar cortex morphogenesis	0.009009	1	0.2344	1	8	58	SMO,LDB1,HERC1,PCNT,TTLL1,KNDC1,PTPN11,RORA
GO: Biological Process	GO:0007498	mesoderm development	0.009013	1	0.2344	1	38	497	ESRRA,EXT2,EYA1,ARID1A,CITED2,RACK1,FER,CUL3,IKZF3,ITGA8,SMO,FYN,SIX2,GATA6,KDM6B,LDB1,ARHGEF7,NPC1,CACNB4,SATB2,ZEB1,GPR22,ZFPM2,NOMO1,CDH2,SEC14L2,TMEM67,CHUK,PRMT7,COL4A2,RNF111,NPHP4,PTGER4,PTPN11,DLD,DSCAM,EIF4G2,GDF11
GO: Biological Process	GO:0050817	coagulation	0.009076	1	0.2344	1	32	402	ABAT,PHF21A,DOCK6,DGKD,APOH,FYN,DCBLD2,MYH9,GATA6,HPSE,CEACAM1,STXBP1,STXBP3,SERPING1,GNA15,DOCK9,ZFPM2,P2RX4,TLR4,PLEK,VCL,COL1A2,SH2B1,PIK3R6,PRKCB,PRKG1,IL6,PROS1,ITPR2,PTPN11,PTPRJ,TRPC7
GO: Biological Process	GO:0060872	semicircular canal development	0.009203	1	0.2344	1	6	36	EYA1,SMO,ZEB1,CLDN1,CDH2,IGF1R
GO: Biological Process	GO:0071875	adrenergic receptor signaling pathway	0.009203	1	0.2344	1	6	36	ATP2B4,NOS1,PDE4B,RAPGEF2,DRD3,RGS2
GO: Biological Process	GO:0033044	regulation of chromosome organization	0.009282	1	0.2344	1	27	325	LRRK2,HECW2,ANAPC7,MNAT1,CUL3,SETMAR,MTF2,ATF7IP,CHFR,CENPV,CDK5RAP2,PCID2,WAPL,NAP1L2,PPARGC1A,GLYR1,NOS1,UBE2C,SMG5,PARN,CCT3,HNRNPA1,TERF2IP,NABP2,ANAPC4,PRKD1,MEIS3
GO: Biological Process	GO:1902307	positive regulation of sodium ion transmembrane transport	0.009286	1	0.2344	1	5	26	ACTN4,ATP1B2,NOS1,CHP1,KIF5B
GO: Biological Process	GO:0035024	negative regulation of Rho protein signal transduction	0.009286	1	0.2344	1	5	26	DLC1,CUL3,ARHGAP42,TNFAIP1,KCTD10
GO: Biological Process	GO:0071218	cellular response to misfolded protein	0.009286	1	0.2344	1	5	26	ATXN3,SDF2,CUL3,RNF126,NGLY1
GO: Biological Process	GO:0045056	transcytosis	0.009286	1	0.2344	1	5	26	PICALM,SCARB1,IGF1R,LDLR,LRP1
GO: Biological Process	GO:0015812	gamma-aminobutyric acid transport	0.009286	1	0.2344	1	5	26	ABAT,SLC6A12,GABBR1,CACNB4,GRM4
GO: Biological Process	GO:0071326	cellular response to monosaccharide stimulus	0.009301	1	0.2344	1	20	220	RACK1,WDR35,SRI,PPARGC1A,CACNA1D,CACNA1E,OXCT1,PRKN,UBTF,CMA1,MAP4K4,VSNL1,IGF1R,PTGER4,KCNB1,PTPRN,KIF5B,MLXIPL,LRP1,ELN
GO: Biological Process	GO:0034599	cellular response to oxidative stress	0.009393	1	0.2347	1	32	403	LRRK2,ERMP1,RACK1,FER,PRKRA,FYN,KDM6B,IL18RAP,NEFH,PPARGC1A,SLC11A2,GPR37,ATP13A2,CCNA2,TLR4,PRDX1,PRKN,TRPM2,PENK,TSC1,CHUK,FBXO7,CST3,PRKD1,IL6,PTPN11,NQO1,PXN,CPEB2,UACA,NCOA7,EPAS1
GO: Biological Process	GO:0030213	hyaluronan biosynthetic process	0.009481	1	0.2347	1	4	17	HAS1,PTGER4,EGF,KCTD10
GO: Biological Process	GO:0099171	presynaptic modulation of chemical synaptic transmission	0.009481	1	0.2347	1	4	17	CACNA1B,CACNA1D,CACNB4,PRKCB
GO: Biological Process	GO:0010459	negative regulation of heart rate	0.009481	1	0.2347	1	4	17	NPFF,SRI,TAC1,CHRM3
GO: Biological Process	GO:0018119	peptidyl-cysteine S-nitrosylation	0.009481	1	0.2347	1	4	17	ATP2B4,GAPDH,NOS1,NCOA7
GO: Biological Process	GO:0090316	positive regulation of intracellular protein transport	0.009558	1	0.2357	1	19	206	CIB1,RUFY3,ASPH,SMO,FYN,SORL1,VAMP2,TFDP1,PCNT,CHP1,HSP90AA1,TCAF2,PRKD1,LEPROT,EDEM1,IL6,KCNB1,KIF5B,UACA
GO: Biological Process	GO:0086003	cardiac muscle cell contraction	0.00965	1	0.2371	1	10	83	RYR2,SCN1A,BIN1,SRI,STC1,GPD1L,CACNA1D,PDE4B,NUP155,KCNJ8
GO: Biological Process	GO:0006936	muscle contraction	0.009795	1	0.2384	1	33	420	ABAT,TRDN,RYR2,RYR3,SCN1A,BIN1,ASPH,ATP2B4,ARHGAP42,AVP,SRI,STC1,GPD1L,NOS1,CACNA1D,CACNB1,P2RX4,TLR4,MYOM2,PDE4B,CHRM3,CHUK,UTRN,VCL,NUP155,PRKG1,PTGER4,KCNJ8,PXN,RAP1GDS1,RGS2,TMEM38B,EDN3
GO: Biological Process	GO:0050805	negative regulation of synaptic transmission	0.009853	1	0.2384	1	11	96	ASIC1,LRRK2,GABBR1,BCHE,STXBP1,SYNE1,GRM4,PRKN,EIF4A3,KCNB1,DRD3
GO: Biological Process	GO:0071322	cellular response to carbohydrate stimulus	0.009876	1	0.2384	1	21	236	RACK1,WDR35,SRI,PPARGC1A,CACNA1D,CACNA1E,OXCT1,PRKN,UBTF,CMA1,MAP4K4,VSNL1,IGF1R,PRKCB,PTGER4,KCNB1,PTPRN,KIF5B,MLXIPL,LRP1,ELN
GO: Biological Process	GO:1901888	regulation of cell junction assembly	0.009876	1	0.2384	1	21	236	ASIC2,DLC1,PDLIM5,LDB1,CLDN1,TSC1,UBE2V2,MAP4K4,VCL,LRRN3,RAPGEF2,CLSTN3,LRRTM3,NPHP4,PTK2,PTPN11,PTPRJ,GPBAR1,FARP1,LRP1,ROBO2
GO: Biological Process	GO:0008217	regulation of blood pressure	0.009876	1	0.2384	1	21	236	ABAT,ASIC2,EXT2,ADM,CORO2B,NPFF,ARHGAP42,AVP,TAC1,NOS1,CACNA1B,NPPB,P2RX4,CHRM3,CHRNA7,CMA1,COL1A2,DRD3,ECE1,EDN3,LNPEP
GO: Biological Process	GO:0051028	mRNA transport	0.01002	1	0.2407	1	16	164	CDC40,SARNP,IGF2BP2,DDX25,CPSF3,PCID2,NUP160,SMG5,U2AF2,HNRNPA1,NUP155,UPF2,EIF4A3,NSUN2,SEM1,IRAG2
GO: Biological Process	GO:0000209	protein polyubiquitination	0.01004	1	0.2407	1	29	358	HECW2,ANAPC7,CUL3,OTUB1,FBXW4,RNF126,CHFR,BARD1,RNF217,SASH1,WWP1,UBE2C,CBL,PRKN,TPP2,UBE2V2,FBXO7,UNKL,ANAPC4,DZIP3,RNF111,PSMA3,PSMB1,PSMB2,PSMD3,PSMD8,FBXO2,TRIM27,LNPEP
GO: Biological Process	GO:0033157	regulation of intracellular protein transport	0.01016	1	0.2426	1	26	312	LRRK2,DNAJC27,CIB1,RUFY3,ASPH,SMO,FYN,SORL1,BARD1,VAMP2,OS9,ATP13A2,TFDP1,PRKN,PCNT,CHP1,HSP90AA1,TCAF2,PRKD1,LEPROT,EDEM1,IL6,PTPN11,KCNB1,KIF5B,UACA
GO: Biological Process	GO:0043161	proteasome-mediated ubiquitin-dependent protein catabolic process	0.0102	1	0.2429	1	35	453	MAN1A1,LRRK2,RACK1,HECW2,ATXN3,ANAPC7,CUL3,CUL2,FBXW4,RNF126,NPLOC4,CHFR,RNF217,UBXN4,FAF2,OS9,WWP1,UBE2C,PRKN,TNFAIP1,TMEM67,UBE2V2,ANAPC4,RCHY1,EDEM1,PSMA3,PSMB1,PSMB2,PSMD3,PSMD8,FBXO2,CCDC47,DET1,SPOPL,KCTD10
GO: Biological Process	GO:0035640	exploration behavior	0.01052	1	0.2477	1	6	37	ABAT,LRRK2,ATXN3,PENK,EIF4A3,SLC4A10
GO: Biological Process	GO:0071305	cellular response to vitamin D	0.01052	1	0.2477	1	6	37	FES,TRIM24,SULT2A1,PENK,MED1,IL15
GO: Biological Process	GO:0036119	response to platelet-derived growth factor	0.01052	1	0.2477	1	6	37	FER,FYN,CBL,CCNA2,HAS1,RASA1
GO: Biological Process	GO:0035774	positive regulation of insulin secretion involved in cellular response to glucose stimulus	0.01055	1	0.2477	1	7	48	SRI,CACNA1D,OXCT1,PRKN,VSNL1,KIF5B,LRP1
GO: Biological Process	GO:1903364	positive regulation of cellular protein catabolic process	0.01059	1	0.2478	1	16	165	LRRK2,RACK1,ATXN3,CHFR,RNF217,PRKN,TMEM67,UBE2V2,HSP90AA1,RCHY1,DAB2IP,PTK2,DET1,LDLR,EGF,LRP1
GO: Biological Process	GO:0019827	stem cell population maintenance	0.0107	1	0.2497	1	20	223	ARID1A,MTF2,FOXD3,HOOK3,SMO,PRDM14,CNOT1,SIX2,SPI1,SS18,LDB1,LDB2,KLF10,CDH2,MED17,SETD1A,DDX6,PRAMEF17,ELAVL1,EPAS1
GO: Biological Process	GO:0009612	response to mechanical stimulus	0.01093	1	0.254	1	30	376	ASIC2,KIAA0319L,ADGRV1,PKD1L2,RYR2,CITED2,SCN1A,FYN,MYO6,MBD2,NOS1,CACNA1D,NPPB,KALRN,LRP11,TLR4,CDH2,PDE2A,CHUK,COL1A2,XPA,XPC,IGF1R,IL6,PTGER4,PTK2,PTPN11,KCNC1,KCNK2,ECE1
GO: Biological Process	GO:1903779	regulation of cardiac conduction	0.011	1	0.254	1	8	60	TRDN,RYR2,RYR3,ASPH,ATP1B2,ATP2B4,NOS1,ITPR2
GO: Biological Process	GO:0055113	epiboly involved in gastrulation with mouth forming second	0.011	1	0.254	1	8	60	ARHGEF7,NPC1,CACNB4,SATB2,SEC14L2,CHUK,PRMT7,RNF111
GO: Biological Process	GO:0030516	regulation of axon extension	0.01117	1	0.2571	1	14	138	CDKL3,EXT2,SEMA3A,SHTN1,RUFY3,CNTN2,PAFAH1B1,POU4F2,DCC,DSCAM,SEMA3D,EIF4G2,LRP1,ROBO2
GO: Biological Process	GO:0042058	regulation of epidermal growth factor receptor signaling pathway	0.01127	1	0.2582	1	12	111	FER,DGKD,RNF126,CEACAM1,ARHGEF7,ADAM17,CBL,DAB2IP,PTPN12,PTPRJ,CHMP6,EGF
GO: Biological Process	GO:0051961	negative regulation of nervous system development	0.01136	1	0.2582	1	18	195	CDKL3,SEMA3A,RUFY3,HOOK3,SORL1,MYCN,DNER,ABCC8,ELAPOR2,RAPGEF2,IL6,DCC,PTK2,DLX2,DRD3,LDLR,SEMA3D,ROBO2
GO: Biological Process	GO:0032868	response to insulin	0.01149	1	0.2582	1	32	409	ESRRA,ADM,DLC1,FER,ATP6V1H,SORL1,CEACAM1,STXBP3,ABCC8,VAMP2,BRWD1,ATP6V0E1,GRB10,GRB14,CAPN10,TLR4,ATP6V0A2,PDK4,TSC1,HMGCS2,NUCKS1,POU4F2,IGF1R,PRKCB,IL6,HDAC9,INHBB,PTPN11,PTPRJ,PTPRN,CPEB2,RASA1
GO: Biological Process	GO:1902514	regulation of calcium ion transmembrane transport via high voltage-gated calcium channel	0.0117	1	0.2582	1	4	18	BIN1,NOS1,CACNA1D,CACNB1
GO: Biological Process	GO:0042711	maternal behavior	0.0117	1	0.2582	1	4	18	AVP,MBD2,KALRN,CREBRF
GO: Biological Process	GO:0017014	protein nitrosylation	0.0117	1	0.2582	1	4	18	ATP2B4,GAPDH,NOS1,NCOA7
GO: Biological Process	GO:0034470	ncRNA processing	0.01187	1	0.2582	1	32	410	CTU2,RPP21,AGO4,DDX17,ZCCHC8,RRP1,PRKRA,NSUN3,FRG1,RPUSD2,RRS1,POP1,RRP9,PARN,MTREX,ADAT1,GNL2,DDX49,TUT1,SLX9,METTL15,IL6,TRIT1,EIF4A3,ELP6,NSUN2,NOP9,INTS11,HEATR1,UTP18,INTS4,METTL8
GO: Biological Process	GO:0021587	cerebellum morphogenesis	0.01188	1	0.2582	1	9	73	SMO,LDB1,HERC1,ATP13A2,PCNT,TTLL1,KNDC1,PTPN11,RORA
GO: Biological Process	GO:0007097	nuclear migration	0.01197	1	0.2582	1	6	38	HOOK3,SYNE1,PAFAH1B1,PTK2,DYNC1H1,IRAG2
GO: Biological Process	GO:0045932	negative regulation of muscle contraction	0.01197	1	0.2582	1	6	38	BIN1,ARHGAP42,SRI,PRKG1,PTGER4,RGS2
GO: Biological Process	GO:0060760	positive regulation of response to cytokine stimulus	0.01211	1	0.2582	1	8	61	SUPT5H,ADAM17,CASP4,PAFAH1B1,TLR4,PRKN,MED1,CREBRF
GO: Biological Process	GO:0021591	ventricular system development	0.01211	1	0.2582	1	8	61	MNAT1,AK8,NUMB,ATP1B2,CDH2,RAPGEF2,KCNB1,DNAH5
GO: Biological Process	GO:0060242	contact inhibition	0.01221	1	0.2582	1	3	10	SMO,DACH1,PTPRJ
GO: Biological Process	GO:0060245	detection of cell density	0.01221	1	0.2582	1	3	10	SMO,DACH1,PTPRJ
GO: Biological Process	GO:0006551	leucine metabolic process	0.01221	1	0.2582	1	3	10	MCCC2,HMGCLL1,MCCC1
GO: Biological Process	GO:0048677	axon extension involved in regeneration	0.01221	1	0.2582	1	3	10	MYCBP2,CNTN2,LRP1
GO: Biological Process	GO:1900125	regulation of hyaluronan biosynthetic process	0.01221	1	0.2582	1	3	10	PTGER4,EGF,KCTD10
GO: Biological Process	GO:0007220	Notch receptor processing	0.01221	1	0.2582	1	3	10	DNER,ADAM17,APH1B
GO: Biological Process	GO:0010603	regulation of cytoplasmic mRNA processing body assembly	0.01221	1	0.2582	1	3	10	CNOT6,CNOT6L,CNOT1
GO: Biological Process	GO:0010519	negative regulation of phospholipase activity	0.01221	1	0.2582	1	3	10	BICD1,PLEK,RGS2
GO: Biological Process	GO:0086023	adenylate cyclase-activating adrenergic receptor signaling pathway involved in heart process	0.01221	1	0.2582	1	3	10	ATP2B4,NOS1,PDE4B
GO: Biological Process	GO:0007270	neuron-neuron synaptic transmission	0.01221	1	0.2582	1	3	10	KIF1B,DLGAP2,VDAC1
GO: Biological Process	GO:0006072	glycerol-3-phosphate metabolic process	0.01221	1	0.2582	1	3	10	GPD1L,GK2,GPAT3
GO: Biological Process	GO:0014075	response to amine	0.01226	1	0.2582	1	10	86	ASIC1,GLDC,HNMT,CPS1,HDAC9,DCC,KCNC1,NQO1,DRD3,RGS2
GO: Biological Process	GO:1903320	regulation of protein modification by small protein conjugation or removal	0.01226	1	0.2582	1	23	271	LRRK2,HMG20A,MIB1,CUL3,OTUB1,CHFR,FYN,MYCBP2,SASH1,UBE2C,DNAJA3,PRKN,CHP1,RASD2,U2AF2,HSP90AA1,RCHY1,RNF111,FBXO2,TANK,SPOPL,UBA2,EPAS1
GO: Biological Process	GO:1903305	regulation of regulated secretory pathway	0.01227	1	0.2582	1	20	226	LRRK2,FER,FES,CADPS,SNX4,MYO6,CEACAM1,STX1A,STXBP1,STXBP3,VAMP2,CACNA1I,CACNA1B,CACNA1D,CACNB4,GRM4,CHRNA7,STXBP5L,PRKCB,KCNB1
GO: Biological Process	GO:0097581	lamellipodium organization	0.01228	1	0.2582	1	11	99	FER,MYO9B,ARHGEF7,SRGAP2,VCL,HSP90AA1,SH2B1,PXN,ABI1,AKIRIN1,ABLIM1
GO: Biological Process	GO:0051983	regulation of chromosome segregation	0.01228	1	0.2582	1	11	99	HECW2,ANAPC7,CUL3,CHFR,CDK5RAP2,PCID2,WAPL,UBE2C,ANAPC4,SMC6,IRAG2
GO: Biological Process	GO:0007411	axon guidance	0.0123	1	0.2582	1	33	427	EXT2,TENM2,SHC3,SEMA3A,ZSWIM5,SMO,FYN,PALLD,EPHA6,MYCBP2,PPP1R12A,KIF1B,SPTBN1,NRP2,BICD1,CNTN2,KALRN,GRB10,CDH2,DOK6,POU4F2,BCL11B,DCC,PTK2,PTPN11,KIF5B,DSCAM,LAMA2,SEMA3D,ABLIM1,CELSR3,LRP1,ROBO2
GO: Biological Process	GO:0060218	hematopoietic stem cell differentiation	0.01244	1	0.2596	1	16	168	MIB1,YTHDF2,LDB1,SUPT5H,NOS1,CHD2,NCOR2,IL6,SETD1A,PSMA3,PSMB1,PSMB2,PSMD3,PSMD8,DDX46,EPAS1
GO: Biological Process	GO:0010821	regulation of mitochondrion organization	0.01244	1	0.2596	1	16	168	LRRK2,FAM162B,WDR35,AVP,STAT2,PPARGC1A,BOK,ATP13A2,TFDP1,PRKN,PDE2A,FBXO7,VDAC1,IAPP,TMEM135,ZNF205
GO: Biological Process	GO:0007173	epidermal growth factor receptor signaling pathway	0.01257	1	0.2613	1	15	154	SHC3,FER,DGKD,RNF126,CEACAM1,ARHGEF7,ADAM17,CBL,DAB2IP,PTK2,PTPN11,PTPN12,PTPRJ,CHMP6,EGF
GO: Biological Process	GO:0097485	neuron projection guidance	0.0127	1	0.2613	1	33	428	EXT2,TENM2,SHC3,SEMA3A,ZSWIM5,SMO,FYN,PALLD,EPHA6,MYCBP2,PPP1R12A,KIF1B,SPTBN1,NRP2,BICD1,CNTN2,KALRN,GRB10,CDH2,DOK6,POU4F2,BCL11B,DCC,PTK2,PTPN11,KIF5B,DSCAM,LAMA2,SEMA3D,ABLIM1,CELSR3,LRP1,ROBO2
GO: Biological Process	GO:0061548	ganglion development	0.01275	1	0.2613	1	5	28	SEMA3A,MIB1,KIF1B,NRP2,POU4F2
GO: Biological Process	GO:0035813	regulation of renal sodium excretion	0.01275	1	0.2613	1	5	28	AVP,TAC1,NPPB,PTGER4,DRD3
GO: Biological Process	GO:0051788	response to misfolded protein	0.01275	1	0.2613	1	5	28	ATXN3,SDF2,CUL3,RNF126,NGLY1
GO: Biological Process	GO:2000738	positive regulation of stem cell differentiation	0.01275	1	0.2613	1	5	28	RBM24,SOX5,GATA6,SUPT5H,DDX46
GO: Biological Process	GO:0051224	negative regulation of protein transport	0.01285	1	0.2626	1	17	183	LRRK2,LYPLA1,FRMD4A,NPFF,BARD1,ABCC8,OS9,NOS1,PRKN,CHP1,MAP4K4,VSNL1,STXBP5L,INHBB,PTPN11,KCNB1,DRD3
GO: Biological Process	GO:0150116	regulation of cell-substrate junction organization	0.01293	1	0.2633	1	9	74	DLC1,LDB1,TSC1,MAP4K4,VCL,PTK2,PTPN11,PTPRJ,LRP1
GO: Biological Process	GO:0071453	cellular response to oxygen levels	0.01296	1	0.2633	1	25	303	FAM162B,CITED2,CUL2,BACH1,GATA6,STC1,PPARGC1A,SLC11A2,CBL,CCNA2,PCMT1,ATP6V0A2,TSC1,POU4F2,PSMA3,PSMB1,PSMB2,PSMD3,PSMD8,ITPR2,KCNK2,CPEB2,RORA,ELN,EPAS1
GO: Biological Process	GO:0003073	regulation of systemic arterial blood pressure	0.0132	1	0.2671	1	13	127	ASIC2,ADM,CORO2B,ARHGAP42,AVP,TAC1,NPPB,CHRM3,CHRNA7,CMA1,DRD3,ECE1,EDN3
GO: Biological Process	GO:0045773	positive regulation of axon extension	0.0133	1	0.2671	1	8	62	SHTN1,RUFY3,CNTN2,PAFAH1B1,POU4F2,DSCAM,EIF4G2,LRP1
GO: Biological Process	GO:0006520	cellular amino acid metabolic process	0.0133	1	0.2671	1	29	366	ABAT,CSAD,AHCY,ASRGL1,DDO,YARS1,ATP2B4,GAD2,MCCC2,GMPS,GLDC,NOS1,TARS1,ODC1,AARSD1,PCMT1,HNMT,TYR,HMGCLL1,CPS1,PSMA3,PSMB1,PSMB2,PSMD3,PSMD8,MCCC1,NQO1,DLD,DLST
GO: Biological Process	GO:0002573	myeloid leukocyte differentiation	0.01373	1	0.2671	1	26	320	ESRRA,CITED2,FES,FLT3,OSTM1,PRXL2A,ACIN1,MYH9,SPI1,KIF1B,GATA6,TNFRSF11A,CEACAM1,KLF10,PAFAH1B1,TLR4,XPR1,PDE2A,CEBPE,CHUK,IRF8,POU4F2,MED1,NCOR2,IL15,RBP1
GO: Biological Process	GO:0098727	maintenance of cell number	0.01402	1	0.2671	1	20	229	ARID1A,MTF2,FOXD3,HOOK3,SMO,PRDM14,CNOT1,SIX2,SPI1,SS18,LDB1,LDB2,KLF10,CDH2,MED17,SETD1A,DDX6,PRAMEF17,ELAVL1,EPAS1
GO: Biological Process	GO:0043266	regulation of potassium ion transport	0.01403	1	0.2671	1	13	128	KCNIP1,BIN1,ATP1B2,ABCC8,VAMP2,NOS1,CACNA1D,PRKG1,KCNC1,KIF5B,DRD3,EDN3,NETO1
GO: Biological Process	GO:0061577	calcium ion transmembrane transport via high voltage-gated calcium channel	0.01424	1	0.2671	1	4	19	BIN1,NOS1,CACNA1D,CACNB1
GO: Biological Process	GO:0042416	dopamine biosynthetic process	0.01424	1	0.2671	1	4	19	GPR37,CHRNA7,TYR,EPAS1
GO: Biological Process	GO:0006337	nucleosome disassembly	0.01424	1	0.2671	1	4	19	ARID1A,SMARCC2,SMARCD3,SUPT16H
GO: Biological Process	GO:0046886	positive regulation of hormone biosynthetic process	0.01424	1	0.2671	1	4	19	ADM,PPARGC1A,POR,IGF1R
GO: Biological Process	GO:0048013	ephrin receptor signaling pathway	0.01427	1	0.2671	1	10	88	FYN,EPHA6,SS18,ARHGEF7,ANKS1A,KALRN,APH1B,PTK2,PTPN11,RASA1
GO: Biological Process	GO:0006734	NADH metabolic process	0.01454	1	0.2671	1	7	51	GAPDH,GPD1L,HK1,ADPGK,FOXK2,NQO1,DLST
GO: Biological Process	GO:1902284	neuron projection extension involved in neuron projection guidance	0.01454	1	0.2671	1	7	51	SEMA3A,SMO,NRP2,DCC,DSCAM,SEMA3D,ROBO2
GO: Biological Process	GO:0048846	axon extension involved in axon guidance	0.01454	1	0.2671	1	7	51	SEMA3A,SMO,NRP2,DCC,DSCAM,SEMA3D,ROBO2
GO: Biological Process	GO:0071333	cellular response to glucose stimulus	0.01459	1	0.2671	1	19	215	RACK1,WDR35,SRI,PPARGC1A,CACNA1D,CACNA1E,OXCT1,PRKN,UBTF,CMA1,MAP4K4,VSNL1,IGF1R,PTGER4,KCNB1,PTPRN,KIF5B,MLXIPL,LRP1
GO: Biological Process	GO:0010721	negative regulation of cell development	0.01462	1	0.2671	1	21	245	CDKL3,ACTN4,SEMA3A,RUFY3,HOOK3,FRZB,SORL1,MYCN,DNER,ABCC8,GRB14,RAPGEF2,IL6,DCC,PTK2,DLX2,DRD3,LDLR,S1PR3,SEMA3D,ROBO2
GO: Biological Process	GO:0098703	calcium ion import across plasma membrane	0.01478	1	0.2671	1	5	29	FYN,ATP2B4,TRPM2,NALF1,IAPP
GO: Biological Process	GO:0036269	swimming behavior	0.01478	1	0.2671	1	5	29	SCN1A,CA8,VAPB,MICAL2,GDPD5
GO: Biological Process	GO:0006517	protein deglycosylation	0.01478	1	0.2671	1	5	29	MAN1A1,MAN2A2,NGLY1,OS9,EDEM1
GO: Biological Process	GO:0010640	regulation of platelet-derived growth factor receptor signaling pathway	0.01478	1	0.2671	1	5	29	CBL,LRIG2,PTPN12,PTPRJ,LRP1
GO: Biological Process	GO:0061448	connective tissue development	0.01485	1	0.2677	1	33	433	ESRRA,EWSR1,EXT2,MEX3C,KIAA1109,CARM1,FBXW4,FOXD3,FRZB,SMO,SIX2,SORL1,SOX5,MYCN,SNX19,STC1,PRDM1,PPARGC1A,RBMS3,GLG1,SCFD1,SATB2,ZEB1,OXCT1,CDH2,HMGCS2,POR,POU4F2,PTPN11,DLX2,KIF5B,SEMA3D,EGF
GO: Biological Process	GO:0060840	artery development	0.01493	1	0.2685	1	14	143	EYA1,CITED2,SEMA3A,SMO,MYO6,PRDM1,PDE2A,NDST1,PTGER4,PTPRJ,LDLR,LRP1,ROBO2,ELN
GO: Biological Process	GO:1903311	regulation of mRNA metabolic process	0.01522	1	0.2724	1	29	370	YTHDF2,DDX17,IGF2BP2,CNOT6L,CELF2,ACIN1,FUS,RBM24,CNOT1,PCID2,DCP1A,SAMD4A,BARD1,SUPT5H,PARN,U2AF2,HNRNPA1,RBFOX1,EIF4A3,PSMA3,PSMB1,PSMB2,PSMD3,PSMD8,KHDRBS2,MBNL2,SLTM,ELAVL1,YTHDF3
GO: Biological Process	GO:0034101	erythrocyte homeostasis	0.01524	1	0.2724	1	21	246	CITED2,FER,TRIM33,ACIN1,NUMB,SPI1,KDM6B,LDB1,SLC11A2,TGFBR3,PRDX1,HMGCS2,BRD1,MED1,FAM210B,HDAC9,SETD1A,DDX46,SLC25A38,ELAVL1,EPAS1
GO: Biological Process	GO:0070528	protein kinase C signaling	0.01527	1	0.2724	1	6	40	ADGRV1,DGKD,AVP,GPD1L,PLEK,SEZ6
GO: Biological Process	GO:0032370	positive regulation of lipid transport	0.01561	1	0.2748	1	12	116	ABAT,ABCA1,ATP8A1,GABBR1,AVP,TNFRSF11A,STXBP1,TAC1,DENND5B,P2RX4,IL6,LRP1
GO: Biological Process	GO:0061515	myeloid cell development	0.01579	1	0.2748	1	14	144	CITED2,FER,FLT3,SPI1,NPC1,SLC11A2,PAFAH1B1,HMGCS2,BRD1,IRF8,MED1,FAM210B,PTPN11,ABI1
GO: Biological Process	GO:0018958	phenol-containing compound metabolic process	0.01579	1	0.2748	1	14	144	ABAT,CPQ,SULT2A1,GPR37,PRKN,SLC24A5,CHRNA7,TYR,MED1,MOXD1,RAPGEF2,DRD3,SLC45A2,EPAS1
GO: Biological Process	GO:1905954	positive regulation of lipid localization	0.01579	1	0.2748	1	14	144	ABAT,ABCA1,ATP8A1,GABBR1,AVP,TNFRSF11A,STXBP1,TAC1,DENND5B,P2RX4,SCARB1,IL6,TMEM135,LRP1
GO: Biological Process	GO:0043473	pigmentation	0.01585	1	0.2748	1	18	202	GRK3,RACK1,MIB1,ADAMTS20,TRIM33,FOXD3,ATP6V1H,SOX5,MYCBP2,PRDM1,NSF,CDH2,SLC24A5,TYR,EDN3,RIC8B,SLC45A2,LRMDA
GO: Biological Process	GO:0051932	synaptic transmission, GABAergic	0.01593	1	0.2748	1	8	64	GABRA2,GABRG1,STXBP1,TAC1,CACNB4,GRM4,CLSTN3,KIF5B
GO: Biological Process	GO:0071331	cellular response to hexose stimulus	0.01595	1	0.2748	1	19	217	RACK1,WDR35,SRI,PPARGC1A,CACNA1D,CACNA1E,OXCT1,PRKN,UBTF,CMA1,MAP4K4,VSNL1,IGF1R,PTGER4,KCNB1,PTPRN,KIF5B,MLXIPL,LRP1
GO: Biological Process	GO:0051216	cartilage development	0.01604	1	0.2748	1	27	340	ESRRA,EWSR1,EXT2,MEX3C,CARM1,FBXW4,FOXD3,FRZB,SMO,SIX2,SOX5,MYCN,SNX19,STC1,PRDM1,RBMS3,GLG1,SCFD1,SATB2,ZEB1,CDH2,POR,PTPN11,DLX2,KIF5B,SEMA3D,EGF
GO: Biological Process	GO:0042059	negative regulation of epidermal growth factor receptor signaling pathway	0.01608	1	0.2748	1	7	52	RNF126,ARHGEF7,CBL,DAB2IP,PTPRJ,CHMP6,EGF
GO: Biological Process	GO:0031017	exocrine pancreas development	0.01608	1	0.2748	1	7	52	HSD17B6,SMO,IGF1R,MEIS3,PTGER4,DDX46,EPAS1
GO: Biological Process	GO:1901166	neural crest cell migration involved in autonomic nervous system development	0.01616	1	0.2748	1	3	11	SEMA3A,NRP2,MEIS3
GO: Biological Process	GO:0030210	heparin biosynthetic process	0.01616	1	0.2748	1	3	11	EXT2,XYLT2,NDST1
GO: Biological Process	GO:0042135	neurotransmitter catabolic process	0.01616	1	0.2748	1	3	11	ABAT,HNMT,PRIMA1
GO: Biological Process	GO:2000302	positive regulation of synaptic vesicle exocytosis	0.01616	1	0.2748	1	3	11	CACNA1B,CACNA1D,CACNB4
GO: Biological Process	GO:1902959	regulation of aspartic-type endopeptidase activity involved in amyloid precursor protein catabolic process	0.01616	1	0.2748	1	3	11	PICALM,BIN1,SORL1
GO: Biological Process	GO:0048682	sprouting of injured axon	0.01616	1	0.2748	1	3	11	MYCBP2,CNTN2,LRP1
GO: Biological Process	GO:0035479	angioblast cell migration from lateral mesoderm to midline	0.01616	1	0.2748	1	3	11	SMO,MYO6,SEC14L2
GO: Biological Process	GO:1904350	regulation of protein catabolic process in the vacuole	0.01616	1	0.2748	1	3	11	ATP13A2,LDLR,LRP1
GO: Biological Process	GO:0034969	histone arginine methylation	0.01616	1	0.2748	1	3	11	CARM1,PRDM14,PRMT7
GO: Biological Process	GO:0030218	erythrocyte differentiation	0.01665	1	0.281	1	20	233	CITED2,FER,TRIM33,ACIN1,NUMB,SPI1,KDM6B,LDB1,SLC11A2,TGFBR3,HMGCS2,BRD1,MED1,FAM210B,HDAC9,SETD1A,DDX46,SLC25A38,ELAVL1,EPAS1
GO: Biological Process	GO:1902414	protein localization to cell junction	0.01668	1	0.281	1	14	145	ASIC2,ACTN4,CACNG3,STX7,ARHGEF7,VAMP2,KALRN,GRIP1,VCL,CLSTN3,MARVELD3,KIF5B,CACNG8,NETO1
GO: Biological Process	GO:0010769	regulation of cell morphogenesis involved in differentiation	0.01676	1	0.281	1	13	131	CDKL3,ACTN4,CIB1,OLFM4,NUMB,NEDD9,ARHGEF7,CNTN2,KALRN,PAFAH1B1,CUX1,PTK2,LRP8
GO: Biological Process	GO:0030048	actin filament-based movement	0.01691	1	0.281	1	16	174	ACTN4,RYR2,SCN1A,BIN1,SHTN1,MYH9,MYO6,MYO9B,SRI,STC1,GPD1L,NOS1,CACNA1D,PDE4B,NUP155,KCNJ8
GO: Biological Process	GO:0008277	regulation of G protein-coupled receptor signaling pathway	0.01691	1	0.281	1	16	174	ADM,GRK3,ATP2B4,BICD1,NOS1,CNTN2,GRK4,PDE4B,PLEK,RGS6,KCTD8,DRD3,ECE1,RGS1,RGS2,RIC8B
GO: Biological Process	GO:0090140	regulation of mitochondrial fission	0.01701	1	0.281	1	5	30	LRRK2,STAT2,PPARGC1A,PRKN,TMEM135
GO: Biological Process	GO:1902656	calcium ion import into cytosol	0.01701	1	0.281	1	5	30	FYN,ATP2B4,TRPM2,NALF1,IAPP
GO: Biological Process	GO:0048702	embryonic neurocranium morphogenesis	0.01701	1	0.281	1	5	30	SMO,RBM24,PRDM1,SCFD1,NDST1
GO: Biological Process	GO:0060123	regulation of growth hormone secretion	0.01709	1	0.281	1	4	20	GABBR1,ARHGEF7,KALRN,PTPN11
GO: Biological Process	GO:0042136	neurotransmitter biosynthetic process	0.01709	1	0.281	1	4	20	GAD2,NOS1,CHRNA7,MOXD1
GO: Biological Process	GO:0014051	gamma-aminobutyric acid secretion	0.01709	1	0.281	1	4	20	ABAT,GABBR1,CACNB4,GRM4
GO: Biological Process	GO:0060746	parental behavior	0.01709	1	0.281	1	4	20	AVP,MBD2,KALRN,CREBRF
GO: Biological Process	GO:1902883	negative regulation of response to oxidative stress	0.01713	1	0.281	1	6	41	LRRK2,RACK1,GPR37,FBXO7,MCTP1,NCOA7
GO: Biological Process	GO:0099590	neurotransmitter receptor internalization	0.01713	1	0.281	1	6	41	CACNG3,NUMB,MYO6,SYNE1,DRD3,CACNG8
GO: Biological Process	GO:0006084	acetyl-CoA metabolic process	0.01713	1	0.281	1	6	41	ACLY,DIP2A,PDK4,HMGCS2,DLD,DLST
GO: Biological Process	GO:0050768	negative regulation of neurogenesis	0.0172	1	0.2815	1	17	189	CDKL3,SEMA3A,RUFY3,HOOK3,SORL1,MYCN,DNER,ABCC8,RAPGEF2,IL6,DCC,PTK2,DLX2,DRD3,LDLR,SEMA3D,ROBO2
GO: Biological Process	GO:0050773	regulation of dendrite development	0.01761	1	0.287	1	14	146	CDKL3,HECW2,CARM1,NUMB,KALRN,SYNE1,PAFAH1B1,KNDC1,RAPGEF2,CUX1,DAB2IP,DCC,LRP8,SEZ6
GO: Biological Process	GO:1901184	regulation of ERBB signaling pathway	0.01766	1	0.287	1	12	118	FER,DGKD,RNF126,CEACAM1,ARHGEF7,ADAM17,CBL,DAB2IP,PTPN12,PTPRJ,CHMP6,EGF
GO: Biological Process	GO:0015800	acidic amino acid transport	0.01774	1	0.287	1	10	91	ABAT,GABBR1,MYO6,AVP,STX1A,STXBP1,VAMP2,TSPOAP1,PRKG1,SLC38A7
GO: Biological Process	GO:0017158	regulation of calcium ion-dependent exocytosis	0.01774	1	0.287	1	7	53	CADPS,STX1A,STXBP1,STXBP3,VAMP2,CACNA1I,KCNB1
GO: Biological Process	GO:2000278	regulation of DNA biosynthetic process	0.01775	1	0.287	1	13	132	PARP4,DNAJC2,SMG5,TFDP1,PARN,CCT3,HNRNPA1,NABP2,HSP90AA1,SH2B1,DACH1,KCNK2,EGF
GO: Biological Process	GO:0061418	regulation of transcription from RNA polymerase II promoter in response to hypoxia	0.01783	1	0.2877	1	9	78	CITED2,CUL2,BACH1,PSMA3,PSMB1,PSMB2,PSMD3,PSMD8,EPAS1
GO: Biological Process	GO:0044106	cellular amine metabolic process	0.01803	1	0.2902	1	17	190	ABAT,ATP2B4,GPR37,ODC1,PRKN,HNMT,CHRNA7,TYR,MOXD1,PSMA3,PSMB1,PSMB2,PSMD3,PSMD8,NQO1,DRD3,EPAS1
GO: Biological Process	GO:0031644	regulation of nervous system process	0.01816	1	0.2916	1	18	205	ABAT,LRRK2,FABP5,SMR3A,NPFF,AVP,STX1A,TAC1,NOS1,SYNE1,TLR4,PRKN,DLGAP2,CHRNA7,IL6,EIF4A3,KCNC4,NETO1
GO: Biological Process	GO:0035272	exocrine system development	0.01845	1	0.2956	1	11	105	SEMA3A,HSD17B6,SMO,TFCP2L1,IGF1R,CST3,IL6,MEIS3,PTGER4,DDX46,EPAS1
GO: Biological Process	GO:0005976	polysaccharide metabolic process	0.01878	1	0.3001	1	13	133	EXT2,B3GNT3,AGL,AOAH,GRB10,GYG1,HAS1,NDST1,PPP1R3G,PTGER4,PYGB,EGF,KCTD10
GO: Biological Process	GO:0036294	cellular response to decreased oxygen levels	0.01882	1	0.3001	1	23	282	FAM162B,CITED2,CUL2,BACH1,GATA6,STC1,PPARGC1A,SLC11A2,CBL,CCNA2,PCMT1,TSC1,PSMA3,PSMB1,PSMB2,PSMD3,PSMD8,ITPR2,KCNK2,CPEB2,RORA,ELN,EPAS1
GO: Biological Process	GO:0021697	cerebellar cortex formation	0.01915	1	0.302	1	6	42	LDB1,HERC1,TTLL1,KNDC1,PTPN11,RORA
GO: Biological Process	GO:0030032	lamellipodium assembly	0.01924	1	0.302	1	9	79	FER,ARHGEF7,SRGAP2,VCL,HSP90AA1,SH2B1,PXN,AKIRIN1,ABLIM1
GO: Biological Process	GO:1990089	response to nerve growth factor	0.01924	1	0.302	1	9	79	CIB1,KIF1B,TAC1,CBL,ACAP2,RAPGEF2,EIF4A3,KCNC1,DYNC1H1
GO: Biological Process	GO:1903307	positive regulation of regulated secretory pathway	0.01924	1	0.302	1	9	79	CADPS,SNX4,STX1A,STXBP1,CACNA1I,CACNA1B,CACNA1D,CACNB4,KCNB1
GO: Biological Process	GO:0042423	catecholamine biosynthetic process	0.01945	1	0.302	1	5	31	GPR37,CHRNA7,TYR,MOXD1,EPAS1
GO: Biological Process	GO:0006515	protein quality control for misfolded or incompletely synthesized proteins	0.01945	1	0.302	1	5	31	ATXN3,SDF2,CUL3,RNF126,NGLY1
GO: Biological Process	GO:0009713	catechol-containing compound biosynthetic process	0.01945	1	0.302	1	5	31	GPR37,CHRNA7,TYR,MOXD1,EPAS1
GO: Biological Process	GO:0071880	adenylate cyclase-activating adrenergic receptor signaling pathway	0.01945	1	0.302	1	5	31	ATP2B4,NOS1,PDE4B,RAPGEF2,DRD3
GO: Biological Process	GO:0120178	steroid hormone biosynthetic process	0.01951	1	0.302	1	7	54	ADM,HSD17B6,SRD5A2,PPARGC1A,SCARB1,TSPOAP1,MED1
GO: Biological Process	GO:0071295	cellular response to vitamin	0.01951	1	0.302	1	7	54	FES,TRIM24,SULT2A1,PENK,MED1,IL15,ELN
GO: Biological Process	GO:0001961	positive regulation of cytokine-mediated signaling pathway	0.01951	1	0.302	1	7	54	SUPT5H,ADAM17,CASP4,PAFAH1B1,PRKN,MED1,CREBRF
GO: Biological Process	GO:0086002	cardiac muscle cell action potential involved in contraction	0.01951	1	0.302	1	7	54	RYR2,SCN1A,BIN1,GPD1L,CACNA1D,NUP155,KCNJ8
GO: Biological Process	GO:0070570	regulation of neuron projection regeneration	0.01951	1	0.302	1	7	54	XYLT1,ADAM17,MAP4K4,IGF1R,MAP2K2,LRIG2,LRP1
GO: Biological Process	GO:0106027	neuron projection organization	0.01991	1	0.3066	1	12	120	LRRK2,RPH3A,PDLIM5,FYN,KIF1B,DIP2A,KALRN,PAFAH1B1,CHRNA7,IGF1R,TANC2,LRP8
GO: Biological Process	GO:0090630	activation of GTPase activity	0.01991	1	0.3066	1	12	120	APC2,PIP5K1A,SIPA1L2,ARHGAP42,TBC1D9B,NEDD9,EVI5L,TSC1,RABGAP1,TBC1D13,ARHGEF26,RASA1
GO: Biological Process	GO:0018108	peptidyl-tyrosine phosphorylation	0.02015	1	0.3066	1	32	427	HIPK1,SHC3,RACK1,FER,FES,PIBF1,FLT3,APLP2,FYN,EPHA6,NEDD9,ADAM17,CBL,TLR4,SUZ12,HK1,CLK3,IGF1R,MAP2K2,IL6,IL15,PTGER4,PTK2,LRP8,PTPN11,PTPRJ,PXN,ABI1,CHMP6,RASA1,EGF,TNK2
GO: Biological Process	GO:0010810	regulation of cell-substrate adhesion	0.02021	1	0.3066	1	21	253	ACTN4,CORO2B,DLC1,ATXN3,CIB1,OLFM4,NEDD9,LDB1,ARHGEF7,TSC1,MAP4K4,UTRN,VCL,ABI3BP,PLET1,SPOCK2,PTK2,PTPN11,PTPRJ,RASA1,LRP1
GO: Biological Process	GO:0032986	protein-DNA complex disassembly	0.02028	1	0.3066	1	4	21	ARID1A,SMARCC2,SMARCD3,SUPT16H
GO: Biological Process	GO:0090036	regulation of protein kinase C signaling	0.02028	1	0.3066	1	4	21	ADGRV1,DGKD,GPD1L,SEZ6
GO: Biological Process	GO:0051956	negative regulation of amino acid transport	0.02028	1	0.3066	1	4	21	ABAT,GABBR1,PRKG1,RGS2
GO: Biological Process	GO:0006828	manganese ion transport	0.02028	1	0.3066	1	4	21	RYR2,SLC11A2,TRPM2,TRPC7
GO: Biological Process	GO:0021702	cerebellar Purkinje cell differentiation	0.02028	1	0.3066	1	4	21	LDB1,HERC1,TTLL1,RORA
GO: Biological Process	GO:0001894	tissue homeostasis	0.02037	1	0.3066	1	29	379	ADGRV1,FLT3,SMO,ATP1B2,PRDM14,PRRC1,BARD1,IL20RB,TNFRSF11A,CEACAM1,LDB1,ABCC8,CLDN1,LDB2,P2RX4,PAFAH1B1,TLR4,PRDX1,PDK4,SASH3,VCL,IAPP,DRAM2,IL6,NPHP4,PTGER4,PTPN11,LAMA2,EPAS1
GO: Biological Process	GO:0002262	myeloid cell homeostasis	0.02055	1	0.3066	1	24	300	CITED2,FER,TRIM33,ACIN1,NUMB,SPI1,KDM6B,LDB1,ADAM17,SLC11A2,TGFBR3,PRDX1,PDE4B,HMGCS2,BRD1,MED1,FAM210B,IL6,HDAC9,SETD1A,DDX46,SLC25A38,ELAVL1,EPAS1
GO: Biological Process	GO:0030225	macrophage differentiation	0.02055	1	0.3066	1	8	67	FLT3,SPI1,KIF1B,XPR1,CEBPE,IRF8,NCOR2,IL15
GO: Biological Process	GO:1902099	regulation of metaphase/anaphase transition of cell cycle	0.02055	1	0.3066	1	8	67	HECW2,ANAPC7,CUL3,CHFR,CDK5RAP2,PCID2,UBE2C,ANAPC4
GO: Biological Process	GO:0035966	response to topologically incorrect protein	0.02063	1	0.3066	1	19	223	ERMP1,RACK1,ATXN3,SDF2,CUL3,RNF126,NGLY1,HSPA13,UBXN4,BOK,FAF2,TOR1B,PRKN,VAPB,HSP90AA1,UPF2,EDEM1,DAB2IP,CREBRF
GO: Biological Process	GO:0050432	catecholamine secretion	0.02073	1	0.3066	1	9	80	ABAT,CADPS,GABBR1,STX1A,PRKN,CHRNA7,PRKCB,KCNB1,DRD3
GO: Biological Process	GO:2000171	negative regulation of dendrite development	0.02074	1	0.3066	1	3	12	CARM1,DCC,SEZ6
GO: Biological Process	GO:0052646	alditol phosphate metabolic process	0.02074	1	0.3066	1	3	12	GPD1L,GK2,GPAT3
GO: Biological Process	GO:0071421	manganese ion transmembrane transport	0.02074	1	0.3066	1	3	12	RYR2,SLC11A2,TRPM2
GO: Biological Process	GO:1905941	positive regulation of gonad development	0.02074	1	0.3066	1	3	12	CITED2,SEMA3A,ZFPM2
GO: Biological Process	GO:0099519	dense core granule cytoskeletal transport	0.02074	1	0.3066	1	3	12	KIF1B,TANC2,KIF5B
GO: Biological Process	GO:0046950	cellular ketone body metabolic process	0.02074	1	0.3066	1	3	12	OXCT1,HMGCS2,HMGCLL1
GO: Biological Process	GO:0071869	response to catecholamine	0.02099	1	0.3093	1	13	135	LRRK2,RYR2,ATP2B4,PPARGC1A,GNA15,NOS1,PRKN,PDE4B,PENK,CHRM3,COL1A2,DRD3,HRH4
GO: Biological Process	GO:0071456	cellular response to hypoxia	0.02101	1	0.3093	1	21	254	FAM162B,CITED2,CUL2,BACH1,GATA6,STC1,PPARGC1A,SLC11A2,CCNA2,PCMT1,PSMA3,PSMB1,PSMB2,PSMD3,PSMD8,ITPR2,KCNK2,CPEB2,RORA,ELN,EPAS1
GO: Biological Process	GO:1901385	regulation of voltage-gated calcium channel activity	0.02132	1	0.3105	1	6	43	FGF14,SRI,CACNB1,CACNB4,PDE4B,DRD3
GO: Biological Process	GO:0001662	behavioral fear response	0.0214	1	0.3105	1	7	55	ASIC1,MORC1,NPAS2,CACNA1E,KALRN,PENK,VDAC1
GO: Biological Process	GO:0019722	calcium-mediated signaling	0.02145	1	0.3105	1	22	270	LRRK2,TENM2,RYR2,CIB1,FPR3,ASPH,ATP2B4,CEACAM1,NFATC3,CAMTA1,CACNA1D,P2RX4,CHP1,TRPM2,CHRM3,ACKR2,PLEK,VSNL1,CXCR1,PTPRJ,TMEM38B,MCTP1
GO: Biological Process	GO:1901606	alpha-amino acid catabolic process	0.02179	1	0.3105	1	10	94	CSAD,AHCY,ASRGL1,DDO,ATP2B4,GAD2,GLDC,NOS1,DLD,DLST
GO: Biological Process	GO:0055117	regulation of cardiac muscle contraction	0.02179	1	0.3105	1	10	94	RYR2,BIN1,ASPH,SRI,STC1,NOS1,P2RX4,PDE4B,RGS2,TMEM38B
GO: Biological Process	GO:0099504	synaptic vesicle cycle	0.02183	1	0.3105	1	21	255	LRRK2,PICALM,KIAA1109,FGF14,STX7,BIN1,CADPS,MYO6,STX1A,STXBP1,SYNJ2,VAMP2,CACNA1B,CACNA1D,DMXL2,CACNB4,GRM4,CDH2,CHRNA7,STXBP5L,PRKCB
GO: Biological Process	GO:0018212	peptidyl-tyrosine modification	0.022	1	0.3105	1	32	430	HIPK1,SHC3,RACK1,FER,FES,PIBF1,FLT3,APLP2,FYN,EPHA6,NEDD9,ADAM17,CBL,TLR4,SUZ12,HK1,CLK3,IGF1R,MAP2K2,IL6,IL15,PTGER4,PTK2,LRP8,PTPN11,PTPRJ,PXN,ABI1,CHMP6,RASA1,EGF,TNK2
GO: Biological Process	GO:0035994	response to muscle stretch	0.0221	1	0.3105	1	5	32	RYR2,CDH2,CHUK,PTK2,ECE1
GO: Biological Process	GO:0070102	interleukin-6-mediated signaling pathway	0.0221	1	0.3105	1	5	32	FER,SPI1,CBL,IL6,PTPN11
GO: Biological Process	GO:0000398	mRNA splicing, via spliceosome	0.02216	1	0.3105	1	31	414	SF3A1,RSRC1,CRNKL1,CDC40,PPIE,PPIH,DDX17,ZCCHC8,CELF2,FRG1,ACIN1,FUS,RBM24,SPEN,LSM8,CPSF3,MTREX,U2AF2,HNRNPA1,PRMT7,RBFOX1,AQR,EIF4A3,TFIP11,PRPF6,DDX46,GPATCH1,KHDRBS2,MBNL2,ZMAT2,ELAVL1
GO: Biological Process	GO:0000377	RNA splicing, via transesterification reactions with bulged adenosine as nucleophile	0.02216	1	0.3105	1	31	414	SF3A1,RSRC1,CRNKL1,CDC40,PPIE,PPIH,DDX17,ZCCHC8,CELF2,FRG1,ACIN1,FUS,RBM24,SPEN,LSM8,CPSF3,MTREX,U2AF2,HNRNPA1,PRMT7,RBFOX1,AQR,EIF4A3,TFIP11,PRPF6,DDX46,GPATCH1,KHDRBS2,MBNL2,ZMAT2,ELAVL1
GO: Biological Process	GO:0010565	regulation of cellular ketone metabolic process	0.02216	1	0.3105	1	20	240	ETFA,FABP5,ADM,PIBF1,ATP2B4,AVP,CEACAM1,PPARGC1A,ODC1,PDK4,NCOR2,PRKG1,PSMA3,PSMB1,PSMB2,PSMD3,PSMD8,NQO1,LPGAT1,MLXIPL
GO: Biological Process	GO:0071867	response to monoamine	0.02216	1	0.3105	1	13	136	LRRK2,RYR2,ATP2B4,PPARGC1A,GNA15,NOS1,PRKN,PDE4B,PENK,CHRM3,COL1A2,DRD3,HRH4
GO: Biological Process	GO:0097061	dendritic spine organization	0.02228	1	0.3105	1	11	108	LRRK2,RPH3A,PDLIM5,FYN,DIP2A,KALRN,PAFAH1B1,CHRNA7,IGF1R,TANC2,LRP8
GO: Biological Process	GO:0006521	regulation of cellular amino acid metabolic process	0.02228	1	0.3105	1	8	68	ATP2B4,ODC1,PSMA3,PSMB1,PSMB2,PSMD3,PSMD8,NQO1
GO: Biological Process	GO:1903202	negative regulation of oxidative stress-induced cell death	0.02228	1	0.3105	1	8	68	LRRK2,RACK1,FYN,GPR37,PRKN,TSC1,FBXO7,NCOA7
GO: Biological Process	GO:0051865	protein autoubiquitination	0.0223	1	0.3105	1	9	81	LRRK2,MIB1,CUL3,TRIM37,NFX1,CNOT4,SASH1,PRKN,RCHY1
GO: Biological Process	GO:0086001	cardiac muscle cell action potential	0.0223	1	0.3105	1	9	81	RYR2,SCN1A,BIN1,SLC4A3,GPD1L,CACNA1D,VCL,NUP155,KCNJ8
GO: Biological Process	GO:0021695	cerebellar cortex development	0.0223	1	0.3105	1	9	81	SMO,LDB1,HERC1,PCNT,TTLL1,KNDC1,PTPN11,RORA,SEZ6
GO: Biological Process	GO:0031647	regulation of protein stability	0.02235	1	0.3105	1	26	334	LRRK2,WDR81,ADGRV1,CUL3,PRKRA,ATF7IP,ASPH,CHFR,SMO,ATP1B2,GAPDH,TRIM24,PPARGC1A,STXBP1,DNAJA3,PRKN,CHP1,CCT3,TSC1,FBXO7,HSP90AA1,IAPP,CREBL2,PRKD1,COG3,LSS
GO: Biological Process	GO:1903201	regulation of oxidative stress-induced cell death	0.02328	1	0.3105	1	10	95	LRRK2,RACK1,FYN,GPR37,TLR4,PRKN,TRPM2,TSC1,FBXO7,NCOA7
GO: Biological Process	GO:0014032	neural crest cell development	0.02333	1	0.3105	1	15	166	CITED2,SEMA3A,POLR1B,FOXD3,SMO,NRP2,PRDM1,DMXL2,CDH2,MASP1,MEIS3,DLX2,RGS2,EDN3,SEMA3D
GO: Biological Process	GO:0090277	positive regulation of peptide hormone secretion	0.02339	1	0.3105	1	13	137	ABAT,GABBR1,SRI,ARHGEF7,CACNA1D,CAPN10,OXCT1,PRKN,TRPM2,VSNL1,PTGER4,KIF5B,LRP1
GO: Biological Process	GO:0048489	synaptic vesicle transport	0.02341	1	0.3105	1	7	56	LRRK2,PICALM,LIN7A,TOR1B,PRKN,KIF5B,AP3B2
GO: Biological Process	GO:0002209	behavioral defense response	0.02341	1	0.3105	1	7	56	ASIC1,MORC1,NPAS2,CACNA1E,KALRN,PENK,VDAC1
GO: Biological Process	GO:0048872	homeostasis of number of cells	0.02354	1	0.3105	1	36	498	CITED2,FER,FLT3,EPG5,TRIM33,ACIN1,NUMB,CARD11,SMO,PRDM14,SPI1,IL20RB,KDM6B,TNFRSF17,CEACAM1,LDB1,ADAM17,SLC11A2,DNAJA3,TGFBR3,PRDX1,CDH2,PDE4B,HMGCS2,SASH3,BRD1,MED1,FAM210B,IL6,HDAC9,SETD1A,PTPN11,DDX46,SLC25A38,ELAVL1,EPAS1
GO: Biological Process	GO:0052548	regulation of endopeptidase activity	0.02354	1	0.3105	1	36	498	CRIM1,PICALM,DLC1,RACK1,WDR35,AMBP,BIN1,SMR3A,APLP2,ASPH,FYN,PCID2,SORL1,GAPDH,AVP,GRAMD4,BOK,SERPING1,SPINK5,SLC11A2,CASP4,WFDC1,ATP13A2,ITIH5,DNAJA3,BCL2L13,POR,CST3,IL6,PROS1,APH1B,PSMA3,SPOCK2,UBE2Z,UACA,LRP1
GO: Biological Process	GO:0048704	embryonic skeletal system morphogenesis	0.02356	1	0.3105	1	21	257	EYA1,MACC1,ITGA8,WDR19,SMO,RBM24,SIX2,MYCN,PRDM1,XYLT1,SCFD1,SATB2,ZEB1,CASP4,HMGCS2,NDST1,EIF4A3,PTPN11,DLX2,ECE1,SEMA3D
GO: Biological Process	GO:0009308	amine metabolic process	0.02362	1	0.3105	1	17	196	ABAT,ATP2B4,GPR37,ODC1,PRKN,HNMT,CHRNA7,TYR,MOXD1,PSMA3,PSMB1,PSMB2,PSMD3,PSMD8,NQO1,DRD3,EPAS1
GO: Biological Process	GO:0032733	positive regulation of interleukin-10 production	0.02365	1	0.3105	1	6	44	PIBF1,IL20RB,TLR4,SASH3,IL6,PTGER4
GO: Biological Process	GO:0033194	response to hydroperoxide	0.02381	1	0.3107	1	4	22	NEFH,TRPM2,CHUK,PRKD1
GO: Biological Process	GO:0035855	megakaryocyte development	0.02381	1	0.3107	1	4	22	NPC1,MED1,PTPN11,ABI1
GO: Biological Process	GO:0048148	behavioral response to cocaine	0.02381	1	0.3107	1	4	22	ABAT,NOS1,KALRN,DRD3
GO: Biological Process	GO:0007163	establishment or maintenance of cell polarity	0.02395	1	0.3116	1	22	273	MAP4,EYA1,RACK1,SHTN1,RUFY3,FRMD4A,CDK5RAP2,MYH9,MYO9B,SDCCAG8,LIN7A,DST,PARD3B,PAFAH1B1,CDH2,AMOTL1,HSP90AA1,IGF1R,PTK2,PTK7,KIF26B,PATJ
GO: Biological Process	GO:0003401	axis elongation	0.02396	1	0.3116	1	9	82	PPP1R12A,CDH2,SEC14L2,TMEM67,MED1,NPHP4,PTK7,GDPD5,PTPN11
GO: Biological Process	GO:2000736	regulation of stem cell differentiation	0.02406	1	0.3123	1	14	152	YTHDF2,RBM24,SOX5,GATA6,LDB1,SUPT5H,SETD1A,PSMA3,PSMB1,PSMB2,PSMD3,PSMD8,NSUN2,DDX46
GO: Biological Process	GO:0006026	aminoglycan catabolic process	0.02412	1	0.3124	1	8	69	PGLYRP3,STAB2,HPSE,GLB1,GNS,CHP1,NCAN,CTBS
GO: Biological Process	GO:0000375	RNA splicing, via transesterification reactions	0.02419	1	0.3128	1	31	417	SF3A1,RSRC1,CRNKL1,CDC40,PPIE,PPIH,DDX17,ZCCHC8,CELF2,FRG1,ACIN1,FUS,RBM24,SPEN,LSM8,CPSF3,MTREX,U2AF2,HNRNPA1,PRMT7,RBFOX1,AQR,EIF4A3,TFIP11,PRPF6,DDX46,GPATCH1,KHDRBS2,MBNL2,ZMAT2,ELAVL1
GO: Biological Process	GO:0030317	flagellated sperm motility	0.02466	1	0.3182	1	13	138	KIAA0319L,IQCG,PRDM14,ATP2B4,DNAH11,TTLL5,TAC1,CACNA1I,CACNA1E,CHRNA7,TTLL1,NPHP4,DNAH5
GO: Biological Process	GO:1903846	positive regulation of cellular response to transforming growth factor beta stimulus	0.02499	1	0.3201	1	5	33	CITED2,ITGA8,ADAM17,TGFBR3,RNF111
GO: Biological Process	GO:0003140	determination of left/right asymmetry in lateral mesoderm	0.02499	1	0.3201	1	5	33	CITED2,SMO,GPR22,NOMO1,NPHP4
GO: Biological Process	GO:0090314	positive regulation of protein targeting to membrane	0.02499	1	0.3201	1	5	33	CIB1,FYN,CHP1,TCAF2,KCNB1
GO: Biological Process	GO:0030511	positive regulation of transforming growth factor beta receptor signaling pathway	0.02499	1	0.3201	1	5	33	CITED2,ITGA8,ADAM17,TGFBR3,RNF111
GO: Biological Process	GO:0007029	endoplasmic reticulum organization	0.02514	1	0.3215	1	11	110	LRRK2,TRDN,SHTN1,EMC1,TOR1B,ATL2,VAPB,LMAN2L,CCDC47,DOP1B,TMEM38B
GO: Biological Process	GO:0032869	cellular response to insulin stimulus	0.02542	1	0.3224	1	25	322	ESRRA,DLC1,FER,ATP6V1H,SORL1,CEACAM1,VAMP2,BRWD1,ATP6V0E1,GRB10,GRB14,CAPN10,ATP6V0A2,PDK4,TSC1,HMGCS2,NUCKS1,POU4F2,IGF1R,PRKCB,HDAC9,INHBB,PTPN11,PTPRJ,CPEB2
GO: Biological Process	GO:0071392	cellular response to estradiol stimulus	0.02556	1	0.3224	1	7	57	NEFH,PPARGC1A,CCNA2,POU4F2,IGF1R,FAM210B,IL6
GO: Biological Process	GO:1901985	positive regulation of protein acetylation	0.02556	1	0.3224	1	7	57	NAP1L2,PPARGC1A,DIP2A,GLYR1,NOS1,TERF2IP,MEIS3
GO: Biological Process	GO:0031145	anaphase-promoting complex-dependent catabolic process	0.0257	1	0.3224	1	9	83	ANAPC7,CUL3,UBE2C,ANAPC4,PSMA3,PSMB1,PSMB2,PSMD3,PSMD8
GO: Biological Process	GO:0010976	positive regulation of neuron projection development	0.02588	1	0.3224	1	20	244	FES,ATP1B2,FYN,ADAM17,KALRN,PAFAH1B1,UBE2V2,IGF1R,PRKD1,RAPGEF2,IL6,DAB2IP,PLPPR5,DCC,PTK7,LRP8,KIF3C,RGS2,LRP1,SEZ6
GO: Biological Process	GO:1903800	positive regulation of production of miRNAs involved in gene silencing by miRNA	0.02595	1	0.3224	1	3	13	MYCN,MAP2K2,IL6
GO: Biological Process	GO:2000018	regulation of male gonad development	0.02595	1	0.3224	1	3	13	CITED2,SEMA3A,ZFPM2
GO: Biological Process	GO:0030202	heparin metabolic process	0.02595	1	0.3224	1	3	13	EXT2,XYLT2,NDST1
GO: Biological Process	GO:1905214	regulation of RNA binding	0.02595	1	0.3224	1	3	13	CARM1,NUCKS1,EIF4A3
GO: Biological Process	GO:0060385	axonogenesis involved in innervation	0.02595	1	0.3224	1	3	13	SEMA3A,COL25A1,ROBO2
GO: Biological Process	GO:1905245	regulation of aspartic-type peptidase activity	0.02595	1	0.3224	1	3	13	PICALM,BIN1,SORL1
GO: Biological Process	GO:0036005	response to macrophage colony-stimulating factor	0.02595	1	0.3224	1	3	13	FER,TLR4,PDE2A
GO: Biological Process	GO:0036006	cellular response to macrophage colony-stimulating factor stimulus	0.02595	1	0.3224	1	3	13	FER,TLR4,PDE2A
GO: Biological Process	GO:1903265	positive regulation of tumor necrosis factor-mediated signaling pathway	0.02595	1	0.3224	1	3	13	ADAM17,CASP4,PRKN
GO: Biological Process	GO:0001952	regulation of cell-matrix adhesion	0.02598	1	0.3224	1	13	139	DLC1,CIB1,LDB1,TSC1,MAP4K4,UTRN,VCL,PLET1,PTK2,PTPN11,PTPRJ,RASA1,LRP1
GO: Biological Process	GO:0044784	metaphase/anaphase transition of cell cycle	0.02605	1	0.3224	1	8	70	HECW2,ANAPC7,CUL3,CHFR,CDK5RAP2,PCID2,UBE2C,ANAPC4
GO: Biological Process	GO:0090075	relaxation of muscle	0.02615	1	0.3224	1	6	45	SRI,ABCC8,P2RX4,PDE4B,PRKG1,RGS2
GO: Biological Process	GO:0048873	homeostasis of number of cells within a tissue	0.02615	1	0.3224	1	6	45	FLT3,SMO,PRDM14,IL20RB,SASH3,PTPN11
GO: Biological Process	GO:0032467	positive regulation of cytokinesis	0.02615	1	0.3224	1	6	45	CUL3,CDC14A,CENPV,MRGPRX2,IGF1R,DRD3
GO: Biological Process	GO:2000758	positive regulation of peptidyl-lysine acetylation	0.02615	1	0.3224	1	6	45	NAP1L2,PPARGC1A,DIP2A,GLYR1,NOS1,MEIS3
GO: Biological Process	GO:0042440	pigment metabolic process	0.02647	1	0.3258	1	10	97	GRK3,AMBP,GMPS,PPARGC1A,SLC11A2,SLC24A5,TYR,RAPGEF2,SLC25A38,SLC45A2
GO: Biological Process	GO:0051260	protein homooligomerization	0.02665	1	0.3274	1	18	214	ASIC1,OTOL1,RYR3,FUS,GBP5,ATL2,TNFAIP1,TRPM2,IAPP,CLYBL,KCTD8,KCTD1,KCNB1,KCNC1,KCNC4,GSDMD,KCTD10,ELAVL1
GO: Biological Process	GO:0060048	cardiac muscle contraction	0.02687	1	0.329	1	15	169	RYR2,SCN1A,BIN1,ASPH,SRI,STC1,GPD1L,NOS1,CACNA1D,P2RX4,PDE4B,NUP155,KCNJ8,RGS2,TMEM38B
GO: Biological Process	GO:0061572	actin filament bundle organization	0.02687	1	0.329	1	17	199	ACTN4,CORO2B,DLC1,CUL3,SHTN1,XIRP2,MYH9,PPP1R12A,NEDD9,TAC1,PRKN,TNFAIP1,TSC1,PLEK,PTGER4,PXN,ELN
GO: Biological Process	GO:0070252	actin-mediated cell contraction	0.02735	1	0.3332	1	13	140	RYR2,SCN1A,BIN1,SHTN1,MYO9B,SRI,STC1,GPD1L,NOS1,CACNA1D,PDE4B,NUP155,KCNJ8
GO: Biological Process	GO:0030433	ubiquitin-dependent ERAD pathway	0.02753	1	0.3332	1	9	84	MAN1A1,NPLOC4,UBXN4,FAF2,OS9,TMEM67,EDEM1,FBXO2,CCDC47
GO: Biological Process	GO:0071375	cellular response to peptide hormone stimulus	0.02763	1	0.3332	1	34	471	ESRRA,ADCY2,DLC1,FER,ATP6V1H,FYN,SORL1,CEACAM1,VAMP2,BRWD1,ATP6V0E1,GRB10,GRB14,CCNA2,CAPN10,ATP6V0A2,PDK4,TSC1,HMGCS2,NUCKS1,POR,POU4F2,CPS1,IGF1R,PRKCB,LEPROT,IL6,HDAC9,INHBB,PTK2,PTPN11,PTPRJ,PXN,CPEB2
GO: Biological Process	GO:0051259	protein complex oligomerization	0.02764	1	0.3332	1	22	277	ASIC1,OTOL1,RYR3,FUS,BOK,GBP5,ATL2,CLDN1,TNFAIP1,CHP1,TRPM2,COL1A2,IAPP,CLYBL,KCTD8,KCTD1,KCNB1,KCNC1,KCNC4,GSDMD,KCTD10,ELAVL1
GO: Biological Process	GO:0042053	regulation of dopamine metabolic process	0.02768	1	0.3332	1	4	23	ABAT,GPR37,PRKN,EPAS1
GO: Biological Process	GO:0006085	acetyl-CoA biosynthetic process	0.02768	1	0.3332	1	4	23	ACLY,DIP2A,PDK4,DLD
GO: Biological Process	GO:0021694	cerebellar Purkinje cell layer formation	0.02768	1	0.3332	1	4	23	LDB1,HERC1,TTLL1,RORA
GO: Biological Process	GO:0006977	DNA damage response, signal transduction by p53 class mediator resulting in cell cycle arrest	0.02783	1	0.3332	1	7	58	CNOT6,CARM1,CNOT6L,CNOT1,CNOT4,TFDP1,CNOT10
GO: Biological Process	GO:0034284	response to monosaccharide	0.028	1	0.3332	1	26	341	RACK1,WDR35,SRI,PPARGC1A,VAMP2,CACNA1D,CACNA1E,CAPN10,OXCT1,PRKN,HMGCS2,UBTF,CMA1,MAP4K4,VSNL1,IGF1R,PRKCB,PTGER4,PTK2,KCNB1,PTPRN,KIF5B,MLXIPL,RPRD1A,LRP1,ELN
GO: Biological Process	GO:0090090	negative regulation of canonical Wnt signaling pathway	0.02803	1	0.3332	1	17	200	APC2,CUL3,FRZB,RBMS3,WIF1,PRKN,CDH2,SOSTDC1,DAB2IP,PSMA3,PSMB1,PSMB2,PSMD3,PSMD8,NPHP4,PTK7,PTPRU
GO: Biological Process	GO:0097479	synaptic vesicle localization	0.02809	1	0.3332	1	8	71	LRRK2,PICALM,LIN7A,TOR1B,PRKN,CDH2,KIF5B,AP3B2
GO: Biological Process	GO:0061951	establishment of protein localization to plasma membrane	0.02809	1	0.3332	1	8	71	RACK1,LYPLA1,GGA2,SPTBN1,VAMP2,NSF,GRIP1,AMN
GO: Biological Process	GO:0007176	regulation of epidermal growth factor-activated receptor activity	0.0281	1	0.3332	1	5	34	APLP2,ADAM17,CBL,CHMP6,EGF
GO: Biological Process	GO:0060285	cilium-dependent cell motility	0.02814	1	0.3332	1	15	170	KIAA0319L,IQCG,PRDM14,ATP2B4,DNAH11,TTLL5,TAC1,CACNA1I,CACNA1E,CHRNA7,TTLL1,NPHP4,DNAH5,DNAH8,DNAAF2
GO: Biological Process	GO:0001539	cilium or flagellum-dependent cell motility	0.02814	1	0.3332	1	15	170	KIAA0319L,IQCG,PRDM14,ATP2B4,DNAH11,TTLL5,TAC1,CACNA1I,CACNA1E,CHRNA7,TTLL1,NPHP4,DNAH5,DNAH8,DNAAF2
GO: Biological Process	GO:0035296	regulation of tube diameter	0.02817	1	0.3332	1	16	185	ASIC2,EXT2,ADM,ARHGAP42,AVP,NOS1,NPPB,TGFBR3,P2RX4,CHRM3,CPS1,PRKG1,RAP1GDS1,ECE1,RGS2,EDN3
GO: Biological Process	GO:0097746	blood vessel diameter maintenance	0.02817	1	0.3332	1	16	185	ASIC2,EXT2,ADM,ARHGAP42,AVP,NOS1,NPPB,TGFBR3,P2RX4,CHRM3,CPS1,PRKG1,RAP1GDS1,ECE1,RGS2,EDN3
GO: Biological Process	GO:0045446	endothelial cell differentiation	0.02817	1	0.3332	1	16	185	MIB1,STAB2,SMO,PPP1R12A,KDM6B,CEACAM1,STC1,BTG1,ZEB1,CLDN1,PDE2A,VCL,RAPGEF2,ARHGEF26,VEZF1,S1PR3
GO: Biological Process	GO:0120193	tight junction organization	0.02818	1	0.3332	1	10	98	ACTN4,SVEP1,ABCC8,CLDN10,CLDN1,CLDN34,NPHP4,MARVELD3,GPBAR1,PATJ
GO: Biological Process	GO:0032024	positive regulation of insulin secretion	0.02818	1	0.3332	1	10	98	ABAT,SRI,CACNA1D,CAPN10,OXCT1,PRKN,TRPM2,VSNL1,KIF5B,LRP1
GO: Biological Process	GO:0043112	receptor metabolic process	0.02844	1	0.3357	1	19	231	PICALM,CACNG3,ADM,GRK3,MIB1,NUMB,SORL1,MYO6,CEACAM1,CNTN2,NSF,SYNE1,GRK4,CXCR1,DRD3,ECE1,CACNG8,EGF,LRP1
GO: Biological Process	GO:0016054	organic acid catabolic process	0.02863	1	0.3373	1	22	278	ABAT,ETFA,ETFDH,CSAD,AHCY,ASRGL1,DDO,ATP2B4,GAD2,BCKDHA,MCCC2,SULT2A1,GLDC,NOS1,NPL,HNMT,HSD17B4,HMGCLL1,MCCC1,DBT,DLD,DLST
GO: Biological Process	GO:0097722	sperm motility	0.02877	1	0.3384	1	13	141	KIAA0319L,IQCG,PRDM14,ATP2B4,DNAH11,TTLL5,TAC1,CACNA1I,CACNA1E,CHRNA7,TTLL1,NPHP4,DNAH5
GO: Biological Process	GO:0009595	detection of biotic stimulus	0.02881	1	0.3384	1	6	46	PGLYRP3,SMO,SCARB1,TLR4,DACH1,PTPRJ
GO: Biological Process	GO:0016052	carbohydrate catabolic process	0.02888	1	0.3386	1	18	216	AGL,SCN1A,DHTKD1,AOAH,GAPDH,NAGA,RBKS,PPARGC1A,GK2,GLB1,NUP160,HK1,NUP155,CTBS,ADPGK,FOXK2,PYGB,MLXIPL
GO: Biological Process	GO:0042176	regulation of protein catabolic process	0.02915	1	0.3412	1	32	440	APC2,LRRK2,RACK1,HECW2,ATXN3,CHFR,FYN,SORL1,MYCBP2,BARD1,RNF217,ANKS1A,NSF,WWP1,ODC1,ATP13A2,PRKN,TMEM67,UBE2V2,HSP90AA1,RCHY1,CST3,DAB2IP,PSMD3,PTK2,CREBRF,LRIG2,CHMP6,DET1,LDLR,EGF,LRP1
GO: Biological Process	GO:0001570	vasculogenesis	0.02925	1	0.3417	1	14	156	CITED2,SEMA3A,ADM,MIB1,SMO,CEACAM1,NRP2,ZFPM2,TGFBR3,NDST1,RAPGEF2,PTK2,PTPRJ,RASA1
GO: Biological Process	GO:0007160	cell-matrix adhesion	0.02936	1	0.3417	1	21	263	CORO2B,DLC1,PIP5K1A,CIB1,ITGA8,HPSE,LDB1,ARHGEF7,CNTN2,TSC1,MAP4K4,UTRN,VCL,SNED1,PLET1,PTK2,PTPN11,PTPRJ,PXN,RASA1,LRP1
GO: Biological Process	GO:0035150	regulation of tube size	0.02942	1	0.3417	1	16	186	ASIC2,EXT2,ADM,ARHGAP42,AVP,NOS1,NPPB,TGFBR3,P2RX4,CHRM3,CPS1,PRKG1,RAP1GDS1,ECE1,RGS2,EDN3
GO: Biological Process	GO:0051966	regulation of synaptic transmission, glutamatergic	0.02944	1	0.3417	1	9	85	LRRK2,CACNG3,STXBP1,KALRN,GRM4,PRKN,CDH2,DRD3,CACNG8
GO: Biological Process	GO:0014031	mesenchymal cell development	0.02944	1	0.3417	1	15	171	CITED2,SEMA3A,POLR1B,FOXD3,SMO,NRP2,PRDM1,DMXL2,CDH2,MASP1,MEIS3,DLX2,RGS2,EDN3,SEMA3D
GO: Biological Process	GO:0009266	response to temperature stimulus	0.02988	1	0.3455	1	25	327	ADM,HSBP1L1,ATXN3,CHORDC1,DNAJC2,XYLT1,PPARGC1A,GMPR,TAC1,NOS1,NUP160,DNAJA3,LRP11,TLR4,PRKN,PDE4B,TRPM2,HMGCS2,DNAJC7,CHRNA7,HSP90AA1,NUP155,IL6,TMEM135,DDX6
GO: Biological Process	GO:0001885	endothelial cell development	0.02997	1	0.3455	1	10	99	MIB1,PPP1R12A,STC1,CLDN1,PDE2A,VCL,RAPGEF2,ARHGEF26,VEZF1,S1PR3
GO: Biological Process	GO:0048844	artery morphogenesis	0.02997	1	0.3455	1	10	99	EYA1,CITED2,SEMA3A,SMO,MYO6,PRDM1,PTGER4,PTPRJ,LDLR,LRP1
GO: Biological Process	GO:1902036	regulation of hematopoietic stem cell differentiation	0.02997	1	0.3455	1	10	99	YTHDF2,LDB1,SUPT5H,SETD1A,PSMA3,PSMB1,PSMB2,PSMD3,PSMD8,DDX46
GO: Biological Process	GO:0071364	cellular response to epidermal growth factor stimulus	0.03023	1	0.3464	1	7	59	CBL,HNRNPA1,MED1,DAB2IP,PTPN11,PTPN12,RASA1
GO: Biological Process	GO:2001222	regulation of neuron migration	0.03023	1	0.3464	1	7	59	SEMA3A,SHTN1,ADAM17,SRGAP2,RAPGEF2,DAB2IP,LRIG2
GO: Biological Process	GO:0046580	negative regulation of Ras protein signal transduction	0.03023	1	0.3464	1	7	59	DLC1,CUL3,ARHGAP42,TNFAIP1,DAB2IP,RASA1,KCTD10
GO: Biological Process	GO:1903052	positive regulation of proteolysis involved in cellular protein catabolic process	0.03025	1	0.3464	1	13	142	LRRK2,RACK1,ATXN3,CHFR,RNF217,PRKN,TMEM67,UBE2V2,RCHY1,DAB2IP,PTK2,DET1,EGF
GO: Biological Process	GO:0031331	positive regulation of cellular catabolic process	0.03033	1	0.3467	1	31	425	LRRK2,RACK1,ATXN3,YTHDF2,APOH,CNOT6L,CHFR,RBM24,CNOT1,RNF217,SUPT5H,PRKN,TMEM67,TSC1,UBE2V2,FBXO7,HSP90AA1,VDAC1,RCHY1,PRKD1,IL6,DAB2IP,PTK2,RALB,DET1,TRIM27,LDLR,MLXIPL,EGF,LRP1,YTHDF3
GO: Biological Process	GO:0044282	small molecule catabolic process	0.03069	1	0.3487	1	34	475	ABAT,ETFA,ETFDH,CSAD,AHCY,ASRGL1,DDO,HSD17B6,ATP2B4,GAD2,GAPDH,RBKS,BCKDHA,MCCC2,GK2,GLB1,SULT2A1,SYNJ2,GLDC,NOS1,OXCT1,SCARB1,NPL,HK1,HNMT,HSD17B4,HMGCLL1,ADPGK,FOXK2,INPP5A,MCCC1,DBT,DLD,DLST
GO: Biological Process	GO:0016482	cytosolic transport	0.03071	1	0.3487	1	16	187	LRRK2,WDR81,VPS52,SNX32,RNF126,HOOK3,SORL1,KIF1B,DENND5A,PRKN,MAP2K2,TANC2,KIF5B,DOP1B,TRIM27,VPS53
GO: Biological Process	GO:0048864	stem cell development	0.0308	1	0.3487	1	15	172	CITED2,SEMA3A,POLR1B,FOXD3,SMO,NRP2,PRDM1,DMXL2,CDH2,MASP1,MEIS3,DLX2,RGS2,EDN3,SEMA3D
GO: Biological Process	GO:0003231	cardiac ventricle development	0.0308	1	0.3487	1	15	172	RYR2,GREB1L,CITED2,XIRP2,SMARCD3,SMO,PRDM1,ZFPM2,TGFBR3,PDE2A,MED1,PTK7,KCNK2,CPLANE1,ROBO2
GO: Biological Process	GO:0006941	striated muscle contraction	0.03126	1	0.3487	1	18	218	RYR2,RYR3,SCN1A,BIN1,ASPH,SRI,STC1,GPD1L,NOS1,CACNA1D,P2RX4,TLR4,PDE4B,CHUK,NUP155,KCNJ8,RGS2,TMEM38B
GO: Biological Process	GO:0050650	chondroitin sulfate proteoglycan biosynthetic process	0.03145	1	0.3487	1	5	35	EXT2,XYLT1,XYLT2,NCAN,B3GAT2
GO: Biological Process	GO:0060487	lung epithelial cell differentiation	0.03145	1	0.3487	1	5	35	EYA1,NUMB,GATA6,NCOR2,TMEM38B
GO: Biological Process	GO:0048143	astrocyte activation	0.03145	1	0.3487	1	5	35	FPR3,SMO,IL6,LDLR,LRP1
GO: Biological Process	GO:0010880	regulation of release of sequestered calcium ion into cytosol by sarcoplasmic reticulum	0.03145	1	0.3487	1	5	35	TRDN,RYR2,ASPH,SRI,TMEM38B
GO: Biological Process	GO:0001755	neural crest cell migration	0.03165	1	0.3487	1	11	114	SEMA3A,POLR1B,FOXD3,SMO,NRP2,DMXL2,CDH2,MASP1,MEIS3,EDN3,SEMA3D
GO: Biological Process	GO:0046209	nitric oxide metabolic process	0.03165	1	0.3487	1	11	114	WDR35,ATP2B4,NOS1,P2RX4,TLR4,HSP90AA1,POR,CPS1,IL6,NQO1,RORA
GO: Biological Process	GO:0016073	snRNA metabolic process	0.03165	1	0.3487	1	6	47	ZCCHC8,MTREX,TUT1,METTL4,INTS11,INTS4
GO: Biological Process	GO:1901021	positive regulation of calcium ion transmembrane transporter activity	0.03165	1	0.3487	1	6	47	TRDN,RYR2,FGF14,STIM2,ASPH,CACNB4
GO: Biological Process	GO:1903960	negative regulation of anion transmembrane transport	0.03165	1	0.3487	1	6	47	FABP5,STXBP3,GRB10,TCAF2,PRKCB,RGS2
GO: Biological Process	GO:0060402	calcium ion transport into cytosol	0.03171	1	0.3487	1	17	203	TRDN,RYR2,RYR3,ASPH,FYN,ATP2B4,SRI,CACNA1I,NOS1,P2RX4,TRPM2,NALF1,IAPP,JPH1,PRKD1,ITPR2,TMEM38B
GO: Biological Process	GO:0050807	regulation of synapse organization	0.03174	1	0.3487	1	22	281	ASIC2,LRRK2,PICALM,PDLIM5,FYN,NRP2,GPM6A,KALRN,PAFAH1B1,CDH2,CHRNA7,UBE2V2,LRRN3,NCAN,DAB2IP,TANC2,CLSTN3,LRRTM3,PTK2,LRP8,FARP1,ROBO2
GO: Biological Process	GO:1902224	ketone body metabolic process	0.0318	1	0.3487	1	3	14	OXCT1,HMGCS2,HMGCLL1
GO: Biological Process	GO:1905049	negative regulation of metallopeptidase activity	0.0318	1	0.3487	1	3	14	PICALM,SORL1,LRP1
GO: Biological Process	GO:0016188	synaptic vesicle maturation	0.0318	1	0.3487	1	3	14	PICALM,STXBP1,DMXL2
GO: Biological Process	GO:0046606	negative regulation of centrosome cycle	0.0318	1	0.3487	1	3	14	CDK5RAP2,TRIM37,TMEM67
GO: Biological Process	GO:0010826	negative regulation of centrosome duplication	0.0318	1	0.3487	1	3	14	CDK5RAP2,TRIM37,TMEM67
GO: Biological Process	GO:1901950	dense core granule transport	0.0318	1	0.3487	1	3	14	KIF1B,TANC2,KIF5B
GO: Biological Process	GO:0032253	dense core granule localization	0.0318	1	0.3487	1	3	14	KIF1B,TANC2,KIF5B
GO: Biological Process	GO:0001702	gastrulation with mouth forming second	0.03184	1	0.3487	1	10	100	FYN,LDB1,ARHGEF7,NPC1,CACNB4,SATB2,SEC14L2,CHUK,PRMT7,RNF111
GO: Biological Process	GO:0048814	regulation of dendrite morphogenesis	0.03184	1	0.3487	1	10	100	CDKL3,HECW2,NUMB,KALRN,SYNE1,PAFAH1B1,KNDC1,RAPGEF2,CUX1,LRP8
GO: Biological Process	GO:2001014	regulation of skeletal muscle cell differentiation	0.03191	1	0.3487	1	4	24	DDX17,RBM24,RBFOX1,AKIRIN1
GO: Biological Process	GO:0034063	stress granule assembly	0.03191	1	0.3487	1	4	24	BICD1,PRRC2C,DDX6,DYNC1H1
GO: Biological Process	GO:2001224	positive regulation of neuron migration	0.03191	1	0.3487	1	4	24	SEMA3A,SHTN1,RAPGEF2,DAB2IP
GO: Biological Process	GO:0001659	temperature homeostasis	0.03204	1	0.3495	1	16	188	ABAT,FABP5,AVP,TNFRSF11A,KDM6B,PPARGC1A,GADD45G,ADAM17,GRB10,TLR4,TRPM2,IGF1R,IL15,DYNC1H1,LNPEP,EPAS1
GO: Biological Process	GO:0016079	synaptic vesicle exocytosis	0.03213	1	0.3496	1	14	158	LRRK2,STX7,CADPS,MYO6,STX1A,STXBP1,VAMP2,CACNA1B,CACNA1D,CACNB4,GRM4,CHRNA7,STXBP5L,PRKCB
GO: Biological Process	GO:0050714	positive regulation of protein secretion	0.03219	1	0.3496	1	15	173	ABAT,FRMD4A,SRI,CACNA1D,ATP13A2,CAPN10,OXCT1,TLR4,PRKN,TRPM2,VSNL1,STXBP5L,PTGER4,KIF5B,LRP1
GO: Biological Process	GO:0010001	glial cell differentiation	0.0322	1	0.3496	1	28	378	MIB1,BIN1,FPR3,FOXD3,SMO,SOX5,MYCN,MYO6,NAB1,DNER,BOK,CNTN2,NSF,TLR4,SUZ12,CDH2,XPR1,HMGCS2,IRF8,IL6,PTPN11,PTPRJ,DLX2,DYNC1H1,DRD3,LAMA2,LDLR,LRP1
GO: Biological Process	GO:0007611	learning or memory	0.03246	1	0.3504	1	27	362	ASIC1,PICALM,SHC3,ATP8A1,ITGA8,FYN,DNAH11,BCHE,ABCC8,TAC1,CNTN2,CACNA1D,CACNA1E,SLC11A2,KALRN,GRM4,TAFA2,PAFAH1B1,PRKN,CHRNA7,VDAC1,APH1B,EIF4A3,KCNK2,DRD3,LDLR,NETO1
GO: Biological Process	GO:0000381	regulation of alternative mRNA splicing, via spliceosome	0.0325	1	0.3504	1	8	73	DDX17,CELF2,RBM24,HNRNPA1,RBFOX1,EIF4A3,KHDRBS2,MBNL2
GO: Biological Process	GO:0048008	platelet-derived growth factor receptor signaling pathway	0.0325	1	0.3504	1	8	73	FER,CBL,SCHIP1,LRIG2,PTPN11,PTPN12,PTPRJ,LRP1
GO: Biological Process	GO:0051952	regulation of amine transport	0.03274	1	0.3504	1	12	129	ABAT,GABBR1,AVP,STX1A,STXBP1,PRKN,CHRNA7,PRKCB,PRKG1,KCNB1,DRD3,RGS2
GO: Biological Process	GO:0098815	modulation of excitatory postsynaptic potential	0.03277	1	0.3504	1	7	60	LRRK2,STX1A,SYNE1,PRKN,CHRNA7,EIF4A3,NETO1
GO: Biological Process	GO:0009749	response to glucose	0.03291	1	0.3504	1	24	314	RACK1,WDR35,SRI,PPARGC1A,VAMP2,CACNA1D,CACNA1E,CAPN10,OXCT1,PRKN,UBTF,CMA1,MAP4K4,VSNL1,IGF1R,PRKCB,PTGER4,PTK2,KCNB1,PTPRN,KIF5B,MLXIPL,RPRD1A,LRP1
GO: Biological Process	GO:0007612	learning	0.03302	1	0.3504	1	17	204	ASIC1,ATP8A1,FYN,BCHE,ABCC8,TAC1,CNTN2,CACNA1E,KALRN,GRM4,TAFA2,PRKN,CHRNA7,VDAC1,EIF4A3,DRD3,NETO1
GO: Biological Process	GO:0021549	cerebellum development	0.03341	1	0.3504	1	16	189	ABAT,SMO,PPARGC1A,LDB1,HERC1,CA8,ATP13A2,PCNT,TTLL1,IGF1R,KNDC1,PTPN11,KCNC1,CPLANE1,RORA,SEZ6
GO: Biological Process	GO:0030178	negative regulation of Wnt signaling pathway	0.03351	1	0.3504	1	20	251	APC2,RACK1,CUL3,FRZB,RBMS3,GRB10,WIF1,PRKN,CDH2,SOSTDC1,DAB2IP,PSMA3,PSMB1,PSMB2,PSMD3,PSMD8,NPHP4,PTK7,PTPRU,LRP1
GO: Biological Process	GO:0008286	insulin receptor signaling pathway	0.03363	1	0.3504	1	15	174	FER,ATP6V1H,SORL1,BRWD1,ATP6V0E1,GRB10,GRB14,ATP6V0A2,PDK4,TSC1,NUCKS1,IGF1R,PRKCB,PTPN11,PTPRJ
GO: Biological Process	GO:1903829	positive regulation of protein localization	0.03368	1	0.3504	1	26	347	RACK1,CIB1,MARK4,SMO,FYN,ATP2B4,SORL1,SPTBN1,BICD1,GPD1L,CACNB4,TFDP1,PRKN,CHP1,CCT3,HSP90AA1,TCAF2,PRKD1,LEPROT,IL6,LRIG2,KCNB1,KIF5B,UACA,EGF,LRP1
GO: Biological Process	GO:0035773	insulin secretion involved in cellular response to glucose stimulus	0.03378	1	0.3504	1	10	101	SRI,CACNA1D,CACNA1E,OXCT1,PRKN,MAP4K4,VSNL1,PTPRN,KIF5B,LRP1
GO: Biological Process	GO:0031103	axon regeneration	0.03378	1	0.3504	1	10	101	MYCBP2,XYLT1,NEFH,ADAM17,CNTN2,IGF1R,MAP2K2,DCC,LRIG2,LRP1
GO: Biological Process	GO:0031396	regulation of protein ubiquitination	0.03433	1	0.3517	1	19	236	LRRK2,MIB1,CUL3,OTUB1,CHFR,FYN,MYCBP2,SASH1,UBE2C,DNAJA3,PRKN,CHP1,RASD2,U2AF2,HSP90AA1,RCHY1,RNF111,FBXO2,SPOPL
GO: Biological Process	GO:0090504	epiboly	0.03446	1	0.3525	1	12	130	CEACAM1,ARHGEF7,ADAM17,NPC1,CACNB4,SATB2,SEC14L2,CHUK,PRMT7,PLET1,RNF111,KCNB1
GO: Biological Process	GO:0051785	positive regulation of nuclear division	0.03488	1	0.3529	1	8	74	ANAPC7,CUL3,ANAPC4,SH2B1,IGF1R,DRD3,EDN3,EGF
GO: Biological Process	GO:0097120	receptor localization to synapse	0.03488	1	0.3529	1	8	74	CACNG3,STX7,VAMP2,KALRN,GRIP1,KIF5B,CACNG8,NETO1
GO: Biological Process	GO:0030201	heparan sulfate proteoglycan metabolic process	0.03504	1	0.3529	1	5	36	EXT2,HPSE,XYLT1,XYLT2,NDST1
GO: Biological Process	GO:1905145	cellular response to acetylcholine	0.03504	1	0.3529	1	5	36	ATP2B4,GNA15,CHRM3,CHRNA7,HRH4
GO: Biological Process	GO:1905144	response to acetylcholine	0.03504	1	0.3529	1	5	36	ATP2B4,GNA15,CHRM3,CHRNA7,HRH4
GO: Biological Process	GO:0060479	lung cell differentiation	0.03504	1	0.3529	1	5	36	EYA1,NUMB,GATA6,NCOR2,TMEM38B
GO: Biological Process	GO:0043116	negative regulation of vascular permeability	0.03504	1	0.3529	1	5	36	ADM,CEACAM1,ABCC8,PDE2A,PTPRJ
GO: Biological Process	GO:0036120	cellular response to platelet-derived growth factor stimulus	0.03504	1	0.3529	1	5	36	FYN,CBL,CCNA2,HAS1,RASA1
GO: Biological Process	GO:0043276	anoikis	0.03504	1	0.3529	1	5	36	TFDP1,PDK4,BRMS1,CRYBA1,PTK2
GO: Biological Process	GO:0031000	response to caffeine	0.03504	1	0.3529	1	5	36	RYR2,RYR3,PPARGC1A,IL6,TMEM38B
GO: Biological Process	GO:0030902	hindbrain development	0.03506	1	0.3529	1	24	316	ABAT,DLC1,MIB1,SMO,ATP1B2,PPARGC1A,LDB1,HERC1,CA8,ATP13A2,ZNF503,CDH2,PCNT,TTLL1,IGF1R,KNDC1,MEIS3,PTPN11,KCNC1,CPLANE1,SEMA3D,EGF,RORA,SEZ6
GO: Biological Process	GO:0034766	negative regulation of ion transmembrane transport	0.03521	1	0.3539	1	14	160	TRDN,FABP5,HECW2,BIN1,CDK5RAP2,SRI,STXBP3,NOS1,GRB10,VDAC1,TCAF2,PRKCB,DRD3,RGS2
GO: Biological Process	GO:0021955	central nervous system neuron axonogenesis	0.03545	1	0.3558	1	7	61	MYCBP2,NSF,PAFAH1B1,HSP90AA1,DCC,PTK2,ROBO2
GO: Biological Process	GO:0003281	ventricular septum development	0.03575	1	0.3573	1	9	88	CITED2,XIRP2,PRDM1,ZFPM2,TGFBR3,PDE2A,PTK7,CPLANE1,ROBO2
GO: Biological Process	GO:1900076	regulation of cellular response to insulin stimulus	0.03575	1	0.3573	1	9	88	ESRRA,SORL1,GRB10,GRB14,TSC1,NUCKS1,PRKCB,PTPN11,PTPRJ
GO: Biological Process	GO:0061035	regulation of cartilage development	0.03575	1	0.3573	1	9	88	ESRRA,EWSR1,FRZB,SIX2,SOX5,RBMS3,GLG1,POR,PTPN11
GO: Biological Process	GO:0007422	peripheral nervous system development	0.03625	1	0.3585	1	12	131	ASIC2,CITED2,FOXD3,KIF1B,NAB1,NEFH,NSF,CLDN1,CDH2,DLX2,LAMA2,SEMA3D
GO: Biological Process	GO:0045471	response to ethanol	0.03629	1	0.3585	1	22	285	ABAT,FYN,GABBR1,SPI1,AVP,NOS1,CACNA1B,CBL,CLDN1,OXCT1,TLR4,PCMT1,PENK,HMGCS2,CHRNA7,IGF1R,PRKCB,ITPR2,NQO1,DRD3,LDLR,RGS2
GO: Biological Process	GO:0010951	negative regulation of endopeptidase activity	0.03629	1	0.3585	1	22	285	CRIM1,PICALM,AMBP,BIN1,SMR3A,APLP2,PCID2,SORL1,GAPDH,AVP,SERPING1,SPINK5,WFDC1,ITIH5,DNAJA3,POR,CST3,IL6,PROS1,SPOCK2,UBE2Z,LRP1
GO: Biological Process	GO:0030252	growth hormone secretion	0.0365	1	0.3585	1	4	25	GABBR1,ARHGEF7,KALRN,PTPN11
GO: Biological Process	GO:2000209	regulation of anoikis	0.0365	1	0.3585	1	4	25	PDK4,BRMS1,CRYBA1,PTK2
GO: Biological Process	GO:0035118	embryonic pectoral fin morphogenesis	0.0365	1	0.3585	1	4	25	EXT2,HSD17B6,PRDM1,CDH2
GO: Biological Process	GO:0042438	melanin biosynthetic process	0.0365	1	0.3585	1	4	25	SLC24A5,TYR,RAPGEF2,SLC45A2
GO: Biological Process	GO:0035584	calcium-mediated signaling using intracellular calcium source	0.0365	1	0.3585	1	4	25	TENM2,RYR2,TRPM2,PTPRJ
GO: Biological Process	GO:0009068	aspartate family amino acid catabolic process	0.0365	1	0.3585	1	4	25	ASRGL1,DDO,DLD,DLST
GO: Biological Process	GO:0021534	cell proliferation in hindbrain	0.0365	1	0.3585	1	4	25	SMO,SEMA3D,EGF,RORA
GO: Biological Process	GO:0086064	cell communication by electrical coupling involved in cardiac conduction	0.0365	1	0.3585	1	4	25	TRDN,RYR2,ATP1B2,SRI
GO: Biological Process	GO:0032352	positive regulation of hormone metabolic process	0.0365	1	0.3585	1	4	25	ADM,PPARGC1A,POR,IGF1R
GO: Biological Process	GO:0045787	positive regulation of cell cycle	0.03667	1	0.3591	1	34	482	CNOT6,CITED2,ANAPC7,MNAT1,CARM1,CUL3,SETMAR,CDC14A,CNOT6L,CENPV,MRGPRX2,SMARCD3,CNOT1,PCID2,GATA6,ADAM17,CNOT4,UBE2C,TFDP1,PAFAH1B1,ANAPC4,CNOT10,MED1,CCDC57,SH2B1,IGF1R,DAB2IP,GDPD5,PTPN11,DYNC1H1,DRD3,EDN3,MLXIPL,EGF
GO: Biological Process	GO:0061387	regulation of extent of cell growth	0.03682	1	0.3591	1	14	161	CDKL3,EXT2,SEMA3A,SHTN1,RUFY3,CNTN2,PAFAH1B1,POU4F2,DCC,DSCAM,SEMA3D,EIF4G2,LRP1,ROBO2
GO: Biological Process	GO:0034763	negative regulation of transmembrane transport	0.03682	1	0.3591	1	14	161	TRDN,FABP5,HECW2,BIN1,CDK5RAP2,SRI,STXBP3,NOS1,GRB10,VDAC1,TCAF2,PRKCB,DRD3,RGS2
GO: Biological Process	GO:2001057	reactive nitrogen species metabolic process	0.03726	1	0.3591	1	11	117	WDR35,ATP2B4,NOS1,P2RX4,TLR4,HSP90AA1,POR,CPS1,IL6,NQO1,RORA
GO: Biological Process	GO:0006892	post-Golgi vesicle-mediated transport	0.03726	1	0.3591	1	11	117	VPS52,RACK1,LYPLA1,SORL1,GGA2,SPTBN1,VAMP2,SCFD1,NSF,DOP1B,AMN
GO: Biological Process	GO:0006584	catecholamine metabolic process	0.03736	1	0.3591	1	8	75	ABAT,GPR37,PRKN,CHRNA7,TYR,MOXD1,DRD3,EPAS1
GO: Biological Process	GO:0009712	catechol-containing compound metabolic process	0.03736	1	0.3591	1	8	75	ABAT,GPR37,PRKN,CHRNA7,TYR,MOXD1,DRD3,EPAS1
GO: Biological Process	GO:0008347	glial cell migration	0.03736	1	0.3591	1	8	75	ATP1B2,ARHGEF7,SRGAP2,P2RX4,PAFAH1B1,DAB2IP,LRP8,LRP1
GO: Biological Process	GO:1990090	cellular response to nerve growth factor stimulus	0.03736	1	0.3591	1	8	75	CIB1,KIF1B,TAC1,CBL,ACAP2,RAPGEF2,EIF4A3,DYNC1H1
GO: Biological Process	GO:0055078	sodium ion homeostasis	0.03736	1	0.3591	1	8	75	EXT2,MLLT6,ATP1B2,AVP,TAC1,NPPB,PTGER4,DRD3
GO: Biological Process	GO:0036314	response to sterol	0.03786	1	0.3591	1	6	49	ABCA1,GRAMD1A,SMO,INHBB,LRP8,RORA
GO: Biological Process	GO:1901379	regulation of potassium ion transmembrane transport	0.03792	1	0.3591	1	10	103	KCNIP1,BIN1,ATP1B2,ABCC8,VAMP2,CACNA1D,PRKG1,KCNC1,EDN3,NETO1
GO: Biological Process	GO:0030641	regulation of cellular pH	0.03792	1	0.3591	1	10	103	LRRK2,ATP6AP1L,SLC4A3,ATP6V1H,AVP,DMXL2,ATP6V0E1,ATP6V0A2,CHP1,SLC4A10
GO: Biological Process	GO:0070527	platelet aggregation	0.03805	1	0.3591	1	9	89	ABAT,DCBLD2,MYH9,CEACAM1,STXBP1,STXBP3,PLEK,VCL,PRKG1
GO: Biological Process	GO:0097553	calcium ion transmembrane import into cytosol	0.03824	1	0.3591	1	15	177	TRDN,RYR2,RYR3,ASPH,FYN,ATP2B4,SRI,NOS1,TRPM2,NALF1,IAPP,JPH1,PRKD1,ITPR2,TMEM38B
GO: Biological Process	GO:0051930	regulation of sensory perception of pain	0.03827	1	0.3591	1	7	62	FABP5,SMR3A,NPFF,TAC1,NOS1,TLR4,KCNC4
GO: Biological Process	GO:0030520	intracellular estrogen receptor signaling pathway	0.03827	1	0.3591	1	7	62	ARID1A,CARM1,DDX17,CNOT1,POU4F2,MED1,ZNF366
GO: Biological Process	GO:0050974	detection of mechanical stimulus involved in sensory perception	0.03827	1	0.3591	1	7	62	ASIC2,ADGRV1,SCN1A,FYN,MYO6,CACNA1D,TLR4
GO: Biological Process	GO:0042596	fear response	0.03827	1	0.3591	1	7	62	ASIC1,MORC1,NPAS2,CACNA1E,KALRN,PENK,VDAC1
GO: Biological Process	GO:0031392	regulation of prostaglandin biosynthetic process	0.03827	1	0.3591	1	3	15	FABP5,PIBF1,AVP
GO: Biological Process	GO:1901534	positive regulation of hematopoietic progenitor cell differentiation	0.03827	1	0.3591	1	3	15	SUPT5H,TLR4,DDX46
GO: Biological Process	GO:0035376	sterol import	0.03827	1	0.3591	1	3	15	SCARB1,LDLR,LRP1
GO: Biological Process	GO:0010642	negative regulation of platelet-derived growth factor receptor signaling pathway	0.03827	1	0.3591	1	3	15	PTPN12,PTPRJ,LRP1
GO: Biological Process	GO:1901970	positive regulation of mitotic sister chromatid separation	0.03827	1	0.3591	1	3	15	ANAPC7,CUL3,ANAPC4
GO: Biological Process	GO:0014049	positive regulation of glutamate secretion	0.03827	1	0.3591	1	3	15	GABBR1,AVP,STXBP1
GO: Biological Process	GO:0046532	regulation of photoreceptor cell differentiation	0.03827	1	0.3591	1	3	15	CDH2,CRX,DLX2
GO: Biological Process	GO:0021819	layer formation in cerebral cortex	0.03827	1	0.3591	1	3	15	PAFAH1B1,DAB2IP,LRP8
GO: Biological Process	GO:0018216	peptidyl-arginine methylation	0.03827	1	0.3591	1	3	15	CARM1,PRDM14,PRMT7
GO: Biological Process	GO:0045906	negative regulation of vasoconstriction	0.03827	1	0.3591	1	3	15	ADM,ARHGAP42,NOS1
GO: Biological Process	GO:0045842	positive regulation of mitotic metaphase/anaphase transition	0.03827	1	0.3591	1	3	15	ANAPC7,CUL3,ANAPC4
GO: Biological Process	GO:0019321	pentose metabolic process	0.03827	1	0.3591	1	3	15	RPIA,RBKS,FGGY
GO: Biological Process	GO:0070508	cholesterol import	0.03827	1	0.3591	1	3	15	SCARB1,LDLR,LRP1
GO: Biological Process	GO:0021670	lateral ventricle development	0.03827	1	0.3591	1	3	15	NUMB,ATP1B2,DNAH5
GO: Biological Process	GO:0010893	positive regulation of steroid biosynthetic process	0.03887	1	0.3642	1	5	37	ADM,PPARGC1A,SEC14L2,POR,IGF1R
GO: Biological Process	GO:0010959	regulation of metal ion transport	0.03903	1	0.3652	1	26	352	TRDN,RYR2,FGF14,BIN1,STIM2,ASPH,ATP1B2,FYN,SRI,STC1,NFATC3,NOS1,CACNA1B,CACNA1D,CACNB1,CACNB4,P2RX4,PDE4B,VDAC1,IAPP,JPH1,PRKD1,DRD3,TRIM27,TMEM38B,EGF
GO: Biological Process	GO:0031589	cell-substrate adhesion	0.03921	1	0.3662	1	30	418	ACTN4,CORO2B,DLC1,ATXN3,FER,PIP5K1A,CIB1,OLFM4,ITGA8,ATP1B2,HPSE,NEDD9,LDB1,ARHGEF7,CNTN2,SRGAP2,TSC1,MAP4K4,UTRN,VCL,ABI3BP,SNED1,PLET1,SPOCK2,PTK2,PTPN11,PTPRJ,PXN,RASA1,LRP1
GO: Biological Process	GO:0048515	spermatid differentiation	0.03925	1	0.3662	1	18	224	KIAA0319L,IQCG,ZMYND15,CIB1,FNDC3A,DDX25,TTLL5,MAST2,BTG1,PAFAH1B1,TTLL1,OSBP2,ADAD1,NSUN2,DDX6,DLD,DYNC1H1,TNK2
GO: Biological Process	GO:0031122	cytoplasmic microtubule organization	0.03997	1	0.3722	1	8	76	KATNAL1,TRDN,CIB1,HOOK3,DST,PAFAH1B1,CHP1,DYNC1H1
GO: Biological Process	GO:1902600	proton transmembrane transport	0.04	1	0.3722	1	22	288	ACTN4,ATP6AP1L,SCN1A,ATP5MG,ATP6V1H,NDUFA4,NDUFA7,NDUFB4,NDUFA12,DMXL2,SLC11A2,ATP6V0E1,PRKN,ATP6V0A2,CHP1,PDE2A,COX7A2,DLD,DRD3,SLC17A5,MLXIPL,SLC4A10
GO: Biological Process	GO:0002793	positive regulation of peptide secretion	0.04014	1	0.373	1	17	209	ABAT,FRMD4A,GABBR1,SRI,ARHGEF7,CACNA1D,ATP13A2,CAPN10,OXCT1,TLR4,PRKN,TRPM2,VSNL1,STXBP5L,PTGER4,KIF5B,LRP1
GO: Biological Process	GO:0042446	hormone biosynthetic process	0.04044	1	0.3743	1	9	90	ADM,HSD17B6,SRD5A2,PPARGC1A,SCARB1,TSPOAP1,POR,MED1,IGF1R
GO: Biological Process	GO:0010822	positive regulation of mitochondrion organization	0.04044	1	0.3743	1	9	90	FAM162B,WDR35,PPARGC1A,BOK,TFDP1,PRKN,FBXO7,VDAC1,ZNF205
GO: Biological Process	GO:0031076	embryonic camera-type eye development	0.04044	1	0.3743	1	9	90	HIPK1,ARID1A,CITED2,MIB1,WDR19,SMO,ZEB1,ZNF503,IGF1R
GO: Biological Process	GO:0051931	regulation of sensory perception	0.04123	1	0.3776	1	7	63	FABP5,SMR3A,NPFF,TAC1,NOS1,TLR4,KCNC4
GO: Biological Process	GO:0006027	glycosaminoglycan catabolic process	0.04123	1	0.3776	1	7	63	PGLYRP3,STAB2,HPSE,GLB1,GNS,CHP1,NCAN
GO: Biological Process	GO:0050654	chondroitin sulfate proteoglycan metabolic process	0.04124	1	0.3776	1	6	50	EXT2,XYLT1,XYLT2,NCAN,SPOCK2,B3GAT2
GO: Biological Process	GO:0048679	regulation of axon regeneration	0.04124	1	0.3776	1	6	50	XYLT1,ADAM17,IGF1R,MAP2K2,LRIG2,LRP1
GO: Biological Process	GO:0019098	reproductive behavior	0.04124	1	0.3776	1	6	50	APLP2,DMRTA1,AVP,MBD2,KALRN,CREBRF
GO: Biological Process	GO:0044262	cellular carbohydrate metabolic process	0.04134	1	0.3776	1	26	354	EXT2,B3GNT3,AGL,AOAH,KIF1B,RBKS,PPARGC1A,GK2,GLB1,SYNJ2,GRB10,GYG1,PRKN,HAS1,HK1,PDK4,PLEK,NDST1,PRKG1,IL6,FOXK2,INPP5A,PPP1R3G,PYGB,RORA,FGGY
GO: Biological Process	GO:0031532	actin cytoskeleton reorganization	0.04136	1	0.3776	1	11	119	FER,FES,PIP5K1A,MYH9,NEDD9,CAPN10,TRPM2,PLEK,MAP4K4,PTK7,RALA
GO: Biological Process	GO:0006885	regulation of pH	0.04136	1	0.3776	1	11	119	LRRK2,ATP6AP1L,SLC4A3,ATP6V1H,AVP,DMXL2,ATP6V0E1,ATP6V0A2,CHP1,PDK4,SLC4A10
GO: Biological Process	GO:0045921	positive regulation of exocytosis	0.04136	1	0.3776	1	11	119	CADPS,SNX4,STX1A,STXBP1,CACNA1I,CACNA1B,CACNA1D,CACNB4,ATP13A2,VSNL1,KCNB1
GO: Biological Process	GO:0045986	negative regulation of smooth muscle contraction	0.04145	1	0.3776	1	4	26	ARHGAP42,PRKG1,PTGER4,RGS2
GO: Biological Process	GO:0042069	regulation of catecholamine metabolic process	0.04145	1	0.3776	1	4	26	ABAT,GPR37,PRKN,EPAS1
GO: Biological Process	GO:0007035	vacuolar acidification	0.04145	1	0.3776	1	4	26	ATP6V1H,DMXL2,ATP6V0E1,ATP6V0A2
GO: Biological Process	GO:0021761	limbic system development	0.04156	1	0.3781	1	15	179	SEMA3A,SMO,ATP2B4,SRD5A2,KDM6B,NRP2,NEFH,NSF,PAFAH1B1,TSC1,IGF1R,RBFOX1,LRP8,DLX2,KIF5B
GO: Biological Process	GO:0007229	integrin-mediated signaling pathway	0.042	1	0.3816	1	12	134	CUL3,ITGA8,MYH9,CEACAM1,NEDD9,DST,ADAM17,PLEK,PRKD1,PTK2,PTPN11,PXN
GO: Biological Process	GO:0051591	response to cAMP	0.04217	1	0.3826	1	13	149	CARM1,GATA6,BCKDHA,STC1,PDE2A,PENK,HMGCS2,TYR,CPS1,RAPGEF2,INHBB,ITPR2,PTPRN
GO: Biological Process	GO:0060401	cytosolic calcium ion transport	0.04222	1	0.3826	1	18	226	TRDN,RYR2,RYR3,ASPH,FYN,ATP2B4,SRI,CACNA1I,NOS1,P2RX4,TRPM2,NALF1,VDAC1,IAPP,JPH1,PRKD1,ITPR2,TMEM38B
GO: Biological Process	GO:0048708	astrocyte differentiation	0.0424	1	0.3837	1	10	105	BIN1,FPR3,SMO,MYCN,CNTN2,TLR4,IL6,PTPN11,LDLR,LRP1
GO: Biological Process	GO:0009743	response to carbohydrate	0.0426	1	0.3848	1	28	388	RACK1,WDR35,SRI,PPARGC1A,VAMP2,CACNA1D,CACNA1E,CAPN10,OXCT1,PRKN,HMGCS2,UBTF,CMA1,MAP4K4,VSNL1,IGF1R,CST3,PRKCB,PTGER4,PTK2,KCNB1,PTPRN,NQO1,KIF5B,MLXIPL,RPRD1A,LRP1,ELN
GO: Biological Process	GO:0033045	regulation of sister chromatid segregation	0.04269	1	0.3848	1	8	77	HECW2,ANAPC7,CUL3,CHFR,CDK5RAP2,PCID2,UBE2C,ANAPC4
GO: Biological Process	GO:0050433	regulation of catecholamine secretion	0.04269	1	0.3848	1	8	77	ABAT,GABBR1,STX1A,PRKN,CHRNA7,PRKCB,KCNB1,DRD3
GO: Biological Process	GO:0036473	cell death in response to oxidative stress	0.04353	1	0.3853	1	11	120	LRRK2,RACK1,FYN,GPR37,TLR4,PRKN,TRPM2,TSC1,FBXO7,UACA,NCOA7
GO: Biological Process	GO:0090068	positive regulation of cell cycle process	0.04375	1	0.3853	1	26	356	CNOT6,ANAPC7,CARM1,CUL3,CDC14A,CNOT6L,CENPV,MRGPRX2,SMARCD3,CNOT1,PCID2,GATA6,ADAM17,CNOT4,UBE2C,TFDP1,ANAPC4,CNOT10,MED1,SH2B1,IGF1R,DAB2IP,DYNC1H1,DRD3,EDN3,EGF
GO: Biological Process	GO:1903034	regulation of response to wounding	0.04376	1	0.3853	1	18	227	ABAT,APOH,HPSE,CEACAM1,XYLT1,ABCC8,SERPING1,ADAM17,WFDC1,CLDN1,IGF1R,PRKG1,MAP2K2,PROS1,PTGER4,PTK2,LRIG2,LRP1
GO: Biological Process	GO:0016241	regulation of macroautophagy	0.04383	1	0.3853	1	14	165	LRRK2,SNX32,ATP6V1H,GAPDH,SUPT5H,SCFD1,NPC1,ATP6V0E1,ATP13A2,PRKN,ATP6V0A2,TSC1,VDAC1,RALB
GO: Biological Process	GO:0098732	macromolecule deacylation	0.04411	1	0.3853	1	13	150	LRRK2,ATXN3,LYPLA1,RCOR3,MORF4L1,MSL3,BRMS1,NDST1,NCOR2,PRKD1,HDAC9,ABHD16A,FRY
GO: Biological Process	GO:0051924	regulation of calcium ion transport	0.04426	1	0.3853	1	25	340	TRDN,RYR2,FGF14,BIN1,STIM2,ASPH,FYN,SRI,STC1,NFATC3,NOS1,CACNA1B,CACNA1D,CACNB1,CACNB4,P2RX4,PDE4B,VDAC1,IAPP,JPH1,PRKD1,DRD3,TRIM27,TMEM38B,EGF
GO: Biological Process	GO:0030071	regulation of mitotic metaphase/anaphase transition	0.04434	1	0.3853	1	7	64	HECW2,ANAPC7,CUL3,CDK5RAP2,PCID2,UBE2C,ANAPC4
GO: Biological Process	GO:0090102	cochlea development	0.04434	1	0.3853	1	7	64	EYA1,FRZB,ZEB1,CCNA2,PAFAH1B1,PTK7,KCNK2
GO: Biological Process	GO:0003351	epithelial cilium movement involved in extracellular fluid movement	0.04434	1	0.3853	1	7	64	DNAH11,KATNIP,TTLL1,AK7,PTK7,DNAH5,DNAAF2
GO: Biological Process	GO:0022604	regulation of cell morphogenesis	0.0444	1	0.3853	1	27	373	CDKL3,ACTN4,PICALM,DLC1,AGO4,FES,CIB1,OLFM4,NUMB,FYN,MYH9,MYO10,PPP1R12A,NEDD9,ARHGEF7,CNTN2,BRWD1,KALRN,GRIP1,PAFAH1B1,PRKN,IL6,CUX1,PTK2,LRP8,PXN,RASA1
GO: Biological Process	GO:0042401	cellular biogenic amine biosynthetic process	0.0448	1	0.3853	1	6	51	GPR37,ODC1,CHRNA7,TYR,MOXD1,EPAS1
GO: Biological Process	GO:1903115	regulation of actin filament-based movement	0.0448	1	0.3853	1	6	51	RYR2,BIN1,SRI,STC1,NOS1,PDE4B
GO: Biological Process	GO:0003158	endothelium development	0.04491	1	0.3853	1	17	212	MIB1,STAB2,SMO,STARD13,PPP1R12A,KDM6B,CEACAM1,STC1,BTG1,ZEB1,CLDN1,PDE2A,VCL,RAPGEF2,ARHGEF26,VEZF1,S1PR3
GO: Biological Process	GO:0072283	metanephric renal vesicle morphogenesis	0.04536	1	0.3853	1	3	16	SMO,SIX2,KIF26B
GO: Biological Process	GO:0050935	iridophore differentiation	0.04536	1	0.3853	1	3	16	FOXD3,SOX5,TYR
GO: Biological Process	GO:0044154	histone H3-K14 acetylation	0.04536	1	0.3853	1	3	16	NAP1L2,BRD1,MEAF6
GO: Biological Process	GO:0035721	intraciliary retrograde transport	0.04536	1	0.3853	1	3	16	IFT43,WDR35,WDR19
GO: Biological Process	GO:1901841	regulation of high voltage-gated calcium channel activity	0.04536	1	0.3853	1	3	16	FGF14,SRI,PDE4B
GO: Biological Process	GO:1902101	positive regulation of metaphase/anaphase transition of cell cycle	0.04536	1	0.3853	1	3	16	ANAPC7,CUL3,ANAPC4
GO: Biological Process	GO:0048069	eye pigmentation	0.04536	1	0.3853	1	3	16	GRK3,ATP6V1H,TYR
GO: Biological Process	GO:0021555	midbrain-hindbrain boundary morphogenesis	0.04536	1	0.3853	1	3	16	MYH9,PPP1R12A,PTK2
GO: Biological Process	GO:0080009	mRNA methylation	0.04536	1	0.3853	1	3	16	CBLL1,NSUN2,METTL8
GO: Biological Process	GO:0000380	alternative mRNA splicing, via spliceosome	0.04552	1	0.3853	1	9	92	RSRC1,DDX17,CELF2,RBM24,HNRNPA1,RBFOX1,EIF4A3,KHDRBS2,MBNL2
GO: Biological Process	GO:0061178	regulation of insulin secretion involved in cellular response to glucose stimulus	0.04552	1	0.3853	1	9	92	SRI,CACNA1D,CACNA1E,OXCT1,PRKN,MAP4K4,VSNL1,KIF5B,LRP1
GO: Biological Process	GO:0048538	thymus development	0.04553	1	0.3853	1	8	78	EXT2,CITED2,NFATC3,CACNB4,TYR,BCL11B,MAP2K2,SEMA3D
GO: Biological Process	GO:1905818	regulation of chromosome separation	0.04553	1	0.3853	1	8	78	HECW2,ANAPC7,CUL3,CHFR,CDK5RAP2,PCID2,UBE2C,ANAPC4
GO: Biological Process	GO:1901800	positive regulation of proteasomal protein catabolic process	0.04577	1	0.3853	1	11	121	LRRK2,RACK1,ATXN3,CHFR,RNF217,PRKN,TMEM67,UBE2V2,RCHY1,DAB2IP,DET1
GO: Biological Process	GO:0009746	response to hexose	0.04603	1	0.3853	1	24	325	RACK1,WDR35,SRI,PPARGC1A,VAMP2,CACNA1D,CACNA1E,CAPN10,OXCT1,PRKN,UBTF,CMA1,MAP4K4,VSNL1,IGF1R,PRKCB,PTGER4,PTK2,KCNB1,PTPRN,KIF5B,MLXIPL,RPRD1A,LRP1
GO: Biological Process	GO:0015837	amine transport	0.04616	1	0.3853	1	12	136	ABAT,GABBR1,AVP,STX1A,STXBP1,PRKN,CHRNA7,PRKCB,PRKG1,KCNB1,DRD3,RGS2
GO: Biological Process	GO:0006735	NADH regeneration	0.04676	1	0.3853	1	4	27	GAPDH,HK1,ADPGK,FOXK2
GO: Biological Process	GO:0001829	trophectodermal cell differentiation	0.04676	1	0.3853	1	4	27	CITED2,CUL3,FOXD3,CNOT1
GO: Biological Process	GO:0061621	canonical glycolysis	0.04676	1	0.3853	1	4	27	GAPDH,HK1,ADPGK,FOXK2
GO: Biological Process	GO:0022030	telencephalon glial cell migration	0.04676	1	0.3853	1	4	27	SRGAP2,PAFAH1B1,DAB2IP,LRP8
GO: Biological Process	GO:0000729	DNA double-strand break processing	0.04676	1	0.3853	1	4	27	SETMAR,BARD1,UBE2V2,SLC25A16
GO: Biological Process	GO:0061718	glucose catabolic process to pyruvate	0.04676	1	0.3853	1	4	27	GAPDH,HK1,ADPGK,FOXK2
GO: Biological Process	GO:0014048	regulation of glutamate secretion	0.04676	1	0.3853	1	4	27	GABBR1,AVP,STXBP1,PRKG1
GO: Biological Process	GO:0035743	CD4-positive, alpha-beta T cell cytokine production	0.04676	1	0.3853	1	4	27	IL18RAP,CRLF2,IL6,DENND1B
GO: Biological Process	GO:0071577	zinc ion transmembrane transport	0.04676	1	0.3853	1	4	27	SLC11A2,TRPM2,TMEM163,RPRD1A
GO: Biological Process	GO:0021801	cerebral cortex radial glia-guided migration	0.04676	1	0.3853	1	4	27	SRGAP2,PAFAH1B1,DAB2IP,LRP8
GO: Biological Process	GO:0044550	secondary metabolite biosynthetic process	0.04676	1	0.3853	1	4	27	SLC24A5,TYR,RAPGEF2,SLC45A2
GO: Biological Process	GO:0045927	positive regulation of growth	0.04686	1	0.3856	1	25	342	PICALM,FLT3,CIB1,SHTN1,RUFY3,SMO,AVP,GATA6,ADAM17,CNTN2,ZFPM2,TGFBR3,PAFAH1B1,PRKN,TFCP2L1,SASH3,DDX49,POU4F2,IGF1R,PTGER4,PTK2,DSCAM,ARMC10,EIF4G2,LRP1
GO: Biological Process	GO:0099173	postsynapse organization	0.04697	1	0.3861	1	18	229	LRRK2,RPH3A,PDLIM5,NUMB,FYN,NRP2,NEFH,DIP2A,ARHGEF7,KALRN,DNAJA3,PAFAH1B1,CDH2,CHRNA7,IGF1R,TANC2,LRP8,FARP1
GO: Biological Process	GO:0051304	chromosome separation	0.04722	1	0.3863	1	10	107	HECW2,ANAPC7,CUL3,CHFR,CDK5RAP2,PCID2,NCAPD3,UBE2C,TOP3A,ANAPC4
GO: Biological Process	GO:0048484	enteric nervous system development	0.04727	1	0.3863	1	5	39	DENND3,FOXD3,ISX,MEIS3,SEMA3D
GO: Biological Process	GO:0035066	positive regulation of histone acetylation	0.04727	1	0.3863	1	5	39	NAP1L2,PPARGC1A,GLYR1,NOS1,MEIS3
GO: Biological Process	GO:0035633	maintenance of blood-brain barrier	0.04727	1	0.3863	1	5	39	ABCC8,CLDN1,VCL,IL6,LAMA2
GO: Biological Process	GO:0048710	regulation of astrocyte differentiation	0.04727	1	0.3863	1	5	39	BIN1,MYCN,CNTN2,IL6,LDLR
GO: Biological Process	GO:0006893	Golgi to plasma membrane transport	0.04759	1	0.388	1	7	65	RACK1,LYPLA1,GGA2,SPTBN1,VAMP2,NSF,AMN
GO: Biological Process	GO:0045646	regulation of erythrocyte differentiation	0.04759	1	0.388	1	7	65	SPI1,LDB1,BRD1,MED1,FAM210B,SETD1A,DDX46
GO: Biological Process	GO:0050890	cognition	0.04783	1	0.3895	1	29	409	ASIC1,PICALM,SHC3,ATP8A1,ITGA8,FYN,DNAH11,BCHE,ABCC8,TAC1,CNTN2,CACNA1D,CACNA1E,SLC11A2,KALRN,GRM4,TAFA2,PAFAH1B1,PRKN,CHRNA7,VDAC1,APH1B,EIF4A3,KCNK2,DOP1B,DGCR2,DRD3,LDLR,NETO1
GO: Biological Process	GO:0006835	dicarboxylic acid transport	0.04809	1	0.3906	1	11	122	ABAT,GABBR1,MYO6,AVP,STX1A,STXBP1,VAMP2,SLC19A3,TSPOAP1,PRKG1,SLC38A7
GO: Biological Process	GO:0021766	hippocampus development	0.04809	1	0.3906	1	11	122	SMO,ATP2B4,SRD5A2,KDM6B,NEFH,PAFAH1B1,TSC1,IGF1R,LRP8,DLX2,KIF5B
GO: Biological Process	GO:0042311	vasodilation	0.04854	1	0.393	1	6	52	EXT2,NOS1,P2RX4,CPS1,PRKG1,RGS2
GO: Biological Process	GO:0009309	amine biosynthetic process	0.04854	1	0.393	1	6	52	GPR37,ODC1,CHRNA7,TYR,MOXD1,EPAS1
GO: Biological Process	GO:0019228	neuronal action potential	0.04854	1	0.393	1	6	52	SCN1A,KCNMB3,CACNA1I,P2RX4,CHRNA7,KCNC4
GO: Biological Process	GO:0071805	potassium ion transmembrane transport	0.04863	1	0.393	1	18	230	KCNIP1,BIN1,KCNMB3,ATP1B2,ABCC8,VAMP2,CACNA1D,SLC24A5,PRKG1,KCNB1,KCNC1,KCNC4,KCNJ8,KCNK1,KCNK2,TMEM38B,EDN3,NETO1
GO: Biological Process	GO:0043583	ear development	0.04866	1	0.393	1	28	393	OTOL1,GRXCR1,ADGRV1,EYA1,MIB1,ITGA8,LGR5,PRKRA,WDR19,FRZB,SMO,ATP1B2,SIX2,MYCN,MYO6,LIN7A,ZEB1,CLDN1,CCNA2,PAFAH1B1,CDH2,IGF1R,CUX1,PSMD3,PTK7,PTPN11,KCNK2,ECE1
GO: Biological Process	GO:0043484	regulation of RNA splicing	0.04879	1	0.3934	1	15	183	ZNF326,DDX17,CELF2,ACIN1,FUS,RBM24,U2AF2,HNRNPA1,CLK3,METTL4,RBFOX1,EIF4A3,INTS11,KHDRBS2,MBNL2
GO: Biological Process	GO:0062197	cellular response to chemical stress	0.04882	1	0.3934	1	33	477	LRRK2,ERMP1,RACK1,FER,PRKRA,SLC6A12,FYN,KDM6B,IL18RAP,NEFH,PPARGC1A,SLC11A2,GPR37,ATP13A2,CCNA2,TLR4,PRDX1,PRKN,TRPM2,PENK,TSC1,CHUK,FBXO7,CST3,PRKD1,IL6,PTPN11,NQO1,PXN,CPEB2,UACA,NCOA7,EPAS1
GO: Biological Process	GO:1901990	regulation of mitotic cell cycle phase transition	0.04892	1	0.3937	1	34	494	CNOT6,HECW2,ANAPC7,CARM1,CUL3,CDC14A,CNOT6L,CDK5RAP2,SMARCD3,CNOT1,PCID2,SDCCAG8,ADAM17,CNOT4,CACNB4,UBE2C,TFDP1,PAFAH1B1,PCNT,NABP2,FBXO7,GNL2,GPR132,HSP90AA1,ANAPC4,CNOT10,XPC,CCP110,PSMA3,PSMB1,PSMB2,PSMD3,PSMD8,DYNC1H1
GO: Cellular Component	GO:0031252	cell leading edge	8.618e-09	7.317e-06	7.317e-06	5.357e-05	57	490	APC2,RAB22A,ADGRV1,SH3YL1,DLC1,ARHGAP31,FER,PIP5K1A,CIB1,PSD2,ITGA8,SHTN1,RUFY3,PALLD,GABBR1,GABRA2,GABRG1,MYH9,MYO6,MYO9B,MYO10,SPTBN1,NEDD9,DST,LDB1,SYNJ2,ARHGEF7,ADAM17,CACNA1B,CACNA1D,SRGAP2,LDB2,PAFAH1B1,TLR4,ACAP2,CDH2,PDE4A,TSC1,CHRNA7,AMOTL1,PLEK,HSP90AA1,SH2B1,ARHGEF26,PTK2,KCNB1,KCNC1,PTPRJ,KCNC4,NAV3,PXN,ABI1,RASA1,ABLIM1,CACNG8,ROBO2,PATJ
GO: Cellular Component	GO:0014069	postsynaptic density	3.99e-06	0.003387	0.0008912	0.006525	47	451	MAP4,PICALM,FABP5,CACNG3,PRR12,MIB1,ITGA8,PDLIM5,NUMB,SMO,ADGRA1,FUS,FYN,PDZD2,GAPDH,MYO6,SPTBN1,LIN7A,NEFH,STX1A,DST,NOS1,KALRN,NSF,SYNE1,GRID1,SRGAP2,GRIP1,P2RX4,PRKN,CDH2,DLGAP2,PDE4B,TSC1,CHRM3,CHRNA7,TANC2,CLSTN3,LRRTM3,DCC,LRP8,ABI1,DRD3,ABLIM1,CACNG8,NETO1,EIF4G2
GO: Cellular Component	GO:0032279	asymmetric synapse	3.99e-06	0.003387	0.0008912	0.006525	47	451	MAP4,PICALM,FABP5,CACNG3,PRR12,MIB1,ITGA8,PDLIM5,NUMB,SMO,ADGRA1,FUS,FYN,PDZD2,GAPDH,MYO6,SPTBN1,LIN7A,NEFH,STX1A,DST,NOS1,KALRN,NSF,SYNE1,GRID1,SRGAP2,GRIP1,P2RX4,PRKN,CDH2,DLGAP2,PDE4B,TSC1,CHRM3,CHRNA7,TANC2,CLSTN3,LRRTM3,DCC,LRP8,ABI1,DRD3,ABLIM1,CACNG8,NETO1,EIF4G2
GO: Cellular Component	GO:0098984	neuron to neuron synapse	4.199e-06	0.003565	0.0008912	0.006525	49	479	MAP4,PICALM,FABP5,CACNG3,PRR12,MIB1,ITGA8,PDLIM5,NUMB,SMO,ADGRA1,FUS,ATP1B2,FYN,PDZD2,GAPDH,MYO6,SPTBN1,LIN7A,NEFH,STX1A,DST,NOS1,KALRN,NSF,SYNE1,GRID1,SRGAP2,GRIP1,P2RX4,PRKN,CDH2,DLGAP2,PDE4B,PENK,TSC1,CHRM3,CHRNA7,TANC2,CLSTN3,LRRTM3,DCC,LRP8,ABI1,DRD3,ABLIM1,CACNG8,NETO1,EIF4G2
GO: Cellular Component	GO:0031256	leading edge membrane	8.285e-06	0.007034	0.001407	0.0103	27	206	APC2,ADGRV1,SH3YL1,DLC1,PIP5K1A,CIB1,PSD2,ITGA8,GABBR1,GABRA2,GABRG1,MYO6,SPTBN1,SYNJ2,ADAM17,CACNA1B,CACNA1D,PDE4A,CHRNA7,PLEK,HSP90AA1,KCNB1,KCNC1,PTPRJ,KCNC4,CACNG8,ROBO2
GO: Cellular Component	GO:0099572	postsynaptic specialization	1.272e-05	0.0108	0.001613	0.01181	48	485	MAP4,PICALM,FABP5,CACNG3,PRR12,MIB1,ITGA8,PDLIM5,NUMB,SMO,ADGRA1,FUS,FYN,GABRA2,PDZD2,GAPDH,MYO6,SPTBN1,LIN7A,NEFH,STX1A,DST,NOS1,KALRN,NSF,SYNE1,GRID1,SRGAP2,GRIP1,P2RX4,PRKN,CDH2,DLGAP2,PDE4B,TSC1,CHRM3,CHRNA7,TANC2,CLSTN3,LRRTM3,DCC,LRP8,ABI1,DRD3,ABLIM1,CACNG8,NETO1,EIF4G2
GO: Cellular Component	GO:0005891	voltage-gated calcium channel complex	1.33e-05	0.01129	0.001613	0.01181	11	45	RYR2,CACNG3,CACNA1I,NOS1,CACNA1B,CACNA1D,CACNA1E,CACNB1,CACNB4,PDE4B,CACNG8
GO: Cellular Component	GO:0150034	distal axon	2.054e-05	0.01743	0.002179	0.01596	48	494	LRRK2,TENM2,STX7,BIN1,CIB1,SHTN1,RUFY3,NPFF,SMO,PALLD,KIF21B,SRI,STXBP1,SYNJ2,ARHGEF7,VAMP2,TOR1B,NOS1,CACNA1B,GPM6A,GRM4,CBL,P2RX4,PAFAH1B1,PRKN,TSPOAP1,PENK,TSC1,CHRM3,CHRNA7,UTRN,HSP90AA1,IGHMBP2,PRKCB,DCC,LRIG2,GDPD5,KCNC1,KCNC4,PTPRN,KCNK2,KIF3C,KIF5B,ABI1,DSCAM,SLC4A10,LRP1,TNK2
GO: Cellular Component	GO:0042383	sarcolemma	4.353e-05	0.03695	0.004106	0.03006	24	189	TRDN,RYR2,RYR3,SCN1A,BIN1,CIB1,ATP2B4,SRI,SGCZ,DST,ABCC8,NOS1,CACNA1D,CACNB1,CDH2,UTRN,VCL,IGF1R,PRKG1,PTK2,KCNB1,KCNJ8,LAMA2,CACNG8
GO: Cellular Component	GO:0034704	calcium channel complex	6.152e-05	0.05223	0.00512	0.03749	13	71	TRDN,RYR2,RYR3,CACNG3,CACNA1I,NOS1,CACNA1B,CACNA1D,CACNA1E,CACNB1,CACNB4,PDE4B,CACNG8
GO: Cellular Component	GO:0031253	cell projection membrane	6.898e-05	0.05857	0.00512	0.03749	41	419	APC2,ADGRV1,SH3YL1,DLC1,PIP5K1A,CIB1,PSD2,ITGA8,SMO,ATP1B2,GABBR1,GABRA2,PHLPP2,GABRG1,MYO6,MYO10,SPTBN1,CEACAM1,SYNJ2,ADAM17,CACNA1B,CACNA1D,SLC11A2,SCARB1,PCMT1,TMEM67,PDE4A,CHRNA7,PLEK,UTRN,HSP90AA1,PRKCB,ASAP1,KCNB1,KCNC1,PTPRJ,KCNC4,KCNK1,AMN,CACNG8,ROBO2
GO: Cellular Component	GO:0032589	neuron projection membrane	7.237e-05	0.06144	0.00512	0.03749	14	82	ADGRV1,ITGA8,GABBR1,GABRA2,GABRG1,SPTBN1,CACNA1B,CACNA1D,CHRNA7,KCNB1,KCNC1,KCNC4,CACNG8,ROBO2
GO: Cellular Component	GO:0030427	site of polarized growth	0.0001336	0.1134	0.008674	0.06351	28	254	LRRK2,TENM2,CIB1,SHTN1,RUFY3,SMO,PALLD,KIF21B,ARHGEF7,TOR1B,GPM6A,CBL,PAFAH1B1,TSC1,CHRNA7,UTRN,HSP90AA1,IGHMBP2,DCC,LRIG2,GDPD5,KIF3C,KIF5B,ABI1,DSCAM,FRY,LRP1,TNK2
GO: Cellular Component	GO:0034703	cation channel complex	0.000143	0.1214	0.008674	0.06351	27	242	KCNIP1,TRDN,RYR2,RYR3,CACNG3,SCN1A,KCNMB3,UNC80,STX1A,ABCC8,VAMP2,CACNA1I,NOS1,CACNA1B,CACNA1D,CACNA1E,CACNB1,CACNB4,PDE4B,KCNB1,KCNC1,KCNC4,KCNJ8,KCNK1,KCNK2,TRPC7,CACNG8
GO: Cellular Component	GO:0030018	Z disc	0.0001607	0.1364	0.009096	0.0666	20	156	ACTN4,RYR2,RYR3,GRK3,SCN1A,BIN1,PDLIM5,XIRP2,FRG1,ATP2B4,PALLD,PPP1R12A,SRI,DST,NOS1,CACNA1D,PDE4B,VCL,HSP90AA1,JPH1
GO: Cellular Component	GO:0043204	perikaryon	0.0002003	0.17	0.01001	0.07332	25	221	LRRK2,RACK1,CIB1,ITGA8,SHTN1,RUFY3,NPFF,FUS,GABBR1,NEFH,NOS1,CACNA1E,GRIP1,PAM,PCMT1,TRPM2,PENK,LRIT3,BRD1,KNDC1,KCNB1,PTPRN,KCNK1,PDE11A,SLC4A10
GO: Cellular Component	GO:0030426	growth cone	0.0002005	0.1702	0.01001	0.07332	27	247	LRRK2,TENM2,CIB1,SHTN1,RUFY3,SMO,PALLD,KIF21B,ARHGEF7,TOR1B,GPM6A,CBL,PAFAH1B1,TSC1,CHRNA7,UTRN,HSP90AA1,IGHMBP2,DCC,LRIG2,GDPD5,KIF3C,KIF5B,ABI1,DSCAM,LRP1,TNK2
GO: Cellular Component	GO:0033017	sarcoplasmic reticulum membrane	0.0002907	0.2468	0.01252	0.0917	9	43	TRDN,RYR2,RYR3,ASPH,SRI,NOS1,JPH1,ITPR2,TMEM38B
GO: Cellular Component	GO:1902495	transmembrane transporter complex	0.0003183	0.2703	0.01252	0.0917	34	350	ABCC4,KCNIP1,TRDN,RYR2,RYR3,CACNG3,SCN1A,KCNMB3,ATP1B2,UNC80,GABRA2,GABRG1,STX1A,ABCC8,VAMP2,CACNA1I,NOS1,CACNA1B,CACNA1D,CACNA1E,CACNB1,CACNB4,P2RX4,PDE4B,CHRNA7,CNGB3,KCNB1,KCNC1,KCNC4,KCNJ8,KCNK1,KCNK2,TRPC7,CACNG8
GO: Cellular Component	GO:1990351	transporter complex	0.0003341	0.2837	0.01252	0.0917	35	365	ABCC4,KCNIP1,TRDN,RYR2,RYR3,CACNG3,ATP8A1,SCN1A,KCNMB3,ATP1B2,UNC80,GABRA2,GABRG1,STX1A,ABCC8,VAMP2,CACNA1I,NOS1,CACNA1B,CACNA1D,CACNA1E,CACNB1,CACNB4,P2RX4,PDE4B,CHRNA7,CNGB3,KCNB1,KCNC1,KCNC4,KCNJ8,KCNK1,KCNK2,TRPC7,CACNG8
GO: Cellular Component	GO:0099501	exocytic vesicle membrane	0.0003534	0.3001	0.01252	0.0917	18	141	LRRK2,ATP8A1,STX7,BIN1,RPH3A,GABRA2,GAD2,STX1A,ABCC8,VAMP2,DMXL2,PRKN,SYNPR,ICA1,TMEM163,RAB2A,SLC17A5,MCTP1
GO: Cellular Component	GO:0030672	synaptic vesicle membrane	0.0003534	0.3001	0.01252	0.0917	18	141	LRRK2,ATP8A1,STX7,BIN1,RPH3A,GABRA2,GAD2,STX1A,ABCC8,VAMP2,DMXL2,PRKN,SYNPR,ICA1,TMEM163,RAB2A,SLC17A5,MCTP1
GO: Cellular Component	GO:0034702	ion channel complex	0.0003721	0.316	0.01252	0.0917	32	325	ABCC4,KCNIP1,TRDN,RYR2,RYR3,CACNG3,SCN1A,KCNMB3,UNC80,GABRA2,GABRG1,STX1A,ABCC8,VAMP2,CACNA1I,NOS1,CACNA1B,CACNA1D,CACNA1E,CACNB1,CACNB4,P2RX4,PDE4B,CHRNA7,KCNB1,KCNC1,KCNC4,KCNJ8,KCNK1,KCNK2,TRPC7,CACNG8
GO: Cellular Component	GO:0097060	synaptic membrane	0.000381	0.3234	0.01252	0.0917	44	498	TENM2,PICALM,CACNG3,SCN1A,ITGA8,RPH3A,ATP2B4,GABBR1,GABRA2,GABRG1,GAD2,LIN7A,NRP2,STX1A,STXBP1,CNTN2,GPM6A,CACNA1D,CACNA1E,SYNE1,GRID1,SRGAP2,GRM4,GRIP1,DNAJA3,CDH2,DLGAP2,PDE2A,CHRM3,CHRNA7,UTRN,CLSTN3,KCTD8,LRRTM3,DCC,KCNB1,KCNC1,KCNC4,KCNK1,DRD3,CACNG8,NETO1,FARP1,GPR156
GO: Cellular Component	GO:0016514	SWI/SNF complex	0.000388	0.3294	0.01252	0.0917	6	20	ARID1A,SMARCC2,SMARCD3,SS18,BICRA,DPF3
GO: Cellular Component	GO:0008021	synaptic vesicle	0.0003922	0.333	0.01252	0.0917	28	271	LRRK2,PICALM,ATP8A1,STX7,BIN1,RPH3A,GABBR1,GABRA2,GAD2,KIF1B,STX1A,ABCC8,VAMP2,DMXL2,WDR7,PRKN,PDE4B,PENK,SYNPR,VDAC1,ICA1,KCNC4,PTPRN,TMEM163,KIF3C,RAB2A,SLC17A5,MCTP1
GO: Cellular Component	GO:0001726	ruffle	0.0003983	0.3381	0.01252	0.0917	23	205	RAB22A,SH3YL1,DLC1,PIP5K1A,CIB1,PSD2,PALLD,MYH9,MYO6,MYO9B,MYO10,SYNJ2,ARHGEF7,ADAM17,TLR4,ACAP2,PDE4A,PLEK,HSP90AA1,SH2B1,ARHGEF26,PTPRJ,RASA1
GO: Cellular Component	GO:0031674	I band	0.0005059	0.4295	0.01534	0.1123	20	170	ACTN4,RYR2,RYR3,GRK3,SCN1A,BIN1,PDLIM5,XIRP2,FRG1,ATP2B4,PALLD,PPP1R12A,SRI,DST,NOS1,CACNA1D,PDE4B,VCL,HSP90AA1,JPH1
GO: Cellular Component	GO:0045211	postsynaptic membrane	0.0006232	0.5291	0.01824	0.1336	33	349	TENM2,PICALM,CACNG3,RPH3A,GABBR1,GABRA2,GABRG1,LIN7A,NRP2,CNTN2,CACNA1E,SYNE1,GRID1,SRGAP2,GRIP1,DNAJA3,CDH2,DLGAP2,CHRM3,CHRNA7,UTRN,CLSTN3,KCTD8,LRRTM3,DCC,KCNB1,KCNC1,KCNC4,DRD3,CACNG8,NETO1,FARP1,GPR156
GO: Cellular Component	GO:0071565	nBAF complex	0.0007078	0.6009	0.02003	0.1467	5	15	DPF1,ARID1A,SMARCC2,SMARCD3,DPF3
GO: Cellular Component	GO:0042641	actomyosin	0.0008292	0.704	0.0217	0.1589	14	103	ACTN4,CORO2B,DLC1,PDLIM5,XIRP2,PALLD,MYH9,STX1A,DST,VCL,PTK2,PTPN11,PXN,ABLIM1
GO: Cellular Component	GO:0016607	nuclear speck	0.0008452	0.7175	0.0217	0.1589	38	428	CBLL1,HIPK1,SF3A1,RSRC1,CRNKL1,CDC40,PIP5K1A,PPIE,PPIH,DDX17,FAM76B,API5,SARNP,RUFY1,ACIN1,BARD1,TCERG1,MORF4L1,ZNF638,CACNB4,PRKN,PARN,MTREX,U2AF2,CLK3,BRD1,RCHY1,POU4F2,TUT1,SETD1A,IL15,EIF4A3,TFIP11,PRPF6,DDX46,DENND1B,SMC6,EPAS1
GO: Cellular Component	GO:0001725	stress fiber	0.0008692	0.7379	0.0217	0.1589	13	92	ACTN4,CORO2B,DLC1,PDLIM5,XIRP2,PALLD,MYH9,DST,VCL,PTK2,PTPN11,PXN,ABLIM1
GO: Cellular Component	GO:0097517	contractile actin filament bundle	0.0008692	0.7379	0.0217	0.1589	13	92	ACTN4,CORO2B,DLC1,PDLIM5,XIRP2,PALLD,MYH9,DST,VCL,PTK2,PTPN11,PXN,ABLIM1
GO: Cellular Component	GO:0030014	CCR4-NOT complex	0.0009859	0.837	0.02392	0.1751	5	16	CNOT6,CNOT6L,CNOT1,CNOT4,CNOT10
GO: Cellular Component	GO:0045240	dihydrolipoyl dehydrogenase complex	0.001156	0.9817	0.02727	0.1997	4	10	BCKDHA,DBT,DLD,DLST
GO: Cellular Component	GO:0045239	tricarboxylic acid cycle enzyme complex	0.001338	1	0.0307	0.2247	5	17	BCKDHA,SUCLG2,DBT,DLD,DLST
GO: Cellular Component	GO:0034451	centriolar satellite	0.001452	1	0.03244	0.2375	14	109	IFT43,PIBF1,YTHDF2,HOOK3,PDZD2,SDCCAG8,PCNT,CCDC57,PTPN20,KCTD1,DLST,KIF5B,CEP97,PATJ
GO: Cellular Component	GO:0070382	exocytic vesicle	0.001496	1	0.03256	0.2384	30	324	LRRK2,PICALM,ATP8A1,RACK1,STX7,BIN1,COPG1,RPH3A,GABBR1,GABRA2,GAD2,KIF1B,STX1A,ABCC8,VAMP2,DMXL2,WDR7,PRKN,PDE4B,PENK,SYNPR,VDAC1,ICA1,KCNC4,PTPRN,TMEM163,KIF3C,RAB2A,SLC17A5,MCTP1
GO: Cellular Component	GO:0000974	Prp19 complex	0.001586	1	0.03367	0.2465	14	110	SF3A1,CRNKL1,CDC40,PPIE,ZCCHC8,FRG1,MTREX,U2AF2,HNRNPA1,AQR,EIF4A3,TFIP11,PRPF6,GPATCH1
GO: Cellular Component	GO:0030017	sarcomere	0.002271	1	0.0459	0.3361	24	247	ACTN4,RYR2,RYR3,GRK3,SCN1A,BIN1,PDLIM5,XIRP2,FRG1,ATP2B4,PALLD,PPP1R12A,SPTBN1,SRI,DST,NOS1,CACNA1D,SYNE1,MYOM2,PDE4B,VCL,HSP90AA1,JPH1,NBR1
GO: Cellular Component	GO:0030658	transport vesicle membrane	0.002271	1	0.0459	0.3361	24	247	LRRK2,ATP8A1,STX7,BIN1,RPH3A,GABRA2,SORL1,GAD2,CEACAM1,STX1A,ABCC8,VAMP2,DMXL2,PAM,PRKN,SYNRG,SYNPR,ICA1,PTPRN,TMEM163,RAB2A,SLC17A5,RPRD1A,MCTP1
GO: Cellular Component	GO:0071013	catalytic step 2 spliceosome	0.002475	1	0.0484	0.3544	13	103	SF3A1,CRNKL1,CDC40,PPIE,ZCCHC8,FRG1,MTREX,HNRNPA1,AQR,EIF4A3,TFIP11,PRPF6,GPATCH1
GO: Cellular Component	GO:0071564	npBAF complex	0.002508	1	0.0484	0.3544	4	12	ARID1A,SMARCC2,SMARCD3,SS18
GO: Cellular Component	GO:0005682	U5 snRNP	0.002572	1	0.04852	0.3552	17	154	SF3A1,CRNKL1,CDC40,PPIE,PPIH,ZCCHC8,CCDC12,FRG1,LSM8,MTREX,HNRNPA1,AQR,EIF4A3,TFIP11,PRPF6,GPATCH1,ZMAT2
GO: Cellular Component	GO:0099699	integral component of synaptic membrane	0.003127	1	0.0577	0.4225	23	239	CACNG3,SCN1A,ATP2B4,GABBR1,GABRA2,NRP2,STX1A,GPM6A,CACNA1D,CACNA1E,GRID1,GRM4,CDH2,CHRM3,CHRNA7,CLSTN3,LRRTM3,DCC,KCNC1,KCNC4,DRD3,CACNG8,NETO1
GO: Cellular Component	GO:0044305	calyx of Held	0.003194	1	0.0577	0.4225	6	29	NOS1,TSPOAP1,PRKCB,KCNC1,KCNC4,KCNK2
GO: Cellular Component	GO:0019897	extrinsic component of plasma membrane	0.00368	1	0.0651	0.4766	21	214	GNG8,APC2,KCNIP1,TENM2,PICALM,RYR2,FER,FES,GRAMD1A,NUMB,FYN,GNA15,DNAJA3,CDH2,CDH6,SEC14L2,CDH18,PTK2,RGS1,FARP1,TNK2
GO: Cellular Component	GO:0030016	myofibril	0.004092	1	0.06696	0.4902	25	273	ACTN4,RYR2,RYR3,GRK3,SCN1A,BIN1,PDLIM5,XIRP2,FRG1,ATP2B4,PALLD,PPP1R12A,SPTBN1,SRI,DST,NOS1,CACNA1D,SYNE1,MYOM2,PDE4B,VCL,HSP90AA1,JPH1,KCNJ8,NBR1
GO: Cellular Component	GO:0030175	filopodium	0.004178	1	0.06696	0.4902	14	122	TENM2,CIB1,SHTN1,RUFY3,PALLD,MYO6,MYO9B,MYO10,GPM6A,UTRN,NAV3,DYNC1H1,ABI1,FARP1
GO: Cellular Component	GO:0099240	intrinsic component of synaptic membrane	0.004178	1	0.06696	0.4902	24	259	CACNG3,SCN1A,ATP2B4,GABBR1,GABRA2,NRP2,STX1A,CNTN2,GPM6A,CACNA1D,CACNA1E,GRID1,GRM4,CDH2,CHRM3,CHRNA7,CLSTN3,LRRTM3,DCC,KCNC1,KCNC4,DRD3,CACNG8,NETO1
GO: Cellular Component	GO:0005684	U2-type spliceosomal complex	0.00421	1	0.06696	0.4902	12	97	SF3A1,CRNKL1,CDC40,PPIE,CCDC12,LSM8,U2AF2,AQR,EIF4A3,TFIP11,PRPF6,ZMAT2
GO: Cellular Component	GO:0016529	sarcoplasmic reticulum	0.004258	1	0.06696	0.4902	11	85	TRDN,RYR2,RYR3,AGL,ASPH,SRI,NOS1,CACNB1,JPH1,ITPR2,TMEM38B
GO: Cellular Component	GO:0043292	contractile fiber	0.004374	1	0.06696	0.4902	26	289	ACTN4,RYR2,RYR3,GRK3,SCN1A,BIN1,PDLIM5,XIRP2,FRG1,ATP2B4,PALLD,PPP1R12A,SPTBN1,SRI,DST,NOS1,CACNA1D,SYNE1,MYOM2,PDE4B,VCL,HSP90AA1,JPH1,CST3,KCNJ8,NBR1
GO: Cellular Component	GO:0005765	lysosomal membrane	0.004466	1	0.06696	0.4902	33	394	WDR81,ATP8A1,STX7,OSTM1,ATP6V1H,VPS41,MYO6,HPSE,ATP11B,CPNE3,NPC1,SLC11A2,NSF,ATP13A2,P2RX4,SCARB1,ZFYVE26,ATP6V0A2,ABCA13,TRPM2,PLD3,TECPR1,DRAM2,RAB2A,SLC44A2,ECE1,LDLR,WDR59,SLC17A5,EGF,LNPEP,IRAG2,LRP1
GO: Cellular Component	GO:0098852	lytic vacuole membrane	0.004466	1	0.06696	0.4902	33	394	WDR81,ATP8A1,STX7,OSTM1,ATP6V1H,VPS41,MYO6,HPSE,ATP11B,CPNE3,NPC1,SLC11A2,NSF,ATP13A2,P2RX4,SCARB1,ZFYVE26,ATP6V0A2,ABCA13,TRPM2,PLD3,TECPR1,DRAM2,RAB2A,SLC44A2,ECE1,LDLR,WDR59,SLC17A5,EGF,LNPEP,IRAG2,LRP1
GO: Cellular Component	GO:0005938	cell cortex	0.004495	1	0.06696	0.4902	32	379	ACTN4,DLC1,FER,ASPH,FNBP1,MYH9,MYO6,MYO9B,MYO10,SPTBN1,NEDD9,DST,ARHGEF7,SPINK5,GRK4,PARD3B,CAPN10,PAFAH1B1,RIMBP2,CDH2,TSC1,UTRN,VCL,PRKCB,PRKD1,MAP2K2,PTK2,ITPR2,PXN,DYNC1H1,FRY,RIC8B
GO: Cellular Component	GO:0030315	T-tubule	0.00558	1	0.0809	0.5924	10	76	SCN1A,BIN1,ATP2B4,SRI,NOS1,CACNA1D,CACNB1,CDH2,IGF1R,CACNG8
GO: Cellular Component	GO:0030673	axolemma	0.005622	1	0.0809	0.5924	5	23	GABBR1,SPTBN1,CHRNA7,KCNC1,ROBO2
GO: Cellular Component	GO:0043197	dendritic spine	0.0059	1	0.08137	0.5958	25	281	ASIC2,ASIC1,TENM2,GRK3,ITGA8,RPH3A,FUS,GABBR1,SRI,DIP2A,NOS1,GPM6A,SYNE1,SRGAP2,P2RX4,DLGAP2,PDE4B,CHRNA7,TANC2,PTK2,ASAP1,FBXO2,LAMA2,FARP1,SEZ6
GO: Cellular Component	GO:0030027	lamellipodium	0.006207	1	0.08137	0.5958	21	224	APC2,ARHGAP31,FER,PIP5K1A,CIB1,SHTN1,RUFY3,PALLD,MYO9B,MYO10,NEDD9,ARHGEF7,SRGAP2,CDH2,TSC1,AMOTL1,PTK2,NAV3,PXN,ABI1,ABLIM1
GO: Cellular Component	GO:0034098	VCP-NPL4-UFD1 AAA ATPase complex	0.006326	1	0.08137	0.5958	3	8	NPLOC4,FAF2,UBXN7
GO: Cellular Component	GO:0030991	intraciliary transport particle A	0.006326	1	0.08137	0.5958	3	8	IFT43,WDR35,WDR19
GO: Cellular Component	GO:0030314	junctional membrane complex	0.006326	1	0.08137	0.5958	3	8	TRDN,RYR3,JPH1
GO: Cellular Component	GO:0008541	proteasome regulatory particle, lid subcomplex	0.006326	1	0.08137	0.5958	3	8	PSMD3,PSMD8,SEM1
GO: Cellular Component	GO:0036501	UFD1-NPL4 complex	0.006326	1	0.08137	0.5958	3	8	NPLOC4,FAF2,UBXN7
GO: Cellular Component	GO:0044295	axonal growth cone	0.006901	1	0.08558	0.6266	7	44	SHTN1,SMO,PALLD,GPM6A,HSP90AA1,KIF5B,LRP1
GO: Cellular Component	GO:0032590	dendrite membrane	0.006933	1	0.08558	0.6266	8	55	ITGA8,GABRA2,GABRG1,CACNA1D,KCNB1,KCNC1,KCNC4,CACNG8
GO: Cellular Component	GO:0044309	neuron spine	0.007028	1	0.08558	0.6266	25	285	ASIC2,ASIC1,TENM2,GRK3,ITGA8,RPH3A,FUS,GABBR1,SRI,DIP2A,NOS1,GPM6A,SYNE1,SRGAP2,P2RX4,DLGAP2,PDE4B,CHRNA7,TANC2,PTK2,ASAP1,FBXO2,LAMA2,FARP1,SEZ6
GO: Cellular Component	GO:0009898	cytoplasmic side of plasma membrane	0.007056	1	0.08558	0.6266	18	184	GNG8,KCNIP1,RYR2,FER,FES,GRAMD1A,FYN,MYH9,DST,GNA15,CACNB4,CHUK,MAP2K2,PTK2,RGS1,RGS2,FARP1,TNK2
GO: Cellular Component	GO:0005766	primary lysosome	0.00778	1	0.08969	0.6567	16	158	ACLY,FABP5,ATP8A1,STX7,OLFM4,FAF2,ATP11B,GLB1,CPNE3,NOS1,GNS,ABCA13,TXNDC5,PYGB,DYNC1H1,IRAG2
GO: Cellular Component	GO:0042582	azurophil granule	0.00778	1	0.08969	0.6567	16	158	ACLY,FABP5,ATP8A1,STX7,OLFM4,FAF2,ATP11B,GLB1,CPNE3,NOS1,GNS,ABCA13,TXNDC5,PYGB,DYNC1H1,IRAG2
GO: Cellular Component	GO:0098992	neuronal dense core vesicle	0.007818	1	0.08969	0.6567	4	16	CADPS,DMXL2,PENK,STXBP5L
GO: Cellular Component	GO:0035098	ESC/E(Z) complex	0.007818	1	0.08969	0.6567	4	16	MTF2,TRIM37,AEBP2,SUZ12
GO: Cellular Component	GO:0032587	ruffle membrane	0.007929	1	0.08976	0.6572	12	105	SH3YL1,DLC1,PIP5K1A,CIB1,PSD2,MYO6,SYNJ2,ADAM17,PDE4A,PLEK,HSP90AA1,PTPRJ
GO: Cellular Component	GO:0044298	cell body membrane	0.008819	1	0.09851	0.7213	7	46	MRGPRX2,ATP1B2,MRGPRX1,DAB2IP,KCNB1,KCNC1,KCNC4
GO: Cellular Component	GO:0016528	sarcoplasm	0.009071	1	0.09903	0.7251	11	94	TRDN,RYR2,RYR3,AGL,ASPH,SRI,NOS1,CACNB1,JPH1,ITPR2,TMEM38B
GO: Cellular Component	GO:0014701	junctional sarcoplasmic reticulum membrane	0.009127	1	0.09903	0.7251	3	9	TRDN,RYR2,JPH1
GO: Cellular Component	GO:0098936	intrinsic component of postsynaptic membrane	0.009214	1	0.09903	0.7251	18	189	CACNG3,GABBR1,GABRA2,NRP2,CNTN2,CACNA1E,GRID1,CDH2,CHRM3,CHRNA7,CLSTN3,LRRTM3,DCC,KCNC1,KCNC4,DRD3,CACNG8,NETO1
GO: Cellular Component	GO:0097525	spliceosomal snRNP complex	0.009704	1	0.103	0.754	18	190	SF3A1,CRNKL1,CDC40,PPIE,PPIH,ZCCHC8,CCDC12,FRG1,LSM8,MTREX,U2AF2,HNRNPA1,AQR,EIF4A3,TFIP11,PRPF6,GPATCH1,ZMAT2
GO: Cellular Component	GO:0031234	extrinsic component of cytoplasmic side of plasma membrane	0.01056	1	0.1107	0.8108	12	109	GNG8,KCNIP1,RYR2,FER,FES,GRAMD1A,FYN,GNA15,PTK2,RGS1,FARP1,TNK2
GO: Cellular Component	GO:0048787	presynaptic active zone membrane	0.0111	1	0.1131	0.8278	7	48	ATP2B4,STX1A,STXBP1,GPM6A,CACNA1D,GRM4,CDH2
GO: Cellular Component	GO:0031965	nuclear membrane	0.01115	1	0.1131	0.8278	28	342	LYPLA1,DNAJC2,CENPV,GAPDH,MYO6,GATA6,TNRC18,STX1A,BOK,ATP11B,TOR1B,NOS1,SYNE1,P2RX4,PAFAH1B1,GTF3C3,ACKR2,NUP155,CST3,PTGER4,NAV3,AKIRIN1,RASA1,TRIM27,TMEM38B,TAF3,UTP18,IRAG2
GO: Cellular Component	GO:0005875	microtubule associated complex	0.0113	1	0.1131	0.8278	27	327	MAP4,GRXCR1,GRK3,IQCG,CUL3,SHTN1,CDC14A,AK8,ATP2B4,DNAH11,KIF21B,SNX4,KIF1B,PAFAH1B1,HK1,RABGAP1,HSP90AA1,DDX6,LRP8,PXN,KIF3C,KIF5B,DNAH5,DNAH8,DYNC1H1,KIF26B,TTC29
GO: Cellular Component	GO:0099060	integral component of postsynaptic specialization membrane	0.01132	1	0.1131	0.8278	12	110	CACNG3,GABRA2,GRID1,CDH2,CHRM3,CHRNA7,CLSTN3,LRRTM3,DCC,DRD3,CACNG8,NETO1
GO: Cellular Component	GO:0099055	integral component of postsynaptic membrane	0.01147	1	0.1132	0.8288	17	179	CACNG3,GABBR1,GABRA2,NRP2,CACNA1E,GRID1,CDH2,CHRM3,CHRNA7,CLSTN3,LRRTM3,DCC,KCNC1,KCNC4,DRD3,CACNG8,NETO1
GO: Cellular Component	GO:1990204	oxidoreductase complex	0.01181	1	0.114	0.8346	13	124	ETFA,ETFDH,BCKDHA,NDUFA4,NDUFA7,NDUFB4,GPD1L,NDUFA12,GLDC,GMPR,DBT,DLD,DLST
GO: Cellular Component	GO:0099056	integral component of presynaptic membrane	0.01181	1	0.114	0.8346	13	124	SCN1A,ATP2B4,GABBR1,STX1A,GPM6A,CACNA1D,CACNA1E,GRM4,CDH2,CHRM3,CHRNA7,KCNC1,KCNC4
GO: Cellular Component	GO:0030285	integral component of synaptic vesicle membrane	0.01239	1	0.1182	0.8653	7	49	ATP8A1,STX7,GABRA2,STX1A,VAMP2,SYNPR,TMEM163
GO: Cellular Component	GO:0030062	mitochondrial tricarboxylic acid cycle enzyme complex	0.01254	1	0.1183	0.8663	3	10	BCKDHA,SUCLG2,DBT
GO: Cellular Component	GO:0005681	spliceosomal complex	0.01276	1	0.1187	0.8694	19	210	SF3A1,CRNKL1,CDC40,PPIE,PPIH,ZCCHC8,API5,CCDC12,FRG1,LSM8,MTREX,U2AF2,HNRNPA1,AQR,EIF4A3,TFIP11,PRPF6,GPATCH1,ZMAT2
GO: Cellular Component	GO:0120115	Lsm2-8 complex	0.01314	1	0.1187	0.8694	11	99	SF3A1,CRNKL1,CDC40,PPIE,PPIH,LSM8,AQR,EIF4A3,TFIP11,PRPF6,ZMAT2
GO: Cellular Component	GO:0005688	U6 snRNP	0.01314	1	0.1187	0.8694	11	99	SF3A1,CRNKL1,CDC40,PPIE,PPIH,LSM8,AQR,EIF4A3,TFIP11,PRPF6,ZMAT2
GO: Cellular Component	GO:0099059	integral component of presynaptic active zone membrane	0.01327	1	0.1187	0.8694	5	28	ATP2B4,GPM6A,CACNA1D,GRM4,CDH2
GO: Cellular Component	GO:0000151	ubiquitin ligase complex	0.01329	1	0.1187	0.8694	26	316	CBLL1,MIB1,ANAPC7,CUL3,CUL2,ZSWIM5,FBXW4,BARD1,RNF217,DCAF5,OS9,GPR37,WWP1,UBE2C,PRKN,TNFAIP1,FBXO7,MED17,ANAPC4,RCHY1,MED1,MED18,FBXO2,DET1,SPOPL,KCTD10
GO: Cellular Component	GO:0099061	integral component of postsynaptic density membrane	0.01373	1	0.1214	0.8888	9	74	CACNG3,GRID1,CHRM3,CLSTN3,LRRTM3,DCC,DRD3,CACNG8,NETO1
GO: Cellular Component	GO:0030532	small nuclear ribonucleoprotein complex	0.01582	1	0.1317	0.9644	18	200	SF3A1,CRNKL1,CDC40,PPIE,PPIH,ZCCHC8,CCDC12,FRG1,LSM8,MTREX,U2AF2,HNRNPA1,AQR,EIF4A3,TFIP11,PRPF6,GPATCH1,ZMAT2
GO: Cellular Component	GO:0005905	clathrin-coated pit	0.01616	1	0.1329	0.9732	9	76	PICALM,DGKD,NUMB,FNBP1,MYO6,AMN,LDLR,LRP1,TNK2
GO: Cellular Component	GO:0005774	vacuolar membrane	0.01641	1	0.1329	0.9732	34	448	WDR81,ATP8A1,STX7,OSTM1,ATP6V1H,VPS41,MYO6,HPSE,ATP11B,CPNE3,NPC1,SLC11A2,NSF,ATP13A2,P2RX4,SCARB1,ZFYVE26,ATP6V0A2,ABCA13,TRPM2,PLD3,TECPR1,DRAM2,PRKD1,RAB2A,SLC44A2,ECE1,LDLR,WDR59,SLC17A5,EGF,LNPEP,IRAG2,LRP1
GO: Cellular Component	GO:0005802	trans-Golgi network	0.01644	1	0.1329	0.9732	24	291	KIAA0319L,LRRK2,VPS52,ATP8A1,LGR5,SORL1,GGA2,BICD1,BOK,ATP11B,VAMP2,DENND5A,SLC11A2,AP4E1,PAM,SLC24A5,RAB43,RBFOX1,PRKD1,COG3,ARL5A,DOP1B,AP3B2,VPS53
GO: Cellular Component	GO:0098948	intrinsic component of postsynaptic specialization membrane	0.01675	1	0.1341	0.9821	12	116	CACNG3,GABRA2,GRID1,CDH2,CHRM3,CHRNA7,CLSTN3,LRRTM3,DCC,DRD3,CACNG8,NETO1
GO: Cellular Component	GO:0044853	plasma membrane raft	0.01706	1	0.1353	0.9909	14	144	LRRK2,DLC1,SMO,ATP2B4,NOS1,CBL,SCARB1,CDH2,HK1,CHRNA7,IGF1R,LRP8,PTPN11,LDLR
GO: Cellular Component	GO:0034705	potassium channel complex	0.01729	1	0.1355	0.9919	11	103	KCNIP1,KCNMB3,STX1A,ABCC8,VAMP2,KCNB1,KCNC1,KCNC4,KCNJ8,KCNK1,KCNK2
GO: Cellular Component	GO:0032433	filopodium tip	0.01767	1	0.1355	0.9919	4	20	CIB1,MYO9B,MYO10,ABI1
GO: Cellular Component	GO:0097440	apical dendrite	0.01768	1	0.1355	0.9919	5	30	NEFH,PPARGC1A,OSBP2,SLC4A10,SEZ6
GO: Cellular Component	GO:0044306	neuron projection terminus	0.01771	1	0.1355	0.9919	24	293	LRRK2,STX7,BIN1,NPFF,SRI,STXBP1,SYNJ2,VAMP2,NOS1,CACNA1B,CACNA1D,GRM4,P2RX4,PRKN,TSPOAP1,PENK,CHRM3,PRKCB,PTGER4,KCNC1,KCNC4,PTPRN,KCNK2,SLC4A10
GO: Cellular Component	GO:0019898	extrinsic component of membrane	0.01833	1	0.1387	1	29	372	GNG8,APC2,WDR81,KCNIP1,TENM2,PICALM,RYR2,FER,FES,BIN1,COQ5,GRAMD1A,RPH3A,CADPS,NUMB,FYN,SYNJ2,GNA15,DNAJA3,CDH2,CDH6,SEC14L2,CDH18,RGS6,PIK3R6,PTK2,RGS1,FARP1,TNK2
GO: Cellular Component	GO:0030139	endocytic vesicle	0.01861	1	0.1387	1	27	341	ABCA1,RAB22A,PICALM,CACNG3,MIB1,STX7,STAB2,SMO,MYO6,STXBP1,STXBP3,GOLIM4,ATP6V0E1,SRGAP2,SCARB1,ATP6V0A2,RAB43,HSP90AA1,RAPGEF2,DAB2IP,KIF5B,RALA,DRD3,AMN,LDLR,CACNG8,LRP1
GO: Cellular Component	GO:0031672	A band	0.01863	1	0.1387	1	7	53	RYR2,PPP1R12A,SPTBN1,DST,MYOM2,HSP90AA1,NBR1
GO: Cellular Component	GO:0008076	voltage-gated potassium channel complex	0.01887	1	0.1393	1	10	91	KCNIP1,KCNMB3,STX1A,VAMP2,KCNB1,KCNC1,KCNC4,KCNJ8,KCNK1,KCNK2
GO: Cellular Component	GO:0032809	neuronal cell body membrane	0.02	1	0.1464	1	6	42	MRGPRX2,MRGPRX1,DAB2IP,KCNB1,KCNC1,KCNC4
GO: Cellular Component	GO:0099146	intrinsic component of postsynaptic density membrane	0.02195	1	0.158	1	9	80	CACNG3,GRID1,CHRM3,CLSTN3,LRRTM3,DCC,DRD3,CACNG8,NETO1
GO: Cellular Component	GO:0098562	cytoplasmic side of membrane	0.02258	1	0.158	1	19	223	GNG8,LRRK2,KCNIP1,RYR2,FER,FES,GRAMD1A,FYN,MYH9,DST,GNA15,CACNB4,CHUK,MAP2K2,PTK2,RGS1,RGS2,FARP1,TNK2
GO: Cellular Component	GO:0005925	focal adhesion	0.02279	1	0.158	1	32	427	ACTN4,CORO2B,DLC1,ARHGAP31,FES,PIP5K1A,MTF2,ITGA8,XIRP2,NUMB,PALLD,MYH9,PPP1R12A,NEDD9,DST,ARHGEF7,CPNE3,ADAM17,CBL,CDH2,CHP1,SCARF2,MAP4K4,VCL,REXO2,MAP2K2,PTK2,PTK7,PTPN12,PXN,RALA,LRP1
GO: Cellular Component	GO:0098858	actin-based cell projection	0.02286	1	0.158	1	31	411	LRRK2,GRXCR1,ADGRV1,TENM2,CIB1,SHTN1,CDC14A,RUFY3,PALLD,MYH9,MYO6,MYO9B,MYO10,CEACAM1,CACNA1B,GPM6A,SLC11A2,SCARB1,PAFAH1B1,PCMT1,MUC17,UTRN,VCL,HSP90AA1,PRKCB,KCNK1,NAV3,DYNC1H1,ABI1,AMN,FARP1
GO: Cellular Component	GO:0016234	inclusion body	0.02315	1	0.158	1	10	94	LRRK2,PICALM,AGL,ATXN3,TRIM37,NEFH,PRKN,FBXO7,IAPP,EDEM1
GO: Cellular Component	GO:0098563	intrinsic component of synaptic vesicle membrane	0.02348	1	0.158	1	8	68	ATP8A1,STX7,GABRA2,STX1A,VAMP2,SYNPR,TMEM163,RAB2A
GO: Cellular Component	GO:0043679	axon terminus	0.02366	1	0.158	1	22	270	LRRK2,STX7,BIN1,NPFF,SRI,STXBP1,SYNJ2,VAMP2,NOS1,CACNA1B,GRM4,P2RX4,PRKN,TSPOAP1,PENK,CHRM3,PRKCB,KCNC1,KCNC4,PTPRN,KCNK2,SLC4A10
GO: Cellular Component	GO:0098889	intrinsic component of presynaptic membrane	0.0251	1	0.1636	1	13	137	SCN1A,ATP2B4,GABBR1,STX1A,GPM6A,CACNA1D,CACNA1E,GRM4,CDH2,CHRM3,CHRNA7,KCNC1,KCNC4
GO: Cellular Component	GO:0005901	caveola	0.02524	1	0.1636	1	11	109	LRRK2,DLC1,SMO,ATP2B4,NOS1,CBL,SCARB1,HK1,IGF1R,LRP8,LDLR
GO: Cellular Component	GO:0098945	intrinsic component of presynaptic active zone membrane	0.02595	1	0.1669	1	5	33	ATP2B4,GPM6A,CACNA1D,GRM4,CDH2
GO: Cellular Component	GO:0005686	U2 snRNP	0.02636	1	0.1683	1	10	96	SF3A1,CRNKL1,CDC40,PPIE,LSM8,U2AF2,AQR,EIF4A3,PRPF6,ZMAT2
GO: Cellular Component	GO:0120114	Sm-like protein family complex	0.02674	1	0.1684	1	18	212	SF3A1,CRNKL1,CDC40,PPIE,PPIH,ZCCHC8,CCDC12,FRG1,LSM8,MTREX,U2AF2,HNRNPA1,AQR,EIF4A3,TFIP11,PRPF6,GPATCH1,ZMAT2
GO: Cellular Component	GO:1904813	ficolin-1-rich granule lumen	0.02677	1	0.1684	1	12	124	ACLY,AGL,PPIE,GLB1,GNS,GYG1,VCL,HSP90AA1,CST3,PSMB1,PSMD3,GSDMD
GO: Cellular Component	GO:0030119	AP-type membrane coat adaptor complex	0.02728	1	0.1703	1	6	45	PICALM,VPS41,AP4E1,SYNRG,LRRN3,AP3B2
GO: Cellular Component	GO:0043198	dendritic shaft	0.02957	1	0.1819	1	8	71	ASIC1,GRK3,GABBR1,CACNA1B,NSF,GRM4,CHRNA7,SEZ6
GO: Cellular Component	GO:0035097	histone methyltransferase complex	0.02957	1	0.1819	1	8	71	MTF2,TRIM37,KDM6B,AEBP2,SUZ12,KANSL1,HDAC9,SETD1A
GO: Cellular Component	GO:0030055	cell-substrate junction	0.03105	1	0.1896	1	32	438	ACTN4,CORO2B,DLC1,ARHGAP31,FES,PIP5K1A,MTF2,ITGA8,XIRP2,NUMB,PALLD,MYH9,PPP1R12A,NEDD9,DST,ARHGEF7,CPNE3,ADAM17,CBL,CDH2,CHP1,SCARF2,MAP4K4,VCL,REXO2,MAP2K2,PTK2,PTK7,PTPN12,PXN,RALA,LRP1
GO: Cellular Component	GO:0071014	post-mRNA release spliceosomal complex	0.03262	1	0.1964	1	3	14	CRNKL1,CCDC12,TFIP11
GO: Cellular Component	GO:0042583	chromaffin granule	0.03262	1	0.1964	1	3	14	ATP8A1,SRI,PENK
GO: Cellular Component	GO:0031461	cullin-RING ubiquitin ligase complex	0.03467	1	0.2037	1	15	173	ANAPC7,CUL3,CUL2,ZSWIM5,FBXW4,DCAF5,UBE2C,PRKN,TNFAIP1,FBXO7,ANAPC4,FBXO2,DET1,SPOPL,KCTD10
GO: Cellular Component	GO:0034774	secretory granule lumen	0.03854	1	0.2241	1	25	332	ACLY,ACTN4,CRISP3,FABP5,AGL,PPIE,OLFM4,APOH,HPSE,FAF2,GLB1,SERPING1,GNS,GYG1,PENK,VCL,HSP90AA1,PROS1,PSMB1,PSMD3,TXNDC5,PYGB,DYNC1H1,EGF,GSDMD
GO: Cellular Component	GO:0033391	chromatoid body	0.03925	1	0.2251	1	3	15	DDX25,NSUN2,DDX6
GO: Cellular Component	GO:0030688	preribosome, small subunit precursor	0.03925	1	0.2251	1	3	15	RRP1,SLX9,NOP9
GO: Cellular Component	GO:0042734	presynaptic membrane	0.03952	1	0.2252	1	18	222	PICALM,SCN1A,ATP2B4,GABBR1,GAD2,STX1A,STXBP1,GPM6A,CACNA1D,CACNA1E,GRM4,CDH2,PDE2A,CHRM3,CHRNA7,KCTD8,KCNC1,KCNC4
GO: Cellular Component	GO:0005801	cis-Golgi network	0.04197	1	0.2375	1	8	76	HOOK3,PHTF1,BOK,GOLIM4,SCFD1,PCNT,COG3,TRPC7
GO: Cellular Component	GO:0060205	cytoplasmic vesicle lumen	0.0434	1	0.244	1	25	336	ACLY,ACTN4,CRISP3,FABP5,AGL,PPIE,OLFM4,APOH,HPSE,FAF2,GLB1,SERPING1,GNS,GYG1,PENK,VCL,HSP90AA1,PROS1,PSMB1,PSMD3,TXNDC5,PYGB,DYNC1H1,EGF,GSDMD
GO: Cellular Component	GO:0045171	intercellular bridge	0.04481	1	0.2486	1	8	77	ESRRA,APC2,OLFM4,PHLPP2,WAPL,PCNT,XPA,KCTD1
GO: Cellular Component	GO:0001917	photoreceptor inner segment	0.04481	1	0.2486	1	8	77	ADGRV1,ASRGL1,ATP1B2,PHLPP2,NOS1,DRAM2,KIAA0586,ZBED4
GO: Cellular Component	GO:0031983	vesicle lumen	0.04598	1	0.2513	1	25	338	ACLY,ACTN4,CRISP3,FABP5,AGL,PPIE,OLFM4,APOH,HPSE,FAF2,GLB1,SERPING1,GNS,GYG1,PENK,VCL,HSP90AA1,PROS1,PSMB1,PSMD3,TXNDC5,PYGB,DYNC1H1,EGF,GSDMD
GO: Cellular Component	GO:0005883	neurofilament	0.0465	1	0.2513	1	3	16	NEFH,DST,DLGAP2
GO: Cellular Component	GO:0032432	actin filament bundle	0.04868	1	0.2583	1	25	340	LRRK2,ACTN4,GRXCR1,CORO2B,DLC1,PDLIM5,XIRP2,PALLD,MYH9,MYO6,CEACAM1,DST,SLC11A2,SCARB1,PCMT1,MUC17,VCL,HSP90AA1,PRKCB,PTK2,PTPN11,KCNK1,PXN,AMN,ABLIM1
