# Supplementary material for: Adolescent binge ethanol impacts H3K36me3 regulation of synaptic genes
Source: Front Mol Neurosci. 2023 Mar 3;16:1082104. doi: 10.3389/fnmol.2023.1082104 (PMC10020663; doi:10.3389/fnmol.2023.1082104)
Supplement: SUPPLEMENTARY TABLE 13 — Gene ontology analysis for the 896 unique genes that showed differential trimethylation of H3K36 in the PFC after adolescent binge ethanol in females only, p < 0.05. [file Table_13.xlsx]

## Sheet: Sheet1
Gene ontology analysis for the 896 unique genes that showed differential trimethylation of H3K36 in the PFC after adolescent binge ethanol in females only, p < 0.05
Category	ID	Name	p-value	q-value Bonferroni	q-value FDR B&H	q-value FDR B&Y	Hit Count in Query List	Hit Count in Genome	Hit in Query List
GO: Molecular Function	GO:0005004	GPI-linked ephrin receptor activity	0.0001281	0.1417	0.1417	1	4	8	NTRK3,EPHA3,EPHA4,EPHA5
GO: Molecular Function	GO:0005516	calmodulin binding	0.0006109	0.6756	0.3254	1	20	233	ADCY3,RYR1,BASP1,EEA1,SLC8A1,SNTB1,UNC13A,MYLK,MYO5A,CAMK2B,CAMK2D,SYT7,TJP1,PDE1A,CEACAM5,PHKA1,KCNQ5,IQCB1,KCNH1,MAPKAPK3
GO: Molecular Function	GO:0003828	alpha-N-acetylneuraminate alpha-2,8-sialyltransferase activity	0.001003	1	0.3254	1	3	6	ST8SIA6,ST8SIA4,ST8SIA2
GO: Molecular Function	GO:0022843	voltage-gated cation channel activity	0.001657	1	0.3254	1	14	149	KCNH7,RYR1,CACHD1,KCNV1,CACNA2D3,CACNB2,KCNH3,OPRM1,KCNQ5,KCNT2,KCNA4,KCNH1,KCNJ6,KCNAB1
GO: Molecular Function	GO:0001653	peptide receptor activity	0.001701	1	0.3254	1	15	166	F2R,AGTR1,SORCS3,GALR1,CYSLTR1,NPFFR2,NPY5R,NTSR1,GPR143,CCKAR,OPRM1,GUCY2D,PTH2R,OGFRL1,EDNRA
GO: Molecular Function	GO:0004713	protein tyrosine kinase activity	0.001765	1	0.3254	1	14	150	MET,SRC,RIPK2,NEK1,NTRK3,IGF2R,MAP2K6,INSR,JAK1,EDNRA,LTK,EPHA3,EPHA4,EPHA5
GO: Molecular Function	GO:0008528	G protein-coupled peptide receptor activity	0.003397	1	0.3891	1	14	161	F2R,AGTR1,SORCS3,GALR1,CYSLTR1,NPFFR2,NPY5R,NTSR1,GPR143,CCKAR,OPRM1,PTH2R,OGFRL1,EDNRA
GO: Molecular Function	GO:0005096	GTPase activator activity	0.003583	1	0.3891	1	21	289	RALGAPA1,SYDE2,PREX2,RAPGEF6,TBC1D2B,ARHGAP39,OPHN1,TBC1D8,RGS18,ARAP3,THY1,ARHGAP19,AGFG2,ARHGAP32,GAPVD1,TBC1D5,DOCK3,RALGAPB,ARHGEF10L,PLEKHG6,MTSS2
GO: Molecular Function	GO:0008188	neuropeptide receptor activity	0.003747	1	0.3891	1	7	53	SORCS3,GALR1,NPFFR2,NPY5R,NTSR1,GPR143,OPRM1
GO: Molecular Function	GO:0005237	inhibitory extracellular ligand-gated ion channel activity	0.004134	1	0.3891	1	4	18	GABRG2,GABRG3,GLRA2,GLRB
GO: Molecular Function	GO:0004714	transmembrane receptor protein tyrosine kinase activity	0.004531	1	0.3891	1	8	69	MET,NTRK3,IGF2R,INSR,LTK,EPHA3,EPHA4,EPHA5
GO: Molecular Function	GO:0031005	filamin binding	0.005058	1	0.3891	1	5	30	OPRM1,CEACAM5,CRMP1,MICALL2,SMAD4
GO: Molecular Function	GO:0005003	ephrin receptor activity	0.005081	1	0.3891	1	4	19	NTRK3,EPHA3,EPHA4,EPHA5
GO: Molecular Function	GO:0001099	basal RNA polymerase II transcription machinery binding	0.005397	1	0.3891	1	8	71	ERCC5,ESR1,ESRRB,SCAF4,WAC,AR,SMYD3,CTR9
GO: Molecular Function	GO:0001098	basal transcription machinery binding	0.005397	1	0.3891	1	8	71	ERCC5,ESR1,ESRRB,SCAF4,WAC,AR,SMYD3,CTR9
GO: Molecular Function	GO:0044325	transmembrane transporter binding	0.005978	1	0.3891	1	13	154	FLNA,SLC8A1,SRC,BAK1,CAMK2D,PDE4D,PKD1,CNTNAP2,PRKCSH,KCNH1,KCNAB1,AKAP9,CRBN
GO: Molecular Function	GO:0005267	potassium channel activity	0.006647	1	0.3891	1	13	156	KCNH7,FLNA,KCNV1,FXYD4,GRIA2,KCNH3,KCNQ5,KCNT2,KCNA4,KCNH1,KCNJ6,KCNAB1,AKAP9
GO: Molecular Function	GO:0099106	ion channel regulator activity	0.006797	1	0.3891	1	12	139	FLNA,KCNV1,CACNA2D3,FXYD4,NEDD4,CACNB2,CAMK2D,GRIA2,GRM3,NRXN2,KCNAB1,AKAP9
GO: Molecular Function	GO:0019199	transmembrane receptor protein kinase activity	0.007162	1	0.3891	1	9	90	ACVR2A,MET,NTRK3,IGF2R,INSR,LTK,EPHA3,EPHA4,EPHA5
GO: Molecular Function	GO:0051010	microtubule plus-end binding	0.007387	1	0.3891	1	4	21	KIF18A,CLASP2,DCTN1,CLIP4
GO: Molecular Function	GO:0070064	proline-rich region binding	0.007387	1	0.3891	1	4	21	NEDD4,GHR,GIGYF2,ABI2
GO: Molecular Function	GO:0051117	ATPase binding	0.008054	1	0.3964	1	10	108	UBE4B,ESR1,AR,SRC,FXYD4,GRIA2,PDE4D,GABARAPL2,TMEM106B,SLC2A13
GO: Molecular Function	GO:0005249	voltage-gated potassium channel activity	0.008243	1	0.3964	1	9	92	KCNH7,KCNV1,KCNH3,KCNQ5,KCNT2,KCNA4,KCNH1,KCNJ6,KCNAB1
GO: Molecular Function	GO:0099095	ligand-gated anion channel activity	0.008762	1	0.398	1	4	22	GABRG2,GABRG3,GLRA2,GLRB
GO: Molecular Function	GO:0004386	helicase activity	0.00947	1	0.398	1	13	163	HFM1,EP400,DHX30,SMARCA1,SMARCA2,SMARCA4,SUB1,DDX42,DDX50,SHPRH,DHX35,INO80,XRCC5
GO: Molecular Function	GO:0042562	hormone binding	0.009694	1	0.398	1	10	111	ESR1,AR,GALR1,GHR,ABHD2,CCKAR,CDH13,IDE,INSR,PTH2R
GO: Molecular Function	GO:0042923	neuropeptide binding	0.009717	1	0.398	1	7	63	SORCS3,GALR1,NPFFR2,NPY5R,NTSR1,GPR143,OPRM1
GO: Molecular Function	GO:0022836	gated channel activity	0.01092	1	0.4313	1	23	360	KCNH7,RYR1,ANXA6,CACHD1,KCNV1,NALF2,CACNA2D3,GABRG2,GABRG3,GLRA2,GLRB,ANO4,CACNB2,GRIA2,KCNH3,OPRM1,KCNQ5,NALCN,KCNT2,KCNA4,KCNH1,KCNJ6,KCNAB1
GO: Molecular Function	GO:0000993	RNA polymerase II complex binding	0.01131	1	0.4313	1	6	50	ERCC5,ESRRB,SCAF4,WAC,SMYD3,CTR9
GO: Molecular Function	GO:0005244	voltage-gated ion channel activity	0.0129	1	0.4754	1	15	207	KCNH7,RYR1,CACHD1,KCNV1,CACNA2D3,CACNB2,KCNH3,OPRM1,KCNQ5,NALCN,KCNT2,KCNA4,KCNH1,KCNJ6,KCNAB1
GO: Molecular Function	GO:0022832	voltage-gated channel activity	0.01513	1	0.5398	1	15	211	KCNH7,RYR1,CACHD1,KCNV1,CACNA2D3,CACNB2,KCNH3,OPRM1,KCNQ5,NALCN,KCNT2,KCNA4,KCNH1,KCNJ6,KCNAB1
GO: Molecular Function	GO:0034237	protein kinase A regulatory subunit binding	0.01589	1	0.5462	1	4	26	ARFGEF2,AKAP8L,ACBD3,AKAP9
GO: Molecular Function	GO:0015079	potassium ion transmembrane transporter activity	0.01646	1	0.5462	1	14	194	KCNH7,FLNA,KCNV1,FXYD4,SLC9A8,GRIA2,KCNH3,KCNQ5,KCNT2,KCNA4,KCNH1,KCNJ6,KCNAB1,AKAP9
GO: Molecular Function	GO:0106310	protein serine kinase activity	0.0175	1	0.5462	1	17	254	RPS6KA3,RPS6KB1,STK32B,ALPK3,ATM,RIPK1,ATR,RIPK2,STK3,STK4,NEK1,CSNK1G1,VRK1,CDC42BPB,MAPKAPK3,ULK4,RIOK1
GO: Molecular Function	GO:0004683	calmodulin-dependent protein kinase activity	0.0181	1	0.5462	1	4	27	CAMK2B,CAMK2D,PHKA1,MAPKAPK3
GO: Molecular Function	GO:0003707	nuclear steroid receptor activity	0.01911	1	0.5462	1	6	56	ESR1,ESRRB,AR,ABHD2,RARB,NR4A3
GO: Molecular Function	GO:0043175	RNA polymerase core enzyme binding	0.02069	1	0.5462	1	6	57	ERCC5,ESRRB,SCAF4,WAC,SMYD3,CTR9
GO: Molecular Function	GO:0042043	neurexin family protein binding	0.02114	1	0.5462	1	3	16	NLGN3,CPE,SYTL5
GO: Molecular Function	GO:0051018	protein kinase A binding	0.02237	1	0.5462	1	6	58	ARFGEF2,NBEA,AKAP8L,AKAP10,ACBD3,AKAP9
GO: Molecular Function	GO:0017025	TBP-class protein binding	0.02309	1	0.5462	1	4	29	ESR1,TAF12,GTF2A1,PSMC2
GO: Molecular Function	GO:0001223	transcription coactivator binding	0.02309	1	0.5462	1	4	29	ESR1,AR,NR4A3,SMAD4
GO: Molecular Function	GO:0001221	transcription coregulator binding	0.02368	1	0.5462	1	7	75	ESR1,AR,CNOT2,HDAC2,HDGF,NR4A3,SMAD4
GO: Molecular Function	GO:0005005	transmembrane-ephrin receptor activity	0.02496	1	0.5462	1	3	17	EPHA3,EPHA4,EPHA5
GO: Molecular Function	GO:0016597	amino acid binding	0.02513	1	0.5462	1	8	93	MTR,GFPT1,GLRA2,GLRB,GPR143,GRIA2,GRM3,PADI4
GO: Molecular Function	GO:0051219	phosphoprotein binding	0.02558	1	0.5462	1	9	111	SCAF4,SRC,BAG1,NEDD4,CACNB2,CRMP1,IGF2R,PRKCSH,THRAP3
GO: Molecular Function	GO:0001965	G-protein alpha-subunit binding	0.02726	1	0.5482	1	5	45	F2R,OPRM1,IGF2R,KCNJ6,LPAR1
GO: Molecular Function	GO:0050811	GABA receptor binding	0.02913	1	0.5753	1	3	18	ARFGEF2,TRAK1,GABARAPL2
GO: Molecular Function	GO:0016247	channel regulator activity	0.03281	1	0.5834	1	12	173	FLNA,KCNV1,CACNA2D3,FXYD4,NEDD4,CACNB2,CAMK2D,GRIA2,GRM3,NRXN2,KCNAB1,AKAP9
GO: Molecular Function	GO:0005261	cation channel activity	0.03379	1	0.5834	1	24	423	KCNH7,RYR1,FLNA,ANXA6,CACHD1,KCNV1,NALF2,CACNA2D3,FXYD4,NEDD4,CACNB2,CAMK2D,GRIA2,KCNH3,OPRM1,KCNQ5,NALCN,PKD1,KCNT2,KCNA4,KCNH1,KCNJ6,KCNAB1,AKAP9
GO: Molecular Function	GO:0070063	RNA polymerase binding	0.03423	1	0.5834	1	7	81	ERCC5,ESRRB,SCAF4,WAC,NEDD4,SMYD3,CTR9
GO: Molecular Function	GO:0042169	SH2 domain binding	0.03486	1	0.5834	1	5	48	SKAP1,SRC,GHR,CTR9,SHCBP1
GO: Molecular Function	GO:0046875	ephrin receptor binding	0.03534	1	0.5834	1	4	33	SRC,ANKS1B,EFNB1,EPHA4
GO: Molecular Function	GO:0003779	actin binding	0.03653	1	0.5872	1	27	492	KIF18A,MAEA,POF1B,MRTFB,CAP2,FLNA,ANXA6,SNTB1,MYLK,MYO5A,CLASP2,CACNB2,CAMK2B,OPHN1,MACF1,HDGF,TPM2,CEACAM5,PIP,HOMER2,GMFG,INO80,PHACTR2,ITGB1,MICALL2,CLMN,MTSS2
GO: Molecular Function	GO:1901618	organic hydroxy compound transmembrane transporter activity	0.03663	1	0.5872	1	6	65	SLC5A1,SLC10A2,SLC18A1,SLC16A7,CEACAM5,SLC2A13
GO: Molecular Function	GO:0005245	voltage-gated calcium channel activity	0.03765	1	0.5889	1	5	49	RYR1,CACHD1,CACNA2D3,CACNB2,OPRM1
GO: Molecular Function	GO:0004674	protein serine/threonine kinase activity	0.03892	1	0.5889	1	27	495	RPS6KA3,RPS6KB1,STK32B,ACVR2A,MAP3K5,ALPK3,CDK13,ATM,MYLK,RIPK1,ATR,RIPK2,STK3,STK4,NEK1,CSNK1G1,CAMK2B,CAMK2D,NTRK3,PHKA1,VRK1,CDC42BPB,MAPK10,MAP2K6,MAPKAPK3,ULK4,RIOK1
GO: Molecular Function	GO:0030695	GTPase regulator activity	0.03892	1	0.5889	1	27	495	RALGAPA1,SYDE2,ARFGEF2,PREX2,C9orf72,RAPGEF6,TBC1D2B,ARHGAP39,OPHN1,TBC1D8,RGS18,ARAP3,THY1,DGKI,ARHGAP19,AGFG2,ARHGAP32,GAPVD1,TBC1D5,ELMO1,DOCK3,RGL3,RALGAPB,DENND11,ARHGEF10L,PLEKHG6,MTSS2
GO: Molecular Function	GO:0016922	nuclear receptor binding	0.04121	1	0.5889	1	9	121	ESR1,AR,SMARCA4,NCOA1,SRC,CCDC62,NRBF2,RARB,NR4A3
GO: Molecular Function	GO:0015081	sodium ion transmembrane transporter activity	0.04232	1	0.5889	1	13	200	SLC5A1,SLC8A1,SLC10A2,SLC18A1,SLC4A4,SLC4A5,FXYD4,NEDD4,SLC9A8,CAMK2D,GRIA2,SLC38A2,NALCN
GO: Molecular Function	GO:0001222	transcription corepressor binding	0.04263	1	0.5889	1	4	35	ESR1,CNOT2,HDAC2,HDGF
GO: Molecular Function	GO:0140296	general transcription initiation factor binding	0.04364	1	0.5889	1	5	51	ESR1,AR,TAF12,GTF2A1,PSMC2
GO: Molecular Function	GO:0008373	sialyltransferase activity	0.04367	1	0.5889	1	3	21	ST8SIA6,ST8SIA4,ST8SIA2
GO: Molecular Function	GO:0016780	phosphotransferase activity, for other substituted phosphate groups	0.04367	1	0.5889	1	3	21	CDIPT,AASDHPPT,SGMS1
GO: Molecular Function	GO:0017046	peptide hormone binding	0.0442	1	0.5889	1	6	68	GALR1,GHR,CCKAR,IDE,INSR,PTH2R
GO: Molecular Function	GO:0051427	hormone receptor binding	0.04824	1	0.5991	1	13	204	ESR1,AR,SMARCA4,NCOA1,SRC,CCDC62,HMGN3,NRBF2,JAK1,THRAP3,MED12,RARB,NR4A3
GO: Molecular Function	GO:0030296	protein tyrosine kinase activator activity	0.04918	1	0.5991	1	3	22	NRG1,VLDLR,ABI2
GO: Molecular Function	GO:0004708	MAP kinase kinase activity	0.04918	1	0.5991	1	3	22	MAPK10,MAP2K6,MAPKAPK3
GO: Biological Process	GO:0099173	postsynapse organization	1.16e-05	0.07185	0.03364	0.3132	23	229	GPHN,LRRTM4,CNKSR2,VPS35,KIF1A,GLRB,CAMK2B,NTRK3,ARHGAP39,OPA1,OPHN1,IL1RAPL1,NLGN3,NRXN2,EGLN1,CHMP2B,CTNND2,FRMPD4,INSR,PTPRS,ABI2,EPHA4,EPHA5
GO: Biological Process	GO:0007416	synapse assembly	1.89e-05	0.1171	0.03364	0.3132	23	236	GPHN,LRFN5,LRRTM4,ALPK3,NBEA,CLSTN1,VPS35,GABRG2,MYLK,GLRA2,NTRK3,IL1RAPL1,TJP1,NRG1,NLGN3,NRXN2,ERC2,PTPRS,SLITRK4,GPC6,EFNB1,EIF4G1,ST8SIA2
GO: Biological Process	GO:0099174	regulation of presynapse organization	1.997e-05	0.1237	0.03364	0.3132	9	43	LRFN5,VPS35,NTRK3,IL1RAPL1,NLGN3,PTPRS,SLITRK4,GPC6,EIF4G1
GO: Biological Process	GO:0070570	regulation of neuron projection regeneration	2.172e-05	0.1346	0.03364	0.3132	10	54	FLNA,IL31RA,NTRK3,THY1,TNR,NRG1,RGMA,NDEL1,PTPRS,EPHA4
GO: Biological Process	GO:0048813	dendrite morphogenesis	4.205e-05	0.2604	0.04663	0.4341	20	199	MET,KIDINS220,PREX2,BTBD3,TRAK1,KIF1A,NEDD4,CAMK2B,OPA1,IL1RAPL1,NUMBL,NLGN3,VLDLR,TMEM106B,CTNND2,ITGB1,DCX,ABI2,EPHA4,EPHA5
GO: Biological Process	GO:0048670	regulation of collateral sprouting	4.517e-05	0.2798	0.04663	0.4341	8	37	BCL11A,CLSTN1,PARD3,PIK3CD,DCX,RGMA,PTPRS,EPHA4
GO: Biological Process	GO:0099054	presynapse assembly	5.621e-05	0.3482	0.04744	0.4416	10	60	LRFN5,VPS35,NTRK3,IL1RAPL1,NLGN3,PTPRS,SLITRK4,GPC6,EFNB1,EIF4G1
GO: Biological Process	GO:0048679	regulation of axon regeneration	7.067e-05	0.4377	0.04744	0.4416	9	50	FLNA,IL31RA,NTRK3,TNR,NRG1,RGMA,NDEL1,PTPRS,EPHA4
GO: Biological Process	GO:0048638	regulation of developmental growth	7.182e-05	0.4448	0.04744	0.4416	35	476	RPS6KB1,BCL11A,WWC2,SEMA6D,BASP1,FGF9,ATRN,CLSTN1,AR,STC2,UNC13A,RIPK1,CLASP2,GJD4,GHR,STK3,STK4,CCN4,NTRK3,MACF1,PARD3,TNR,HDAC2,NRG1,NOG,MGLL,SEMA5B,PIK3CD,IL7,INSR,DCX,RGMA,NDEL1,PTPRS,EPHA4
GO: Biological Process	GO:1905606	regulation of presynapse assembly	8.17e-05	0.506	0.04744	0.4416	8	40	LRFN5,VPS35,NTRK3,IL1RAPL1,PTPRS,SLITRK4,GPC6,EIF4G1
GO: Biological Process	GO:0061387	regulation of extent of cell growth	8.426e-05	0.5219	0.04744	0.4416	17	161	BCL11A,SEMA6D,CLSTN1,CLASP2,NTRK3,MACF1,PARD3,TNR,NRG1,MGLL,SEMA5B,PIK3CD,DCX,RGMA,NDEL1,PTPRS,EPHA4
GO: Biological Process	GO:0021537	telencephalon development	0.0001846	1	0.08354	0.7777	28	365	EXT1,FLNA,TRA2B,BTBD3,SLC8A1,NCOA1,GBX2,PHLPP1,SZT2,TNR,HDAC2,NRG1,NOG,NUMBL,PFDN1,SLC38A2,VLDLR,CNTNAP2,NDE1,INSR,DCX,NDEL1,PTPRS,ULK4,RARB,NR4A3,LPAR1,EPHA5
GO: Biological Process	GO:0061356	regulation of Wnt protein secretion	0.0001875	1	0.08354	0.7777	3	4	VPS35,OPRM1,PTPN23
GO: Biological Process	GO:0099172	presynapse organization	0.0001888	1	0.08354	0.7777	10	69	LRFN5,VPS35,NTRK3,IL1RAPL1,NLGN3,PTPRS,SLITRK4,GPC6,EFNB1,EIF4G1
GO: Biological Process	GO:0045216	cell-cell junction organization	0.0002293	1	0.08392	0.7812	22	260	CLDN18,EXT1,F2R,POF1B,FLNA,INAVA,SRC,TJP1,PARD3,CDH11,CDH13,CEACAM5,NUMBL,PTPN23,NECTIN3,CTNND2,ITGB1,MICALL2,ABI2,MARVELD2,MTDH,EPHA4
GO: Biological Process	GO:0050890	cognition	0.0002407	1	0.08392	0.7812	30	409	RPS6KB1,ADCY3,PTCHD1,DEAF1,PIAS1,PDE8B,SORCS3,CHL1,RTL4,GTF2A1L,NTSR1,ATAD1,DGKI,TNR,PCDH8,NRG1,PDE4D,NOG,NLGN3,NRXN2,HRH2,CYP7B1,VLDLR,CHMP2B,CNTNAP2,CTNND2,INSR,ITGB1,KCNAB1,ABI2
GO: Biological Process	GO:0048668	collateral sprouting	0.0002668	1	0.08392	0.7812	8	47	BCL11A,CLSTN1,PARD3,PIK3CD,DCX,RGMA,PTPRS,EPHA4
GO: Biological Process	GO:0050807	regulation of synapse organization	0.0002705	1	0.08392	0.7812	23	281	LRFN5,LRRTM4,CLSTN1,VPS35,KIF1A,NEDD4,CAMK2B,NTRK3,OPA1,IL1RAPL1,PCDH8,NLGN3,EGLN1,CHMP2B,FRMPD4,DCTN1,PTPRS,SLITRK4,GPC6,ABI2,EIF4G1,ST8SIA2,EPHA4
GO: Biological Process	GO:0016358	dendrite development	0.0002705	1	0.08392	0.7812	26	336	BCL11A,MET,KIDINS220,NBEA,PREX2,BTBD3,TRAK1,KIF1A,NEDD4,CAMK2B,OPA1,IL1RAPL1,HDAC2,NRG1,NUMBL,NLGN3,VLDLR,TMEM106B,CTNND2,ITGB1,DCX,PTPRS,LPAR1,ABI2,EPHA4,EPHA5
GO: Biological Process	GO:1902414	protein localization to cell junction	0.000271	1	0.08392	0.7812	15	145	GPHN,FLNA,CLSTN1,VPS35,CPLX1,TJP1,PARD3,NLGN3,NRXN2,CLRN1,NECTIN3,MAPK10,ANKS1B,JAK1,GPC6
GO: Biological Process	GO:0030534	adult behavior	0.0003511	1	0.1029	0.9574	18	198	MET,UNC79,PREX2,CHL1,GABRG2,GLRB,NTSR1,OPRM1,HDAC2,NLGN3,DMRT3,NRXN2,HOMER2,CNTNAP2,GIGYF2,ULK4,NR4A3,EPHA4
GO: Biological Process	GO:0090557	establishment of endothelial intestinal barrier	0.0003653	1	0.1029	0.9574	5	18	RAPGEF6,TJP1,PTPRS,RAP2B,RAB1B
GO: Biological Process	GO:0002064	epithelial cell development	0.000421	1	0.1097	1	28	384	ESR1,POF1B,MET,FLNA,AR,SMARCA4,SLC4A5,RAPGEF6,SRC,TJP1,PARD3,PDE4D,SOX18,HRH2,CLRN1,IDE,RIPOR2,ITGB1,CDKAL1,PTPRS,RAP2B,RARB,ARID4A,RFX3,AKAP9,ABI2,RAB1B,MARVELD2
GO: Biological Process	GO:0043473	pigmentation	0.000447	1	0.1097	1	18	202	ARL6,ATRN,MYO5A,GBX2,GFPT1,SZT2,GPR143,TJP1,PAX7,TYRP1,UVRAG,CTR9,INPP5B,DCTN1,DIO2,MED12,EDNRA,LTK
GO: Biological Process	GO:0061355	Wnt protein secretion	0.0004558	1	0.1097	1	3	5	VPS35,OPRM1,PTPN23
GO: Biological Process	GO:0001835	blastocyst hatching	0.0004603	1	0.1097	1	7	39	SMARCA4,ST8SIA6,CCDC62,SMIM14,CTR9,PLPP4,BCOR
GO: Biological Process	GO:0050770	regulation of axonogenesis	0.0005194	1	0.1192	1	19	222	BCL11A,SEMA6D,CLSTN1,TRAK1,NTRK3,THY1,MACF1,PARD3,TNR,NRG1,SEMA5B,PIK3CD,DCX,RGMA,NDEL1,PTPRS,UST,PLXNC1,EPHA4
GO: Biological Process	GO:0050803	regulation of synapse structure or activity	0.0005634	1	0.1192	1	23	296	LRFN5,LRRTM4,CLSTN1,VPS35,KIF1A,NEDD4,CAMK2B,NTRK3,OPA1,IL1RAPL1,PCDH8,NLGN3,EGLN1,CHMP2B,FRMPD4,DCTN1,PTPRS,SLITRK4,GPC6,ABI2,EIF4G1,ST8SIA2,EPHA4
GO: Biological Process	GO:0014033	neural crest cell differentiation	0.0005726	1	0.1192	1	17	189	EXT1,ACVR2A,SEMA6D,ANXA6,SMARCA4,MYF5,GBX2,ZCCHC13,GRIA2,PARD3,NRG1,SEMA5B,CTR9,MED12,EDNRA,EFNB1,SMAD4
GO: Biological Process	GO:0014911	positive regulation of smooth muscle cell migration	0.0005773	1	0.1192	1	10	79	RPS6KB1,SEMA6D,FGF9,MYO5A,SRC,CCN4,CAMK2D,PDE4D,NR4A3,LPAR1
GO: Biological Process	GO:0030902	hindbrain development	0.000598	1	0.1195	1	24	316	ACVR2A,MET,ATRN,FLNA,SMARCA4,NCOA1,SRRM4,GBX2,OPHN1,PARD3,NRG1,NOG,PFDN1,HNRNPD,MTPN,IRX1,INSR,ITGB1,PTPRS,KCNH1,MED12,RFNG,LPAR1,EPHA4
GO: Biological Process	GO:0034332	adherens junction organization	0.0006387	1	0.1236	1	10	80	INAVA,SRC,TJP1,CDH11,CDH13,NUMBL,PTPN23,NECTIN3,ABI2,EPHA4
GO: Biological Process	GO:0003348	cardiac endothelial cell differentiation	0.0006845	1	0.1285	1	4	12	NRG1,SOX18,PBRM1,SMAD4
GO: Biological Process	GO:0070571	negative regulation of neuron projection regeneration	0.0007924	1	0.1359	1	5	21	THY1,TNR,RGMA,PTPRS,EPHA4
GO: Biological Process	GO:0071478	cellular response to radiation	0.0007992	1	0.1359	1	19	230	SDE2,ATM,CERS1,ATR,BAK1,NEDD4,METAP2,GUCY2D,SPIDR,TP53BP1,NMT2,INO80,XRCC5,TSPYL5,N4BP1,ITGB1,FBXO4,CAMKMT,RP1
GO: Biological Process	GO:0006367	transcription initiation from RNA polymerase II promoter	0.0008151	1	0.1359	1	17	195	ESR1,ESRRB,AR,PAXIP1,SUB1,TAF4B,TAF12,GTF2A1L,TEAD4,GTF2A1,NRBF2,PSMC2,MED12,RARB,NR4A3,E2F2,TRIM28
GO: Biological Process	GO:0007611	learning or memory	0.0008316	1	0.1359	1	26	362	RPS6KB1,ADCY3,PTCHD1,DEAF1,PIAS1,PDE8B,SORCS3,NTSR1,ATAD1,DGKI,TNR,PCDH8,NRG1,PDE4D,NOG,NLGN3,NRXN2,HRH2,CYP7B1,VLDLR,CNTNAP2,CTNND2,INSR,ITGB1,KCNAB1,ABI2
GO: Biological Process	GO:0098742	cell-cell adhesion via plasma-membrane adhesion molecules	0.000849	1	0.1359	1	24	324	CLDN18,LRFN5,PCDH19,ALPK3,CLSTN1,CHL1,MYLK,PCDH11X,IL1RAPL1,CNTN3,PCDH8,CDH11,CDH13,NRG1,CEACAM5,PKD1,PTPN23,NECTIN3,ITGB1,JAG2,PTPRM,PTPRS,GPC6,EPHA3
GO: Biological Process	GO:0006024	glycosaminoglycan biosynthetic process	0.0008554	1	0.1359	1	12	113	EXT1,ACAN,UXS1,CHST14,SLC35D1,GPC1,B4GALT5,CHST7,B3GAT3,ABCC5,GPC6,UST
GO: Biological Process	GO:0048671	negative regulation of collateral sprouting	0.0009603	1	0.1396	1	4	13	BCL11A,RGMA,PTPRS,EPHA4
GO: Biological Process	GO:0021510	spinal cord development	0.0009895	1	0.1396	1	16	181	FZD8,MET,ACAN,GLRA2,PAX7,NOG,DMRT3,PKD1,VLDLR,GIGYF2,DCTN1,DCX,JAG2,PTPRS,MED12,DYNC2H1
GO: Biological Process	GO:0031102	neuron projection regeneration	0.0009994	1	0.1396	1	12	115	FLNA,IL31RA,MTR,CHL1,NTRK3,THY1,TNR,NRG1,RGMA,NDEL1,PTPRS,EPHA4
GO: Biological Process	GO:0007411	axon guidance	0.001038	1	0.1396	1	29	427	ETV4,EXT1,SEMA6D,CHL1,DOK5,SRC,GBX2,GPC1,VAX1,RUNX3,OPHN1,RNF165,CNTN3,TNR,CDH11,NOG,NRXN2,SEMA5B,PIK3CD,VLDLR,CRMP1,PTPRM,NR4A3,EFNB1,PLXNC1,SMAD4,EPHA3,EPHA4,EPHA5
GO: Biological Process	GO:0048640	negative regulation of developmental growth	0.001047	1	0.1396	1	14	148	BCL11A,WWC2,SEMA6D,STC2,RIPK1,STK3,STK4,TNR,HDAC2,NOG,SEMA5B,RGMA,PTPRS,EPHA4
GO: Biological Process	GO:0097485	neuron projection guidance	0.001076	1	0.1396	1	29	428	ETV4,EXT1,SEMA6D,CHL1,DOK5,SRC,GBX2,GPC1,VAX1,RUNX3,OPHN1,RNF165,CNTN3,TNR,CDH11,NOG,NRXN2,SEMA5B,PIK3CD,VLDLR,CRMP1,PTPRM,NR4A3,EFNB1,PLXNC1,SMAD4,EPHA3,EPHA4,EPHA5
GO: Biological Process	GO:1901888	regulation of cell junction assembly	0.001086	1	0.1396	1	19	236	LRFN5,LRRTM4,CLSTN1,VPS35,SRC,CLASP2,GPM6B,NTRK3,IL1RAPL1,THY1,TJP1,MACF1,NLGN3,PTPRS,SLITRK4,GPC6,EIF4G1,ST8SIA2,EPHA3
GO: Biological Process	GO:0048588	developmental cell growth	0.001121	1	0.1396	1	25	350	BCL11A,SEMA6D,CLSTN1,C9orf72,UNC13A,CLASP2,CCN4,FUBP1,CAMK2D,NTRK3,MACF1,PARD3,TNR,NRG1,MGLL,NLGN3,SEMA5B,PIK3CD,ITGB1,DCX,RGMA,NDEL1,PTPRS,ST8SIA2,EPHA4
GO: Biological Process	GO:0035188	hatching	0.001124	1	0.1396	1	7	45	SMARCA4,ST8SIA6,CCDC62,SMIM14,CTR9,PLPP4,BCOR
GO: Biological Process	GO:0071684	organism emergence from protective structure	0.001124	1	0.1396	1	7	45	SMARCA4,ST8SIA6,CCDC62,SMIM14,CTR9,PLPP4,BCOR
GO: Biological Process	GO:0031103	axon regeneration	0.001127	1	0.1396	1	11	101	FLNA,IL31RA,MTR,CHL1,NTRK3,TNR,NRG1,RGMA,NDEL1,PTPRS,EPHA4
GO: Biological Process	GO:0008361	regulation of cell size	0.001233	1	0.1469	1	20	257	BCL11A,SEMA6D,CLSTN1,AQP4,CLASP2,NTRK3,MACF1,PARD3,TNR,NRG1,MGLL,MTPN,SEMA5B,PIK3CD,RB1CC1,DCX,RGMA,NDEL1,PTPRS,EPHA4
GO: Biological Process	GO:0003157	endocardium development	0.001234	1	0.1469	1	5	23	STK3,STK4,NRG1,SOX18,SMAD4
GO: Biological Process	GO:0030166	proteoglycan biosynthetic process	0.001301	1	0.1518	1	9	73	EXT1,ACAN,UXS1,HS6ST3,CHST14,SLC35D1,CHST7,B3GAT3,UST
GO: Biological Process	GO:0007612	learning	0.001341	1	0.1518	1	17	204	ADCY3,DEAF1,PIAS1,PDE8B,SORCS3,NTSR1,ATAD1,DGKI,TNR,NOG,NLGN3,NRXN2,HRH2,CNTNAP2,CTNND2,INSR,ITGB1
GO: Biological Process	GO:0099175	regulation of postsynapse organization	0.001348	1	0.1518	1	12	119	VPS35,KIF1A,CAMK2B,NTRK3,OPA1,IL1RAPL1,NLGN3,EGLN1,CHMP2B,PTPRS,ABI2,EPHA4
GO: Biological Process	GO:0006023	aminoglycan biosynthetic process	0.00145	1	0.1603	1	12	120	EXT1,ACAN,UXS1,CHST14,SLC35D1,GPC1,B4GALT5,CHST7,B3GAT3,ABCC5,GPC6,UST
GO: Biological Process	GO:0099560	synaptic membrane adhesion	0.001507	1	0.1638	1	6	35	LRFN5,PCDH8,NRG1,PTPRS,GPC6,EPHA3
GO: Biological Process	GO:0007218	neuropeptide signaling pathway	0.001671	1	0.1785	1	12	122	ECRG4,SORCS3,GALR1,CYSLTR1,NPFFR2,GLRA2,GLRB,NPY5R,NTSR1,GPR143,OPRM1,CPE
GO: Biological Process	GO:1903034	regulation of response to wounding	0.001719	1	0.1786	1	18	227	CD109,F2R,FLNA,IL31RA,MYLK,CLASP2,CCN4,AJAP1,NTRK3,TNR,NRG1,CEACAM5,PTGER3,ITGB1,RGMA,NDEL1,PTPRS,EPHA4
GO: Biological Process	GO:0036092	phosphatidylinositol-3-phosphate biosynthetic process	0.00173	1	0.1786	1	4	15	ATM,INPP4B,PIK3C3,PIK3CD
GO: Biological Process	GO:0008277	regulation of G protein-coupled receptor signaling pathway	0.001803	1	0.1831	1	15	174	MET,METAP2,CAMK2B,OPRM1,RGS18,GUCY2D,PDE4D,MGLL,PHB1,NMT2,KLK5,HOMER2,PTGER3,ITGB1,CAMKMT
GO: Biological Process	GO:0048680	positive regulation of axon regeneration	0.001834	1	0.1832	1	5	25	FLNA,IL31RA,NTRK3,NRG1,NDEL1
GO: Biological Process	GO:0071805	potassium ion transmembrane transport	0.001988	1	0.1954	1	18	230	KCNH7,FLNA,KCNV1,FXYD4,NEDD4,SLC9A8,KCNH3,KCNQ5,NALCN,KCNT2,PTGER3,ITGB1,KCNA4,KCNH1,KCNJ6,KCNAB1,AKAP9,CRBN
GO: Biological Process	GO:0061028	establishment of endothelial barrier	0.002183	1	0.2019	1	8	64	RAPGEF6,TJP1,PDE4D,SOX18,PTPRS,RAP2B,RAB1B,MARVELD2
GO: Biological Process	GO:0070572	positive regulation of neuron projection regeneration	0.002203	1	0.2019	1	5	26	FLNA,IL31RA,NTRK3,NRG1,NDEL1
GO: Biological Process	GO:0030397	membrane disassembly	0.00224	1	0.2019	1	4	16	AKAP8L,VRK1,DCTN1,NDEL1
GO: Biological Process	GO:0051081	nuclear membrane disassembly	0.00224	1	0.2019	1	4	16	AKAP8L,VRK1,DCTN1,NDEL1
GO: Biological Process	GO:1900034	regulation of cellular response to heat	0.002275	1	0.2019	1	9	79	NUP35,ATM,ATR,HSPH1,BAG1,CAMK2B,CAMK2D,DNAJB6,NUP214
GO: Biological Process	GO:0070588	calcium ion transmembrane transport	0.002307	1	0.2019	1	25	369	F2R,RYR1,AGTR1,PARL,ANXA6,CACHD1,FASLG,SLC8A1,THADA,NALF2,CACNA2D3,MYO5A,CACNB2,CAMK2D,NTSR1,OPA1,OPRM1,THY1,PDE4D,PHB1,NALCN,PKD1,PTGER3,SELENON,EDNRA
GO: Biological Process	GO:0021953	central nervous system neuron differentiation	0.002343	1	0.2019	1	22	310	FZD8,MET,C9orf72,GBX2,SZT2,OPHN1,PAX7,CDH11,NRG1,B4GALT5,MTPN,DMRT3,POU3F4,IRX1,GIGYF2,PTGER3,DCX,JAG2,NDEL1,MED12,DYNC2H1,EPHA4
GO: Biological Process	GO:0001824	blastocyst development	0.002378	1	0.2019	1	15	179	ESRRB,SMARCA4,ST8SIA6,CCDC62,CNOT2,TEAD4,TJP1,RBM46,SMIM14,CTR9,PLPP4,BCOR,NDEL1,PBRM1,TM4SF1
GO: Biological Process	GO:0007156	homophilic cell adhesion via plasma membrane adhesion molecules	0.00238	1	0.2019	1	16	197	PCDH19,ALPK3,CLSTN1,CHL1,MYLK,PCDH11X,CNTN3,PCDH8,CDH11,CDH13,CEACAM5,PKD1,PTPN23,NECTIN3,ITGB1,PTPRM
GO: Biological Process	GO:0003151	outflow tract morphogenesis	0.002408	1	0.2019	1	10	95	RYR1,ACAN,SMARCA4,NEDD4,NPY5R,NOG,DHRS3,SOX18,RARB,SMAD4
GO: Biological Process	GO:0071354	cellular response to interleukin-6	0.002412	1	0.2019	1	8	65	MET,AQP4,RIPK1,SRC,PHB1,CTR9,JAK1,SMAD4
GO: Biological Process	GO:0060560	developmental growth involved in morphogenesis	0.002463	1	0.2034	1	26	391	ESR1,EXT1,BCL11A,SEMA6D,CLSTN1,C9orf72,UNC13A,CLASP2,NTRK3,MACF1,PARD3,TNR,NRG1,MGLL,NLGN3,SEMA5B,PIK3CD,ITGB1,DCX,RGMA,NDEL1,PTPRS,MED12,TRIM28,ST8SIA2,EPHA4
GO: Biological Process	GO:0007265	Ras protein signal transduction	0.002561	1	0.2087	1	28	433	F2R,ARL6,MET,AGTR1,ARFGEF2,PREX2,RAPGEF6,RAB4B,CAMK2D,OPHN1,ARAP3,DGKI,CDH13,NRG1,ARHGAP32,RIPOR2,ITGB1,ELMO1,CDC42SE2,RAP2B,RALGAPB,LPAR1,EDNRA,ARHGEF10L,PLEKHG6,ABI2,TRIM28,LRRD1
GO: Biological Process	GO:0001829	trophectodermal cell differentiation	0.002624	1	0.2097	1	5	27	ESRRB,CNOT2,TEAD4,RBM46,CTR9
GO: Biological Process	GO:0060173	limb development	0.002641	1	0.2097	1	19	255	ETV4,EXT1,ARL6,MET,FGF9,SMARCA4,SLC39A1,BAK1,IQCE,RNF165,HDAC2,NOG,IRX1,JAG2,MED12,RARB,DYNC2H1,CRBN,SMAD4
GO: Biological Process	GO:0001574	ganglioside biosynthetic process	0.002846	1	0.2195	1	4	17	ST8SIA6,B4GALT5,ST8SIA4,ST8SIA2
GO: Biological Process	GO:0051963	regulation of synapse assembly	0.002854	1	0.2195	1	12	130	LRFN5,LRRTM4,CLSTN1,VPS35,NTRK3,IL1RAPL1,NLGN3,PTPRS,SLITRK4,GPC6,EIF4G1,ST8SIA2
GO: Biological Process	GO:0048762	mesenchymal cell differentiation	0.00287	1	0.2195	1	24	355	EXT1,ACVR2A,SEMA6D,FLNA,ANXA6,SMARCA4,MYF5,GBX2,CLASP2,BMPER,ZCCHC13,GRIA2,PARD3,HDAC2,NRG1,NOG,SEMA5B,CTR9,MED12,EDNRA,EFNB1,TRIM28,SMAD4,EPHA3
GO: Biological Process	GO:0099637	neurotransmitter receptor transport	0.002925	1	0.2195	1	8	67	CLSTN1,VPS35,CPLX1,NEDD4,OPHN1,ATAD1,NRG1,MAPK10
GO: Biological Process	GO:0071479	cellular response to ionizing radiation	0.002942	1	0.2195	1	9	82	ATM,ATR,SPIDR,TP53BP1,INO80,XRCC5,TSPYL5,ITGB1,FBXO4
GO: Biological Process	GO:0043954	cellular component maintenance	0.003029	1	0.2206	1	10	98	F2R,CDIPT,VPS35,INAVA,OPHN1,TJP1,HDAC2,ERC2,INSR,DCTN1
GO: Biological Process	GO:0099072	regulation of postsynaptic membrane neurotransmitter receptor levels	0.003029	1	0.2206	1	10	98	GPHN,CLSTN1,VPS35,CPLX1,NEDD4,OPHN1,ATAD1,NRG1,MAPK10,GPC6
GO: Biological Process	GO:0014032	neural crest cell development	0.003085	1	0.2206	1	14	166	ACVR2A,SEMA6D,ANXA6,SMARCA4,MYF5,GBX2,GRIA2,PARD3,NRG1,SEMA5B,CTR9,MED12,EDNRA,EFNB1
GO: Biological Process	GO:0048736	appendage development	0.003099	1	0.2206	1	20	278	ETV4,EXT1,ARL6,MET,FGF9,SMARCA4,SLC39A1,BAK1,IQCE,RNF165,HHIP,HDAC2,NOG,IRX1,JAG2,MED12,RARB,DYNC2H1,CRBN,SMAD4
GO: Biological Process	GO:0060996	dendritic spine development	0.003237	1	0.2278	1	12	132	KIF1A,CAMK2B,OPA1,HDAC2,NRG1,NLGN3,CTNND2,PTPRS,LPAR1,ABI2,EPHA4,EPHA5
GO: Biological Process	GO:0030148	sphingolipid biosynthetic process	0.003416	1	0.2336	1	11	116	CERS1,ST8SIA6,HACD1,LARGE1,ELOVL5,B4GALT5,SGMS1,SPTSSA,ST8SIA4,CERS6,ST8SIA2
GO: Biological Process	GO:0048066	developmental pigmentation	0.003416	1	0.2336	1	11	116	MYO5A,GBX2,GFPT1,GPR143,PAX7,TYRP1,UVRAG,DIO2,MED12,EDNRA,LTK
GO: Biological Process	GO:0097368	establishment of Sertoli cell barrier	0.003431	1	0.2336	1	3	9	FLNA,ITGB1,ARID4A
GO: Biological Process	GO:0006029	proteoglycan metabolic process	0.00351	1	0.2363	1	10	100	EXT1,ACAN,UXS1,HS6ST3,CHST14,SLC35D1,GPC1,CHST7,B3GAT3,UST
GO: Biological Process	GO:0048863	stem cell differentiation	0.003871	1	0.2578	1	29	467	ESR1,ESRRB,ETV4,EXT1,RPS29,ACVR2A,F2R,SEMA6D,ANXA6,CDK13,SMARCA4,MYF5,GBX2,METAP2,ZCCHC13,GRIA2,UFL1,PARD3,NRG1,SOX18,SEMA5B,METTL22,XRCC5,CTR9,PSMC2,MED12,EDNRA,EFNB1,SMAD4
GO: Biological Process	GO:0014031	mesenchymal cell development	0.00403	1	0.2609	1	14	171	ACVR2A,SEMA6D,ANXA6,SMARCA4,MYF5,GBX2,GRIA2,PARD3,NRG1,SEMA5B,CTR9,MED12,EDNRA,EFNB1
GO: Biological Process	GO:0018108	peptidyl-tyrosine phosphorylation	0.004096	1	0.2609	1	27	427	MET,AGTR1,IL31RA,HSPH1,SRC,RIPK2,GHR,NEK1,NTRK3,OSBP,THY1,HDAC2,NRG1,CD300A,VLDLR,MAP2K6,IL7,INSR,ITGB1,JAK1,DOCK3,RAP2B,ABI2,LTK,EPHA3,EPHA4,EPHA5
GO: Biological Process	GO:0006813	potassium ion transport	0.004193	1	0.2609	1	19	266	KCNH7,FLNA,KCNV1,FXYD4,NEDD4,SLC9A8,CCKAR,KCNH3,KCNQ5,NALCN,KCNT2,PTGER3,ITGB1,KCNA4,KCNH1,KCNJ6,KCNAB1,AKAP9,CRBN
GO: Biological Process	GO:0006688	glycosphingolipid biosynthetic process	0.004234	1	0.2609	1	5	30	ST8SIA6,LARGE1,B4GALT5,ST8SIA4,ST8SIA2
GO: Biological Process	GO:0048864	stem cell development	0.004245	1	0.2609	1	14	172	ACVR2A,SEMA6D,ANXA6,SMARCA4,MYF5,GBX2,GRIA2,PARD3,NRG1,SEMA5B,CTR9,MED12,EDNRA,EFNB1
GO: Biological Process	GO:0006491	N-glycan processing	0.004375	1	0.2609	1	4	19	ST8SIA6,PRKCSH,ST8SIA4,ST8SIA2
GO: Biological Process	GO:0048681	negative regulation of axon regeneration	0.004375	1	0.2609	1	4	19	TNR,RGMA,PTPRS,EPHA4
GO: Biological Process	GO:0010977	negative regulation of neuron projection development	0.004393	1	0.2609	1	15	191	BCL11A,SEMA6D,FLNA,THY1,TNR,HDAC2,NLGN3,SEMA5B,CRMP1,PRKCSH,RGMA,PTPRS,LPAR1,EPHA3,EPHA4
GO: Biological Process	GO:0033146	regulation of intracellular estrogen receptor signaling pathway	0.004426	1	0.2609	1	6	43	ESR1,AR,SRC,CNOT2,UFL1,CYP7B1
GO: Biological Process	GO:0106027	neuron projection organization	0.004428	1	0.2609	1	11	120	VPS35,KIF1A,CAMK2B,OPA1,NLGN3,CTNND2,INSR,DCTN1,ABI2,EPHA4,EPHA5
GO: Biological Process	GO:0065004	protein-DNA complex assembly	0.004447	1	0.2609	1	22	327	ERCC5,ESR1,PIAS1,SMARCA2,SMARCA4,TNKS,ATM,ATR,SRC,NAP1L3,TAF12,PADI4,CENPC,SHPRH,SMYD3,H2AB2,EXOSC10,XRCC5,TSPYL5,PSMC2,FBXO4,CENPQ
GO: Biological Process	GO:0018212	peptidyl-tyrosine modification	0.004496	1	0.2609	1	27	430	MET,AGTR1,IL31RA,HSPH1,SRC,RIPK2,GHR,NEK1,NTRK3,OSBP,THY1,HDAC2,NRG1,CD300A,VLDLR,MAP2K6,IL7,INSR,ITGB1,JAK1,DOCK3,RAP2B,ABI2,LTK,EPHA3,EPHA4,EPHA5
GO: Biological Process	GO:0032147	activation of protein kinase activity	0.004616	1	0.2609	1	26	410	F2R,ADCY3,MAP3K5,MET,KIDINS220,AGTR1,SMARCA4,INAVA,RIPK1,SRC,RIPK2,GHR,STK3,STK4,NTRK3,DGKI,PARD3,NRG1,CD300A,PHB1,MAPK10,MAP2K6,INSR,MAPKAPK3,LPAR1,EDNRA
GO: Biological Process	GO:0003007	heart morphogenesis	0.004637	1	0.2609	1	28	452	UBE4B,EXT1,RYR1,MRTFB,ACAN,FGF9,FLNA,SLC8A1,SMARCA4,ATR,NEDD4,PDS5A,CACNB2,NPY5R,NRG1,NOG,DHRS3,SOX18,SMYD3,EGLN1,CPE,ZIC3,INSR,TBX22,RARB,PBRM1,LMO7,SMAD4
GO: Biological Process	GO:0051056	regulation of small GTPase mediated signal transduction	0.00466	1	0.2609	1	24	369	RALGAPA1,F2R,MET,SYDE2,ARFGEF2,PREX2,SRC,CAMK2D,ARHGAP39,OPHN1,ARAP3,DGKI,ARHGAP19,NRG1,ARHGAP32,RIPOR2,INPP5B,ITGB1,CDC42SE2,RALGAPB,LPAR1,ARHGEF10L,PLEKHG6,LRRD1
GO: Biological Process	GO:0032927	positive regulation of activin receptor signaling pathway	0.00477	1	0.2609	1	3	10	ACVR2A,FGF9,ZC3H3
GO: Biological Process	GO:0050847	progesterone receptor signaling pathway	0.00477	1	0.2609	1	3	10	SRC,NEDD4,PHB1
GO: Biological Process	GO:0006451	translational readthrough	0.00477	1	0.2609	1	3	10	RPL30,DIO2,SEPSECS
GO: Biological Process	GO:0001514	selenocysteine incorporation	0.00477	1	0.2609	1	3	10	RPL30,DIO2,SEPSECS
GO: Biological Process	GO:0060956	endocardial cell differentiation	0.00477	1	0.2609	1	3	10	NRG1,SOX18,SMAD4
GO: Biological Process	GO:0018105	peptidyl-serine phosphorylation	0.004893	1	0.2609	1	23	350	RPS6KA3,RPS6KB1,STK32B,MET,TNKS,ATM,RIPK1,ATR,SRC,RIPK2,BAK1,STK4,CSNK1G1,CAMK2B,CAMK2D,NTRK3,PDE4D,PKD1,SMYD3,VRK1,MAPKAPK3,AKAP9,EIF4G1
GO: Biological Process	GO:0060041	retina development in camera-type eye	0.004927	1	0.2609	1	27	433	MAX,ARL6,CDIPT,ALPK3,SMARCA4,PALS2,SLC4A5,MYLK,VAX1,CACNB2,OPA1,THY1,CDH11,PFDN5,TYRP1,NECTIN3,IRX1,DCAF8,BCOR,DCTN1,ITGB1,DCX,PTPRM,DIO2,RARB,RP1,IRX2
GO: Biological Process	GO:0044060	regulation of endocrine process	0.004957	1	0.2609	1	7	58	ACVR2A,F2R,AGTR1,ECRG4,GALR1,NRG1,SMAD4
GO: Biological Process	GO:0032210	regulation of telomere maintenance via telomerase	0.004957	1	0.2609	1	7	58	TNKS,ATM,ATR,SRC,EXOSC10,XRCC5,FBXO4
GO: Biological Process	GO:0007020	microtubule nucleation	0.00497	1	0.2609	1	6	44	CLASP2,TUBGCP2,NDE1,DCTN1,NDEL1,AKAP9
GO: Biological Process	GO:0048675	axon extension	0.00507	1	0.2639	1	15	194	SEMA6D,C9orf72,CLASP2,NTRK3,MACF1,TNR,NRG1,MGLL,NLGN3,SEMA5B,ITGB1,DCX,NDEL1,PTPRS,EPHA4
GO: Biological Process	GO:0003214	cardiac left ventricle morphogenesis	0.005313	1	0.2685	1	4	20	FGF9,NPY5R,CPE,SMAD4
GO: Biological Process	GO:0098969	neurotransmitter receptor transport to postsynaptic membrane	0.005313	1	0.2685	1	4	20	CLSTN1,VPS35,CPLX1,MAPK10
GO: Biological Process	GO:2000846	regulation of corticosteroid hormone secretion	0.005313	1	0.2685	1	4	20	AGTR1,ECRG4,GALR1,NRG1
GO: Biological Process	GO:0046513	ceramide biosynthetic process	0.005416	1	0.2685	1	8	74	CERS1,ST8SIA6,B4GALT5,SGMS1,SPTSSA,ST8SIA4,CERS6,ST8SIA2
GO: Biological Process	GO:0070741	response to interleukin-6	0.005416	1	0.2685	1	8	74	MET,AQP4,RIPK1,SRC,PHB1,CTR9,JAK1,SMAD4
GO: Biological Process	GO:0031646	positive regulation of nervous system process	0.005452	1	0.2685	1	7	59	SLC25A12,NTSR1,PARD3,TNR,NRG1,TAC4,NLGN3
GO: Biological Process	GO:0060485	mesenchyme development	0.005533	1	0.2685	1	28	458	EXT1,ACVR2A,SEMA6D,BASP1,FGF9,FLNA,ANXA6,SMARCA4,MYF5,ATR,GBX2,CLASP2,NEDD4,BMPER,ZCCHC13,GRIA2,PARD3,HDAC2,NRG1,NOG,SEMA5B,CTR9,MED12,EDNRA,EFNB1,TRIM28,SMAD4,EPHA3
GO: Biological Process	GO:0043401	steroid hormone mediated signaling pathway	0.005534	1	0.2685	1	13	159	ESR1,ESRRB,AR,SMARCA4,SRC,NEDD4,CNOT2,ABHD2,UFL1,PHB1,CYP7B1,PMEPA1,NR4A3
GO: Biological Process	GO:0071526	semaphorin-plexin signaling pathway	0.005562	1	0.2685	1	6	45	MET,SEMA6D,FLNA,SEMA5B,CRMP1,PLXNC1
GO: Biological Process	GO:0060009	Sertoli cell development	0.005635	1	0.2685	1	5	32	ESR1,FLNA,ITGB1,ARID4A,AKAP9
GO: Biological Process	GO:0070102	interleukin-6-mediated signaling pathway	0.005635	1	0.2685	1	5	32	RIPK1,SRC,CTR9,JAK1,SMAD4
GO: Biological Process	GO:0007626	locomotory behavior	0.005881	1	0.2759	1	22	335	RYR1,PREX2,VPS35,ZFHX3,C9orf72,CHL1,MYO5A,GLRB,NTSR1,OPRM1,USP2,TNR,NRG1,ZDHHC8,DMRT3,GIGYF2,MAPK10,DNAJB6,MICALL2,LSAMP,CRBN,EPHA4
GO: Biological Process	GO:0097061	dendritic spine organization	0.006066	1	0.2759	1	10	108	VPS35,KIF1A,CAMK2B,OPA1,NLGN3,CTNND2,INSR,ABI2,EPHA4,EPHA5
GO: Biological Process	GO:0001764	neuron migration	0.006097	1	0.2759	1	16	217	MET,MRTFB,FLNA,SH3RF3,CHL1,TUBGCP2,VAX1,CAMK2B,NTRK3,CCKAR,NRG1,CTNND2,NDE1,DCX,NDEL1,ULK4
GO: Biological Process	GO:1990138	neuron projection extension	0.006141	1	0.2759	1	18	256	BCL11A,SEMA6D,C9orf72,UNC13A,CLASP2,NTRK3,MACF1,TNR,NRG1,MGLL,NLGN3,SEMA5B,ITGB1,DCX,NDEL1,PTPRS,ST8SIA2,EPHA4
GO: Biological Process	GO:0060042	retina morphogenesis in camera-type eye	0.006316	1	0.2759	1	14	180	ARL6,CDIPT,ALPK3,SMARCA4,MYLK,VAX1,THY1,NECTIN3,IRX1,BCOR,DCTN1,PTPRM,RP1,IRX2
GO: Biological Process	GO:1903540	establishment of protein localization to postsynaptic membrane	0.006376	1	0.2759	1	4	21	CLSTN1,VPS35,CPLX1,MAPK10
GO: Biological Process	GO:0048311	mitochondrion distribution	0.006376	1	0.2759	1	4	21	TRAK1,SLC4A5,CLUH,OPA1
GO: Biological Process	GO:0048859	formation of anatomical boundary	0.006376	1	0.2759	1	4	21	MED12,RFNG,SMAD4,EPHA4
GO: Biological Process	GO:0022038	corpus callosum development	0.006376	1	0.2759	1	4	21	SZT2,PTPRS,ULK4,LPAR1
GO: Biological Process	GO:0035930	corticosteroid hormone secretion	0.006376	1	0.2759	1	4	21	AGTR1,ECRG4,GALR1,NRG1
GO: Biological Process	GO:1905232	cellular response to L-glutamate	0.006383	1	0.2759	1	3	11	BCL11A,BAG1,OPA1
GO: Biological Process	GO:1903672	positive regulation of sprouting angiogenesis	0.006446	1	0.2759	1	5	33	BMPER,TJP1,PTGER3,ITGB1,JAK1
GO: Biological Process	GO:0035418	protein localization to synapse	0.006467	1	0.2759	1	10	109	GPHN,CLSTN1,VPS35,CPLX1,NLGN3,NRXN2,CLRN1,MAPK10,ANKS1B,GPC6
GO: Biological Process	GO:0010842	retina layer formation	0.006551	1	0.2759	1	7	61	ARL6,CDIPT,ALPK3,SMARCA4,MYLK,DCTN1,PTPRM
GO: Biological Process	GO:0021955	central nervous system neuron axonogenesis	0.006551	1	0.2759	1	7	61	C9orf72,SZT2,CDH11,B4GALT5,DCX,NDEL1,EPHA4
GO: Biological Process	GO:0035107	appendage morphogenesis	0.006642	1	0.2759	1	16	219	ETV4,EXT1,FGF9,SMARCA4,BAK1,IQCE,RNF165,HDAC2,NOG,IRX1,JAG2,MED12,RARB,DYNC2H1,CRBN,SMAD4
GO: Biological Process	GO:0060997	dendritic spine morphogenesis	0.006878	1	0.2759	1	8	77	KIF1A,CAMK2B,OPA1,NLGN3,CTNND2,ABI2,EPHA4,EPHA5
GO: Biological Process	GO:0007194	negative regulation of adenylate cyclase activity	0.006889	1	0.2759	1	10	110	ADCY3,FLNA,GALR1,GNAI1,GNAZ,GRM3,OPRM1,LPAR1,EDNRA,AKAP9
GO: Biological Process	GO:0035329	hippo signaling	0.006897	1	0.2759	1	6	47	WWC2,STK3,STK4,TEAD4,TJP1,MOB1A
GO: Biological Process	GO:0051216	cartilage development	0.006957	1	0.2759	1	22	340	EXT1,ACVR2A,ACAN,FGF9,UXS1,MIA3,ANXA6,MYF5,GFPT1,GHR,CCN4,ZCCHC13,RUNX3,PAX7,NOG,PKD1,CHRDL2,B3GAT3,RARB,LPAR1,EDNRA,MAF
GO: Biological Process	GO:0001890	placenta development	0.006981	1	0.2759	1	15	201	ESR1,ESRRB,MET,SLC8A1,STC2,NCOA1,STK3,STK4,PKD1,HSD17B2,HECTD1,EGLN1,DNAJB6,PBRM1,TRIM28
GO: Biological Process	GO:0051962	positive regulation of nervous system development	0.007084	1	0.2759	1	25	403	BCL11A,MET,LRRTM4,CLSTN1,TRAK1,BAG1,CAMK2B,NTRK3,UFL1,OPA1,OPRM1,IL1RAPL1,MACF1,HDAC2,NRG1,NOG,NUMBL,NLGN3,XRCC5,DCX,NDEL1,SLITRK4,PLXNC1,ST8SIA2,EPHA4
GO: Biological Process	GO:0021543	pallium development	0.007089	1	0.2759	1	17	240	FLNA,TRA2B,BTBD3,NCOA1,PHLPP1,HDAC2,NOG,SLC38A2,VLDLR,CNTNAP2,NDE1,INSR,DCX,NDEL1,PTPRS,NR4A3,EPHA5
GO: Biological Process	GO:0051930	regulation of sensory perception of pain	0.007158	1	0.2759	1	7	62	TAFA4,F2R,NTSR1,GRM3,OPRM1,MGLL,TAC4
GO: Biological Process	GO:1903036	positive regulation of response to wounding	0.007276	1	0.2759	1	9	94	F2R,FLNA,IL31RA,MYLK,CCN4,NTRK3,NRG1,ITGB1,NDEL1
GO: Biological Process	GO:0006352	DNA-templated transcription, initiation	0.00745	1	0.2759	1	18	261	ESR1,ESRRB,AR,PAXIP1,SMARCA4,SUB1,TAF4B,TAF12,GTF2A1L,TEAD4,GTF2A1,NRBF2,PSMC2,MED12,RARB,NR4A3,E2F2,TRIM28
GO: Biological Process	GO:0098877	neurotransmitter receptor transport to plasma membrane	0.007572	1	0.2759	1	4	22	CLSTN1,VPS35,CPLX1,MAPK10
GO: Biological Process	GO:0080182	histone H3-K4 trimethylation	0.007572	1	0.2759	1	4	22	SETD1B,CTR9,TET2,ARID4A
GO: Biological Process	GO:0007266	Rho protein signal transduction	0.007621	1	0.2761	1	15	203	F2R,MET,AGTR1,PREX2,OPHN1,ARAP3,CDH13,ARHGAP32,RIPOR2,ITGB1,CDC42SE2,LPAR1,EDNRA,ARHGEF10L,PLEKHG6
GO: Biological Process	GO:0048015	phosphatidylinositol-mediated signaling	0.007675	1	0.2764	1	17	242	RPS6KB1,F2R,PIP4K2B,NYAP2,PREX2,SRC,NEDD4,NTRK3,GPR143,NRG1,CEACAM5,PIK3C3,PIK3CD,INSR,C2CD5,KCNH1,LTK
GO: Biological Process	GO:0051931	regulation of sensory perception	0.007807	1	0.2795	1	7	63	TAFA4,F2R,NTSR1,GRM3,OPRM1,MGLL,TAC4
GO: Biological Process	GO:0001825	blastocyst formation	0.008007	1	0.2801	1	8	79	ESRRB,CNOT2,TEAD4,TJP1,RBM46,CTR9,PBRM1,TM4SF1
GO: Biological Process	GO:0031346	positive regulation of cell projection organization	0.008064	1	0.2801	1	29	493	BCL11A,MET,KIDINS220,FLNA,IL31RA,TRAK1,ATF1,SRC,CAMK2B,NTRK3,OPA1,IL1RAPL1,MACF1,NRG1,NUMBL,CLRN1,VLDLR,TMEM106B,RIPOR2,ITGB1,DCX,RGMA,NDEL1,ABI2,PLXNC1,RP1,LTK,EPHA3,EPHA4
GO: Biological Process	GO:0009755	hormone-mediated signaling pathway	0.008179	1	0.2801	1	16	224	ESR1,ESRRB,AR,SMARCA4,NCOA1,SRC,NEDD4,GHR,CNOT2,ABHD2,UFL1,PHB1,CYP7B1,PMEPA1,RARB,NR4A3
GO: Biological Process	GO:0031280	negative regulation of cyclase activity	0.008282	1	0.2801	1	10	113	ADCY3,FLNA,GALR1,GNAI1,GNAZ,GRM3,OPRM1,LPAR1,EDNRA,AKAP9
GO: Biological Process	GO:0101024	mitotic nuclear membrane organization	0.008282	1	0.2801	1	3	12	ANKLE2,ZDHHC8,VRK1
GO: Biological Process	GO:0072070	loop of Henle development	0.008282	1	0.2801	1	3	12	PKD1,IRX1,IRX2
GO: Biological Process	GO:0007084	mitotic nuclear membrane reassembly	0.008282	1	0.2801	1	3	12	ANKLE2,ZDHHC8,VRK1
GO: Biological Process	GO:0033523	histone H2B ubiquitination	0.008282	1	0.2801	1	3	12	WAC,CTR9,WDR70
GO: Biological Process	GO:0010976	positive regulation of neuron projection development	0.0083	1	0.2801	1	17	244	BCL11A,MET,KIDINS220,FLNA,IL31RA,ATF1,CAMK2B,NTRK3,OPA1,NRG1,VLDLR,TMEM106B,ITGB1,RGMA,NDEL1,LTK,EPHA3
GO: Biological Process	GO:0032212	positive regulation of telomere maintenance via telomerase	0.008307	1	0.2801	1	5	35	TNKS,ATM,ATR,XRCC5,FBXO4
GO: Biological Process	GO:0097711	ciliary basal body-plasma membrane docking	0.008321	1	0.2801	1	9	96	CEP76,CEP164,CNTRL,CEP89,CEP250,IQCB1,NDE1,DCTN1,AKAP9
GO: Biological Process	GO:0048017	inositol lipid-mediated signaling	0.008627	1	0.2888	1	17	245	RPS6KB1,F2R,PIP4K2B,NYAP2,PREX2,SRC,NEDD4,NTRK3,GPR143,NRG1,CEACAM5,PIK3C3,PIK3CD,INSR,C2CD5,KCNH1,LTK
GO: Biological Process	GO:0016482	cytosolic transport	0.008729	1	0.2888	1	14	187	EEA1,FLNA,VPS35,KIF1A,SRC,SYT7,PIK3C3,MAGEL2,PTPN23,HEATR5A,VPS13C,TBC1D5,DCTN1,VPS35L
GO: Biological Process	GO:0051283	negative regulation of sequestering of calcium ion	0.008884	1	0.2888	1	12	150	F2R,RYR1,ANXA6,FASLG,SLC8A1,MYO5A,CAMK2D,NTSR1,THY1,PDE4D,SELENON,EDNRA
GO: Biological Process	GO:0060232	delamination	0.008907	1	0.2888	1	4	23	F2R,NEDD4,PARD3,TET2
GO: Biological Process	GO:0071625	vocalization behavior	0.008907	1	0.2888	1	4	23	EXT1,NLGN3,NRXN2,CNTNAP2
GO: Biological Process	GO:0006206	pyrimidine nucleobase metabolic process	0.008907	1	0.2888	1	4	23	CDA,CTPS2,CRMP1,TET2
GO: Biological Process	GO:1902065	response to L-glutamate	0.008907	1	0.2888	1	4	23	BCL11A,BAG1,UFL1,OPA1
GO: Biological Process	GO:0046777	protein autophosphorylation	0.008975	1	0.2895	1	18	266	MET,ATM,RIPK1,ATR,SRC,STK4,CSNK1G1,CAMK2B,CAMK2D,THY1,NRG1,PHKA1,VRK1,INSR,MAPKAPK3,RAP2B,TRIM28,EPHA4
GO: Biological Process	GO:0060688	regulation of morphogenesis of a branching structure	0.009232	1	0.2944	1	7	65	ESR1,BCL11A,MET,AGTR1,AR,NOG,CPE
GO: Biological Process	GO:0051568	histone H3-K4 methylation	0.009232	1	0.2944	1	7	65	PAXIP1,SETD1B,CTR9,TET2,BCOR,ARID4A,SMAD4
GO: Biological Process	GO:0001892	embryonic placenta development	0.009324	1	0.2944	1	10	115	ESRRB,SLC8A1,NCOA1,STK3,STK4,PKD1,HECTD1,EGLN1,DNAJB6,TRIM28
GO: Biological Process	GO:0043501	skeletal muscle adaptation	0.009364	1	0.2944	1	5	36	RPS6KB1,AR,CAMK2B,GTF2IRD1,IREB2
GO: Biological Process	GO:0030201	heparan sulfate proteoglycan metabolic process	0.009364	1	0.2944	1	5	36	EXT1,UXS1,HS6ST3,GPC1,B3GAT3
GO: Biological Process	GO:0120193	tight junction organization	0.009477	1	0.2965	1	9	98	CLDN18,EXT1,POF1B,TJP1,PARD3,ITGB1,MICALL2,MARVELD2,MTDH
GO: Biological Process	GO:0031334	positive regulation of protein-containing complex assembly	0.009563	1	0.2974	1	19	288	ERCC5,ESR1,MET,SKAP1,ATM,ATR,SRC,BAK1,SPIDR,NRG1,MAGEL2,GMFG,TRABD2B,PSMC2,DCTN1,AKAP9,ABI2,EIF4G1,CRBN
GO: Biological Process	GO:0048592	eye morphogenesis	0.009603	1	0.2974	1	23	371	ARL6,FZD8,CDIPT,ALPK3,FASLG,SMARCA4,MYLK,BAK1,VAX1,THY1,PARD3,NECTIN3,IRX1,UBR3,BCOR,DCTN1,PTPRM,RARB,EFNB1,ABI2,RP1,IRX2,EPHA4
GO: Biological Process	GO:0051282	regulation of sequestering of calcium ion	0.009818	1	0.3026	1	12	152	F2R,RYR1,ANXA6,FASLG,SLC8A1,MYO5A,CAMK2D,NTSR1,THY1,PDE4D,SELENON,EDNRA
GO: Biological Process	GO:0051350	negative regulation of lyase activity	0.009882	1	0.3028	1	10	116	ADCY3,FLNA,GALR1,GNAI1,GNAZ,GRM3,OPRM1,LPAR1,EDNRA,AKAP9
GO: Biological Process	GO:0035265	organ growth	0.01	1	0.3028	1	18	269	ESR1,EXT1,WWC2,BASP1,FGF9,ANXA6,AR,SMARCA4,RIPK1,STK3,STK4,CCN4,CAMK2D,HDAC2,NRG1,NOG,IL7,RARB
GO: Biological Process	GO:0035176	social behavior	0.01001	1	0.3028	1	7	66	EXT1,PTCHD1,NLGN3,NRXN2,CNTNAP2,ULK4,EDNRA
GO: Biological Process	GO:0001885	endothelial cell development	0.0101	1	0.3028	1	9	99	MET,RAPGEF6,TJP1,PDE4D,SOX18,PTPRS,RAP2B,RAB1B,MARVELD2
GO: Biological Process	GO:0043297	apical junction assembly	0.0101	1	0.3028	1	9	99	CLDN18,POF1B,TJP1,PARD3,ITGB1,MICALL2,ABI2,MARVELD2,MTDH
GO: Biological Process	GO:0007204	positive regulation of cytosolic calcium ion concentration	0.01014	1	0.3028	1	24	394	ESR1,F2R,RYR1,AGTR1,FASLG,SLC8A1,NALF2,GALR1,MYO5A,CYSLTR1,BAK1,CACNB2,CAMK2D,NTSR1,CCKAR,OPRM1,THY1,PDE4D,TAC4,PKD1,PTGER3,SELENON,LPAR1,EDNRA
GO: Biological Process	GO:0043406	positive regulation of MAP kinase activity	0.01025	1	0.3028	1	19	290	MAP3K5,FZD8,MET,SMARCA4,INAVA,RIPK1,SRC,RIPK2,GHR,NTRK3,NRG1,CEACAM5,MAPK10,MAP2K6,DIRAS2,INSR,MAPKAPK3,LPAR1,EPHA4
GO: Biological Process	GO:0048678	response to axon injury	0.01031	1	0.3028	1	12	153	MAX,FLNA,IL31RA,MTR,CHL1,NTRK3,TNR,NRG1,RGMA,NDEL1,PTPRS,EPHA4
GO: Biological Process	GO:0099149	regulation of postsynaptic neurotransmitter receptor internalization	0.01039	1	0.3028	1	4	24	NEDD4,OPHN1,ATAD1,NRG1
GO: Biological Process	GO:1904424	regulation of GTP binding	0.01039	1	0.3028	1	4	24	MET,C9orf72,RIPOR2,EPHA4
GO: Biological Process	GO:2000849	regulation of glucocorticoid secretion	0.01048	1	0.3028	1	3	13	ECRG4,GALR1,NRG1
GO: Biological Process	GO:0021654	rhombomere boundary formation	0.01048	1	0.3028	1	3	13	MED12,RFNG,EPHA4
GO: Biological Process	GO:0010522	regulation of calcium ion transport into cytosol	0.0105	1	0.3028	1	11	135	F2R,AGTR1,SLC8A1,MYO5A,BAK1,CAMK2D,NTSR1,THY1,PDE4D,SELENON,EDNRA
GO: Biological Process	GO:0060261	positive regulation of transcription initiation from RNA polymerase II promoter	0.01051	1	0.3028	1	5	37	ESR1,PAXIP1,SUB1,PSMC2,MED12
GO: Biological Process	GO:1990778	protein localization to cell periphery	0.01075	1	0.3065	1	24	396	GPHN,ARL6,FLNA,CLSTN1,AR,SKAP1,VPS35,RAPGEF6,MYO5A,CPLX1,CLASP2,GNAI1,CACNB2,CAMK2B,CAMK2D,MACF1,ZDHHC8,NECTIN3,MAPK10,ITGB1,C2CD5,TSPAN17,GPC6,EPHA3
GO: Biological Process	GO:0043112	receptor metabolic process	0.0108	1	0.3065	1	16	231	AGTR1,ARFGEF2,NEDD4,GHR,GRIA2,OPHN1,ATAD1,PARD3,NRG1,CEACAM5,UVRAG,VLDLR,TBC1D5,INSR,PTGER3,ITGB1
GO: Biological Process	GO:0046467	membrane lipid biosynthetic process	0.01083	1	0.3065	1	12	154	PIGZ,CERS1,ST8SIA6,HACD1,LARGE1,ELOVL5,B4GALT5,SGMS1,SPTSSA,ST8SIA4,CERS6,ST8SIA2
GO: Biological Process	GO:1904356	regulation of telomere maintenance via telomere lengthening	0.01084	1	0.3065	1	7	67	TNKS,ATM,ATR,SRC,EXOSC10,XRCC5,FBXO4
GO: Biological Process	GO:0033002	muscle cell proliferation	0.01111	1	0.311	1	20	313	ESR1,RPS6KB1,MAP3K5,FGF9,SMARCA4,RIPK1,CCN4,NPY5R,CAMK2D,CDH13,HDAC2,NRG1,PDE1A,PDE4D,NOG,PHB1,XRCC5,NR4A3,SELENON,EDNRA
GO: Biological Process	GO:0045926	negative regulation of growth	0.01111	1	0.311	1	20	313	BCL11A,WWC2,SEMA6D,STC2,SMARCA2,SMARCA4,RIPK1,STK3,STK4,CDA,TNR,HDAC2,NOG,PHB1,SEMA5B,RGMA,PRDM11,PTPRS,SMAD4,EPHA4
GO: Biological Process	GO:0018209	peptidyl-serine modification	0.01115	1	0.311	1	23	376	RPS6KA3,RPS6KB1,STK32B,MET,TNKS,ATM,RIPK1,ATR,SRC,RIPK2,BAK1,STK4,CSNK1G1,CAMK2B,CAMK2D,NTRK3,PDE4D,PKD1,SMYD3,VRK1,MAPKAPK3,AKAP9,EIF4G1
GO: Biological Process	GO:0050771	negative regulation of axonogenesis	0.01143	1	0.3173	1	8	84	BCL11A,SEMA6D,THY1,TNR,SEMA5B,RGMA,PTPRS,EPHA4
GO: Biological Process	GO:0071824	protein-DNA complex subunit organization	0.01148	1	0.3173	1	23	377	ERCC5,ESR1,PIAS1,SMARCA2,SMARCA4,TNKS,ATM,ATR,SRC,NAP1L3,TAF12,PADI4,CENPC,SHPRH,SMYD3,H2AB2,EXOSC10,INO80,XRCC5,TSPYL5,PSMC2,FBXO4,CENPQ
GO: Biological Process	GO:0043547	positive regulation of GTPase activity	0.01169	1	0.3179	1	26	442	RALGAPA1,F2R,SYDE2,PREX2,RAPGEF6,TBC1D2B,NTRK3,ARHGAP39,OPHN1,TBC1D8,RGS18,ARAP3,THY1,ARHGAP19,AGFG2,ARHGAP32,GAPVD1,TBC1D5,ITGB1,RGMA,NDEL1,RGL3,RALGAPB,ARHGEF10L,PLEKHG6,MTSS2
GO: Biological Process	GO:0051703	biological process involved in intraspecies interaction between organisms	0.01171	1	0.3179	1	7	68	EXT1,PTCHD1,NLGN3,NRXN2,CNTNAP2,ULK4,EDNRA
GO: Biological Process	GO:1904358	positive regulation of telomere maintenance via telomere lengthening	0.01175	1	0.3179	1	5	38	TNKS,ATM,ATR,XRCC5,FBXO4
GO: Biological Process	GO:0051208	sequestering of calcium ion	0.01191	1	0.3179	1	12	156	F2R,RYR1,ANXA6,FASLG,SLC8A1,MYO5A,CAMK2D,NTSR1,THY1,PDE4D,SELENON,EDNRA
GO: Biological Process	GO:0010801	negative regulation of peptidyl-threonine phosphorylation	0.01201	1	0.3179	1	4	25	MET,PARD3,PPEF2,EIF4G1
GO: Biological Process	GO:0008584	male gonad development	0.01203	1	0.3179	1	15	214	KIF18A,ESR1,ACVR2A,MET,FGF9,FLNA,AR,NCOA1,INSR,ITGB1,JAG2,ATN1,ARID4A,AKAP9,SMAD4
GO: Biological Process	GO:0048593	camera-type eye morphogenesis	0.01212	1	0.3179	1	19	295	ARL6,FZD8,CDIPT,ALPK3,SMARCA4,MYLK,BAK1,VAX1,THY1,NECTIN3,IRX1,BCOR,DCTN1,PTPRM,EFNB1,ABI2,RP1,IRX2,EPHA4
GO: Biological Process	GO:0051966	regulation of synaptic transmission, glutamatergic	0.01223	1	0.3179	1	8	85	UNC13A,GRIA2,GRM3,OPHN1,ATAD1,DGKI,TNR,NLGN3
GO: Biological Process	GO:0030516	regulation of axon extension	0.01225	1	0.3179	1	11	138	SEMA6D,CLASP2,NTRK3,MACF1,TNR,NRG1,MGLL,SEMA5B,NDEL1,PTPRS,EPHA4
GO: Biological Process	GO:0034605	cellular response to heat	0.01225	1	0.3179	1	11	138	NUP35,ATM,ATR,HSPH1,BAG1,CAMK2B,CAMK2D,HDAC2,CETN1,DNAJB6,NUP214
GO: Biological Process	GO:0051972	regulation of telomerase activity	0.01228	1	0.3179	1	6	53	TNKS,ATM,CERS1,SRC,HNRNPD,XRCC5
GO: Biological Process	GO:0051279	regulation of release of sequestered calcium ion into cytosol	0.0129	1	0.3241	1	9	103	F2R,SLC8A1,MYO5A,CAMK2D,NTSR1,THY1,PDE4D,SELENON,EDNRA
GO: Biological Process	GO:0009214	cyclic nucleotide catabolic process	0.01298	1	0.3241	1	3	14	PDE8B,PDE1A,PDE4D
GO: Biological Process	GO:0035933	glucocorticoid secretion	0.01298	1	0.3241	1	3	14	ECRG4,GALR1,NRG1
GO: Biological Process	GO:0097090	presynaptic membrane organization	0.01298	1	0.3241	1	3	14	LRRTM4,IL1RAPL1,NLGN3
GO: Biological Process	GO:0046546	development of primary male sexual characteristics	0.01301	1	0.3241	1	15	216	KIF18A,ESR1,ACVR2A,MET,FGF9,FLNA,AR,NCOA1,INSR,ITGB1,JAG2,ATN1,ARID4A,AKAP9,SMAD4
GO: Biological Process	GO:0097553	calcium ion transmembrane import into cytosol	0.01305	1	0.3241	1	13	177	F2R,RYR1,AGTR1,FASLG,SLC8A1,NALF2,MYO5A,CAMK2D,NTSR1,THY1,PDE4D,SELENON,EDNRA
GO: Biological Process	GO:0060998	regulation of dendritic spine development	0.01307	1	0.3241	1	8	86	KIF1A,CAMK2B,OPA1,HDAC2,NRG1,NLGN3,PTPRS,LPAR1
GO: Biological Process	GO:0071482	cellular response to light stimulus	0.01308	1	0.3241	1	12	158	SDE2,CERS1,ATR,BAK1,NEDD4,METAP2,GUCY2D,NMT2,INO80,N4BP1,CAMKMT,RP1
GO: Biological Process	GO:1990051	activation of protein kinase C activity	0.01308	1	0.3241	1	5	39	F2R,DGKI,PARD3,PHB1,EDNRA
GO: Biological Process	GO:0007603	phototransduction, visible light	0.01308	1	0.3241	1	5	39	METAP2,GUCY2D,NMT2,CAMKMT,RP1
GO: Biological Process	GO:0071312	cellular response to alkaloid	0.0134	1	0.3265	1	6	54	RYR1,SLC8A1,OPRM1,SPIDR,KCNJ6,SELENON
GO: Biological Process	GO:0046621	negative regulation of organ growth	0.0134	1	0.3265	1	6	54	WWC2,RIPK1,STK3,STK4,HDAC2,NOG
GO: Biological Process	GO:0033120	positive regulation of RNA splicing	0.0134	1	0.3265	1	6	54	TRA2B,KHDRBS3,NCBP1,SLC38A2,PRDX6,THRAP3
GO: Biological Process	GO:0032206	positive regulation of telomere maintenance	0.0134	1	0.3265	1	6	54	TNKS,ATM,ATR,HNRNPD,XRCC5,FBXO4
GO: Biological Process	GO:0051924	regulation of calcium ion transport	0.01344	1	0.3265	1	21	340	F2R,AGTR1,SLC8A1,THADA,STC2,MYLK,MYO5A,BAK1,CACNB2,CAMK2B,CAMK2D,NTSR1,CCKAR,USP2,THY1,PDE4D,HOMER2,PLPP4,PTGER3,SELENON,EDNRA
GO: Biological Process	GO:0060986	endocrine hormone secretion	0.01362	1	0.3294	1	7	70	ACVR2A,AGTR1,C1QTNF3,ECRG4,GALR1,NRG1,SMAD4
GO: Biological Process	GO:0035024	negative regulation of Rho protein signal transduction	0.0138	1	0.3326	1	4	26	MET,ARAP3,RIPOR2,ITGB1
GO: Biological Process	GO:0042177	negative regulation of protein catabolic process	0.01422	1	0.3405	1	11	141	WAC,FLNA,VPS35,OPHN1,NRG1,GABARAPL2,PHB1,N4BP1,BANP,SMAD4,EPHA4
GO: Biological Process	GO:0002262	myeloid cell homeostasis	0.01427	1	0.3405	1	19	300	MAEA,HEMGN,KLF3,RPS29,ACVR2A,SMARCA1,SMARCA4,L3MBTL3,BAK1,UFL1,AKAP10,NUMBL,PIK3CD,EXOC6,TET2,IREB2,ARID4A,ABCC5,NR4A3
GO: Biological Process	GO:0009416	response to light stimulus	0.01442	1	0.3405	1	26	450	SDE2,ERCC5,UBE4B,EXT1,DEAF1,PIAS1,PDE8B,CERS1,ATR,BAK1,NEDD4,METAP2,USP2,CEP250,GUCY2D,NOG,NLGN3,SEMA5B,NMT2,HRH2,INO80,N4BP1,MAPK10,ITGB1,CAMKMT,RP1
GO: Biological Process	GO:0010212	response to ionizing radiation	0.0145	1	0.3405	1	14	199	PAXIP1,ATM,ATR,BAK1,NEK1,TOPBP1,SPIDR,TP53BP1,INO80,XRCC5,TSPYL5,IL7,ITGB1,FBXO4
GO: Biological Process	GO:0060008	Sertoli cell differentiation	0.01451	1	0.3405	1	5	40	ESR1,FLNA,ITGB1,ARID4A,AKAP9
GO: Biological Process	GO:0021533	cell differentiation in hindbrain	0.01451	1	0.3405	1	5	40	MET,OPHN1,NRG1,NOG,MTPN
GO: Biological Process	GO:0032402	melanosome transport	0.01451	1	0.3405	1	5	40	ARL6,MYO5A,GPR143,INPP5B,DCTN1
GO: Biological Process	GO:0150104	transport across blood-brain barrier	0.01487	1	0.3449	1	8	88	SLC5A1,SLC4A4,SLC44A1,SLC16A7,SLC38A2,SLC2A13,INSR,ABCC5
GO: Biological Process	GO:0050931	pigment cell differentiation	0.01487	1	0.3449	1	8	88	MYO5A,GBX2,GFPT1,PAX7,TYRP1,UVRAG,MED12,LTK
GO: Biological Process	GO:0032204	regulation of telomere maintenance	0.01487	1	0.3449	1	8	88	TNKS,ATM,ATR,SRC,HNRNPD,EXOSC10,XRCC5,FBXO4
GO: Biological Process	GO:2001252	positive regulation of chromosome organization	0.01509	1	0.3464	1	14	200	PPHLN1,AKAP8L,PAXIP1,TNKS,ATM,ATR,PAX7,HNRNPD,XRCC5,NSMCE2,CTR9,FBXO4,TRIM28,SMAD4
GO: Biological Process	GO:0051099	positive regulation of binding	0.01516	1	0.3464	1	15	220	MET,SMARCA4,RIPK2,NCBP1,STK3,STK4,UFL1,PKD1,IDE,RIPOR2,RFNG,NMD3,TRIM28,EIF4G1,EPHA4
GO: Biological Process	GO:0014910	regulation of smooth muscle cell migration	0.0153	1	0.3464	1	10	124	RPS6KB1,SEMA6D,FGF9,MYO5A,SRC,CCN4,CAMK2D,PDE4D,NR4A3,LPAR1
GO: Biological Process	GO:0044272	sulfur compound biosynthetic process	0.0157	1	0.3464	1	14	201	GGT6,EXT1,ACAN,UXS1,MTR,CHST14,SLC35D1,HACD1,PDHA2,ELOVL5,B4GALT5,CHST7,SLC35B3,UST
GO: Biological Process	GO:0001573	ganglioside metabolic process	0.01574	1	0.3464	1	4	27	ST8SIA6,B4GALT5,ST8SIA4,ST8SIA2
GO: Biological Process	GO:0022400	regulation of rhodopsin mediated signaling pathway	0.01574	1	0.3464	1	4	27	METAP2,GUCY2D,NMT2,CAMKMT
GO: Biological Process	GO:0021546	rhombomere development	0.01574	1	0.3464	1	4	27	GBX2,MED12,RFNG,EPHA4
GO: Biological Process	GO:0060179	male mating behavior	0.01579	1	0.3464	1	3	15	AR,NCOA1,HDAC2
GO: Biological Process	GO:0050651	dermatan sulfate proteoglycan biosynthetic process	0.01579	1	0.3464	1	3	15	CHST14,B3GAT3,UST
GO: Biological Process	GO:0071313	cellular response to caffeine	0.01579	1	0.3464	1	3	15	RYR1,SLC8A1,SELENON
GO: Biological Process	GO:1905097	regulation of guanyl-nucleotide exchange factor activity	0.01579	1	0.3464	1	3	15	MET,RIPOR2,EPHA4
GO: Biological Process	GO:0071044	histone mRNA catabolic process	0.01579	1	0.3464	1	3	15	ATM,EXOSC10,TUT7
GO: Biological Process	GO:0010649	regulation of cell communication by electrical coupling	0.01579	1	0.3464	1	3	15	SLC8A1,CAMK2D,PDE4D
GO: Biological Process	GO:0071481	cellular response to X-ray	0.01579	1	0.3464	1	3	15	ATM,TP53BP1,XRCC5
GO: Biological Process	GO:0021594	rhombomere formation	0.01579	1	0.3464	1	3	15	MED12,RFNG,EPHA4
GO: Biological Process	GO:0010232	vascular transport	0.01583	1	0.3464	1	8	89	SLC5A1,SLC4A4,SLC44A1,SLC16A7,SLC38A2,SLC2A13,INSR,ABCC5
GO: Biological Process	GO:0060236	regulation of mitotic spindle organization	0.01605	1	0.3464	1	5	41	GNAI1,PKD1,CHMP2B,RIPOR2,DCTN1
GO: Biological Process	GO:0051904	pigment granule transport	0.01605	1	0.3464	1	5	41	ARL6,MYO5A,GPR143,INPP5B,DCTN1
GO: Biological Process	GO:0032401	establishment of melanosome localization	0.01605	1	0.3464	1	5	41	ARL6,MYO5A,GPR143,INPP5B,DCTN1
GO: Biological Process	GO:0009101	glycoprotein biosynthetic process	0.0161	1	0.3464	1	23	389	EXT1,ACAN,UXS1,TRAK1,UGGT2,HS6ST3,CHST14,GFPT1,SLC35D1,ST8SIA6,LARGE1,B4GALT5,CHST7,LMF1,TET2,INSR,B3GAT3,RFT1,ST8SIA4,GALNTL6,SRD5A3,UST,ST8SIA2
GO: Biological Process	GO:2001237	negative regulation of extrinsic apoptotic signaling pathway	0.01611	1	0.3464	1	10	125	RPS6KB1,ZC3HC1,FASLG,AR,RIPK1,SRC,NRG1,SGMS1,IL7,RB1CC1
GO: Biological Process	GO:0098876	vesicle-mediated transport to the plasma membrane	0.01623	1	0.3478	1	9	107	ARFGEF2,CLSTN1,VPS35,CPLX1,MACF1,CCDC93,EXOC6,MAPK10,VPS35L
GO: Biological Process	GO:0043500	muscle adaptation	0.01639	1	0.35	1	12	163	RPS6KB1,AR,NEDD4,CCN4,CAMK2B,CAMK2D,MTPN,GTF2IRD1,IREB2,NR4A3,SELENON,SMAD4
GO: Biological Process	GO:0070830	bicellular tight junction assembly	0.01684	1	0.3543	1	8	90	CLDN18,POF1B,TJP1,PARD3,ITGB1,MICALL2,MARVELD2,MTDH
GO: Biological Process	GO:0050885	neuromuscular process controlling balance	0.01687	1	0.3543	1	7	73	PDE8B,MYO5A,CAMK2B,TNR,CLRN1,GIGYF2,NR4A3
GO: Biological Process	GO:0060402	calcium ion transport into cytosol	0.01697	1	0.3543	1	14	203	F2R,RYR1,AGTR1,FASLG,SLC8A1,NALF2,MYO5A,BAK1,CAMK2D,NTSR1,THY1,PDE4D,SELENON,EDNRA
GO: Biological Process	GO:0035108	limb morphogenesis	0.0175	1	0.3543	1	13	184	ETV4,EXT1,FGF9,SMARCA4,BAK1,IQCE,RNF165,HDAC2,NOG,JAG2,RARB,DYNC2H1,SMAD4
GO: Biological Process	GO:1903514	release of sequestered calcium ion into cytosol by endoplasmic reticulum	0.01769	1	0.3543	1	5	42	RYR1,FASLG,SLC8A1,CAMK2D,PDE4D
GO: Biological Process	GO:0010666	positive regulation of cardiac muscle cell apoptotic process	0.01785	1	0.3543	1	4	28	MAP3K5,CAMK2D,LTK,SMAD4
GO: Biological Process	GO:0008334	histone mRNA metabolic process	0.01785	1	0.3543	1	4	28	ATM,NCBP1,EXOSC10,TUT7
GO: Biological Process	GO:0060897	neural plate regionalization	0.01785	1	0.3543	1	4	28	FZD8,SMARCA1,NOG,SSBP3
GO: Biological Process	GO:2000831	regulation of steroid hormone secretion	0.01785	1	0.3543	1	4	28	AGTR1,ECRG4,GALR1,NRG1
GO: Biological Process	GO:0031623	receptor internalization	0.01787	1	0.3543	1	12	165	NEDD4,GHR,GRIA2,OPHN1,ATAD1,PARD3,NRG1,CEACAM5,TBC1D5,INSR,PTGER3,ITGB1
GO: Biological Process	GO:0008542	visual learning	0.01806	1	0.3543	1	7	74	DEAF1,PIAS1,PDE8B,NOG,NLGN3,HRH2,ITGB1
GO: Biological Process	GO:0097120	receptor localization to synapse	0.01806	1	0.3543	1	7	74	GPHN,CLSTN1,VPS35,CPLX1,MAPK10,ANKS1B,GPC6
GO: Biological Process	GO:0045446	endothelial cell differentiation	0.01822	1	0.3543	1	13	185	MET,RAPGEF6,TJP1,NRG1,CEACAM5,PDE4D,SOX18,PTPRS,RAP2B,PBRM1,RAB1B,MARVELD2,SMAD4
GO: Biological Process	GO:2001234	negative regulation of apoptotic signaling pathway	0.01831	1	0.3543	1	18	287	RPS6KB1,PARL,ZC3HC1,FASLG,AR,RIPK1,HSPH1,SRC,PTTG1IP,VAX1,OPA1,HDAC2,NRG1,NOG,SGMS1,IL7,RB1CC1,BCOR
GO: Biological Process	GO:0031644	regulation of nervous system process	0.01831	1	0.3543	1	14	205	TAFA4,F2R,SLC25A12,SRC,NTSR1,GRM3,OPRM1,PARD3,TNR,NRG1,MGLL,TAC4,NLGN3,AKAP9
GO: Biological Process	GO:0031345	negative regulation of cell projection organization	0.0186	1	0.3543	1	16	246	BCL11A,SEMA6D,FLNA,THY1,TNR,HDAC2,NLGN3,SEMA5B,CRMP1,PRKCSH,ITGB1,RGMA,PTPRS,LPAR1,EPHA3,EPHA4
GO: Biological Process	GO:0034101	erythrocyte homeostasis	0.0186	1	0.3543	1	16	246	MAEA,HEMGN,KLF3,RPS29,ACVR2A,SMARCA1,SMARCA4,L3MBTL3,UFL1,AKAP10,NUMBL,EXOC6,TET2,IREB2,ARID4A,ABCC5
GO: Biological Process	GO:0034331	cell junction maintenance	0.01861	1	0.3543	1	6	58	F2R,INAVA,OPHN1,TJP1,ERC2,DCTN1
GO: Biological Process	GO:0006998	nuclear envelope organization	0.01861	1	0.3543	1	6	58	AKAP8L,ANKLE2,ZDHHC8,VRK1,DCTN1,NDEL1
GO: Biological Process	GO:0014037	Schwann cell differentiation	0.01861	1	0.3543	1	6	58	BAG1,GPC1,NTRK3,PARD3,NRG1,MED12
GO: Biological Process	GO:0061001	regulation of dendritic spine morphogenesis	0.01861	1	0.3543	1	6	58	KIF1A,CAMK2B,OPA1,NLGN3,ABI2,EPHA4
GO: Biological Process	GO:0060401	cytosolic calcium ion transport	0.01888	1	0.3543	1	15	226	F2R,RYR1,AGTR1,FASLG,SLC8A1,NALF2,MYO5A,BAK1,CAMK2D,NTSR1,OPA1,THY1,PDE4D,SELENON,EDNRA
GO: Biological Process	GO:0098508	endothelial to hematopoietic transition	0.01892	1	0.3543	1	3	16	F2R,NEDD4,TET2
GO: Biological Process	GO:0050655	dermatan sulfate proteoglycan metabolic process	0.01892	1	0.3543	1	3	16	CHST14,B3GAT3,UST
GO: Biological Process	GO:0050935	iridophore differentiation	0.01892	1	0.3543	1	3	16	GBX2,MED12,LTK
GO: Biological Process	GO:0021707	cerebellar granule cell differentiation	0.01892	1	0.3543	1	3	16	MET,OPHN1,MTPN
GO: Biological Process	GO:0021684	cerebellar granular layer formation	0.01892	1	0.3543	1	3	16	MET,OPHN1,MTPN
GO: Biological Process	GO:0033143	regulation of intracellular steroid hormone receptor signaling pathway	0.019	1	0.3543	1	8	92	ESR1,AR,SMARCA4,SRC,CNOT2,UFL1,PHB1,CYP7B1
GO: Biological Process	GO:0051480	regulation of cytosolic calcium ion concentration	0.01901	1	0.3543	1	25	439	ESR1,F2R,RYR1,AGTR1,FASLG,SLC8A1,NALF2,GALR1,MYO5A,CYSLTR1,BAK1,CACNB2,CAMK2D,NTSR1,CCKAR,OPRM1,THY1,PDE4D,TAC4,PKD1,PTGER3,KCNH1,SELENON,LPAR1,EDNRA
GO: Biological Process	GO:0051897	positive regulation of protein kinase B signaling	0.01902	1	0.3543	1	14	206	ESR1,MET,FGF9,C1QTNF3,SRC,STK3,PHLPP1,NRG1,PHB1,PIK3CD,TSPYL5,INSR,ITGB1,MTDH
GO: Biological Process	GO:0010959	regulation of metal ion transport	0.01905	1	0.3543	1	21	352	F2R,AGTR1,SLC8A1,THADA,STC2,MYLK,MYO5A,BAK1,CACNB2,CAMK2B,CAMK2D,NTSR1,CCKAR,USP2,THY1,PDE4D,HOMER2,PLPP4,PTGER3,SELENON,EDNRA
GO: Biological Process	GO:0046661	male sex differentiation	0.01925	1	0.3569	1	16	247	KIF18A,ESR1,ACVR2A,MET,FGF9,FLNA,AR,NCOA1,DMRT3,INSR,ITGB1,JAG2,ATN1,ARID4A,AKAP9,SMAD4
GO: Biological Process	GO:0060260	regulation of transcription initiation from RNA polymerase II promoter	0.01943	1	0.3575	1	5	43	ESR1,PAXIP1,SUB1,PSMC2,MED12
GO: Biological Process	GO:0051905	establishment of pigment granule localization	0.01943	1	0.3575	1	5	43	ARL6,MYO5A,GPR143,INPP5B,DCTN1
GO: Biological Process	GO:0070507	regulation of microtubule cytoskeleton organization	0.01945	1	0.3575	1	12	167	KIF18A,MET,HSPH1,CLASP2,GNAI1,PKD1,CHMP2B,RIPOR2,DCTN1,AKAP9,RP1,EPHA3
GO: Biological Process	GO:0035023	regulation of Rho protein signal transduction	0.01972	1	0.3587	1	11	148	F2R,MET,PREX2,OPHN1,ARAP3,RIPOR2,ITGB1,CDC42SE2,LPAR1,ARHGEF10L,PLEKHG6
GO: Biological Process	GO:0051209	release of sequestered calcium ion into cytosol	0.01972	1	0.3587	1	11	148	F2R,RYR1,FASLG,SLC8A1,MYO5A,CAMK2D,NTSR1,THY1,PDE4D,SELENON,EDNRA
GO: Biological Process	GO:0046620	regulation of organ growth	0.01972	1	0.3587	1	11	148	WWC2,BASP1,FGF9,RIPK1,STK3,STK4,CCN4,HDAC2,NRG1,NOG,IL7
GO: Biological Process	GO:1903539	protein localization to postsynaptic membrane	0.0201	1	0.3587	1	6	59	GPHN,CLSTN1,VPS35,CPLX1,MAPK10,GPC6
GO: Biological Process	GO:0072331	signal transduction by p53 class mediator	0.02011	1	0.3587	1	18	290	PHF20,RPS29,PAXIP1,ATM,ATR,TAF4B,TAF12,CNOT2,PTTG1IP,VAX1,TOPBP1,EDA2R,HDAC2,XRCC5,BCOR,BANP,TTC5,E2F2
GO: Biological Process	GO:0098698	postsynaptic specialization assembly	0.02012	1	0.3587	1	4	29	NTRK3,NLGN3,NRXN2,PTPRS
GO: Biological Process	GO:0006837	serotonin transport	0.02012	1	0.3587	1	4	29	MAOB,SLC18A1,GPM6B,CD300A
GO: Biological Process	GO:0010663	positive regulation of striated muscle cell apoptotic process	0.02012	1	0.3587	1	4	29	MAP3K5,CAMK2D,LTK,SMAD4
GO: Biological Process	GO:0045844	positive regulation of striated muscle tissue development	0.02012	1	0.3587	1	4	29	RPS6KB1,MRTFB,MYF5,USP2
GO: Biological Process	GO:0120192	tight junction assembly	0.02015	1	0.3587	1	8	93	CLDN18,POF1B,TJP1,PARD3,ITGB1,MICALL2,MARVELD2,MTDH
GO: Biological Process	GO:0043951	negative regulation of cAMP-mediated signaling	0.02015	1	0.3587	1	9	111	ADCY3,FLNA,GNAI1,GNAZ,GRM3,OPRM1,PDE4D,LPAR1,EDNRA
GO: Biological Process	GO:2001236	regulation of extrinsic apoptotic signaling pathway	0.02051	1	0.364	1	13	188	RPS6KB1,ZC3HC1,FASLG,AR,RIPK1,SRC,STK3,STK4,RUNX3,NRG1,SGMS1,IL7,RB1CC1
GO: Biological Process	GO:0007004	telomere maintenance via telomerase	0.02063	1	0.3641	1	7	76	TNKS,ATM,ATR,SRC,EXOSC10,XRCC5,FBXO4
GO: Biological Process	GO:1905324	telomere-telomerase complex assembly	0.02063	1	0.3641	1	7	76	TNKS,ATM,ATR,SRC,EXOSC10,XRCC5,FBXO4
GO: Biological Process	GO:0001763	morphogenesis of a branching structure	0.02073	1	0.3648	1	17	270	ESR1,ETV4,EXT1,BCL11A,MET,AGTR1,AR,SRC,GBX2,STK4,HHIP,NOG,PKD1,CPE,CTNND2,EDNRA,SMAD4
GO: Biological Process	GO:0003018	vascular process in circulatory system	0.02101	1	0.3686	1	20	334	EXT1,F2R,AGTR1,SLC5A1,SLC8A1,SLC4A4,CYSLTR1,SRC,SLC44A1,TJP1,SLC16A7,CEACAM5,SLC38A2,HRH2,SLC2A13,INSR,PTGER3,PTPRM,ABCC5,EDNRA
GO: Biological Process	GO:0051668	localization within membrane	0.02123	1	0.3714	1	9	112	GPHN,ARL6,LRRTM4,FLNA,GLRB,THY1,CDH13,NRXN2,ITGB1
GO: Biological Process	GO:0021952	central nervous system projection neuron axonogenesis	0.02128	1	0.3714	1	5	44	C9orf72,SZT2,CDH11,DCX,EPHA4
GO: Biological Process	GO:0048661	positive regulation of smooth muscle cell proliferation	0.02163	1	0.3741	1	10	131	RPS6KB1,MAP3K5,FGF9,CCN4,NPY5R,CAMK2D,CDH13,PDE4D,PHB1,NR4A3
GO: Biological Process	GO:0010259	multicellular organism aging	0.02166	1	0.3741	1	6	60	ERCC5,ACAN,ATM,RNF165,IDE,ATN1
GO: Biological Process	GO:0016331	morphogenesis of embryonic epithelium	0.02173	1	0.3741	1	15	230	PCDH19,DEAF1,AR,STK3,STK4,VAX1,OPA1,PCDH8,NOG,HECTD1,IRX1,JAG2,RGMA,MED12,IRX2
GO: Biological Process	GO:0030203	glycosaminoglycan metabolic process	0.02202	1	0.3741	1	12	170	EXT1,ACAN,UXS1,CHST14,SLC35D1,GPC1,B4GALT5,CHST7,B3GAT3,ABCC5,GPC6,UST
GO: Biological Process	GO:0048754	branching morphogenesis of an epithelial tube	0.02204	1	0.3741	1	14	210	ESR1,ETV4,EXT1,MET,AGTR1,AR,SRC,GBX2,STK4,HHIP,NOG,PKD1,EDNRA,SMAD4
GO: Biological Process	GO:0061000	negative regulation of dendritic spine development	0.02236	1	0.3741	1	3	17	HDAC2,NLGN3,PTPRS
GO: Biological Process	GO:0048149	behavioral response to ethanol	0.02236	1	0.3741	1	3	17	UNC79,OPRM1,HDAC2
GO: Biological Process	GO:0043084	penile erection	0.02236	1	0.3741	1	3	17	ACVR2A,AR,EDNRA
GO: Biological Process	GO:0071214	cellular response to abiotic stimulus	0.02241	1	0.3741	1	26	468	SDE2,MBIP,ATM,CERS1,MYLK,ATR,BAK1,NEDD4,METAP2,GUCY2D,SPIDR,TP53BP1,MTPN,SLC38A2,NMT2,INO80,XRCC5,TSPYL5,N4BP1,MAPK10,RIPOR2,ITGB1,FBXO4,EDNRA,CAMKMT,RP1
GO: Biological Process	GO:0104004	cellular response to environmental stimulus	0.02241	1	0.3741	1	26	468	SDE2,MBIP,ATM,CERS1,MYLK,ATR,BAK1,NEDD4,METAP2,GUCY2D,SPIDR,TP53BP1,MTPN,SLC38A2,NMT2,INO80,XRCC5,TSPYL5,N4BP1,MAPK10,RIPOR2,ITGB1,FBXO4,EDNRA,CAMKMT,RP1
GO: Biological Process	GO:0048636	positive regulation of muscle organ development	0.02257	1	0.3741	1	4	30	RPS6KB1,MRTFB,MYF5,USP2
GO: Biological Process	GO:0015012	heparan sulfate proteoglycan biosynthetic process	0.02257	1	0.3741	1	4	30	EXT1,UXS1,HS6ST3,B3GAT3
GO: Biological Process	GO:1901863	positive regulation of muscle tissue development	0.02257	1	0.3741	1	4	30	RPS6KB1,MRTFB,MYF5,USP2
GO: Biological Process	GO:0021554	optic nerve development	0.02257	1	0.3741	1	4	30	EXT1,SMARCA4,VAX1,LPAR1
GO: Biological Process	GO:0045663	positive regulation of myoblast differentiation	0.02257	1	0.3741	1	4	30	MAP3K5,ZFHX3,MYF5,RIPOR2
GO: Biological Process	GO:0072332	intrinsic apoptotic signaling pathway by p53 class mediator	0.02259	1	0.3741	1	8	95	RPS29,PTTG1IP,VAX1,TOPBP1,EDA2R,XRCC5,BCOR,E2F2
GO: Biological Process	GO:2000278	regulation of DNA biosynthetic process	0.02267	1	0.3741	1	10	132	TNKS,ATM,CERS1,ATR,SRC,CAMK2D,HNRNPD,EXOSC10,XRCC5,FBXO4
GO: Biological Process	GO:2000144	positive regulation of DNA-templated transcription, initiation	0.02325	1	0.3741	1	5	45	ESR1,PAXIP1,SUB1,PSMC2,MED12
GO: Biological Process	GO:0061384	heart trabecula morphogenesis	0.02325	1	0.3741	1	5	45	UBE4B,SMARCA4,NRG1,NOG,EGLN1
GO: Biological Process	GO:0090224	regulation of spindle organization	0.02325	1	0.3741	1	5	45	GNAI1,PKD1,CHMP2B,RIPOR2,DCTN1
GO: Biological Process	GO:0009187	cyclic nucleotide metabolic process	0.02325	1	0.3741	1	5	45	ADCY3,PDE8B,GUCY2D,PDE1A,PDE4D
GO: Biological Process	GO:0032400	melanosome localization	0.02325	1	0.3741	1	5	45	ARL6,MYO5A,GPR143,INPP5B,DCTN1
GO: Biological Process	GO:0006338	chromatin remodeling	0.02327	1	0.3741	1	15	232	ESR1,PPHLN1,SMARCA1,SMARCA2,SMARCA4,PAX7,HDAC2,PADI4,CENPC,CBX3,INO80,RIOX1,CENPQ,PBRM1,TRIM28
GO: Biological Process	GO:0050775	positive regulation of dendrite morphogenesis	0.02331	1	0.3741	1	6	61	MET,CAMK2B,OPA1,IL1RAPL1,NUMBL,EPHA4
GO: Biological Process	GO:0051896	regulation of protein kinase B signaling	0.02339	1	0.3741	1	18	295	ESR1,MET,FGF9,C1QTNF3,THEM4,SRC,INPP4B,STK3,PHLPP1,NTRK3,HDAC2,NRG1,PHB1,PIK3CD,TSPYL5,INSR,ITGB1,MTDH
GO: Biological Process	GO:2000573	positive regulation of DNA biosynthetic process	0.02345	1	0.3741	1	7	78	TNKS,ATM,ATR,SRC,CAMK2D,XRCC5,FBXO4
GO: Biological Process	GO:0014812	muscle cell migration	0.0235	1	0.3741	1	11	152	RPS6KB1,MET,SEMA6D,FGF9,MYO5A,SRC,CCN4,CAMK2D,PDE4D,NR4A3,LPAR1
GO: Biological Process	GO:0018022	peptidyl-lysine methylation	0.0235	1	0.3741	1	11	152	PAXIP1,SETD1B,HDAC2,SMYD3,METTL22,CTR9,TET2,BCOR,ARID4A,CAMKMT,SMAD4
GO: Biological Process	GO:0003158	endothelium development	0.02368	1	0.3741	1	14	212	MET,RAPGEF6,TJP1,PARD3,NRG1,CEACAM5,PDE4D,SOX18,PTPRS,RAP2B,PBRM1,RAB1B,MARVELD2,SMAD4
GO: Biological Process	GO:0043502	regulation of muscle adaptation	0.02374	1	0.3741	1	10	133	RPS6KB1,NEDD4,CCN4,CAMK2B,CAMK2D,MTPN,GTF2IRD1,NR4A3,SELENON,SMAD4
GO: Biological Process	GO:0014909	smooth muscle cell migration	0.02374	1	0.3741	1	10	133	RPS6KB1,SEMA6D,FGF9,MYO5A,SRC,CCN4,CAMK2D,PDE4D,NR4A3,LPAR1
GO: Biological Process	GO:0030518	intracellular steroid hormone receptor signaling pathway	0.02374	1	0.3741	1	10	133	ESR1,AR,SMARCA4,SRC,NEDD4,CNOT2,UFL1,PHB1,CYP7B1,PMEPA1
GO: Biological Process	GO:0050805	negative regulation of synaptic transmission	0.02389	1	0.3741	1	8	96	SORCS3,GNAI1,NPY5R,ATAD1,DGKI,TNR,MGLL,NLGN3
GO: Biological Process	GO:0030218	erythrocyte differentiation	0.02407	1	0.3741	1	15	233	MAEA,HEMGN,KLF3,RPS29,ACVR2A,SMARCA1,SMARCA4,L3MBTL3,UFL1,AKAP10,NUMBL,EXOC6,TET2,ARID4A,ABCC5
GO: Biological Process	GO:0050905	neuromuscular process	0.02452	1	0.3741	1	11	153	PDE8B,MYO5A,GLRB,CAMK2B,TNR,NRG1,CLRN1,GIGYF2,DCTN1,KCNH1,NR4A3
GO: Biological Process	GO:0051053	negative regulation of DNA metabolic process	0.02452	1	0.3741	1	11	153	RNF169,TNKS,ATM,CERS1,SRC,SUB1,TP53BP1,SHLD2,EXOSC10,XRCC5,TRIM28
GO: Biological Process	GO:0006479	protein methylation	0.02453	1	0.3741	1	14	213	PAXIP1,MTR,SETD1B,PCMTD1,PAX7,HDAC2,SMYD3,METTL22,CTR9,TET2,BCOR,ARID4A,CAMKMT,SMAD4
GO: Biological Process	GO:0042552	myelination	0.02453	1	0.3741	1	14	213	ATRN,SLC25A12,MYO5A,MPDZ,GPC1,NTRK3,SERINC5,PARD3,NRG1,B4GALT5,ULK4,RARB,LPAR1,EPHA4
GO: Biological Process	GO:0008213	protein alkylation	0.02453	1	0.3741	1	14	213	PAXIP1,MTR,SETD1B,PCMTD1,PAX7,HDAC2,SMYD3,METTL22,CTR9,TET2,BCOR,ARID4A,CAMKMT,SMAD4
GO: Biological Process	GO:0009100	glycoprotein metabolic process	0.02459	1	0.3741	1	26	472	EXT1,ACAN,UXS1,TRAK1,UGGT2,HS6ST3,CHST14,GFPT1,SLC35D1,ST8SIA6,GPC1,LARGE1,B4GALT5,CHST7,LMF1,PRKCSH,TET2,INSR,B3GAT3,RFT1,ST8SIA4,GALNTL6,SRD5A3,UST,ST8SIA2,RAB1B
GO: Biological Process	GO:0050769	positive regulation of neurogenesis	0.02482	1	0.375	1	20	340	BCL11A,MET,TRAK1,BAG1,CAMK2B,NTRK3,UFL1,OPA1,OPRM1,IL1RAPL1,MACF1,HDAC2,NRG1,NOG,NUMBL,XRCC5,DCX,NDEL1,PLXNC1,EPHA4
GO: Biological Process	GO:0002062	chondrocyte differentiation	0.02486	1	0.375	1	10	134	EXT1,ACAN,FGF9,MIA3,ANXA6,GFPT1,CCN4,RUNX3,RARB,MAF
GO: Biological Process	GO:0007528	neuromuscular junction development	0.02495	1	0.375	1	7	79	GPHN,F2R,UNC13A,GFPT1,NEDD4,CACNB2,DCTN1
GO: Biological Process	GO:0030520	intracellular estrogen receptor signaling pathway	0.02504	1	0.375	1	6	62	ESR1,AR,SRC,CNOT2,UFL1,CYP7B1
GO: Biological Process	GO:0042596	fear response	0.02504	1	0.375	1	6	62	RPS6KB1,EXT1,DEAF1,PDE8B,LYPD1,EIF4G1
GO: Biological Process	GO:0060444	branching involved in mammary gland duct morphogenesis	0.02519	1	0.375	1	4	31	ESR1,ETV4,AR,SRC
GO: Biological Process	GO:0035929	steroid hormone secretion	0.02519	1	0.375	1	4	31	AGTR1,ECRG4,GALR1,NRG1
GO: Biological Process	GO:0060896	neural plate pattern specification	0.02519	1	0.375	1	4	31	FZD8,SMARCA1,NOG,SSBP3
GO: Biological Process	GO:0046839	phospholipid dephosphorylation	0.02533	1	0.3762	1	5	46	SACM1L,INPP4B,PLPP4,INPP5B,PLPPR1
GO: Biological Process	GO:0030238	male sex determination	0.02613	1	0.3844	1	3	18	FGF9,AR,INSR
GO: Biological Process	GO:0007158	neuron cell-cell adhesion	0.02613	1	0.3844	1	3	18	TNR,NLGN3,NRXN2
GO: Biological Process	GO:2000811	negative regulation of anoikis	0.02613	1	0.3844	1	3	18	SRC,CEACAM5,ITGB1
GO: Biological Process	GO:0021683	cerebellar granular layer morphogenesis	0.02613	1	0.3844	1	3	18	MET,OPHN1,MTPN
GO: Biological Process	GO:0045761	regulation of adenylate cyclase activity	0.02655	1	0.3894	1	17	278	ADCY3,CAP2,FLNA,GALR1,NPFFR2,GNAI1,GNAZ,ADGRD1,GPR26,GRM3,OPRM1,PDE4D,PTGER3,PTH2R,LPAR1,EDNRA,AKAP9
GO: Biological Process	GO:0007193	adenylate cyclase-inhibiting G protein-coupled receptor signaling pathway	0.02664	1	0.3894	1	8	98	ADCY3,FLNA,GNAI1,GNAZ,GRM3,OPRM1,LPAR1,EDNRA
GO: Biological Process	GO:0021987	cerebral cortex development	0.02666	1	0.3894	1	11	155	FLNA,TRA2B,BTBD3,NCOA1,SLC38A2,VLDLR,CNTNAP2,NDE1,DCX,NDEL1,PTPRS
GO: Biological Process	GO:0051236	establishment of RNA localization	0.02722	1	0.3946	1	14	216	XPO5,FYTTD1,AKAP8L,NUP35,IGF2BP3,TNKS,ATM,ATR,NCBP1,ZC3H3,SRSF11,SIDT1,NUP214,NMD3
GO: Biological Process	GO:0008366	axon ensheathment	0.02722	1	0.3946	1	14	216	ATRN,SLC25A12,MYO5A,MPDZ,GPC1,NTRK3,SERINC5,PARD3,NRG1,B4GALT5,ULK4,RARB,LPAR1,EPHA4
GO: Biological Process	GO:0007272	ensheathment of neurons	0.02722	1	0.3946	1	14	216	ATRN,SLC25A12,MYO5A,MPDZ,GPC1,NTRK3,SERINC5,PARD3,NRG1,B4GALT5,ULK4,RARB,LPAR1,EPHA4
GO: Biological Process	GO:0035249	synaptic transmission, glutamatergic	0.02726	1	0.3946	1	9	117	EXT1,UNC13A,GRIA2,GRM3,OPHN1,ATAD1,DGKI,TNR,NLGN3
GO: Biological Process	GO:0010661	positive regulation of muscle cell apoptotic process	0.02752	1	0.3974	1	5	47	MAP3K5,STK4,CAMK2D,LTK,SMAD4
GO: Biological Process	GO:0007613	memory	0.0279	1	0.4012	1	12	176	RPS6KB1,PTCHD1,SORCS3,ATAD1,PCDH8,NRG1,PDE4D,NOG,HRH2,CYP7B1,VLDLR,INSR
GO: Biological Process	GO:0008340	determination of adult lifespan	0.02798	1	0.4012	1	4	32	ERCC5,ATM,IDE,ATN1
GO: Biological Process	GO:0070198	protein localization to chromosome, telomeric region	0.02798	1	0.4012	1	4	32	TNKS,ATM,ATR,XRCC5
GO: Biological Process	GO:0009584	detection of visible light	0.02815	1	0.4017	1	7	81	METAP2,CEP250,GUCY2D,SEMA5B,NMT2,CAMKMT,RP1
GO: Biological Process	GO:0051602	response to electrical stimulus	0.02815	1	0.4017	1	7	81	RPS6KB1,SRC,OPA1,HNRNPD,DCX,KCNJ6,AKAP9
GO: Biological Process	GO:0003351	epithelial cilium movement involved in extracellular fluid movement	0.02876	1	0.4095	1	6	64	SPEF2,AQP4,CFAP53,SPAG17,ULK4,RFX3
GO: Biological Process	GO:0014065	phosphatidylinositol 3-kinase signaling	0.02973	1	0.4147	1	13	198	F2R,PIP4K2B,NYAP2,PREX2,SRC,NEDD4,NTRK3,NRG1,CEACAM5,PIK3CD,INSR,C2CD5,LTK
GO: Biological Process	GO:0051875	pigment granule localization	0.02983	1	0.4147	1	5	48	ARL6,MYO5A,GPR143,INPP5B,DCTN1
GO: Biological Process	GO:0008306	associative learning	0.02998	1	0.4147	1	9	119	ADCY3,DEAF1,PIAS1,PDE8B,TNR,NOG,NLGN3,HRH2,ITGB1
GO: Biological Process	GO:0140353	lipid export from cell	0.02998	1	0.4147	1	9	119	AGTR1,ECRG4,GALR1,CPLX1,NPY5R,NTSR1,NRG1,SLC38A2,MAP2K6
GO: Biological Process	GO:0006665	sphingolipid metabolic process	0.03009	1	0.4147	1	12	178	CERS1,ST8SIA6,SERINC5,HACD1,LARGE1,ELOVL5,B4GALT5,SGMS1,SPTSSA,ST8SIA4,CERS6,ST8SIA2
GO: Biological Process	GO:0072578	neurotransmitter-gated ion channel clustering	0.0302	1	0.4147	1	3	19	GPHN,LRRTM4,GLRB
GO: Biological Process	GO:0035641	locomotory exploration behavior	0.0302	1	0.4147	1	3	19	TNR,LSAMP,CRBN
GO: Biological Process	GO:1904262	negative regulation of TORC1 signaling	0.0302	1	0.4147	1	3	19	ATM,ITFG2,SZT2
GO: Biological Process	GO:0071763	nuclear membrane organization	0.0302	1	0.4147	1	3	19	ANKLE2,ZDHHC8,VRK1
GO: Biological Process	GO:0071415	cellular response to purine-containing compound	0.0302	1	0.4147	1	3	19	RYR1,SLC8A1,SELENON
GO: Biological Process	GO:0071545	inositol phosphate catabolic process	0.0302	1	0.4147	1	3	19	INPP4B,NTSR1,INPP5B
GO: Biological Process	GO:0051571	positive regulation of histone H3-K4 methylation	0.0302	1	0.4147	1	3	19	PAXIP1,CTR9,SMAD4
GO: Biological Process	GO:0033631	cell-cell adhesion mediated by integrin	0.0302	1	0.4147	1	3	19	SKAP1,ITGB1,FERMT3
GO: Biological Process	GO:0043491	protein kinase B signaling	0.03057	1	0.4147	1	19	326	ESR1,RPS6KB1,MET,FGF9,C1QTNF3,THEM4,SRC,INPP4B,STK3,PHLPP1,NTRK3,HDAC2,NRG1,PHB1,PIK3CD,TSPYL5,INSR,ITGB1,MTDH
GO: Biological Process	GO:0062237	protein localization to postsynapse	0.03074	1	0.4147	1	6	65	GPHN,CLSTN1,VPS35,CPLX1,MAPK10,GPC6
GO: Biological Process	GO:0016056	rhodopsin mediated signaling pathway	0.03095	1	0.4147	1	4	33	METAP2,GUCY2D,NMT2,CAMKMT
GO: Biological Process	GO:0071480	cellular response to gamma radiation	0.03095	1	0.4147	1	4	33	ATM,ATR,XRCC5,TSPYL5
GO: Biological Process	GO:0060740	prostate gland epithelium morphogenesis	0.03095	1	0.4147	1	4	33	ESR1,AR,NOG,CYP7B1
GO: Biological Process	GO:0051569	regulation of histone H3-K4 methylation	0.03095	1	0.4147	1	4	33	PAXIP1,CTR9,BCOR,SMAD4
GO: Biological Process	GO:0001952	regulation of cell-matrix adhesion	0.03098	1	0.4147	1	10	139	SKAP1,MYF5,SRC,CLASP2,AJAP1,GPM6B,THY1,MACF1,CDH13,EPHA3
GO: Biological Process	GO:0090630	activation of GTPase activity	0.03141	1	0.4147	1	9	120	RALGAPA1,SYDE2,TBC1D2B,NTRK3,TBC1D8,TBC1D5,NDEL1,RALGAPB,MTSS2
GO: Biological Process	GO:0051965	positive regulation of synapse assembly	0.03161	1	0.4147	1	7	83	LRRTM4,CLSTN1,NTRK3,IL1RAPL1,NLGN3,SLITRK4,ST8SIA2
GO: Biological Process	GO:0099003	vesicle-mediated transport in synapse	0.03166	1	0.4147	1	17	284	CLSTN1,SLC18A1,VPS35,UNC13A,CPLX1,NEDD4,CACNB2,SYT7,OPHN1,ATAD1,DGKI,NRG1,NLGN3,CLRN1,ERC2,MAPK10,KCNH1
GO: Biological Process	GO:1903169	regulation of calcium ion transmembrane transport	0.03188	1	0.4147	1	13	200	F2R,AGTR1,SLC8A1,THADA,MYO5A,CACNB2,CAMK2D,NTSR1,THY1,PDE4D,PTGER3,SELENON,EDNRA
GO: Biological Process	GO:0045022	early endosome to late endosome transport	0.03226	1	0.4155	1	5	49	EEA1,FLNA,SRC,PIK3C3,PTPN23
GO: Biological Process	GO:0016601	Rac protein signal transduction	0.03226	1	0.4155	1	5	49	CAMK2D,ARAP3,CDH13,ELMO1,ABI2
GO: Biological Process	GO:0006278	RNA-templated DNA biosynthetic process	0.03278	1	0.4208	1	8	102	TNKS,ATM,ATR,SRC,EXOSC10,XRCC5,FBXO4,TRIM28
GO: Biological Process	GO:0060215	primitive hemopoiesis	0.03281	1	0.4208	1	6	66	SMARCA1,STK3,STK4,NUMBL,TET2,LPAR1
GO: Biological Process	GO:0042176	regulation of protein catabolic process	0.033	1	0.4223	1	24	440	WAC,FLNA,PIAS1,VPS35,NEDD4,PTTG1IP,UFL1,OPHN1,NRG1,GABARAPL2,PHB1,ASB9,PKD1,HECTD1,SMURF2,EGLN1,IDE,N4BP1,PSMC2,RGMA,AREL1,BANP,SMAD4,EPHA4
GO: Biological Process	GO:0071902	positive regulation of protein serine/threonine kinase activity	0.03367	1	0.4293	1	22	396	MAP3K5,FZD8,MET,SMARCA4,INAVA,RIPK1,SRC,RIPK2,GHR,STK3,STK4,NTRK3,NRG1,CEACAM5,PKD1,MAPK10,MAP2K6,DIRAS2,INSR,MAPKAPK3,LPAR1,EPHA4
GO: Biological Process	GO:0018210	peptidyl-threonine modification	0.0337	1	0.4293	1	10	141	MET,TNKS,RIPK2,CAMK2D,PARD3,VRK1,PPEF2,CDC42BPB,GALNTL6,EIF4G1
GO: Biological Process	GO:0098884	postsynaptic neurotransmitter receptor internalization	0.0341	1	0.4293	1	4	34	NEDD4,OPHN1,ATAD1,NRG1
GO: Biological Process	GO:0001832	blastocyst growth	0.0341	1	0.4293	1	4	34	ESRRB,SMARCA4,CTR9,NDEL1
GO: Biological Process	GO:0007205	protein kinase C-activating G protein-coupled receptor signaling pathway	0.0341	1	0.4293	1	4	34	F2R,DGKI,PARD3,EDNRA
GO: Biological Process	GO:0060706	cell differentiation involved in embryonic placenta development	0.0341	1	0.4293	1	4	34	STK3,STK4,HECTD1,DNAJB6
GO: Biological Process	GO:0048026	positive regulation of mRNA splicing, via spliceosome	0.0341	1	0.4293	1	4	34	TRA2B,NCBP1,PRDX6,THRAP3
GO: Biological Process	GO:0140239	postsynaptic endocytosis	0.0341	1	0.4293	1	4	34	NEDD4,OPHN1,ATAD1,NRG1
GO: Biological Process	GO:0021766	hippocampus development	0.03441	1	0.4323	1	9	122	NCOA1,PHLPP1,HDAC2,NOG,INSR,DCX,PTPRS,NR4A3,EPHA5
GO: Biological Process	GO:0097503	sialylation	0.0346	1	0.4329	1	3	20	ST8SIA6,ST8SIA4,ST8SIA2
GO: Biological Process	GO:0031468	nuclear membrane reassembly	0.0346	1	0.4329	1	3	20	ANKLE2,ZDHHC8,VRK1
GO: Biological Process	GO:0050654	chondroitin sulfate proteoglycan metabolic process	0.03481	1	0.4333	1	5	50	EXT1,UXS1,SLC35D1,CHST7,B3GAT3
GO: Biological Process	GO:0040001	establishment of mitotic spindle localization	0.03481	1	0.4333	1	5	50	CLASP2,NDE1,DCTN1,ITGB1,NDEL1
GO: Biological Process	GO:0015850	organic hydroxy compound transport	0.03486	1	0.4333	1	20	353	MAOB,AGTR1,SDHD,SLC5A1,SLC10A2,SLC18A1,ECRG4,NCOA1,GALR1,GPM6B,SYT7,OSBP,EEPD1,SLC16A7,NRG1,CEACAM5,CD300A,ZDHHC8,SLC2A13,PTGER3
GO: Biological Process	GO:0006858	extracellular transport	0.03498	1	0.4333	1	6	67	SPEF2,AQP4,CFAP53,SPAG17,ULK4,RFX3
GO: Biological Process	GO:0060393	regulation of pathway-restricted SMAD protein phosphorylation	0.03498	1	0.4333	1	6	67	ACVR2A,CERS1,BMPER,NOG,PMEPA1,SMAD4
GO: Biological Process	GO:0035282	segmentation	0.03533	1	0.4353	1	13	203	BASP1,ATM,MYF5,PCDH8,IRX1,CTR9,KCNH1,MED12,RFNG,MOB1A,IRX2,SMAD4,EPHA3
GO: Biological Process	GO:0021517	ventral spinal cord development	0.03535	1	0.4353	1	7	85	MET,DMRT3,VLDLR,GIGYF2,DCTN1,JAG2,DYNC2H1
GO: Biological Process	GO:0002090	regulation of receptor internalization	0.03535	1	0.4353	1	7	85	NEDD4,OPHN1,ATAD1,PARD3,NRG1,TBC1D5,INSR
GO: Biological Process	GO:0060193	positive regulation of lipase activity	0.0361	1	0.4436	1	12	183	ESR1,F2R,AGTR1,CAMK2B,NTRK3,CCKAR,OPRM1,PHB1,LMF1,PTGER3,LPAR1,EDNRA
GO: Biological Process	GO:0046785	microtubule polymerization	0.03619	1	0.4438	1	8	104	MET,CLASP2,TUBGCP2,NDE1,DCTN1,NDEL1,AKAP9,RP1
GO: Biological Process	GO:0007601	visual perception	0.03641	1	0.4457	1	15	246	ARL6,PCDH19,MYO5A,GLRB,CACNB2,GPR143,OPA1,CEP250,GUCY2D,DHRS3,SEMA5B,CLRN1,PPEF2,IMPG2,RP1
GO: Biological Process	GO:0048659	smooth muscle cell proliferation	0.03661	1	0.4472	1	14	225	ESR1,RPS6KB1,MAP3K5,FGF9,CCN4,NPY5R,CAMK2D,CDH13,PDE1A,PDE4D,PHB1,XRCC5,NR4A3,EDNRA
GO: Biological Process	GO:0061098	positive regulation of protein tyrosine kinase activity	0.03723	1	0.4517	1	6	68	HSPH1,SRC,NRG1,VLDLR,DOCK3,EPHA4
GO: Biological Process	GO:0006022	aminoglycan metabolic process	0.0374	1	0.4517	1	12	184	EXT1,ACAN,UXS1,CHST14,SLC35D1,GPC1,B4GALT5,CHST7,B3GAT3,ABCC5,GPC6,UST
GO: Biological Process	GO:0050650	chondroitin sulfate proteoglycan biosynthetic process	0.03742	1	0.4517	1	4	35	UXS1,SLC35D1,CHST7,B3GAT3
GO: Biological Process	GO:0060512	prostate gland morphogenesis	0.03742	1	0.4517	1	4	35	ESR1,AR,NOG,CYP7B1
GO: Biological Process	GO:0001941	postsynaptic membrane organization	0.03749	1	0.4517	1	5	51	GPHN,LRRTM4,GLRB,NLGN3,NRXN2
GO: Biological Process	GO:0007039	protein catabolic process in the vacuole	0.03749	1	0.4517	1	5	51	VPS35,NEDD4,PTPN23,TMEM106B,UBAP1L
GO: Biological Process	GO:0099084	postsynaptic specialization organization	0.03749	1	0.4517	1	5	51	NTRK3,OPHN1,NLGN3,NRXN2,PTPRS
GO: Biological Process	GO:0110020	regulation of actomyosin structure organization	0.0376	1	0.4522	1	9	124	MET,ATRN,CLASP2,TJP1,HDAC2,TMEFF2,LPAR1,ARHGEF10L,SMAD4
GO: Biological Process	GO:0060538	skeletal muscle organ development	0.03767	1	0.4522	1	19	334	RPS6KB1,RYR1,MET,BASP1,SLC8A1,MYF5,MYL1,GFPT1,GPC1,VAX1,USP2,PAX7,LARGE1,SMYD3,RIPOR2,KCNAB1,DNAJB6,SELENON,SMAD4
GO: Biological Process	GO:0072079	nephron tubule formation	0.0393	1	0.4553	1	3	21	NOG,IRX1,IRX2
GO: Biological Process	GO:0072520	seminiferous tubule development	0.0393	1	0.4553	1	3	21	KIF18A,AR,SMAD4
GO: Biological Process	GO:0072672	neutrophil extravasation	0.0393	1	0.4553	1	3	21	PIK3CD,RIPOR2,PTGER3
GO: Biological Process	GO:0003406	retinal pigment epithelium development	0.0393	1	0.4553	1	3	21	SMARCA4,TYRP1,RARB
GO: Biological Process	GO:0055119	relaxation of cardiac muscle	0.0393	1	0.4553	1	3	21	SLC8A1,CAMK2D,PDE4D
GO: Biological Process	GO:0021593	rhombomere morphogenesis	0.0393	1	0.4553	1	3	21	MED12,RFNG,EPHA4
GO: Biological Process	GO:0051580	regulation of neurotransmitter uptake	0.0393	1	0.4553	1	3	21	SLC18A1,GPM6B,ITGB1
GO: Biological Process	GO:0048048	embryonic eye morphogenesis	0.03937	1	0.4553	1	7	87	FZD8,SMARCA4,VAX1,PARD3,RARB,EFNB1,EPHA4
GO: Biological Process	GO:0051893	regulation of focal adhesion assembly	0.03957	1	0.4553	1	6	69	SRC,CLASP2,GPM6B,THY1,MACF1,EPHA3
GO: Biological Process	GO:0009247	glycolipid biosynthetic process	0.03957	1	0.4553	1	6	69	PIGZ,ST8SIA6,LARGE1,B4GALT5,ST8SIA4,ST8SIA2
GO: Biological Process	GO:0090109	regulation of cell-substrate junction assembly	0.03957	1	0.4553	1	6	69	SRC,CLASP2,GPM6B,THY1,MACF1,EPHA3
GO: Biological Process	GO:0032092	positive regulation of protein binding	0.03982	1	0.4553	1	8	106	RIPK2,STK3,STK4,UFL1,PKD1,IDE,RFNG,NMD3
GO: Biological Process	GO:0098927	vesicle-mediated transport between endosomal compartments	0.04028	1	0.4553	1	5	52	EEA1,FLNA,SRC,PIK3C3,PTPN23
GO: Biological Process	GO:0003382	epithelial cell morphogenesis	0.04028	1	0.4553	1	5	52	POF1B,MET,AR,PARD3,HRH2
GO: Biological Process	GO:0046578	regulation of Ras protein signal transduction	0.04035	1	0.4553	1	16	271	F2R,MET,ARFGEF2,PREX2,CAMK2D,OPHN1,ARAP3,DGKI,NRG1,RIPOR2,ITGB1,CDC42SE2,LPAR1,ARHGEF10L,PLEKHG6,LRRD1
GO: Biological Process	GO:0090183	regulation of kidney development	0.04093	1	0.4584	1	4	36	BASP1,AGTR1,NOG,EDNRA
GO: Biological Process	GO:0051497	negative regulation of stress fiber assembly	0.04093	1	0.4584	1	4	36	MET,CLASP2,TJP1,TMEFF2
GO: Biological Process	GO:0031000	response to caffeine	0.04093	1	0.4584	1	4	36	RYR1,SLC8A1,HDAC2,SELENON
GO: Biological Process	GO:0043405	regulation of MAP kinase activity	0.041	1	0.4584	1	21	382	MAP3K5,FZD8,MET,SMARCA4,INAVA,RIPK1,SRC,RIPK2,GHR,NTRK3,NRG1,CEACAM5,CD300A,PPEF2,MAPK10,MAP2K6,DIRAS2,INSR,MAPKAPK3,LPAR1,EPHA4
GO: Biological Process	GO:0050953	sensory perception of light stimulus	0.041	1	0.4584	1	15	250	ARL6,PCDH19,MYO5A,GLRB,CACNB2,GPR143,OPA1,CEP250,GUCY2D,DHRS3,SEMA5B,CLRN1,PPEF2,IMPG2,RP1
GO: Biological Process	GO:0050773	regulation of dendrite development	0.04123	1	0.4602	1	10	146	BCL11A,MET,NEDD4,CAMK2B,OPA1,IL1RAPL1,NUMBL,VLDLR,TMEM106B,EPHA4
GO: Biological Process	GO:0048013	ephrin receptor signaling pathway	0.04148	1	0.4621	1	7	88	SRC,NTRK3,ANKS1B,EFNB1,EPHA3,EPHA4,EPHA5
GO: Biological Process	GO:0060415	muscle tissue morphogenesis	0.04173	1	0.4636	1	8	107	UBE4B,MYF5,MYLK,PAX7,NRG1,NOG,EGLN1,SMAD4
GO: Biological Process	GO:1904062	regulation of cation transmembrane transport	0.04177	1	0.4636	1	23	428	F2R,AGTR1,FLNA,SLC8A1,THADA,MYO5A,FXYD4,NEDD4,CACNB2,CAMK2D,NTSR1,GRIA2,OPRM1,THY1,PDE4D,NLGN3,PTGER3,ITGB1,KCNAB1,SELENON,EDNRA,AKAP9,CRBN
GO: Biological Process	GO:0043414	macromolecule methylation	0.04196	1	0.4649	1	21	383	PPHLN1,THADA,TRMT6,STPG1,PAXIP1,MTR,SMARCA4,SETD1B,PCMTD1,PAX7,HDAC2,SMYD3,METTL22,THUMPD3,CTR9,TET2,BCOR,ARID4A,TRIM28,CAMKMT,SMAD4
GO: Biological Process	GO:0051098	regulation of binding	0.04207	1	0.4653	1	25	474	MET,SMARCA4,TNKS,C9orf72,ATR,SRC,RIPK2,NCBP1,STK3,STK4,UFL1,PAX7,HDAC2,NOG,PKD1,IDE,CRMP1,RIPOR2,RGMA,RFNG,NMD3,TRIM28,EIF4G1,SMAD4,EPHA4
GO: Biological Process	GO:0010518	positive regulation of phospholipase activity	0.04238	1	0.4679	1	11	167	ESR1,F2R,AGTR1,CAMK2B,NTRK3,CCKAR,OPRM1,PHB1,PTGER3,LPAR1,EDNRA
GO: Biological Process	GO:0007163	establishment or maintenance of cell polarity	0.04266	1	0.4695	1	16	273	CAP2,CLSTN1,CLASP2,OPHN1,MACF1,PARD3,PKD1,CDC42BPB,RIPOR2,NDE1,DCTN1,ITGB1,JAG2,NDEL1,ATN1,UST
GO: Biological Process	GO:1903510	mucopolysaccharide metabolic process	0.04275	1	0.4695	1	9	127	EXT1,ACAN,UXS1,CHST14,SLC35D1,B4GALT5,CHST7,ABCC5,UST
GO: Biological Process	GO:1903035	negative regulation of response to wounding	0.04275	1	0.4695	1	9	127	CD109,CLASP2,AJAP1,TNR,CEACAM5,PTGER3,RGMA,PTPRS,EPHA4
GO: Biological Process	GO:0048872	homeostasis of number of cells	0.04294	1	0.4707	1	26	498	MAEA,HEMGN,KLF3,EXT1,RPS29,ACVR2A,F2R,NBEA,SMARCA1,SMARCA2,SMARCA4,L3MBTL3,BAK1,UFL1,AKAP10,CEACAM5,NUMBL,PIK3CD,EXOC6,GIGYF2,IL7,TET2,IREB2,ARID4A,ABCC5,NR4A3
GO: Biological Process	GO:0090505	epiboly involved in wound healing	0.0432	1	0.4719	1	5	53	FLNA,CLASP2,PARD3,CEACAM5,TMEFF2
GO: Biological Process	GO:0044319	wound healing, spreading of cells	0.0432	1	0.4719	1	5	53	FLNA,CLASP2,PARD3,CEACAM5,TMEFF2
GO: Biological Process	GO:0010720	positive regulation of cell development	0.04362	1	0.4725	1	23	430	BCL11A,MET,FLNA,TRAK1,MYF5,BAG1,CAMK2B,NTRK3,UFL1,OPA1,OPRM1,IL1RAPL1,MACF1,HDAC2,NRG1,NOG,NUMBL,XRCC5,DCX,NDEL1,RFX3,PLXNC1,EPHA4
GO: Biological Process	GO:0010833	telomere maintenance via telomere lengthening	0.04367	1	0.4725	1	7	89	TNKS,ATM,ATR,SRC,EXOSC10,XRCC5,FBXO4
GO: Biological Process	GO:0015931	nucleobase-containing compound transport	0.04385	1	0.4725	1	16	274	XPO5,FYTTD1,AKAP8L,NUP35,IGF2BP3,TNKS,RIPK1,NCBP1,ZC3H3,SLC35D1,SRSF11,SIDT1,SLC35B3,ABCC5,NUP214,NMD3
GO: Biological Process	GO:0014874	response to stimulus involved in regulation of muscle adaptation	0.04431	1	0.4725	1	3	22	RPS6KB1,NEDD4,SELENON
GO: Biological Process	GO:1900363	regulation of mRNA polyadenylation	0.04431	1	0.4725	1	3	22	NCBP1,ZC3H3,CTR9
GO: Biological Process	GO:0098974	postsynaptic actin cytoskeleton organization	0.04431	1	0.4725	1	3	22	CAMK2B,FRMPD4,ABI2
GO: Biological Process	GO:0042976	activation of Janus kinase activity	0.04431	1	0.4725	1	3	22	AGTR1,GHR,CD300A
GO: Biological Process	GO:0097107	postsynaptic density assembly	0.04431	1	0.4725	1	3	22	NTRK3,NRXN2,PTPRS
GO: Biological Process	GO:0021681	cerebellar granular layer development	0.04431	1	0.4725	1	3	22	MET,OPHN1,MTPN
GO: Biological Process	GO:0072073	kidney epithelium development	0.04438	1	0.4725	1	13	210	ETV4,EXT1,BASP1,AGTR1,BMPER,NOG,PKD1,IRX1,INPP5B,RARB,IRX2,SMAD4,EPHA4
GO: Biological Process	GO:0021549	cerebellum development	0.04438	1	0.4725	1	12	189	MET,ATRN,NCOA1,GBX2,OPHN1,NRG1,PFDN1,HNRNPD,MTPN,INSR,PTPRS,LPAR1
GO: Biological Process	GO:0048634	regulation of muscle organ development	0.04453	1	0.4725	1	6	71	RPS6KB1,MRTFB,MYF5,USP2,HHIP,MTPN
GO: Biological Process	GO:0032874	positive regulation of stress-activated MAPK cascade	0.04454	1	0.4725	1	10	148	MAP3K5,MET,INAVA,SH3RF3,RIPK1,RIPK2,STK3,EDA2R,CEACAM5,RB1CC1
GO: Biological Process	GO:0055006	cardiac cell development	0.04454	1	0.4725	1	10	148	MET,ALPK3,SLC8A1,CCN4,CAMK2D,OPA1,HDAC2,NRG1,PBRM1,SMAD4
GO: Biological Process	GO:0061484	hematopoietic stem cell homeostasis	0.04462	1	0.4725	1	4	37	EXT1,NBEA,SMARCA2,TET2
GO: Biological Process	GO:0035640	exploration behavior	0.04462	1	0.4725	1	4	37	CHL1,TNR,LSAMP,CRBN
GO: Biological Process	GO:0035845	photoreceptor cell outer segment organization	0.04462	1	0.4725	1	4	37	GUCY2D,PARD3,PITPNB,RP1
GO: Biological Process	GO:0006403	RNA localization	0.0447	1	0.4725	1	15	253	XPO5,FYTTD1,AKAP8L,NUP35,IGF2BP3,TNKS,ATM,ATR,NCBP1,ZC3H3,SRSF11,EXOSC10,SIDT1,NUP214,NMD3
GO: Biological Process	GO:0010810	regulation of cell-substrate adhesion	0.0447	1	0.4725	1	15	253	FLNA,SKAP1,MYF5,SRC,CLASP2,STK4,AJAP1,GPM6B,VWC2,THY1,MACF1,HACD1,CDH13,ITGB1,EPHA3
GO: Biological Process	GO:0031279	regulation of cyclase activity	0.04517	1	0.4766	1	17	297	ADCY3,CAP2,FLNA,GALR1,NPFFR2,GNAI1,GNAZ,ADGRD1,GPR26,GRM3,OPRM1,PDE4D,PTGER3,PTH2R,LPAR1,EDNRA,AKAP9
GO: Biological Process	GO:0007043	cell-cell junction assembly	0.04552	1	0.4784	1	11	169	CLDN18,POF1B,TJP1,PARD3,CDH11,CTNND2,ITGB1,MICALL2,ABI2,MARVELD2,MTDH
GO: Biological Process	GO:0006672	ceramide metabolic process	0.04572	1	0.4784	1	8	109	CERS1,ST8SIA6,B4GALT5,SGMS1,SPTSSA,ST8SIA4,CERS6,ST8SIA2
GO: Biological Process	GO:0061097	regulation of protein tyrosine kinase activity	0.04572	1	0.4784	1	8	109	HSPH1,SRC,THY1,NRG1,VLDLR,DOCK3,RAP2B,EPHA4
GO: Biological Process	GO:0022037	metencephalon development	0.04579	1	0.4784	1	13	211	MET,ATRN,NCOA1,SRRM4,GBX2,OPHN1,NRG1,PFDN1,HNRNPD,MTPN,INSR,PTPRS,LPAR1
GO: Biological Process	GO:0030522	intracellular receptor signaling pathway	0.04591	1	0.4784	1	19	342	ESR1,ESRRB,SEC14L1,AR,SMARCA4,NCOA1,INAVA,SRC,RIPK2,NEDD4,CNOT2,UFL1,DHRS3,PHB1,CYP7B1,MAP2K6,PMEPA1,RARB,NR4A3
GO: Biological Process	GO:0045927	positive regulation of growth	0.04591	1	0.4784	1	19	342	RPS6KA3,RPS6KB1,BCL11A,BASP1,FGF9,UNC13A,NCBP1,GHR,CCN4,NTRK3,MACF1,NRG1,MTPN,INO80,IL7,INSR,DCX,NDEL1,EIF4G1
GO: Biological Process	GO:1905330	regulation of morphogenesis of an epithelium	0.04594	1	0.4784	1	7	90	ESR1,MET,AGTR1,AR,ATR,NOG,PIK3CD
GO: Biological Process	GO:2000142	regulation of DNA-templated transcription, initiation	0.04624	1	0.4784	1	5	54	ESR1,PAXIP1,SUB1,PSMC2,MED12
GO: Biological Process	GO:0001946	lymphangiogenesis	0.04624	1	0.4784	1	5	54	ARAP3,SOX18,PKD1,ELMO1,LPAR1
GO: Biological Process	GO:0010799	regulation of peptidyl-threonine phosphorylation	0.04624	1	0.4784	1	5	54	MET,RIPK2,PARD3,PPEF2,EIF4G1
GO: Biological Process	GO:0009791	post-embryonic development	0.04627	1	0.4784	1	10	149	SLC8A1,ATM,GABRG2,BAK1,SZT2,IGF2R,GIGYF2,TET2,IREB2,ATN1
GO: Biological Process	GO:0006334	nucleosome assembly	0.04627	1	0.4784	1	10	149	SMARCA2,SMARCA4,NAP1L3,PADI4,CENPC,SHPRH,SMYD3,H2AB2,TSPYL5,CENPQ
GO: Biological Process	GO:0061448	connective tissue development	0.0465	1	0.4801	1	23	433	EXT1,ACVR2A,ACAN,FGF9,UXS1,MIA3,ANXA6,PAXIP1,MYF5,GFPT1,GHR,CCN4,ZCCHC13,RUNX3,PAX7,NOG,PKD1,CHRDL2,B3GAT3,RARB,LPAR1,EDNRA,MAF
GO: Biological Process	GO:0072175	epithelial tube formation	0.04724	1	0.4853	1	13	212	PCDH19,DEAF1,STK3,STK4,BMPER,OPA1,NOG,PIK3CD,HECTD1,IRX1,RGMA,MED12,IRX2
GO: Biological Process	GO:0071383	cellular response to steroid hormone stimulus	0.04756	1	0.4853	1	17	299	ESR1,RPS6KB1,ESRRB,AGTR1,AR,SMARCA4,SRC,NEDD4,CNOT2,ABHD2,UFL1,CBX3,PHB1,CYP7B1,SMYD3,PMEPA1,NR4A3
GO: Biological Process	GO:0046330	positive regulation of JNK cascade	0.04781	1	0.4853	1	8	110	MAP3K5,SH3RF3,RIPK1,RIPK2,STK3,EDA2R,CEACAM5,RB1CC1
GO: Biological Process	GO:0070304	positive regulation of stress-activated protein kinase signaling cascade	0.04803	1	0.4853	1	10	150	MAP3K5,MET,INAVA,SH3RF3,RIPK1,RIPK2,STK3,EDA2R,CEACAM5,RB1CC1
GO: Biological Process	GO:0010863	positive regulation of phospholipase C activity	0.04803	1	0.4853	1	10	150	ESR1,F2R,AGTR1,NTRK3,CCKAR,OPRM1,PHB1,PTGER3,LPAR1,EDNRA
GO: Biological Process	GO:0008088	axo-dendritic transport	0.04827	1	0.4853	1	7	91	CLSTN1,TRAK1,KIF1A,MYO5A,OPA1,DCTN1,NDEL1
GO: Biological Process	GO:0042044	fluid transport	0.04849	1	0.4853	1	4	38	EXT1,AQP4,SLC5A1,SLC8A1
GO: Biological Process	GO:0007097	nuclear migration	0.04849	1	0.4853	1	4	38	KIF1A,CETN1,DCTN1,CLMN
GO: Biological Process	GO:0002092	positive regulation of receptor internalization	0.04849	1	0.4853	1	4	38	ATAD1,PARD3,TBC1D5,INSR
GO: Biological Process	GO:0099068	postsynapse assembly	0.04849	1	0.4853	1	4	38	NTRK3,NLGN3,NRXN2,PTPRS
GO: Biological Process	GO:1902115	regulation of organelle assembly	0.04863	1	0.4853	1	15	256	CEP76,PIP4K2B,C9orf72,SRC,TBC1D2B,CNOT2,NTRK3,TBC1D8,CHMP2B,RIPOR2,TBC1D5,PTPRS,RAB1B,RP1,SMAD4
GO: Biological Process	GO:0030307	positive regulation of cell growth	0.04871	1	0.4853	1	13	213	RPS6KA3,BCL11A,UNC13A,NCBP1,CCN4,NTRK3,MACF1,NRG1,MTPN,INO80,DCX,NDEL1,EIF4G1
GO: Biological Process	GO:0035113	embryonic appendage morphogenesis	0.04881	1	0.4853	1	11	171	FGF9,SMARCA4,HDAC2,NOG,IRX1,JAG2,MED12,RARB,DYNC2H1,CRBN,SMAD4
GO: Biological Process	GO:0032886	regulation of microtubule-based process	0.04883	1	0.4853	1	16	278	KIF18A,CEP76,MET,HSPH1,DRC1,CLASP2,GNAI1,MACF1,TAC4,PKD1,CHMP2B,RIPOR2,DCTN1,AKAP9,RP1,EPHA3
GO: Biological Process	GO:0001662	behavioral fear response	0.0494	1	0.4855	1	5	55	RPS6KB1,DEAF1,PDE8B,LYPD1,EIF4G1
GO: Biological Process	GO:0030517	negative regulation of axon extension	0.0494	1	0.4855	1	5	55	SEMA6D,TNR,SEMA5B,PTPRS,EPHA4
GO: Biological Process	GO:1900744	regulation of p38MAPK cascade	0.0494	1	0.4855	1	5	55	MAP3K5,MET,HSPH1,PHLPP1,ULK4
GO: Biological Process	GO:0018205	peptidyl-lysine modification	0.04954	1	0.4855	1	24	459	PHF20,BCL11A,TRRAP,EP400,MBIP,PIAS1,NUP35,PAXIP1,SMARCA4,NCOA1,SETD1B,TAF12,HDAC2,SMYD3,METTL22,NSMCE2,CTR9,TET2,BCOR,ARID4A,NUP214,TRIM28,CAMKMT,SMAD4
GO: Biological Process	GO:0001696	gastric acid secretion	0.04962	1	0.4855	1	3	23	CCKAR,HRH2,PTGER3
GO: Biological Process	GO:1900006	positive regulation of dendrite development	0.04962	1	0.4855	1	3	23	OPA1,VLDLR,TMEM106B
GO: Biological Process	GO:0072659	protein localization to plasma membrane	0.04976	1	0.4856	1	18	323	ARL6,FLNA,AR,SKAP1,VPS35,RAPGEF6,MYO5A,CLASP2,CACNB2,CAMK2B,CAMK2D,MACF1,ZDHHC8,NECTIN3,ITGB1,C2CD5,TSPAN17,EPHA3
GO: Biological Process	GO:0060389	pathway-restricted SMAD protein phosphorylation	0.04986	1	0.4856	1	6	73	ACVR2A,CERS1,BMPER,NOG,PMEPA1,SMAD4
GO: Biological Process	GO:0098930	axonal transport	0.04986	1	0.4856	1	6	73	CLSTN1,TRAK1,KIF1A,OPA1,DCTN1,NDEL1
GO: Cellular Component	GO:0098984	neuron to neuron synapse	5.659e-08	4.216e-05	4.216e-05	0.0003032	43	479	GPHN,RPL30,BCL11A,MET,LRFN5,LRRTM4,CAP2,ARFGEF2,CNKSR2,CLSTN1,SLC8A1,VPS35,SORCS3,SRC,MPDZ,CAMK2B,NTSR1,GRIA2,GRM3,SYT7,IL1RAPL1,DGKI,MACF1,TNR,SLC16A7,NRG1,PHB1,NLGN3,HOMER2,EGLN1,NECTIN3,CHMP2B,ERC2,CTNND2,MAPK10,ARHGAP32,FRMPD4,ANKS1B,KCNA4,PTPRS,KCNH1,AKAP9,EPHA4
GO: Cellular Component	GO:0014069	postsynaptic density	2.269e-07	0.000169	5.635e-05	0.0004052	40	451	GPHN,RPL30,BCL11A,MET,LRFN5,LRRTM4,CAP2,ARFGEF2,CNKSR2,CLSTN1,SLC8A1,VPS35,SORCS3,SRC,MPDZ,CAMK2B,GRIA2,GRM3,IL1RAPL1,DGKI,MACF1,SLC16A7,NRG1,PHB1,NLGN3,HOMER2,EGLN1,NECTIN3,CHMP2B,ERC2,CTNND2,MAPK10,ARHGAP32,FRMPD4,ANKS1B,KCNA4,PTPRS,KCNH1,AKAP9,EPHA4
GO: Cellular Component	GO:0032279	asymmetric synapse	2.269e-07	0.000169	5.635e-05	0.0004052	40	451	GPHN,RPL30,BCL11A,MET,LRFN5,LRRTM4,CAP2,ARFGEF2,CNKSR2,CLSTN1,SLC8A1,VPS35,SORCS3,SRC,MPDZ,CAMK2B,GRIA2,GRM3,IL1RAPL1,DGKI,MACF1,SLC16A7,NRG1,PHB1,NLGN3,HOMER2,EGLN1,NECTIN3,CHMP2B,ERC2,CTNND2,MAPK10,ARHGAP32,FRMPD4,ANKS1B,KCNA4,PTPRS,KCNH1,AKAP9,EPHA4
GO: Cellular Component	GO:0097060	synaptic membrane	4.423e-07	0.0003295	8.237e-05	0.0005923	42	498	GPHN,F2R,MET,LRFN5,LRRTM4,IL31RA,NBEA,CNKSR2,CLSTN1,SLC8A1,SORCS3,UNC13A,GABRG2,GABRG3,GLRA2,GLRB,NTRK3,GRIA2,GRM3,SYT7,OPRM1,IL1RAPL1,ATAD1,DGKI,SLC16A7,PCDH8,NRG1,PHB1,NLGN3,NRXN2,CPE,NECTIN3,CNTNAP2,ERC2,ITGB1,KCNA4,PTPRS,KCNH1,KCNJ6,EFNB1,AKAP9,EPHA4
GO: Cellular Component	GO:0099572	postsynaptic specialization	5.707e-07	0.0004251	8.503e-05	0.0006115	41	485	GPHN,RPL30,BCL11A,MET,LRFN5,LRRTM4,CAP2,ARFGEF2,CNKSR2,CLSTN1,SLC8A1,VPS35,SORCS3,GABRG2,SRC,MPDZ,CAMK2B,GRIA2,GRM3,IL1RAPL1,DGKI,MACF1,SLC16A7,NRG1,PHB1,NLGN3,HOMER2,EGLN1,NECTIN3,CHMP2B,ERC2,CTNND2,MAPK10,ARHGAP32,FRMPD4,ANKS1B,KCNA4,PTPRS,KCNH1,AKAP9,EPHA4
GO: Cellular Component	GO:0045211	postsynaptic membrane	1.804e-06	0.001344	0.000224	0.001611	32	349	GPHN,F2R,MET,LRFN5,LRRTM4,NBEA,CNKSR2,CLSTN1,SLC8A1,SORCS3,GABRG2,GABRG3,GLRA2,GLRB,NTRK3,GRIA2,GRM3,OPRM1,IL1RAPL1,ATAD1,DGKI,SLC16A7,PCDH8,NRG1,NLGN3,NECTIN3,ITGB1,KCNA4,PTPRS,KCNH1,AKAP9,EPHA4
GO: Cellular Component	GO:0099699	integral component of synaptic membrane	2.379e-06	0.001772	0.0002532	0.001821	25	239	LRFN5,LRRTM4,CLSTN1,SLC8A1,SORCS3,GABRG2,GABRG3,NTRK3,GRIA2,GRM3,SYT7,OPRM1,IL1RAPL1,SLC16A7,PCDH8,NRG1,NLGN3,NECTIN3,ITGB1,KCNA4,PTPRS,KCNH1,KCNJ6,EFNB1,EPHA4
GO: Cellular Component	GO:0099240	intrinsic component of synaptic membrane	3.235e-06	0.00241	0.0003013	0.002167	26	259	GPHN,LRFN5,LRRTM4,CLSTN1,SLC8A1,SORCS3,GABRG2,GABRG3,NTRK3,GRIA2,GRM3,SYT7,OPRM1,IL1RAPL1,SLC16A7,PCDH8,NRG1,NLGN3,NECTIN3,ITGB1,KCNA4,PTPRS,KCNH1,KCNJ6,EFNB1,EPHA4
GO: Cellular Component	GO:0099055	integral component of postsynaptic membrane	8.967e-06	0.006681	0.0007423	0.005338	20	179	LRFN5,LRRTM4,CLSTN1,SLC8A1,SORCS3,GABRG2,NTRK3,GRIA2,GRM3,OPRM1,IL1RAPL1,SLC16A7,PCDH8,NRG1,NLGN3,NECTIN3,ITGB1,KCNA4,PTPRS,EPHA4
GO: Cellular Component	GO:0099634	postsynaptic specialization membrane	1.467e-05	0.01093	0.001093	0.007857	18	155	GPHN,LRFN5,LRRTM4,CNKSR2,CLSTN1,SORCS3,GABRG2,GRIA2,IL1RAPL1,DGKI,SLC16A7,NRG1,NLGN3,NECTIN3,PTPRS,KCNH1,AKAP9,EPHA4
GO: Cellular Component	GO:0098839	postsynaptic density membrane	1.879e-05	0.014	0.001248	0.008972	15	115	LRFN5,LRRTM4,CNKSR2,CLSTN1,SORCS3,GRIA2,IL1RAPL1,DGKI,SLC16A7,NRG1,NECTIN3,PTPRS,KCNH1,AKAP9,EPHA4
GO: Cellular Component	GO:0098936	intrinsic component of postsynaptic membrane	2.01e-05	0.01497	0.001248	0.008972	20	189	LRFN5,LRRTM4,CLSTN1,SLC8A1,SORCS3,GABRG2,NTRK3,GRIA2,GRM3,OPRM1,IL1RAPL1,SLC16A7,PCDH8,NRG1,NLGN3,NECTIN3,ITGB1,KCNA4,PTPRS,EPHA4
GO: Cellular Component	GO:0098982	GABA-ergic synapse	4.668e-05	0.03477	0.002646	0.01903	14	110	GPHN,LRFN5,ACAN,CLSTN1,GABRG2,GABRG3,GLRB,SYT7,CDH13,NRG1,PHB1,NLGN3,ERC2,EPHA3
GO: Cellular Component	GO:0044309	neuron spine	4.972e-05	0.03704	0.002646	0.01903	25	285	EEA1,ARFGEF2,CLSTN1,SLC8A1,NEDD4,NTSR1,GRIA2,GRM3,SYT7,OPHN1,OPRM1,DGKI,TNR,SLC16A7,NECTIN3,CNTNAP2,ARHGAP32,FRMPD4,ANKS1B,PSMC2,ITGB1,KCNA4,LPAR1,ABI2,EPHA4
GO: Cellular Component	GO:0043197	dendritic spine	0.0002723	0.2029	0.01352	0.09726	23	281	ARFGEF2,CLSTN1,SLC8A1,NEDD4,NTSR1,GRIA2,GRM3,SYT7,OPHN1,OPRM1,DGKI,TNR,SLC16A7,NECTIN3,ARHGAP32,FRMPD4,ANKS1B,PSMC2,ITGB1,KCNA4,LPAR1,ABI2,EPHA4
GO: Cellular Component	GO:0099061	integral component of postsynaptic density membrane	0.0003401	0.2534	0.01584	0.1139	10	74	LRFN5,LRRTM4,CLSTN1,SORCS3,GRIA2,IL1RAPL1,SLC16A7,NRG1,NECTIN3,PTPRS
GO: Cellular Component	GO:0043204	perikaryon	0.0004941	0.3681	0.02166	0.1557	19	221	ESR1,FLNA,C9orf72,CPLX1,GLRB,CAMK2B,NTSR1,GRIA2,OPRM1,CPE,CRMP1,CNTNAP2,GIGYF2,CTNND2,MAPK10,PTPRS,KCNH1,KCNAB1,EPHA4
GO: Cellular Component	GO:0070603	SWI/SNF superfamily-type complex	0.0005795	0.4317	0.02398	0.1725	10	79	TRRAP,EP400,SMARCA1,SMARCA2,SMARCA4,BICRAL,HDAC2,INO80,PBRM1,PHF10
GO: Cellular Component	GO:0099146	intrinsic component of postsynaptic density membrane	0.000641	0.4776	0.02514	0.1808	10	80	LRFN5,LRRTM4,CLSTN1,SORCS3,GRIA2,IL1RAPL1,SLC16A7,NRG1,NECTIN3,PTPRS
GO: Cellular Component	GO:0099060	integral component of postsynaptic specialization membrane	0.000675	0.5029	0.02514	0.1808	12	110	LRFN5,LRRTM4,CLSTN1,SORCS3,GABRG2,GRIA2,IL1RAPL1,SLC16A7,NRG1,NLGN3,NECTIN3,PTPRS
GO: Cellular Component	GO:0099147	extrinsic component of postsynaptic density membrane	0.0008882	0.6617	0.03151	0.2266	3	6	CNKSR2,DGKI,AKAP9
GO: Cellular Component	GO:0030904	retromer complex	0.0009971	0.7428	0.03362	0.2418	5	22	VPS35,MAGEL2,TBC1D5,DCTN1,VPS35L
GO: Cellular Component	GO:0098948	intrinsic component of postsynaptic specialization membrane	0.001083	0.8069	0.03362	0.2418	12	116	LRFN5,LRRTM4,CLSTN1,SORCS3,GABRG2,GRIA2,IL1RAPL1,SLC16A7,NRG1,NLGN3,NECTIN3,PTPRS
GO: Cellular Component	GO:0098685	Schaffer collateral - CA1 synapse	0.001083	0.8069	0.03362	0.2418	12	116	MYO5A,CPLX1,GRIA2,DGKI,TNR,SLC16A7,PCDH8,CDH11,ANKS1B,ITGB1,PTPRS,EPHA4
GO: Cellular Component	GO:0150034	distal axon	0.00129	0.9607	0.03843	0.2763	32	494	ESR1,BASP1,FLNA,TRAK1,SLC8A1,SLC18A1,C9orf72,UNC13A,MYO5A,CPLX1,CLASP2,NTSR1,GRIA2,SYT7,CCKAR,OPHN1,IL1RAPL1,THY1,DGKI,PARD3,TNR,SLC16A7,EXOC6,NECTIN3,CRMP1,ERC2,SLC2A13,ANKS1B,DCX,NDEL1,PTPRS,EPHA4
GO: Cellular Component	GO:0042734	presynaptic membrane	0.001348	1	0.03862	0.2777	18	222	IL31RA,UNC13A,GRIA2,GRM3,SYT7,OPRM1,DGKI,PCDH8,NRG1,PHB1,NRXN2,ERC2,KCNA4,PTPRS,KCNH1,KCNJ6,EFNB1,EPHA4
GO: Cellular Component	GO:1904949	ATPase complex	0.001424	1	0.03929	0.2826	13	136	ERCC5,TRRAP,EP400,SMARCA1,SMARCA2,SMARCA4,FXYD4,BICRAL,HDAC2,INO80,PRIM2,PBRM1,PHF10
GO: Cellular Component	GO:0061695	transferase complex, transferring phosphorus-containing groups	0.001504	1	0.04003	0.2878	21	280	ERCC5,ACVR2A,TRRAP,MAP3K5,CDK13,C9orf72,TAF4B,TAF12,GTF2A1L,GTF2A1,PFKP,PHKA1,PIK3C3,PIK3CD,UVRAG,NRBF2,CTR9,PRIM2,TBC1D5,INSR,RB1CC1
GO: Cellular Component	GO:0031225	anchored component of membrane	0.001578	1	0.04054	0.2915	17	207	GPHN,CD109,ULBP1,RAB4B,GPC1,OPCML,THY1,EEPD1,CNTN3,CDH13,RGMB,CEACAM5,RGMA,LYPD1,VTCN1,GPC6,LSAMP
GO: Cellular Component	GO:0034702	ion channel complex	0.001969	1	0.04889	0.3516	23	325	RYR1,LRRTM4,CACHD1,SACM1L,KCNV1,CACNA2D3,GABRG2,GABRG3,GLRA2,GLRB,VWC2,CACNB2,GRIA2,LRRC8B,PDE4D,KCNQ5,PKD1,CNTNAP2,KCNA4,KCNH1,KCNJ6,KCNAB1,AKAP9
GO: Cellular Component	GO:0090575	RNA polymerase II transcription regulator complex	0.002247	1	0.05401	0.3884	17	214	MAX,TRRAP,DEAF1,MED19,ATF1,MYF5,TAF4B,TAF12,GTF2A1L,RUNX3,GTF2A1,CBX3,THRAP3,MED12,E2F2,TRIM28,SMAD4
GO: Cellular Component	GO:1990316	Atg1/ULK1 kinase complex	0.002354	1	0.05432	0.3906	3	8	C9orf72,TBC1D5,RB1CC1
GO: Cellular Component	GO:1902495	transmembrane transporter complex	0.002406	1	0.05432	0.3906	24	350	RYR1,LRRTM4,CACHD1,SACM1L,KCNV1,CACNA2D3,GABRG2,GABRG3,FXYD4,GLRA2,GLRB,VWC2,CACNB2,GRIA2,LRRC8B,PDE4D,KCNQ5,PKD1,CNTNAP2,KCNA4,KCNH1,KCNJ6,KCNAB1,AKAP9
GO: Cellular Component	GO:0005912	adherens junction	0.002647	1	0.058	0.4171	16	199	POF1B,CCDC85A,AJAP1,TJP1,PARD3,CDH11,CEACAM5,NECTIN3,CTNND2,ITGB1,TMEM47,PTPRM,ABI2,LMO7,EPHA4,EPHA5
GO: Cellular Component	GO:0060076	excitatory synapse	0.002951	1	0.06107	0.4392	9	82	MET,UNC13A,GRIA2,DGKI,SLC16A7,NLGN3,CNTNAP2,KCNH1,KCNJ6
GO: Cellular Component	GO:0032589	neuron projection membrane	0.002951	1	0.06107	0.4392	9	82	GABRG2,GABRG3,OPRM1,THY1,NRG1,CNTNAP2,RIPOR2,INSR,KCNH1
GO: Cellular Component	GO:0031253	cell projection membrane	0.003195	1	0.06434	0.4627	27	419	ARL6,AQP4,SLC5A1,THEM4,GABRG2,GABRG3,SRC,CLASP2,IQCE,OPRM1,HHIP,THY1,GUCY2D,MACF1,CEACAM20,NRG1,CEACAM5,DHRS3,PKD1,CNTNAP2,RIPOR2,INSR,PTGER3,ITGB1,C2CD5,KCNH1,MTSS2
GO: Cellular Component	GO:0098892	extrinsic component of postsynaptic specialization membrane	0.003436	1	0.06434	0.4627	3	9	CNKSR2,DGKI,AKAP9
GO: Cellular Component	GO:0043195	terminal bouton	0.003453	1	0.06434	0.4627	14	168	ESR1,SLC18A1,UNC13A,CPLX1,NTSR1,GRIA2,SYT7,CCKAR,OPHN1,TNR,SLC16A7,NECTIN3,ERC2,ANKS1B
GO: Cellular Component	GO:0034703	cation channel complex	0.003455	1	0.06434	0.4627	18	242	RYR1,LRRTM4,CACHD1,SACM1L,KCNV1,CACNA2D3,VWC2,CACNB2,GRIA2,PDE4D,KCNQ5,PKD1,CNTNAP2,KCNA4,KCNH1,KCNJ6,KCNAB1,AKAP9
GO: Cellular Component	GO:0031256	leading edge membrane	0.003724	1	0.06766	0.4866	16	206	THEM4,GABRG2,GABRG3,SRC,CLASP2,OPRM1,THY1,MACF1,NRG1,CNTNAP2,RIPOR2,INSR,ITGB1,C2CD5,KCNH1,MTSS2
GO: Cellular Component	GO:0099568	cytoplasmic region	0.003892	1	0.06904	0.4965	28	446	SPEF2,ARL6,MET,ARFGEF2,CEP164,TRAK1,UNC13A,KIF1A,DRC1,CLASP2,GNAI1,ABHD2,GRIA2,OPA1,OPRM1,DNAH12,CFAP53,PIK3C3,ERC2,SPAG17,TTLL3,DCTN1,DCX,NDEL1,KCNAB1,DYNC2H1,AKAP9,RP1
GO: Cellular Component	GO:1990351	transporter complex	0.004097	1	0.06977	0.5017	24	365	RYR1,LRRTM4,CACHD1,SACM1L,KCNV1,CACNA2D3,GABRG2,GABRG3,FXYD4,GLRA2,GLRB,VWC2,CACNB2,GRIA2,LRRC8B,PDE4D,KCNQ5,PKD1,CNTNAP2,KCNA4,KCNH1,KCNJ6,KCNAB1,AKAP9
GO: Cellular Component	GO:0031252	cell leading edge	0.004121	1	0.06977	0.5017	30	490	KIF18A,THEM4,SH3RF3,GABRG2,GABRG3,MYLK,MYO5A,SRC,CLASP2,NHS,OPRM1,ARAP3,THY1,MACF1,PARD3,NRG1,CLRN1,CDC42BPB,CNTNAP2,RIPOR2,INSR,DCTN1,ITGB1,C2CD5,NDEL1,PTPRM,KCNH1,ATN1,ABI2,MTSS2
GO: Cellular Component	GO:0044304	main axon	0.004401	1	0.07128	0.5126	9	87	C9orf72,CAMK2D,THY1,PARD3,NRG1,MGLL,CNTNAP2,KCNH1,KCNAB1
GO: Cellular Component	GO:0046658	anchored component of plasma membrane	0.004401	1	0.07128	0.5126	9	87	GPHN,ULBP1,GPC1,THY1,EEPD1,CNTN3,RGMB,RGMA,GPC6
GO: Cellular Component	GO:0044295	axonal growth cone	0.004982	1	0.07896	0.5679	6	44	FLNA,TRAK1,C9orf72,CLASP2,PARD3,EPHA4
GO: Cellular Component	GO:0019898	extrinsic component of membrane	0.005176	1	0.08033	0.5777	24	372	GPHN,RYR1,EEA1,CNKSR2,KIF1A,SRC,GHR,GNAI1,GNAZ,IQCE,OPA1,DGKI,CDH11,CDH13,MGLL,PHB1,PIK3C3,PIK3CD,NMT2,NRBF2,VPS13C,RB1CC1,KCNAB1,AKAP9
GO: Cellular Component	GO:0099056	integral component of presynaptic membrane	0.005686	1	0.08645	0.6217	11	124	GRIA2,GRM3,SYT7,OPRM1,NRG1,KCNA4,PTPRS,KCNH1,KCNJ6,EFNB1,EPHA4
GO: Cellular Component	GO:0005819	spindle	0.007315	1	0.109	0.7838	26	425	KIF18A,MAEA,CIAO2B,TNKS,ATM,CLASP2,TUBGCP2,CAMK2B,CNTRL,TOPBP1,CEP89,CEP250,PARD3,CETN1,CBX3,VRK1,INO80,CRMP1,IQCB1,NDE1,DCTN1,CEP350,NDEL1,RMDN2,PLEKHG6,SHCBP1
GO: Cellular Component	GO:0071564	npBAF complex	0.008293	1	0.1188	0.8544	3	12	SMARCA2,SMARCA4,PHF10
GO: Cellular Component	GO:0032280	symmetric synapse	0.008293	1	0.1188	0.8544	3	12	ARFGEF2,NTSR1,NLGN3
GO: Cellular Component	GO:0030673	axolemma	0.008922	1	0.1216	0.8746	4	23	THY1,NRG1,CNTNAP2,KCNH1
GO: Cellular Component	GO:0099243	extrinsic component of synaptic membrane	0.008922	1	0.1216	0.8746	4	23	CNKSR2,DGKI,PHB1,AKAP9
GO: Cellular Component	GO:0005923	bicellular tight junction	0.008979	1	0.1216	0.8746	11	132	CLDN18,POF1B,MPDZ,NHS,TJP1,PARD3,EPB41L4B,RAP2B,MICALL2,MARVELD2,MTDH
GO: Cellular Component	GO:0030426	growth cone	0.009354	1	0.1226	0.8818	17	247	BASP1,FLNA,TRAK1,C9orf72,MYO5A,CLASP2,GRIA2,THY1,PARD3,EXOC6,CRMP1,ERC2,SLC2A13,DCX,NDEL1,PTPRS,EPHA4
GO: Cellular Component	GO:0031045	dense core granule	0.009382	1	0.1226	0.8818	5	36	ECRG4,KIF1A,SYT7,CPE,VPS13C
GO: Cellular Component	GO:0043679	axon terminus	0.01042	1	0.1338	0.9621	18	270	ESR1,SLC8A1,SLC18A1,UNC13A,CPLX1,NTSR1,GRIA2,SYT7,CCKAR,OPHN1,IL1RAPL1,DGKI,TNR,SLC16A7,NECTIN3,ERC2,ANKS1B,EPHA4
GO: Cellular Component	GO:0005776	autophagosome	0.01147	1	0.1392	1	9	101	PIP4K2B,C9orf72,GABARAPL2,PIK3C3,UVRAG,NRBF2,TBC1D5,RB1CC1,VMP1
GO: Cellular Component	GO:0098889	intrinsic component of presynaptic membrane	0.01168	1	0.1392	1	11	137	GRIA2,GRM3,SYT7,OPRM1,NRG1,KCNA4,PTPRS,KCNH1,KCNJ6,EFNB1,EPHA4
GO: Cellular Component	GO:0043296	apical junction complex	0.01195	1	0.1392	1	12	156	CLDN18,POF1B,MPDZ,NHS,TJP1,PARD3,EPB41L4B,NECTIN3,RAP2B,MICALL2,MARVELD2,MTDH
GO: Cellular Component	GO:0030427	site of polarized growth	0.01211	1	0.1392	1	17	254	BASP1,FLNA,TRAK1,C9orf72,MYO5A,CLASP2,GRIA2,THY1,PARD3,EXOC6,CRMP1,ERC2,SLC2A13,DCX,NDEL1,PTPRS,EPHA4
GO: Cellular Component	GO:0032045	guanyl-nucleotide exchange factor complex	0.013	1	0.1445	1	3	14	C9orf72,DGKI,ELMO1
GO: Cellular Component	GO:0070160	tight junction	0.01426	1	0.1563	1	11	141	CLDN18,POF1B,MPDZ,NHS,TJP1,PARD3,EPB41L4B,RAP2B,MICALL2,MARVELD2,MTDH
GO: Cellular Component	GO:0043198	dendritic shaft	0.01468	1	0.1585	1	7	71	FLNA,SLC8A1,NTSR1,GRIA2,KCNA4,LPAR1,EPHA4
GO: Cellular Component	GO:0032838	plasma membrane bounded cell projection cytoplasm	0.01755	1	0.1855	1	23	392	SPEF2,ARL6,MET,ARFGEF2,CEP164,TRAK1,KIF1A,DRC1,ABHD2,GRIA2,OPA1,OPRM1,DNAH12,CFAP53,PIK3C3,SPAG17,TTLL3,DCX,NDEL1,KCNAB1,DYNC2H1,AKAP9,RP1
GO: Cellular Component	GO:0008076	voltage-gated potassium channel complex	0.01794	1	0.1855	1	8	91	KCNV1,KCNQ5,CNTNAP2,KCNA4,KCNH1,KCNJ6,KCNAB1,AKAP9
GO: Cellular Component	GO:0098690	glycinergic synapse	0.01894	1	0.1855	1	3	16	GPHN,GLRA2,GLRB
GO: Cellular Component	GO:0098890	extrinsic component of postsynaptic membrane	0.01894	1	0.1855	1	3	16	CNKSR2,DGKI,AKAP9
GO: Cellular Component	GO:0043220	Schmidt-Lanterman incisure	0.01894	1	0.1855	1	3	16	MPDZ,PARD3,MARVELD2
GO: Cellular Component	GO:0044291	cell-cell contact zone	0.01905	1	0.1855	1	8	92	ANXA6,SLC8A1,AJAP1,CAMK2D,TJP1,NECTIN3,ITGB1,RAP2B
GO: Cellular Component	GO:1902911	protein kinase complex	0.01917	1	0.1855	1	9	110	ACVR2A,MAP3K5,CDK13,C9orf72,PHKA1,UVRAG,TBC1D5,INSR,RB1CC1
GO: Cellular Component	GO:0030315	T-tubule	0.02068	1	0.1975	1	7	76	ESR1,RYR1,AQP4,SLC8A1,CACNB2,CAMK2D,EDNRA
GO: Cellular Component	GO:0044306	neuron projection terminus	0.02213	1	0.2079	1	18	293	ESR1,SLC8A1,SLC18A1,UNC13A,CPLX1,NTSR1,GRIA2,SYT7,CCKAR,OPHN1,IL1RAPL1,DGKI,TNR,SLC16A7,NECTIN3,ERC2,ANKS1B,EPHA4
GO: Cellular Component	GO:0016605	PML body	0.02242	1	0.2079	1	9	113	MAX,BASP1,PIAS1,AKAP8L,ATR,TOPBP1,NSMCE2,N4BP1,THAP1
GO: Cellular Component	GO:0032281	AMPA glutamate receptor complex	0.0226	1	0.2079	1	4	30	LRRTM4,SACM1L,VWC2,GRIA2
GO: Cellular Component	GO:0005891	voltage-gated calcium channel complex	0.02329	1	0.2116	1	5	45	RYR1,CACHD1,CACNA2D3,CACNB2,PDE4D
GO: Cellular Component	GO:0016607	nuclear speck	0.02508	1	0.2147	1	24	428	SDE2,WAC,BASP1,POMP,FYTTD1,EP400,PIAS1,AR,AKAP8L,CDK13,SETD1B,LUC7L3,SCAPER,DDX42,SRSF11,SMURF2,PNISR,PPP1R8,CTR9,CWC25,THRAP3,RBBP6,PPP4R3B,PSPC1
GO: Cellular Component	GO:0090734	site of DNA damage	0.0267	1	0.2261	1	8	98	RNF169,UFL1,TP53BP1,CBX3,SHLD2,SAMHD1,XRCC5,WDR70
GO: Cellular Component	GO:0000407	phagophore assembly site	0.031	1	0.2595	1	4	33	PIK3C3,RB1CC1,VMP1,RAB1B
GO: Cellular Component	GO:0034705	potassium channel complex	0.03454	1	0.2668	1	8	103	KCNV1,KCNQ5,CNTNAP2,KCNA4,KCNH1,KCNJ6,KCNAB1,AKAP9
GO: Cellular Component	GO:0016514	SWI/SNF complex	0.03464	1	0.2668	1	3	20	SMARCA2,SMARCA4,BICRAL
GO: Cellular Component	GO:0043218	compact myelin	0.03464	1	0.2668	1	3	20	MPDZ,PARD3,MARVELD2
GO: Cellular Component	GO:0098686	hippocampal mossy fiber to CA3 synapse	0.03488	1	0.2668	1	5	50	SYT7,TNR,SLC16A7,NECTIN3,ANKS1B
GO: Cellular Component	GO:0097464	thorny excrescence	0.03488	1	0.2668	1	5	50	SYT7,TNR,SLC16A7,NECTIN3,ANKS1B
GO: Cellular Component	GO:0005769	early endosome	0.0351	1	0.2668	1	23	420	F2R,EEA1,WDFY1,TRAK1,SLC5A1,NSG2,VPS35,MYO5A,PHB1,UVRAG,CCDC93,MAGEL2,PTPN23,IGF2R,CNTNAP2,SLC2A13,INPP5B,TM9SF4,PMEPA1,KCNH1,ST8SIA2,EPHA3,EPHA4
GO: Cellular Component	GO:0045121	membrane raft	0.03625	1	0.2728	1	24	444	KIF18A,F2R,ADCY3,FASLG,SKAP1,RIPK1,SRC,NEDD4,GNAI1,GPC1,GPM6B,NTSR1,OPRM1,THY1,TNR,CDH13,RGMB,SMURF2,CPE,INSR,ITGB1,RAP2B,EDNRA,EFNB1
GO: Cellular Component	GO:0098857	membrane microdomain	0.03705	1	0.276	1	24	445	KIF18A,F2R,ADCY3,FASLG,SKAP1,RIPK1,SRC,NEDD4,GNAI1,GPC1,GPM6B,NTSR1,OPRM1,THY1,TNR,CDH13,RGMB,SMURF2,CPE,INSR,ITGB1,RAP2B,EDNRA,EFNB1
GO: Cellular Component	GO:0042788	polysomal ribosome	0.03748	1	0.2765	1	4	35	RPL30,RPL31,RPS29,LARP4B
GO: Cellular Component	GO:0000776	kinetochore	0.0382	1	0.279	1	10	144	KIF18A,CLASP2,FBXO28,TP53BP1,CENPC,NDE1,DCTN1,NDEL1,CENPQ,PBRM1
GO: Cellular Component	GO:1990026	hippocampal mossy fiber expansion	0.04035	1	0.2836	1	5	52	SYT7,TNR,SLC16A7,NECTIN3,ANKS1B
GO: Cellular Component	GO:0097449	astrocyte projection	0.04436	1	0.3049	1	3	22	AQP4,GRM3,SLC2A13
GO: Cellular Component	GO:0042383	sarcolemma	0.04451	1	0.3049	1	12	189	ESR1,RYR1,ANXA6,AQP4,SLC8A1,SNTB1,CACNB2,CAMK2D,OPRM1,SLC38A2,ITGB1,EDNRA
GO: Cellular Component	GO:0034704	calcium channel complex	0.04461	1	0.3049	1	6	71	RYR1,CACHD1,CACNA2D3,CACNB2,PDE4D,PKD1
GO: Cellular Component	GO:0035861	site of double-strand break	0.04724	1	0.3124	1	6	72	RNF169,UFL1,TP53BP1,SHLD2,SAMHD1,WDR70
GO: Cellular Component	GO:0097386	glial cell projection	0.04856	1	0.3124	1	4	38	AQP4,GRM3,SLC2A13,ITGB1
GO: Cellular Component	GO:0097457	hippocampal mossy fiber	0.04948	1	0.3124	1	5	55	SYT7,TNR,SLC16A7,NECTIN3,ANKS1B
GO: Cellular Component	GO:0099738	cell cortex region	0.04948	1	0.3124	1	5	55	UNC13A,CLASP2,GNAI1,ERC2,DCTN1
GO: Cellular Component	GO:0032590	dendrite membrane	0.04948	1	0.3124	1	5	55	GABRG2,GABRG3,OPRM1,THY1,INSR
