# Supplementary material for: Adolescent binge ethanol impacts H3K36me3 regulation of synaptic genes
Source: Front Mol Neurosci. 2023 Mar 3;16:1082104. doi: 10.3389/fnmol.2023.1082104 (PMC10020663; doi:10.3389/fnmol.2023.1082104)
Supplement: SUPPLEMENTARY TABLE 14 — Gene ontology analysis for the 291 genes that showed differential trimethylation of H3K36 in the PFC after adolescent binge ethanol in both males and females, p < 0.05. [file Table_14.xlsx]

## Sheet: Sheet1
Gene ontology analysis for the 291 genes that showed differential trimethylation of H3K36 in the PFC after adolescent binge ethanol in both males and females, p < 0.05
Category	ID	Name	p-value	q-value Bonferroni	q-value FDR B&H	q-value FDR B&Y	Hit Count in Query List	Hit in Query List
GO: Molecular Function	GO:0016597	amino acid binding	3.467e-07	0.0002382	0.0002382	0.001694	10	GRIN3A,GOT2,UBR2,GRIA1,GRID2,GRIK2,CASTOR2,GRIK5,GRM7,GSS
GO: Molecular Function	GO:0008066	glutamate receptor activity	1.041e-06	0.0007153	0.0003576	0.002543	6	GRIN3A,GRIA1,GRID2,GRIK2,GRIK5,GRM7
GO: Molecular Function	GO:0004970	ionotropic glutamate receptor activity	3.491e-06	0.002399	0.0007995	0.005685	5	GRIN3A,GRIA1,GRID2,GRIK2,GRIK5
GO: Molecular Function	GO:0016595	glutamate binding	6.214e-06	0.004269	0.001067	0.007589	6	GRIN3A,GRIA1,GRID2,GRIK2,GRIK5,GRM7
GO: Molecular Function	GO:0008331	high voltage-gated calcium channel activity	0.00024	0.1649	0.03297	0.2345	3	CACNA1A,CACNA1C,CACNB3
GO: Molecular Function	GO:1904315	transmitter-gated ion channel activity involved in regulation of postsynaptic membrane potential	0.0006022	0.4137	0.0653	0.4643	5	GRIN3A,GRIA1,GRID2,GRIK2,GRIK5
GO: Molecular Function	GO:0045505	dynein intermediate chain binding	0.0007395	0.508	0.0653	0.4643	4	DYNLRB2,DNAH6,DNAAF6,HTT
GO: Molecular Function	GO:0099529	neurotransmitter receptor activity involved in regulation of postsynaptic membrane potential	0.0007767	0.5336	0.0653	0.4643	5	GRIN3A,GRIA1,GRID2,GRIK2,GRIK5
GO: Molecular Function	GO:0005246	calcium channel regulator activity	0.0009124	0.6268	0.0653	0.4643	5	NRXN3,NRXN1,CRISP1,CACNB3,GRM7
GO: Molecular Function	GO:0043177	organic acid binding	0.0009833	0.6756	0.0653	0.4643	9	GRIN3A,GRIA1,GRID2,GRIK2,CASTOR2,GRIK5,GRM7,GSS,SLC6A6
GO: Molecular Function	GO:0030165	PDZ domain binding	0.00111	0.7624	0.0653	0.4643	7	DMD,ADGRL2,GRIA1,GRID2,GRIK2,GRIK5,GRM7
GO: Molecular Function	GO:0022835	transmitter-gated channel activity	0.001236	0.8489	0.0653	0.4643	5	GRIN3A,GRIA1,GRID2,GRIK2,GRIK5
GO: Molecular Function	GO:0022824	transmitter-gated ion channel activity	0.001236	0.8489	0.0653	0.4643	5	GRIN3A,GRIA1,GRID2,GRIK2,GRIK5
GO: Molecular Function	GO:0022836	gated channel activity	0.002656	1	0.1014	0.7206	12	NMUR2,SCN8A,KCNMA1,GRIN3A,CACNA1A,CACNA1C,CACNB3,GRIA1,GRID2,GRIK2,GRIK5,GRM7
GO: Molecular Function	GO:0005230	extracellular ligand-gated ion channel activity	0.003049	1	0.1097	0.7799	5	GRIN3A,GRIA1,GRID2,GRIK2,GRIK5
GO: Molecular Function	GO:0005245	voltage-gated calcium channel activity	0.00367	1	0.1146	0.8149	4	CACNA1A,CACNA1C,CACNB3,GRM7
GO: Molecular Function	GO:0031690	adrenergic receptor binding	0.003986	1	0.1191	0.8465	3	MAGI2,ARRDC3,GRIA1
GO: Molecular Function	GO:0019894	kinesin binding	0.004873	1	0.1395	0.9917	4	MAGI2,FAM83D,JAKMIP1,DCDC2
GO: Molecular Function	GO:0098960	postsynaptic neurotransmitter receptor activity	0.005438	1	0.1438	1	5	GRIN3A,GRIA1,GRID2,GRIK2,GRIK5
GO: Molecular Function	GO:0031406	carboxylic acid binding	0.005488	1	0.1438	1	10	GRIN3A,GOT2,UBR2,GRIA1,GRID2,GRIK2,CASTOR2,GRIK5,GRM7,GSS
GO: Molecular Function	GO:0046332	SMAD binding	0.005984	1	0.1444	1	5	DAB2,MAGI2,ZMIZ1,EP300,SMAD2
GO: Molecular Function	GO:0045499	chemorepellent activity	0.006096	1	0.1444	1	3	SLIT2,EFNA5,EPHA7
GO: Molecular Function	GO:0098918	structural constituent of synapse	0.007359	1	0.1631	1	3	DLGAP1,MAGI2,PCLO
GO: Molecular Function	GO:0046875	ephrin receptor binding	0.008764	1	0.172	1	3	EFNA5,EFNB2,EPHA7
GO: Molecular Function	GO:0099106	ion channel regulator activity	0.009511	1	0.1815	1	6	NRXN3,NRXN1,CRISP1,STOML1,CACNB3,GRM7
GO: Molecular Function	GO:0005516	calmodulin binding	0.01115	1	0.1936	1	8	ADCY1,ADCY8,PLCB1,CACNA1A,CACNA1C,UBR4,GRM7,INVS
GO: Molecular Function	GO:0043236	laminin binding	0.01115	1	0.1936	1	3	ITGA6,SLIT2,SHH
GO: Molecular Function	GO:0008238	exopeptidase activity	0.01226	1	0.1958	1	5	MME,MMP16,AGBL1,AGTPBP1,CTSH
GO: Molecular Function	GO:0015276	ligand-gated ion channel activity	0.01308	1	0.1997	1	6	KCNMA1,GRIN3A,GRIA1,GRID2,GRIK2,GRIK5
GO: Molecular Function	GO:0022843	voltage-gated cation channel activity	0.01308	1	0.1997	1	6	KCNMA1,GRIN3A,CACNA1A,CACNA1C,CACNB3,GRM7
GO: Molecular Function	GO:0022834	ligand-gated channel activity	0.01431	1	0.2092	1	6	KCNMA1,GRIN3A,GRIA1,GRID2,GRIK2,GRIK5
GO: Molecular Function	GO:0042562	hormone binding	0.01472	1	0.2107	1	5	MC3R,PGR,EFEMP1,LIFR,CTSH
GO: Molecular Function	GO:0002039	p53 binding	0.01624	1	0.2229	1	4	NUAK1,EHMT1,EP300,HTT
GO: Molecular Function	GO:0015085	calcium ion transmembrane transporter activity	0.01654	1	0.2229	1	6	GRIN3A,CACNA1A,CACNA1C,CACNB3,GRM7,ATP2A2
GO: Molecular Function	GO:0051721	protein phosphatase 2A binding	0.01694	1	0.2238	1	3	ADCY8,GRIN3A,CACNA1C
GO: Molecular Function	GO:0005244	voltage-gated ion channel activity	0.01842	1	0.2343	1	7	SCN8A,KCNMA1,GRIN3A,CACNA1A,CACNA1C,CACNB3,GRM7
GO: Molecular Function	GO:0022832	voltage-gated channel activity	0.02022	1	0.2437	1	7	SCN8A,KCNMA1,GRIN3A,CACNA1A,CACNA1C,CACNB3,GRM7
GO: Molecular Function	GO:0015631	tubulin binding	0.02066	1	0.2448	1	11	CETN3,DYSF,FAM83D,JAKMIP1,AGBL1,AGTPBP1,DPYSL2,CLXN,DIXDC1,BRSK1,HTT
GO: Molecular Function	GO:0048156	tau protein binding	0.02158	1	0.247	1	3	BRSK1,EP300,SMAD2
GO: Molecular Function	GO:0018024	histone-lysine N-methyltransferase activity	0.02158	1	0.247	1	3	NSD3,NSD1,EHMT1
GO: Molecular Function	GO:0016247	channel regulator activity	0.02527	1	0.2691	1	6	NRXN3,NRXN1,CRISP1,STOML1,CACNB3,GRM7
GO: Molecular Function	GO:0009975	cyclase activity	0.02546	1	0.2691	1	3	ADCY1,ADCY8,IL1RAPL2
GO: Molecular Function	GO:0030695	GTPase regulator activity	0.02813	1	0.2928	1	12	ARL2BP,GBF1,SLIT2,PLCB1,SMAP2,SEC23A,TBC1D15,STXBP5,LARS1,RASGEF1B,DEPDC5,SOS2
GO: Molecular Function	GO:0019199	transmembrane receptor protein kinase activity	0.02942	1	0.3008	1	4	EPHB2,EFEMP1,LTBP4,EPHA7
GO: Molecular Function	GO:0030594	neurotransmitter receptor activity	0.032	1	0.3092	1	5	GRIN3A,GRIA1,GRID2,GRIK2,GRIK5
GO: Molecular Function	GO:0005262	calcium channel activity	0.03288	1	0.3092	1	5	GRIN3A,CACNA1A,CACNA1C,CACNB3,GRM7
GO: Molecular Function	GO:0005096	GTPase activator activity	0.0349	1	0.3092	1	8	ARL2BP,PLCB1,SMAP2,SEC23A,TBC1D15,STXBP5,LARS1,DEPDC5
GO: Molecular Function	GO:0003713	transcription coactivator activity	0.03737	1	0.3092	1	8	ARL2BP,WWOX,UBE3A,ZMIZ1,RBM39,CCAR1,RERE,EP300
GO: Molecular Function	GO:0042165	neurotransmitter binding	0.03748	1	0.3092	1	5	GRIN3A,GRIA1,GRID2,GRIK2,GRIK5
GO: Molecular Function	GO:0042054	histone methyltransferase activity	0.03753	1	0.3092	1	3	NSD3,NSD1,EHMT1
GO: Molecular Function	GO:0016627	oxidoreductase activity, acting on the CH-CH group of donors	0.04268	1	0.3092	1	3	ACADSB,TECRL,DPYD
GO: Molecular Function	GO:0008022	protein C-terminus binding	0.04449	1	0.3092	1	7	SP1,DAB2,ADCY8,TBL1X,GRIA1,ATP2A2,EP300
GO: Molecular Function	GO:0048306	calcium-dependent protein binding	0.04615	1	0.3092	1	4	NRXN1,S100PBP,CLXN,GRM7
GO: Molecular Function	GO:0005544	calcium-dependent phospholipid binding	0.04631	1	0.3092	1	3	DYSF,PLA2G4A,PCLO
GO: Molecular Function	GO:0042923	neuropeptide binding	0.04817	1	0.3092	1	3	MC3R,NMUR2,SORCS1
GO: Molecular Function	GO:0005261	cation channel activity	0.04923	1	0.3092	1	10	SCN8A,KCNMA1,GRIN3A,CACNA1A,CACNA1C,CACNB3,GRIA1,GRIK2,GRIK5,GRM7
GO: Biological Process	GO:0007416	synapse assembly	1.098e-09	4.575e-06	4.575e-06	4.077e-05	18	EPHB2,MDGA2,EPB41L3,SLITRK1,MAGI2,NRXN3,PTPRD,NRXN1,IL1RAPL2,CNTN5,ADGRL2,CACNA1A,PCLO,GRID2,EFNA5,EFNB2,CDH9,EPHA7
GO: Biological Process	GO:0099054	presynapse assembly	5.43e-08	0.0002262	0.0001131	0.001008	9	MDGA2,SLITRK1,PTPRD,NRXN1,IL1RAPL2,CNTN5,PCLO,GRID2,EFNB2
GO: Biological Process	GO:0099172	presynapse organization	1.888e-07	0.0007863	0.0002261	0.002015	9	MDGA2,SLITRK1,PTPRD,NRXN1,IL1RAPL2,CNTN5,PCLO,GRID2,EFNB2
GO: Biological Process	GO:0099560	synaptic membrane adhesion	2.172e-07	0.0009046	0.0002261	0.002015	7	MDGA2,SLITRK1,MAGI2,PTPRD,NRXN1,EFNA5,CDH9
GO: Biological Process	GO:0050807	regulation of synapse organization	5.373e-07	0.002238	0.0003764	0.003354	16	EPHB2,DGKB,MDGA2,EPB41L3,ZNF804A,SLITRK1,MAGI2,PTPRD,NRXN1,IL1RAPL2,UBE3A,ADGRL2,GRID2,EFNA5,CTNNA2,EPHA7
GO: Biological Process	GO:0099003	vesicle-mediated transport in synapse	6.189e-07	0.002578	0.0003764	0.003354	16	ADCY1,MAGI2,NRXN3,NRXN1,AP2B1,GRIN3A,CACNA1A,RAP1B,STXBP5,PCLO,GRIK5,GRM7,EFNB2,TRIM9,BRSK1,ATP2A2
GO: Biological Process	GO:0051963	regulation of synapse assembly	7.272e-07	0.003029	0.0003764	0.003354	11	EPHB2,MDGA2,EPB41L3,SLITRK1,PTPRD,NRXN1,IL1RAPL2,ADGRL2,GRID2,EFNA5,EPHA7
GO: Biological Process	GO:0098742	cell-cell adhesion via plasma-membrane adhesion molecules	7.407e-07	0.003085	0.0003764	0.003354	17	MDGA2,SLITRK1,MAGI2,FREM2,CDH20,PTPRD,NRXN1,CNTN5,PCDH15,FAT4,DSC3,FAT3,GRID2,CDH19,EFNA5,PCDH9,CDH9
GO: Biological Process	GO:0099504	synaptic vesicle cycle	8.133e-07	0.003387	0.0003764	0.003354	15	ADCY1,MAGI2,NRXN3,NRXN1,AP2B1,GRIN3A,CACNA1A,RAP1B,STXBP5,PCLO,GRIK5,GRM7,TRIM9,BRSK1,ATP2A2
GO: Biological Process	GO:0007215	glutamate receptor signaling pathway	9.989e-07	0.00416	0.0004049	0.003608	8	PLCB1,GRIN3A,DAGLB,GRIA1,GRID2,GRIK2,GRIK5,GRM7
GO: Biological Process	GO:0050803	regulation of synapse structure or activity	1.069e-06	0.004454	0.0004049	0.003608	16	EPHB2,DGKB,MDGA2,EPB41L3,ZNF804A,SLITRK1,MAGI2,PTPRD,NRXN1,IL1RAPL2,UBE3A,ADGRL2,GRID2,EFNA5,CTNNA2,EPHA7
GO: Biological Process	GO:0001505	regulation of neurotransmitter levels	1.452e-06	0.006049	0.0005041	0.004492	16	ADCY1,NRXN3,NRXN1,GRIN3A,AGTPBP1,DAGLB,CACNA1A,RAP1B,STXBP5,PCLO,GRIK5,GRM7,TRIM9,SLC22A1,BRSK1,ATP2A2
GO: Biological Process	GO:0035249	synaptic transmission, glutamatergic	2.134e-06	0.008887	0.0006836	0.006092	10	PTGS2,ADCYAP1,NRXN1,CACNA1A,DCDC2,GRIA1,GRID2,GRIK2,GRIK5,GRM7
GO: Biological Process	GO:0006836	neurotransmitter transport	4.172e-06	0.01738	0.001241	0.01106	15	ADCY1,NRXN3,NRXN1,GRIN3A,CACNA1A,RAP1B,STXBP5,PCLO,GRIK5,GRM7,SLC6A6,TRIM9,SLC22A1,BRSK1,ATP2A2
GO: Biological Process	GO:0016079	synaptic vesicle exocytosis	4.949e-06	0.02061	0.001374	0.01225	11	ADCY1,NRXN3,GRIN3A,CACNA1A,RAP1B,STXBP5,PCLO,GRIK5,GRM7,TRIM9,ATP2A2
GO: Biological Process	GO:0099643	signal release from synapse	8.269e-06	0.03444	0.002026	0.01805	13	ADCY1,NRXN3,NRXN1,GRIN3A,CACNA1A,RAP1B,STXBP5,PCLO,GRIK5,GRM7,TRIM9,BRSK1,ATP2A2
GO: Biological Process	GO:0007269	neurotransmitter secretion	8.269e-06	0.03444	0.002026	0.01805	13	ADCY1,NRXN3,NRXN1,GRIN3A,CACNA1A,RAP1B,STXBP5,PCLO,GRIK5,GRM7,TRIM9,BRSK1,ATP2A2
GO: Biological Process	GO:1901888	regulation of cell junction assembly	9.061e-06	0.03774	0.002097	0.01869	13	EPHB2,MDGA2,EPB41L3,SLITRK1,PTPRD,NRXN1,IL1RAPL2,ADGRL2,RAP1B,GRID2,WDPCP,EFNA5,EPHA7
GO: Biological Process	GO:1905606	regulation of presynapse assembly	9.597e-06	0.03997	0.002104	0.01875	6	MDGA2,SLITRK1,PTPRD,NRXN1,IL1RAPL2,GRID2
GO: Biological Process	GO:0007611	learning or memory	1.391e-05	0.05793	0.002897	0.02581	16	EPHB2,ADCY1,PTGS2,ADCY8,NRXN3,NRXN1,PLCB1,MME,CACNA1C,AMFR,DCDC2,GRIA1,GRM7,BRSK1,EP300,HTT
GO: Biological Process	GO:0099174	regulation of presynapse organization	1.477e-05	0.06153	0.002898	0.02582	6	MDGA2,SLITRK1,PTPRD,NRXN1,IL1RAPL2,GRID2
GO: Biological Process	GO:0001508	action potential	1.53e-05	0.06375	0.002898	0.02582	12	SCN8A,KCNMA1,DMD,CACNA1A,CACNA1C,CACNB3,DCDC2,GRIA1,GRIK2,GRM7,DEPDC5,ATP2A2
GO: Biological Process	GO:0050890	cognition	1.657e-05	0.069	0.003	0.02674	17	EPHB2,ADCY1,PTGS2,ADCY8,NRXN3,NRXN1,PLCB1,JAKMIP1,MME,CACNA1C,AMFR,DCDC2,GRIA1,GRM7,BRSK1,EP300,HTT
GO: Biological Process	GO:0060173	limb development	2.063e-05	0.08593	0.003524	0.0314	13	SALL3,ITGA6,FREM2,BPNT2,FGF10,SEC23A,CACNA1C,AFF3,SHH,TFAP2B,WDPCP,OSR1,EP300
GO: Biological Process	GO:0010226	response to lithium ion	2.2e-05	0.09162	0.003524	0.0314	6	ADCY1,PTGS2,PLA2G4A,SHH,GRIA1,TFAP2B
GO: Biological Process	GO:0007628	adult walking behavior	2.2e-05	0.09162	0.003524	0.0314	6	SCN8A,PCDH15,KCNMA1,AGTPBP1,CACNA1A,CACNA1C
GO: Biological Process	GO:0090659	walking behavior	2.822e-05	0.1176	0.004354	0.0388	6	SCN8A,PCDH15,KCNMA1,AGTPBP1,CACNA1A,CACNA1C
GO: Biological Process	GO:0019226	transmission of nerve impulse	3.656e-05	0.1523	0.005439	0.04847	8	SCN8A,KCNMA1,CACNA1A,DCDC2,GRIA1,GRIK2,GRM7,DEPDC5
GO: Biological Process	GO:0008038	neuron recognition	4.192e-05	0.1746	0.006021	0.05366	7	EPHB2,NCAM2,ADCY1,SLIT2,CNTN5,EFNA5,EFNB2
GO: Biological Process	GO:0035235	ionotropic glutamate receptor signaling pathway	4.456e-05	0.1856	0.006034	0.05378	5	GRIN3A,GRIA1,GRID2,GRIK2,GRIK5
GO: Biological Process	GO:0019228	neuronal action potential	4.491e-05	0.1871	0.006034	0.05378	6	SCN8A,KCNMA1,DCDC2,GRIA1,GRIK2,DEPDC5
GO: Biological Process	GO:0048736	appendage development	5.053e-05	0.2104	0.006576	0.05861	13	SALL3,ITGA6,FREM2,BPNT2,FGF10,SEC23A,CACNA1C,AFF3,SHH,TFAP2B,WDPCP,OSR1,EP300
GO: Biological Process	GO:0060078	regulation of postsynaptic membrane potential	6.288e-05	0.2619	0.007316	0.0652	10	CELF4,ADCYAP1,NRXN1,GRIN3A,CACNA1C,CACNB3,GRIA1,GRID2,GRIK2,GRIK5
GO: Biological Process	GO:0060134	prepulse inhibition	6.324e-05	0.2634	0.007316	0.0652	4	NRXN1,GRIN3A,GRID2,CTNNA2
GO: Biological Process	GO:0007158	neuron cell-cell adhesion	6.324e-05	0.2634	0.007316	0.0652	4	NCAM2,NRXN3,NRXN1,ASTN2
GO: Biological Process	GO:1904889	regulation of excitatory synapse assembly	6.324e-05	0.2634	0.007316	0.0652	4	EPB41L3,PTPRD,NRXN1,GRID2
GO: Biological Process	GO:0051965	positive regulation of synapse assembly	8.058e-05	0.3356	0.009071	0.08084	7	EPHB2,SLITRK1,PTPRD,NRXN1,ADGRL2,GRID2,EFNA5
GO: Biological Process	GO:0097091	synaptic vesicle clustering	9.818e-05	0.4089	0.01076	0.0959	4	MAGI2,NRXN1,PCLO,BRSK1
GO: Biological Process	GO:0035107	appendage morphogenesis	0.0001019	0.4246	0.01088	0.09696	11	SALL3,FREM2,BPNT2,FGF10,SEC23A,CACNA1C,AFF3,SHH,TFAP2B,WDPCP,OSR1
GO: Biological Process	GO:0099068	postsynapse assembly	0.0001045	0.4352	0.01088	0.09696	5	EPHB2,MAGI2,PTPRD,NRXN1,GRID2
GO: Biological Process	GO:0035108	limb morphogenesis	0.0001103	0.4593	0.0112	0.09984	10	SALL3,FREM2,BPNT2,FGF10,CACNA1C,AFF3,SHH,TFAP2B,WDPCP,OSR1
GO: Biological Process	GO:0001736	establishment of planar polarity	0.000121	0.5039	0.012	0.1069	9	PSMA6,DAB2,MAGI2,AP2B1,ASTN2,ADGRA3,FAT4,BRSK1,INVS
GO: Biological Process	GO:0007164	establishment of tissue polarity	0.0001272	0.5299	0.01232	0.1098	9	PSMA6,DAB2,MAGI2,AP2B1,ASTN2,ADGRA3,FAT4,BRSK1,INVS
GO: Biological Process	GO:0050905	neuromuscular process	0.0001337	0.557	0.01266	0.1128	9	NRXN1,SCN8A,PCDH15,KCNMA1,GRIN3A,AGTPBP1,CACNA1A,GRID2,CTNNA2
GO: Biological Process	GO:0051592	response to calcium ion	0.0001774	0.7391	0.01642	0.1464	10	PCSK1,ADCY1,ADCY8,NRXN1,PCDH15,KCNMA1,PLA2G4A,SPAG16,EP300,HTT
GO: Biological Process	GO:0032925	regulation of activin receptor signaling pathway	0.0001905	0.7933	0.01673	0.1491	5	MAGI2,FGF10,SHH,OSR1,SMAD2
GO: Biological Process	GO:0001964	startle response	0.0001905	0.7933	0.01673	0.1491	5	NRXN1,PCDH15,GRIN3A,GRID2,CTNNA2
GO: Biological Process	GO:0007156	homophilic cell adhesion via plasma membrane adhesion molecules	0.0001928	0.8029	0.01673	0.1491	10	FREM2,CDH20,CNTN5,PCDH15,FAT4,DSC3,FAT3,CDH19,PCDH9,CDH9
GO: Biological Process	GO:0030534	adult behavior	0.0002008	0.8364	0.0168	0.1497	10	SLITRK1,NRXN3,NRXN1,SCN8A,PCDH15,KCNMA1,AGTPBP1,CACNA1A,CACNA1C,GRM7
GO: Biological Process	GO:0050805	negative regulation of synaptic transmission	0.0002017	0.8399	0.0168	0.1497	7	CELF4,PTGS2,ADCY8,RAP1B,GRIA1,GRID2,GRIK2
GO: Biological Process	GO:2000300	regulation of synaptic vesicle exocytosis	0.0002151	0.8957	0.01699	0.1514	7	ADCY1,NRXN3,GRIN3A,RAP1B,STXBP5,GRM7,ATP2A2
GO: Biological Process	GO:0099541	trans-synaptic signaling by lipid	0.0002162	0.9005	0.01699	0.1514	3	NRXN1,PLCB1,DAGLB
GO: Biological Process	GO:0099542	trans-synaptic signaling by endocannabinoid	0.0002162	0.9005	0.01699	0.1514	3	NRXN1,PLCB1,DAGLB
GO: Biological Process	GO:0035637	multicellular organismal signaling	0.0002271	0.9458	0.01751	0.1561	11	SCN8A,KCNMA1,CACNA1A,CACNA1C,CACNB3,DCDC2,GRIA1,GRIK2,GRM7,DEPDC5,ATP2A2
GO: Biological Process	GO:0097106	postsynaptic density organization	0.0002369	0.9866	0.01794	0.1599	5	DLGAP1,MAGI2,PTPRD,NRXN1,GRID2
GO: Biological Process	GO:0007612	learning	0.0002554	1	0.019	0.1693	10	EPHB2,PTGS2,NRXN3,NRXN1,PLCB1,CACNA1C,DCDC2,GRM7,BRSK1,HTT
GO: Biological Process	GO:0035136	forelimb morphogenesis	0.0002631	1	0.01922	0.1713	5	SALL3,CACNA1C,SHH,TFAP2B,OSR1
GO: Biological Process	GO:0048793	pronephros development	0.0002847	1	0.02044	0.1822	8	PTGS2,MAGI2,DCDC2,SHH,OSR1,CDH9,INVS,SOS2
GO: Biological Process	GO:0001656	metanephros development	0.0003114	1	0.02162	0.1927	7	SLIT2,FGF10,FAT4,SHH,TFAP2B,OSR1,CTSH
GO: Biological Process	GO:0009306	protein secretion	0.0003184	1	0.02162	0.1927	16	PCSK1,ARL2BP,CYP51A1,ADCY8,ADCYAP1,NRXN1,CACNA1A,CACNA1C,STXBP5,PCLO,TFAP2B,MALRD1,EFNA5,EP300,SMAD2,HTT
GO: Biological Process	GO:0007626	locomotory behavior	0.0003205	1	0.02162	0.1927	13	MC3R,ADCY8,SCN8A,UGP2,PCDH15,KCNMA1,ARRDC3,SAP130,AGTPBP1,CACNA1A,CACNA1C,DEPDC5,HTT
GO: Biological Process	GO:0072073	kidney epithelium development	0.0003219	1	0.02162	0.1927	10	MAGI2,SLIT2,FAT4,SHH,TFAP2B,CCNC,EFNB2,OSR1,SMAD2,EPHA7
GO: Biological Process	GO:0035592	establishment of protein localization to extracellular region	0.0003336	1	0.02206	0.1966	16	PCSK1,ARL2BP,CYP51A1,ADCY8,ADCYAP1,NRXN1,CACNA1A,CACNA1C,STXBP5,PCLO,TFAP2B,MALRD1,EFNA5,EP300,SMAD2,HTT
GO: Biological Process	GO:0035137	hindlimb morphogenesis	0.000355	1	0.0231	0.2059	5	SALL3,AFF3,SHH,TFAP2B,OSR1
GO: Biological Process	GO:0048511	rhythmic process	0.0003809	1	0.02419	0.2156	15	SP1,KDM5B,MC3R,ADCY1,PGR,SLIT2,NRXN1,UBE3A,KCNMA1,PLA2G4A,GRIN3A,DPYD,TEF,CASP12,EP300
GO: Biological Process	GO:0001554	luteolysis	0.0003891	1	0.02419	0.2156	3	SLIT2,PLA2G4A,CASP12
GO: Biological Process	GO:0097104	postsynaptic membrane assembly	0.0003891	1	0.02419	0.2156	3	EPHB2,MAGI2,NRXN1
GO: Biological Process	GO:0071692	protein localization to extracellular region	0.0004006	1	0.02454	0.2187	16	PCSK1,ARL2BP,CYP51A1,ADCY8,ADCYAP1,NRXN1,CACNA1A,CACNA1C,STXBP5,PCLO,TFAP2B,MALRD1,EFNA5,EP300,SMAD2,HTT
GO: Biological Process	GO:0099084	postsynaptic specialization organization	0.0004286	1	0.02587	0.2305	5	DLGAP1,MAGI2,PTPRD,NRXN1,GRID2
GO: Biological Process	GO:0046928	regulation of neurotransmitter secretion	0.000462	1	0.02749	0.245	8	ADCY1,NRXN3,GRIN3A,CACNA1A,RAP1B,STXBP5,GRM7,ATP2A2
GO: Biological Process	GO:0050770	regulation of axonogenesis	0.0004987	1	0.02881	0.2567	10	EPHB2,SLITRK1,SLIT2,PLXNA1,CACNA1A,EFNA5,DIXDC1,BRSK1,EP300,EPHA7
GO: Biological Process	GO:0031346	positive regulation of cell projection organization	0.0005005	1	0.02881	0.2567	16	ITGA6,ZNF804A,SLITRK1,ADCYAP1,MAGI2,SLIT2,EFEMP1,PTPRD,COBL,DMD,PLXNA1,EFNA5,FUT9,DIXDC1,EP300,HTT
GO: Biological Process	GO:0001738	morphogenesis of a polarized epithelium	0.0005049	1	0.02881	0.2567	9	PSMA6,DAB2,MAGI2,AP2B1,ASTN2,ADGRA3,FAT4,BRSK1,INVS
GO: Biological Process	GO:0021695	cerebellar cortex development	0.0005298	1	0.02982	0.2657	6	NRXN1,AGTPBP1,CACNA1A,GRID2,DIXDC1,RERE
GO: Biological Process	GO:1904861	excitatory synapse assembly	0.0005724	1	0.03164	0.282	4	EPB41L3,PTPRD,NRXN1,GRID2
GO: Biological Process	GO:0051962	positive regulation of nervous system development	0.0005773	1	0.03164	0.282	14	EPHB2,IL34,SLITRK1,SLIT2,PTPRD,NRXN1,MME,ADGRL2,PLXNA1,SHH,GRID2,EFNA5,DIXDC1,EP300
GO: Biological Process	GO:0099151	regulation of postsynaptic density assembly	0.000632	1	0.03389	0.302	3	PTPRD,NRXN1,GRID2
GO: Biological Process	GO:0099173	postsynapse organization	0.0006347	1	0.03389	0.302	10	EPHB2,DLGAP1,DGKB,ZNF804A,MAGI2,PTPRD,NRXN1,UBE3A,GRID2,EPHA7
GO: Biological Process	GO:1900273	positive regulation of long-term synaptic potentiation	0.0006478	1	0.034	0.303	4	EPHB2,ADCY1,ADCY8,MME
GO: Biological Process	GO:0030073	insulin secretion	0.000653	1	0.034	0.303	11	ARL2BP,ADCY8,ADCYAP1,NRXN1,CACNA1A,CACNA1C,PCLO,TFAP2B,EFNA5,SMAD2,HTT
GO: Biological Process	GO:0021537	telencephalon development	0.0007174	1	0.03651	0.3254	13	EPHB2,SALL3,SLIT2,PLCB1,JAKMIP1,DMD,AGTPBP1,DPYSL2,FAT4,SHH,ZMIZ1,DIXDC1,HTT
GO: Biological Process	GO:0033339	pectoral fin development	0.0007189	1	0.03651	0.3254	5	FGF10,SEC23A,SHH,OSR1,EP300
GO: Biological Process	GO:0099175	regulation of postsynapse organization	0.0007439	1	0.03733	0.3327	7	DGKB,ZNF804A,PTPRD,NRXN1,UBE3A,GRID2,EPHA7
GO: Biological Process	GO:0033333	fin development	0.0007747	1	0.03791	0.3378	6	FREM2,FGF10,SEC23A,SHH,OSR1,EP300
GO: Biological Process	GO:0060073	micturition	0.0007827	1	0.03791	0.3378	3	PGR,KCNMA1,CACNA1C
GO: Biological Process	GO:0031915	positive regulation of synaptic plasticity	0.0007827	1	0.03791	0.3378	3	EPHB2,PTGS2,ADCY8
GO: Biological Process	GO:0046879	hormone secretion	0.0009441	1	0.04229	0.3769	14	KDM5B,ARL2BP,DAB2,ADCY8,ADCYAP1,NRXN1,LTBP4,CACNA1A,CACNA1C,PCLO,TFAP2B,EFNA5,SMAD2,HTT
GO: Biological Process	GO:0008345	larval locomotory behavior	0.0009545	1	0.04229	0.3769	3	SCN8A,UGP2,SAP130
GO: Biological Process	GO:0030537	larval behavior	0.0009545	1	0.04229	0.3769	3	SCN8A,UGP2,SAP130
GO: Biological Process	GO:0021988	olfactory lobe development	0.000981	1	0.04301	0.3833	5	SALL3,SLIT2,AGTPBP1,DPYSL2,HTT
GO: Biological Process	GO:0051588	regulation of neurotransmitter transport	0.001001	1	0.04343	0.387	8	ADCY1,NRXN3,GRIN3A,CACNA1A,RAP1B,STXBP5,GRM7,ATP2A2
GO: Biological Process	GO:1901890	positive regulation of cell junction assembly	0.001042	1	0.04473	0.3986	7	EPHB2,SLITRK1,PTPRD,NRXN1,ADGRL2,GRID2,EFNA5
GO: Biological Process	GO:0031290	retinal ganglion cell axon guidance	0.001056	1	0.04489	0.4001	5	EPHB2,ADCY1,SLIT2,EFNA5,EPHA7
GO: Biological Process	GO:0043525	positive regulation of neuron apoptotic process	0.001099	1	0.04624	0.4121	6	ITGA1,KCNMA1,GRIK2,GRIK5,TFAP2B,EPHA7
GO: Biological Process	GO:0031650	regulation of heat generation	0.001148	1	0.04754	0.4237	3	PTGS2,PLA2G4A,ARRDC3
GO: Biological Process	GO:0061448	connective tissue development	0.001153	1	0.04754	0.4237	14	BPNT2,EFEMP1,ARRDC3,SEC23A,RAP1B,FAT3,OSTN,SHH,TFAP2B,PDGFD,OSR1,RERE,EP300,HTT
GO: Biological Process	GO:0030072	peptide hormone secretion	0.001202	1	0.04907	0.4373	12	ARL2BP,ADCY8,ADCYAP1,NRXN1,LTBP4,CACNA1A,CACNA1C,PCLO,TFAP2B,EFNA5,SMAD2,HTT
GO: Biological Process	GO:0051216	cartilage development	0.001232	1	0.04983	0.444	12	BPNT2,EFEMP1,SEC23A,RAP1B,FAT3,OSTN,SHH,TFAP2B,OSR1,RERE,EP300,HTT
GO: Biological Process	GO:0009914	hormone transport	0.001257	1	0.05036	0.4488	14	KDM5B,ARL2BP,DAB2,ADCY8,ADCYAP1,NRXN1,LTBP4,CACNA1A,CACNA1C,PCLO,TFAP2B,EFNA5,SMAD2,HTT
GO: Biological Process	GO:0060560	developmental growth involved in morphogenesis	0.001339	1	0.05313	0.4735	13	KDM5B,MAGI2,SLIT2,COBL,FGF10,PLXNA1,ADGRA3,DPYSL2,OSTN,SHH,EFNA5,EP300,EPHA7
GO: Biological Process	GO:0099150	regulation of postsynaptic specialization assembly	0.001365	1	0.05365	0.4781	3	PTPRD,NRXN1,GRID2
GO: Biological Process	GO:0043583	ear development	0.001402	1	0.05375	0.479	13	EPHB2,FREM2,PCDH15,KCNMA1,COBL,FGF10,FAT4,DCDC2,SHH,NOX3,WDPCP,OSR1,RERE
GO: Biological Process	GO:0035113	embryonic appendage morphogenesis	0.001415	1	0.05375	0.479	8	FREM2,BPNT2,FGF10,CACNA1C,AFF3,SHH,WDPCP,OSR1
GO: Biological Process	GO:0048704	embryonic skeletal system morphogenesis	0.00152	1	0.05375	0.479	10	MMP16,SEC23A,CACNA1C,RAP1B,SHH,DYNC2I1,OSR1,EP300,SMAD2,HTT
GO: Biological Process	GO:0048706	embryonic skeletal system development	0.001521	1	0.05375	0.479	11	SP1,MMP16,SEC23A,CACNA1C,RAP1B,SHH,DYNC2I1,OSR1,EP300,SMAD2,HTT
GO: Biological Process	GO:0021533	cell differentiation in hindbrain	0.001523	1	0.05375	0.479	4	NRXN1,AGTPBP1,CACNA1A,GRID2
GO: Biological Process	GO:0060992	response to fungicide	0.001607	1	0.05623	0.5011	3	KDM5B,GRIA1,EHMT1
GO: Biological Process	GO:0032924	activin receptor signaling pathway	0.001709	1	0.05912	0.5268	5	MAGI2,FGF10,SHH,OSR1,SMAD2
GO: Biological Process	GO:0061371	determination of heart left/right asymmetry	0.001732	1	0.05912	0.5268	9	COBL,DNAH6,CACNA1C,CEP162,SHH,SLC22A1,ATP2A2,EP300,INVS
GO: Biological Process	GO:2001257	regulation of cation channel activity	0.001732	1	0.05912	0.5268	9	EPHB2,DYSF,NRXN1,STOML1,DMD,CACNA1A,CACNB3,GRIA1,HTT
GO: Biological Process	GO:0021697	cerebellar cortex formation	0.001829	1	0.06178	0.5506	4	NRXN1,AGTPBP1,CACNA1A,GRID2
GO: Biological Process	GO:0021953	central nervous system neuron differentiation	0.001869	1	0.06178	0.5506	11	EPHB2,SALL3,MDGA2,SLIT2,NRXN1,AGTPBP1,CACNA1A,SHH,GRID2,ZMIZ1,HTT
GO: Biological Process	GO:0072178	nephric duct morphogenesis	0.001873	1	0.06178	0.5506	3	EFNB2,OSR1,EPHA7
GO: Biological Process	GO:1905874	regulation of postsynaptic density organization	0.001873	1	0.06178	0.5506	3	PTPRD,NRXN1,GRID2
GO: Biological Process	GO:0050708	regulation of protein secretion	0.0019	1	0.06178	0.5506	12	PCSK1,ARL2BP,CYP51A1,ADCY8,NRXN1,CACNA1A,CACNA1C,STXBP5,TFAP2B,MALRD1,EFNA5,EP300
GO: Biological Process	GO:0002791	regulation of peptide secretion	0.001909	1	0.06178	0.5506	13	PCSK1,ARL2BP,CYP51A1,ADCY8,ADCYAP1,NRXN1,CACNA1A,CACNA1C,STXBP5,TFAP2B,MALRD1,EFNA5,EP300
GO: Biological Process	GO:1901216	positive regulation of neuron death	0.001913	1	0.06178	0.5506	7	ITGA1,KCNMA1,GRIK2,GRIK5,TFAP2B,EFNB2,EPHA7
GO: Biological Process	GO:0097479	synaptic vesicle localization	0.001941	1	0.06218	0.5542	5	MAGI2,NRXN1,DPYSL2,PCLO,BRSK1
GO: Biological Process	GO:1901385	regulation of voltage-gated calcium channel activity	0.001997	1	0.06349	0.5659	4	DYSF,DMD,CACNA1A,CACNB3
GO: Biological Process	GO:0042733	embryonic digit morphogenesis	0.002065	1	0.06515	0.5806	5	FREM2,BPNT2,SHH,WDPCP,OSR1
GO: Biological Process	GO:0032412	regulation of ion transmembrane transporter activity	0.002117	1	0.06622	0.5901	11	EPHB2,DYSF,NRXN1,STOML1,PLCB1,DMD,CACNA1A,CACNB3,GRIA1,OSR1,HTT
GO: Biological Process	GO:0048839	inner ear development	0.00213	1	0.06622	0.5901	12	EPHB2,FREM2,PCDH15,KCNMA1,COBL,FGF10,FAT4,DCDC2,SHH,NOX3,WDPCP,RERE
GO: Biological Process	GO:0007638	mechanosensory behavior	0.002165	1	0.06636	0.5914	3	NRXN1,SCN8A,HTT
GO: Biological Process	GO:0030902	hindbrain development	0.00217	1	0.06636	0.5914	11	MDGA2,ZIC4,NRXN1,AGTPBP1,CACNA1A,SHH,GRID2,EFNB2,DIXDC1,CTNNA2,RERE
GO: Biological Process	GO:0001763	morphogenesis of a branching structure	0.002183	1	0.06636	0.5914	10	KDM5B,PGR,SLIT2,FGF10,PLXNA1,FAT4,SHH,RERE,CTSH,EPHA7
GO: Biological Process	GO:1903305	regulation of regulated secretory pathway	0.002212	1	0.06653	0.5929	9	ADCY1,NRXN3,GRIN3A,CACNA1A,RAP1B,STXBP5,GRM7,TRIM9,ATP2A2
GO: Biological Process	GO:0060603	mammary gland duct morphogenesis	0.002365	1	0.06887	0.6138	4	KDM5B,PGR,SLIT2,FGF10
GO: Biological Process	GO:0030521	androgen receptor signaling pathway	0.002365	1	0.06887	0.6138	4	DAB2,UBE3A,ZMIZ1,EP300
GO: Biological Process	GO:0008344	adult locomotory behavior	0.002476	1	0.07086	0.6314	6	SCN8A,PCDH15,KCNMA1,AGTPBP1,CACNA1A,CACNA1C
GO: Biological Process	GO:0007625	grooming behavior	0.002484	1	0.07086	0.6314	3	NMUR2,NRXN1,HTT
GO: Biological Process	GO:0097107	postsynaptic density assembly	0.002484	1	0.07086	0.6314	3	PTPRD,NRXN1,GRID2
GO: Biological Process	GO:0001659	temperature homeostasis	0.002562	1	0.07259	0.6469	8	MC3R,PTGS2,ADCYAP1,ACSL1,PLA2G4A,ARRDC3,NOX3,EHMT1
GO: Biological Process	GO:0030326	embryonic limb morphogenesis	0.002719	1	0.076	0.6773	7	FREM2,BPNT2,CACNA1C,AFF3,SHH,WDPCP,OSR1
GO: Biological Process	GO:0009791	post-embryonic development	0.002719	1	0.076	0.6773	7	KDM5B,BPNT2,EFEMP1,SHH,MMUT,SMAD2,INVS
GO: Biological Process	GO:0022898	regulation of transmembrane transporter activity	0.002823	1	0.07621	0.6792	11	EPHB2,DYSF,NRXN1,STOML1,PLCB1,DMD,CACNA1A,CACNB3,GRIA1,OSR1,HTT
GO: Biological Process	GO:0015908	fatty acid transport	0.002824	1	0.07621	0.6792	8	PROCA1,NMUR2,ACSL1,PLA2G4A,GOT2,SLC27A4,DPYSL2,GRM7
GO: Biological Process	GO:0010977	negative regulation of neuron projection development	0.002824	1	0.07621	0.6792	8	EPHB2,DAB2,SLIT2,EFEMP1,UBE3A,FAT3,EFNB2,EPHA7
GO: Biological Process	GO:1900107	regulation of nodal signaling pathway	0.00283	1	0.07621	0.6792	3	SHH,OSR1,SMAD2
GO: Biological Process	GO:0048705	skeletal system morphogenesis	0.002832	1	0.07621	0.6792	13	WWOX,BPNT2,MMP16,SEC23A,CACNA1C,RAP1B,OSTN,SHH,DYNC2I1,OSR1,EP300,SMAD2,HTT
GO: Biological Process	GO:0060021	roof of mouth development	0.002836	1	0.07621	0.6792	6	EPHB2,FGF10,SHH,WDPCP,OSR1,SMAD2
GO: Biological Process	GO:0007411	axon guidance	0.002889	1	0.07714	0.6875	13	EPHB2,ADCY1,SLIT2,NRXN3,NRXN1,CNTN5,SCN8A,PLXNA1,DPYSL2,SHH,EFNA5,EFNB2,EPHA7
GO: Biological Process	GO:0097485	neuron projection guidance	0.002948	1	0.07819	0.6968	13	EPHB2,ADCY1,SLIT2,NRXN3,NRXN1,CNTN5,SCN8A,PLXNA1,DPYSL2,SHH,EFNA5,EFNB2,EPHA7
GO: Biological Process	GO:0010720	positive regulation of cell development	0.003067	1	0.07847	0.6993	13	EPHB2,IL34,DAB2,SLITRK1,SLIT2,PTPRD,MME,PLXNA1,SHH,EFNA5,DIXDC1,EP300,SMAD2
GO: Biological Process	GO:0007368	determination of left/right symmetry	0.003242	1	0.08068	0.719	11	COBL,FGF10,DNAH6,CACNA1C,CEP162,SHH,SLC22A1,ATP2A2,EP300,SMAD2,INVS
GO: Biological Process	GO:0017156	calcium-ion regulated exocytosis	0.003274	1	0.08068	0.719	5	CACNA1A,CACNA1C,RAP1B,TRIM9,ATP2A2
GO: Biological Process	GO:0034332	adherens junction organization	0.003274	1	0.08068	0.719	5	CADM2,CDH20,CDH19,EFNB2,CDH9
GO: Biological Process	GO:0043113	receptor clustering	0.003454	1	0.0845	0.753	5	MAGI2,NRXN1,CACNA1A,GRIK2,GRIK5
GO: Biological Process	GO:0016358	dendrite development	0.003469	1	0.0845	0.753	11	EPHB2,CSMD3,PTPRD,UBE3A,COBL,GRIN3A,CACNA1A,DCDC2,FAT3,CTNNA2,RERE
GO: Biological Process	GO:0001823	mesonephros development	0.003522	1	0.08529	0.7601	6	SLIT2,FGF10,FAT4,SHH,OSR1,SMAD2
GO: Biological Process	GO:0031649	heat generation	0.003609	1	0.08589	0.7654	3	PTGS2,PLA2G4A,ARRDC3
GO: Biological Process	GO:0030252	growth hormone secretion	0.003609	1	0.08589	0.7654	3	ADCYAP1,LTBP4,CACNA1C
GO: Biological Process	GO:0021534	cell proliferation in hindbrain	0.003609	1	0.08589	0.7654	3	ZIC4,SHH,RERE
GO: Biological Process	GO:0050769	positive regulation of neurogenesis	0.003792	1	0.08929	0.7958	11	EPHB2,IL34,SLITRK1,SLIT2,PTPRD,MME,PLXNA1,SHH,EFNA5,DIXDC1,EP300
GO: Biological Process	GO:0030111	regulation of Wnt signaling pathway	0.003795	1	0.08929	0.7958	13	WWOX,PSMA6,DAB2,FGF10,ADGRA3,RBX1,TBL1X,AMFR,DCDC2,SHH,TLE1,DIXDC1,INVS
GO: Biological Process	GO:0015909	long-chain fatty acid transport	0.003836	1	0.08959	0.7984	5	PROCA1,NMUR2,ACSL1,PLA2G4A,SLC27A4
GO: Biological Process	GO:0048701	embryonic cranial skeleton morphogenesis	0.00385	1	0.08959	0.7984	8	MMP16,SEC23A,CACNA1C,RAP1B,SHH,EP300,SMAD2,HTT
GO: Biological Process	GO:0031345	negative regulation of cell projection organization	0.003884	1	0.08987	0.8009	9	EPHB2,DAB2,SLIT2,EFEMP1,NRXN1,UBE3A,FAT3,EFNB2,EPHA7
GO: Biological Process	GO:0072111	cell proliferation involved in kidney development	0.004042	1	0.09114	0.8122	3	SHH,PDGFD,OSR1
GO: Biological Process	GO:0045986	negative regulation of smooth muscle contraction	0.004042	1	0.09114	0.8122	3	PTGS2,PGR,KCNMA1
GO: Biological Process	GO:0033504	floor plate development	0.004042	1	0.09114	0.8122	3	COBL,SAP130,SHH
GO: Biological Process	GO:0032409	regulation of transporter activity	0.004049	1	0.09114	0.8122	11	EPHB2,DYSF,NRXN1,STOML1,PLCB1,DMD,CACNA1A,CACNB3,GRIA1,OSR1,HTT
GO: Biological Process	GO:0051966	regulation of synaptic transmission, glutamatergic	0.004248	1	0.09312	0.8299	5	PTGS2,ADCYAP1,NRXN1,GRIK2,GRM7
GO: Biological Process	GO:0017158	regulation of calcium ion-dependent exocytosis	0.0043	1	0.09357	0.8339	4	CACNA1A,RAP1B,TRIM9,ATP2A2
GO: Biological Process	GO:0003341	cilium movement	0.004314	1	0.09357	0.8339	9	NEK10,FSIP2,SLC26A8,SPAG16,DNAH6,CLXN,DNAAF6,CFAP61,INVS
GO: Biological Process	GO:0017157	regulation of exocytosis	0.004404	1	0.09503	0.8469	10	ADCY1,NRXN3,GRIN3A,CACNA1A,RAP1B,STXBP5,PCLO,GRM7,TRIM9,ATP2A2
GO: Biological Process	GO:0033334	fin morphogenesis	0.004599	1	0.09874	0.88	4	FREM2,FGF10,SEC23A,SHH
GO: Biological Process	GO:0050772	positive regulation of axonogenesis	0.00468	1	0.09997	0.8909	6	SLITRK1,SLIT2,PLXNA1,EFNA5,DIXDC1,EP300
GO: Biological Process	GO:0048013	ephrin receptor signaling pathway	0.004923	1	0.1041	0.9281	5	EPHB2,AP2B1,EFNA5,EFNB2,EPHA7
GO: Biological Process	GO:0015849	organic acid transport	0.004926	1	0.1041	0.9281	12	PROCA1,NMUR2,ACSL1,SLC26A8,PLA2G4A,GOT2,SLC27A4,CACNA1A,DPYSL2,OCA2,GRM7,SLC6A6
GO: Biological Process	GO:0060445	branching involved in salivary gland morphogenesis	0.005001	1	0.1052	0.9374	3	FGF10,PLXNA1,SHH
GO: Biological Process	GO:0002209	behavioral defense response	0.005239	1	0.1056	0.9411	4	ADCYAP1,GRIK2,GRM7,EP300
GO: Biological Process	GO:0009880	embryonic pattern specification	0.005254	1	0.1056	0.9411	6	COBL,FGF10,RAP1B,SHH,SIM2,SMAD2
GO: Biological Process	GO:0060079	excitatory postsynaptic potential	0.005254	1	0.1056	0.9411	6	CELF4,NRXN1,CACNB3,GRID2,GRIK2,GRIK5
GO: Biological Process	GO:0001947	heart looping	0.005422	1	0.108	0.9629	7	COBL,CACNA1C,CEP162,SHH,ATP2A2,EP300,INVS
GO: Biological Process	GO:0098698	postsynaptic specialization assembly	0.005527	1	0.1096	0.9769	3	PTPRD,NRXN1,GRID2
GO: Biological Process	GO:1901214	regulation of neuron death	0.005572	1	0.11	0.9802	13	ITGA1,AP2B1,KCNMA1,CACNA1A,SHH,GRID2,GRIK2,GRIK5,GRM7,TFAP2B,EFNB2,HTT,EPHA7
GO: Biological Process	GO:0021772	olfactory bulb development	0.005936	1	0.1159	1	4	SALL3,SLIT2,AGTPBP1,DPYSL2
GO: Biological Process	GO:0021696	cerebellar cortex morphogenesis	0.005936	1	0.1159	1	4	NRXN1,AGTPBP1,CACNA1A,GRID2
GO: Biological Process	GO:0035567	non-canonical Wnt signaling pathway	0.005957	1	0.1159	1	7	PSMA6,DAB2,MAGI2,AP2B1,PLCB1,MAP3K7,ADGRA3
GO: Biological Process	GO:0016540	protein autoprocessing	0.006085	1	0.1173	1	3	PCSK1,SHH,CASP12
GO: Biological Process	GO:0099558	maintenance of synapse structure	0.006085	1	0.1173	1	3	DLGAP1,MAGI2,PCLO
GO: Biological Process	GO:0009855	determination of bilateral symmetry	0.006141	1	0.1173	1	11	COBL,FGF10,DNAH6,CACNA1C,CEP162,SHH,SLC22A1,ATP2A2,EP300,SMAD2,INVS
GO: Biological Process	GO:0009799	specification of symmetry	0.006141	1	0.1173	1	11	COBL,FGF10,DNAH6,CACNA1C,CEP162,SHH,SLC22A1,ATP2A2,EP300,SMAD2,INVS
GO: Biological Process	GO:0021954	central nervous system neuron development	0.006554	1	0.1197	1	6	EPHB2,SALL3,SLIT2,AGTPBP1,ZMIZ1,HTT
GO: Biological Process	GO:0010882	regulation of cardiac muscle contraction by calcium ion signaling	0.006675	1	0.1209	1	3	DMD,CACNA1C,ATP2A2
GO: Biological Process	GO:0001966	thigmotaxis	0.006675	1	0.1209	1	3	SAP130,CACNA1A,EP300
GO: Biological Process	GO:0032413	negative regulation of ion transmembrane transporter activity	0.006789	1	0.1224	1	5	EPHB2,DYSF,STOML1,CACNB3,OSR1
GO: Biological Process	GO:0043523	regulation of neuron apoptotic process	0.007017	1	0.1252	1	10	ITGA1,KCNMA1,CACNA1A,GRID2,GRIK2,GRIK5,GRM7,TFAP2B,HTT,EPHA7
GO: Biological Process	GO:0060541	respiratory system development	0.007017	1	0.1252	1	10	SP1,PGR,FGF10,MME,SHH,SIM2,WDPCP,CTSH,EP300,SMAD2
GO: Biological Process	GO:0046677	response to antibiotic	0.007091	1	0.1252	1	5	KDM5B,PLA2G4A,GRIA1,KAT7,EHMT1
GO: Biological Process	GO:0007157	heterophilic cell-cell adhesion via plasma membrane cell adhesion molecules	0.007093	1	0.1252	1	4	PTPRD,NRXN1,FAT4,GRID2
GO: Biological Process	GO:2001258	negative regulation of cation channel activity	0.007093	1	0.1252	1	4	EPHB2,DYSF,STOML1,CACNB3
GO: Biological Process	GO:0009755	hormone-mediated signaling pathway	0.007294	1	0.1272	1	8	DAB2,PGR,ACSL1,UBE3A,OSTN,ZMIZ1,LIFR,EP300
GO: Biological Process	GO:0072176	nephric duct development	0.007299	1	0.1272	1	3	EFNB2,OSR1,EPHA7
GO: Biological Process	GO:0031338	regulation of vesicle fusion	0.007299	1	0.1272	1	3	PLA2G4A,GRIK5,TRIM9
GO: Biological Process	GO:0030010	establishment of cell polarity	0.007359	1	0.1277	1	7	GBF1,FGF10,RAP1B,SHH,WDPCP,BRSK1,HTT
GO: Biological Process	GO:2000649	regulation of sodium ion transmembrane transporter activity	0.007509	1	0.1298	1	4	STOML1,PLCB1,DMD,OSR1
GO: Biological Process	GO:0099565	chemical synaptic transmission, postsynaptic	0.007541	1	0.1298	1	6	CELF4,NRXN1,CACNB3,GRID2,GRIK2,GRIK5
GO: Biological Process	GO:0061005	cell differentiation involved in kidney development	0.007723	1	0.13	1	5	MAGI2,FAT4,SHH,CCNC,OSR1
GO: Biological Process	GO:1904062	regulation of cation transmembrane transport	0.007812	1	0.13	1	12	EPHB2,DYSF,NRXN1,STOML1,PLCB1,DMD,CACNA1A,CACNA1C,CACNB3,GRIA1,OSR1,HTT
GO: Biological Process	GO:0042490	mechanoreceptor differentiation	0.008073	1	0.1319	1	6	PCDH15,KCNMA1,COBL,FAT4,DCDC2,WDPCP
GO: Biological Process	GO:0030324	lung development	0.008265	1	0.1344	1	9	SP1,PGR,FGF10,MME,SHH,SIM2,CTSH,EP300,SMAD2
GO: Biological Process	GO:0003351	epithelial cilium movement involved in extracellular fluid movement	0.008389	1	0.1344	1	4	NEK10,SPAG16,DNAH6,INVS
GO: Biological Process	GO:0070936	protein K48-linked ubiquitination	0.008389	1	0.1344	1	4	UBE2E2,UBE3A,RBX1,AMFR
GO: Biological Process	GO:0045815	epigenetic maintenance of chromatin in transcription-competent conformation	0.008389	1	0.1344	1	4	POLR1F,SMARCA5,ZMIZ1,EP300
GO: Biological Process	GO:0021983	pituitary gland development	0.008389	1	0.1344	1	4	PCSK1,ADCYAP1,FGF10,SHH
GO: Biological Process	GO:0003014	renal system process	0.008501	1	0.1357	1	7	ADCY1,ADCY8,PGR,MAGI2,KCNMA1,CACNA1C,TFAP2B
GO: Biological Process	GO:0046890	regulation of lipid biosynthetic process	0.008641	1	0.1369	1	9	SP1,CYP51A1,DAB2,PTGS2,RAB38,CCDC3,PLA2G4A,MALRD1,PMVK
GO: Biological Process	GO:0034389	lipid droplet organization	0.008647	1	0.1369	1	3	ZFYVE1,SPTLC1,HTT
GO: Biological Process	GO:0070371	ERK1 and ERK2 cascade	0.00882	1	0.1381	1	12	EPHB2,NEK10,DAB2,ADCYAP1,NRXN1,FAM83D,FGF10,DMD,RAP1B,PDGFD,CTSH,EPHA7
GO: Biological Process	GO:1900271	regulation of long-term synaptic potentiation	0.008853	1	0.1381	1	4	EPHB2,ADCY1,ADCY8,MME
GO: Biological Process	GO:0016239	positive regulation of macroautophagy	0.008853	1	0.1381	1	4	MAP3K7,SPTLC1,VPS13D,HTT
GO: Biological Process	GO:0016339	calcium-dependent cell-cell adhesion via plasma membrane cell adhesion molecules	0.008853	1	0.1381	1	4	CDH20,NRXN1,CDH19,CDH9
GO: Biological Process	GO:0003143	embryonic heart tube morphogenesis	0.008992	1	0.1383	1	7	COBL,CACNA1C,CEP162,SHH,ATP2A2,EP300,INVS
GO: Biological Process	GO:0030323	respiratory tube development	0.009029	1	0.1383	1	9	SP1,PGR,FGF10,MME,SHH,SIM2,CTSH,EP300,SMAD2
GO: Biological Process	GO:1902808	positive regulation of cell cycle G1/S phase transition	0.009334	1	0.1383	1	4	UBE2E2,PLCB1,FAM83D,FGF10
GO: Biological Process	GO:0002093	auditory receptor cell morphogenesis	0.009371	1	0.1383	1	3	PCDH15,COBL,WDPCP
GO: Biological Process	GO:0001516	prostaglandin biosynthetic process	0.009371	1	0.1383	1	3	PTGS2,PLA2G4A,DAGLB
GO: Biological Process	GO:0046457	prostanoid biosynthetic process	0.009371	1	0.1383	1	3	PTGS2,PLA2G4A,DAGLB
GO: Biological Process	GO:0050482	arachidonic acid secretion	0.009371	1	0.1383	1	3	PROCA1,NMUR2,PLA2G4A
GO: Biological Process	GO:1903963	arachidonate transport	0.009371	1	0.1383	1	3	PROCA1,NMUR2,PLA2G4A
GO: Biological Process	GO:0060395	SMAD protein signal transduction	0.009471	1	0.1384	1	5	DAB2,MAGI2,STOML1,ZMIZ1,SMAD2
GO: Biological Process	GO:0006858	extracellular transport	0.009832	1	0.1426	1	4	NEK10,SPAG16,DNAH6,INVS
GO: Biological Process	GO:0070498	interleukin-1-mediated signaling pathway	0.00985	1	0.1426	1	5	PSMA6,PLCB1,MAP3K7,RBX1,OTUD4
GO: Biological Process	GO:0009743	response to carbohydrate	0.009859	1	0.1426	1	11	PCSK1,PTGS2,ADCY8,NRXN1,PLCB1,RAP1B,GRIK5,KAT7,EFNA5,EP300,SMAD2
GO: Biological Process	GO:0035116	embryonic hindlimb morphogenesis	0.01013	1	0.146	1	3	AFF3,SHH,OSR1
GO: Biological Process	GO:1901019	regulation of calcium ion transmembrane transporter activity	0.01024	1	0.1471	1	5	DYSF,DMD,CACNA1A,CACNB3,HTT
GO: Biological Process	GO:0045444	fat cell differentiation	0.01028	1	0.1471	1	9	ITGA6,DYSF,PTGS2,CCDC3,PLCB1,FGF10,TBL1X,TFAP2B,EP300
GO: Biological Process	GO:0043279	response to alkaloid	0.01031	1	0.1471	1	7	PCSK1,ADCY8,PGR,UBE3A,GOT2,DPYSL2,GRIA1
GO: Biological Process	GO:0120254	olefinic compound metabolic process	0.01047	1	0.1487	1	6	DAB2,PTGS2,ACSL1,KCNMA1,PLA2G4A,DAGLB
GO: Biological Process	GO:1901617	organic hydroxy compound biosynthetic process	0.01049	1	0.1487	1	9	SP1,CYP51A1,DAB2,BPNT2,SPTLC1,OCA2,MALRD1,PMVK,HTT
GO: Biological Process	GO:0002028	regulation of sodium ion transport	0.01064	1	0.1495	1	5	NKAIN2,STOML1,PLCB1,DMD,OSR1
GO: Biological Process	GO:0032410	negative regulation of transporter activity	0.01064	1	0.1495	1	5	EPHB2,DYSF,STOML1,CACNB3,OSR1
GO: Biological Process	GO:0060443	mammary gland morphogenesis	0.01088	1	0.1495	1	4	KDM5B,PGR,SLIT2,FGF10
GO: Biological Process	GO:0035115	embryonic forelimb morphogenesis	0.01092	1	0.1495	1	3	CACNA1C,SHH,OSR1
GO: Biological Process	GO:0000038	very long-chain fatty acid metabolic process	0.01092	1	0.1495	1	3	TECRL,ACSL1,SLC27A4
GO: Biological Process	GO:0035315	hair cell differentiation	0.01105	1	0.1495	1	5	PCDH15,KCNMA1,COBL,DCDC2,WDPCP
GO: Biological Process	GO:0008037	cell recognition	0.01118	1	0.1506	1	9	EPHB2,NCAM2,ADCY1,SLIT2,CRISP1,CNTN5,CCT2,EFNA5,EFNB2
GO: Biological Process	GO:0061912	selective autophagy	0.01143	1	0.1535	1	4	SPTLC1,VPS13D,WDFY3,HTT
GO: Biological Process	GO:0106030	neuron projection fasciculation	0.01175	1	0.1549	1	3	EPHB2,NCAM2,EFNA5
GO: Biological Process	GO:0051968	positive regulation of synaptic transmission, glutamatergic	0.01175	1	0.1549	1	3	PTGS2,ADCYAP1,NRXN1
GO: Biological Process	GO:0038092	nodal signaling pathway	0.01175	1	0.1549	1	3	SHH,OSR1,SMAD2
GO: Biological Process	GO:0060536	cartilage morphogenesis	0.01175	1	0.1549	1	3	RAP1B,FAT3,RERE
GO: Biological Process	GO:0045932	negative regulation of muscle contraction	0.01175	1	0.1549	1	3	PTGS2,PGR,KCNMA1
GO: Biological Process	GO:0007413	axonal fasciculation	0.01175	1	0.1549	1	3	EPHB2,NCAM2,EFNA5
GO: Biological Process	GO:0010976	positive regulation of neuron projection development	0.01184	1	0.1556	1	8	ITGA6,ZNF804A,ADCYAP1,MAGI2,COBL,DMD,FUT9,EP300
GO: Biological Process	GO:0060070	canonical Wnt signaling pathway	0.01217	1	0.1594	1	11	PSMA6,DAB2,FGF10,RBX1,TBL1X,AMFR,SHH,MLLT10,TLE1,DIXDC1,INVS
GO: Biological Process	GO:1900182	positive regulation of protein localization to nucleus	0.01235	1	0.1612	1	5	PTGS2,SHH,CCT2,KAT7,EP300
GO: Biological Process	GO:0042491	inner ear auditory receptor cell differentiation	0.01258	1	0.1621	1	4	PCDH15,KCNMA1,COBL,WDPCP
GO: Biological Process	GO:0061138	morphogenesis of a branching epithelium	0.01267	1	0.1621	1	8	KDM5B,PGR,SLIT2,FGF10,PLXNA1,FAT4,SHH,CTSH
GO: Biological Process	GO:0046660	female sex differentiation	0.01271	1	0.1621	1	7	ADCYAP1,PGR,SLIT2,UBE3A,PLA2G4A,FGF10,CASP12
GO: Biological Process	GO:0048813	dendrite morphogenesis	0.01271	1	0.1621	1	7	EPHB2,PTPRD,UBE3A,CACNA1A,DCDC2,CTNNA2,RERE
GO: Biological Process	GO:0001657	ureteric bud development	0.0128	1	0.1621	1	5	SLIT2,FAT4,SHH,OSR1,SMAD2
GO: Biological Process	GO:0090090	negative regulation of canonical Wnt signaling pathway	0.01303	1	0.1645	1	7	PSMA6,DAB2,RBX1,AMFR,SHH,TLE1,INVS
GO: Biological Process	GO:0050885	neuromuscular process controlling balance	0.01318	1	0.1645	1	4	NRXN1,PCDH15,KCNMA1,CACNA1A
GO: Biological Process	GO:1902305	regulation of sodium ion transmembrane transport	0.01318	1	0.1645	1	4	STOML1,PLCB1,DMD,OSR1
GO: Biological Process	GO:0021587	cerebellum morphogenesis	0.01318	1	0.1645	1	4	NRXN1,AGTPBP1,CACNA1A,GRID2
GO: Biological Process	GO:0072164	mesonephric tubule development	0.01327	1	0.1645	1	5	SLIT2,FAT4,SHH,OSR1,SMAD2
GO: Biological Process	GO:0072163	mesonephric epithelium development	0.01327	1	0.1645	1	5	SLIT2,FAT4,SHH,OSR1,SMAD2
GO: Biological Process	GO:0051668	localization within membrane	0.01327	1	0.1645	1	5	MAGI2,NRXN1,CACNA1A,GRIK2,GRIK5
GO: Biological Process	GO:0021987	cerebral cortex development	0.01334	1	0.1648	1	6	SLIT2,PLCB1,DMD,FAT4,ZMIZ1,DIXDC1
GO: Biological Process	GO:0036075	replacement ossification	0.01352	1	0.1656	1	3	BPNT2,MMP16,OSTN
GO: Biological Process	GO:0001958	endochondral ossification	0.01352	1	0.1656	1	3	BPNT2,MMP16,OSTN
GO: Biological Process	GO:0060441	epithelial tube branching involved in lung morphogenesis	0.01352	1	0.1656	1	3	FGF10,SHH,CTSH
GO: Biological Process	GO:0042471	ear morphogenesis	0.0137	1	0.1672	1	7	EPHB2,PCDH15,COBL,FGF10,DCDC2,WDPCP,OSR1
GO: Biological Process	GO:0001756	somitogenesis	0.01373	1	0.1672	1	6	COBL,RAP1B,SHH,EFNA5,EFNB2,EP300
GO: Biological Process	GO:0030178	negative regulation of Wnt signaling pathway	0.01384	1	0.1681	1	8	WWOX,PSMA6,DAB2,RBX1,AMFR,SHH,TLE1,INVS
GO: Biological Process	GO:0035282	segmentation	0.01404	1	0.1688	1	7	COBL,RAP1B,SHH,EFNA5,EFNB2,OSR1,EP300
GO: Biological Process	GO:0070372	regulation of ERK1 and ERK2 cascade	0.01415	1	0.1688	1	11	EPHB2,NEK10,DAB2,ADCYAP1,NRXN1,FAM83D,FGF10,DMD,RAP1B,PDGFD,EPHA7
GO: Biological Process	GO:1903432	regulation of TORC1 signaling	0.01445	1	0.1688	1	3	LARS1,CASTOR2,DEPDC5
GO: Biological Process	GO:0003091	renal water homeostasis	0.01445	1	0.1688	1	3	ADCY1,ADCY8,TFAP2B
GO: Biological Process	GO:0007435	salivary gland morphogenesis	0.01445	1	0.1688	1	3	FGF10,PLXNA1,SHH
GO: Biological Process	GO:0060113	inner ear receptor cell differentiation	0.01474	1	0.1688	1	5	PCDH15,KCNMA1,COBL,FAT4,WDPCP
GO: Biological Process	GO:1904063	negative regulation of cation transmembrane transport	0.01474	1	0.1688	1	5	EPHB2,DYSF,STOML1,CACNB3,OSR1
GO: Biological Process	GO:0031644	regulation of nervous system process	0.01475	1	0.1688	1	7	DLGAP1,CELF4,WASF3,NMUR2,NRXN1,CACNB3,DEPDC5
GO: Biological Process	GO:0051402	neuron apoptotic process	0.01489	1	0.1699	1	10	ITGA1,KCNMA1,CACNA1A,GRID2,GRIK2,GRIK5,GRM7,TFAP2B,HTT,EPHA7
GO: Biological Process	GO:0019233	sensory perception of pain	0.01496	1	0.1702	1	6	NMUR2,PTGS2,ADCYAP1,MME,CACNA1A,CACNB3
GO: Biological Process	GO:2000191	regulation of fatty acid transport	0.01509	1	0.1708	1	4	ACSL1,PLA2G4A,DPYSL2,GRM7
GO: Biological Process	GO:0098900	regulation of action potential	0.01509	1	0.1708	1	4	CACNA1C,CACNB3,DEPDC5,ATP2A2
GO: Biological Process	GO:0060071	Wnt signaling pathway, planar cell polarity pathway	0.01525	1	0.1721	1	5	PSMA6,DAB2,MAGI2,AP2B1,ADGRA3
GO: Biological Process	GO:0034766	negative regulation of ion transmembrane transport	0.01538	1	0.1731	1	6	EPHB2,DYSF,STOML1,CACNB3,OSTN,OSR1
GO: Biological Process	GO:0060292	long-term synaptic depression	0.01542	1	0.1731	1	3	ADCY8,GRIA1,GRID2
GO: Biological Process	GO:0006937	regulation of muscle contraction	0.01548	1	0.1733	1	7	NMUR2,PTGS2,PGR,KCNMA1,DMD,CACNA1C,ATP2A2
GO: Biological Process	GO:0034763	negative regulation of transmembrane transport	0.01582	1	0.1744	1	6	EPHB2,DYSF,STOML1,CACNB3,OSTN,OSR1
GO: Biological Process	GO:0060026	convergent extension	0.01582	1	0.1744	1	6	EPHB2,SLIT2,ADGRA3,RAP1B,DSC3,INVS
GO: Biological Process	GO:0046883	regulation of hormone secretion	0.01597	1	0.1744	1	10	KDM5B,ARL2BP,DAB2,ADCY8,ADCYAP1,NRXN1,CACNA1A,CACNA1C,TFAP2B,EFNA5
GO: Biological Process	GO:0061053	somite development	0.01623	1	0.1744	1	7	COBL,DMD,RAP1B,SHH,EFNA5,EFNB2,EP300
GO: Biological Process	GO:0032006	regulation of TOR signaling	0.01631	1	0.1744	1	5	FAM83D,UBR2,LARS1,CASTOR2,DEPDC5
GO: Biological Process	GO:0008589	regulation of smoothened signaling pathway	0.01631	1	0.1744	1	5	SALL3,FGF10,DCDC2,SHH,RERE
GO: Biological Process	GO:0046889	positive regulation of lipid biosynthetic process	0.01631	1	0.1744	1	5	DAB2,PTGS2,RAB38,CCDC3,PLA2G4A
GO: Biological Process	GO:0033555	multicellular organismal response to stress	0.01631	1	0.1744	1	5	NMUR2,ADCYAP1,CACNA1A,GRIK2,GRM7
GO: Biological Process	GO:0006623	protein targeting to vacuole	0.01643	1	0.1744	1	3	SNX16,VPS8,VPS13D
GO: Biological Process	GO:2000310	regulation of NMDA receptor activity	0.01643	1	0.1744	1	3	EPHB2,NRXN1,GRIA1
GO: Biological Process	GO:0048754	branching morphogenesis of an epithelial tube	0.01662	1	0.1744	1	7	KDM5B,PGR,SLIT2,FGF10,FAT4,SHH,CTSH
GO: Biological Process	GO:0019218	regulation of steroid metabolic process	0.01671	1	0.1749	1	6	SP1,CYP51A1,DAB2,KCNMA1,MALRD1,PMVK
GO: Biological Process	GO:0008306	associative learning	0.01685	1	0.1755	1	5	CACNA1C,DCDC2,GRM7,BRSK1,HTT
GO: Biological Process	GO:0140353	lipid export from cell	0.01685	1	0.1755	1	5	KDM5B,DAB2,PLA2G4A,DPYSL2,GRM7
GO: Biological Process	GO:0090287	regulation of cellular response to growth factor stimulus	0.0169	1	0.1756	1	11	DAB2,SLIT2,NRXN1,FGF10,DMD,LTBP4,SHH,TFAP2B,RERE,EP300,SMAD2
GO: Biological Process	GO:0022037	metencephalon development	0.01702	1	0.1759	1	7	MDGA2,NRXN1,AGTPBP1,CACNA1A,GRID2,DIXDC1,RERE
GO: Biological Process	GO:0032368	regulation of lipid transport	0.01702	1	0.1759	1	7	KDM5B,DAB2,ACSL1,PLA2G4A,DPYSL2,SHH,GRM7
GO: Biological Process	GO:0007189	adenylate cyclase-activating G protein-coupled receptor signaling pathway	0.01717	1	0.1766	1	6	MC3R,ADCY1,ADCY8,ADCYAP1,ARRDC3,ADGRL2
GO: Biological Process	GO:0045995	regulation of embryonic development	0.01717	1	0.1766	1	4	PLCB1,WDPCP,OSR1,EHMT1
GO: Biological Process	GO:0070723	response to cholesterol	0.01747	1	0.1788	1	3	GRAMD1B,PMVK,SMAD2
GO: Biological Process	GO:0021884	forebrain neuron development	0.01747	1	0.1788	1	3	SALL3,SLIT2,ZMIZ1
GO: Biological Process	GO:0072009	nephron epithelium development	0.01764	1	0.1801	1	6	MAGI2,FAT4,SHH,TFAP2B,CCNC,OSR1
GO: Biological Process	GO:0032835	glomerulus development	0.01798	1	0.1824	1	5	MAGI2,SHH,CCNC,PDGFD,OSR1
GO: Biological Process	GO:0090175	regulation of establishment of planar polarity	0.01798	1	0.1824	1	5	PSMA6,DAB2,MAGI2,AP2B1,ADGRA3
GO: Biological Process	GO:0090075	relaxation of muscle	0.01855	1	0.1824	1	3	PGR,KCNMA1,ATP2A2
GO: Biological Process	GO:0002691	regulation of cellular extravasation	0.01855	1	0.1824	1	3	PLCB1,PDGFD,FUT9
GO: Biological Process	GO:0048592	eye morphogenesis	0.01861	1	0.1824	1	10	EPHB2,SP1,CASZ1,EFEMP1,AGTPBP1,FAT3,SHH,TFAP2B,EFNB2,CDH9
GO: Biological Process	GO:1900180	regulation of protein localization to nucleus	0.0191	1	0.1858	1	6	PTGS2,SHH,CCT2,KAT7,EP300,HTT
GO: Biological Process	GO:0008585	female gonad development	0.0191	1	0.1858	1	6	ADCYAP1,PGR,SLIT2,UBE3A,PLA2G4A,CASP12
GO: Biological Process	GO:1904888	cranial skeletal system development	0.01933	1	0.1877	1	8	MMP16,SEC23A,CACNA1C,RAP1B,SHH,EP300,SMAD2,HTT
GO: Biological Process	GO:0022602	ovulation cycle process	0.01943	1	0.1877	1	4	PGR,SLIT2,PLA2G4A,CASP12
GO: Biological Process	GO:0003401	axis elongation	0.01943	1	0.1877	1	4	MAGI2,FGF10,ADGRA3,SHH
GO: Biological Process	GO:0001764	neuron migration	0.01952	1	0.1882	1	7	MDGA2,ASTN2,ADGRA3,DCDC2,FAT3,ZMIZ1,CTNNA2
GO: Biological Process	GO:2000193	positive regulation of fatty acid transport	0.01967	1	0.1883	1	3	ACSL1,PLA2G4A,DPYSL2
GO: Biological Process	GO:0071425	hematopoietic stem cell proliferation	0.01967	1	0.1883	1	3	ISM1,DAB2,KAT7
GO: Biological Process	GO:0021680	cerebellar Purkinje cell layer development	0.01967	1	0.1883	1	3	AGTPBP1,CACNA1A,RERE
GO: Biological Process	GO:2000027	regulation of animal organ morphogenesis	0.01996	1	0.19	1	7	PSMA6,DAB2,MAGI2,AP2B1,FGF10,ADGRA3,SHH
GO: Biological Process	GO:0007398	ectoderm development	0.02004	1	0.19	1	11	ITGA6,ADGRA3,RAP1B,DSC3,NSD1,SHH,EFNA5,OSR1,SMAD2,HTT,INVS
GO: Biological Process	GO:0060285	cilium-dependent cell motility	0.02011	1	0.19	1	6	FSIP2,SLC26A8,SPAG16,DNAH6,CLXN,DNAAF6
GO: Biological Process	GO:0001539	cilium or flagellum-dependent cell motility	0.02011	1	0.19	1	6	FSIP2,SLC26A8,SPAG16,DNAH6,CLXN,DNAAF6
GO: Biological Process	GO:0046165	alcohol biosynthetic process	0.02011	1	0.19	1	6	SP1,CYP51A1,DAB2,BPNT2,SPTLC1,PMVK
GO: Biological Process	GO:0035265	organ growth	0.02011	1	0.19	1	8	UBE3A,FGF10,CACNA1C,RAP1B,OSTN,SHH,EP300,SMAD2
GO: Biological Process	GO:0050810	regulation of steroid biosynthetic process	0.02039	1	0.1922	1	5	SP1,CYP51A1,DAB2,MALRD1,PMVK
GO: Biological Process	GO:0030728	ovulation	0.02082	1	0.1927	1	3	PTGS2,PGR,PLA2G4A
GO: Biological Process	GO:0007616	long-term memory	0.02082	1	0.1927	1	3	ADCY1,ADCY8,GRIA1
GO: Biological Process	GO:0048668	collateral sprouting	0.02082	1	0.1927	1	3	COBL,EFNA5,EPHA7
GO: Biological Process	GO:0042220	response to cocaine	0.02103	1	0.1933	1	4	PGR,UBE3A,DPYSL2,GRIA1
GO: Biological Process	GO:0006940	regulation of smooth muscle contraction	0.02103	1	0.1933	1	4	NMUR2,PTGS2,PGR,KCNMA1
GO: Biological Process	GO:0006354	DNA-templated transcription, elongation	0.02103	1	0.1933	1	5	DAB2,POLR1F,POLR2B,SHH,KAT7
GO: Biological Process	GO:0120032	regulation of plasma membrane bounded cell projection assembly	0.02133	1	0.1957	1	8	SLIT2,NRXN1,COBL,DCDC2,TBC1D15,ODF2,WDPCP,HTT
GO: Biological Process	GO:0045123	cellular extravasation	0.02185	1	0.1996	1	4	ITGA1,PLCB1,PDGFD,FUT9
GO: Biological Process	GO:0007588	excretion	0.02185	1	0.1996	1	4	DAB2,PGR,KCNMA1,CACNA1C
GO: Biological Process	GO:0048167	regulation of synaptic plasticity	0.0219	1	0.1996	1	10	EPHB2,ADCY1,PTGS2,ADCY8,MME,GRIA1,GRID2,GRIK2,BRSK1,HTT
GO: Biological Process	GO:0060117	auditory receptor cell development	0.02201	1	0.1997	1	3	PCDH15,COBL,WDPCP
GO: Biological Process	GO:0070296	sarcoplasmic reticulum calcium ion transport	0.02201	1	0.1997	1	3	DMD,CACNA1C,ATP2A2
GO: Biological Process	GO:0050806	positive regulation of synaptic transmission	0.02213	1	0.2004	1	9	EPHB2,ADCY1,PTGS2,ADCY8,ADCYAP1,NRXN1,MME,GRIA1,GRIK2
GO: Biological Process	GO:0046545	development of primary female sexual characteristics	0.02225	1	0.201	1	6	ADCYAP1,PGR,SLIT2,UBE3A,PLA2G4A,CASP12
GO: Biological Process	GO:0007178	transmembrane receptor protein serine/threonine kinase signaling pathway	0.02248	1	0.2027	1	12	DAB2,MAGI2,STOML1,FGF10,MAP3K7,LTBP4,SHH,ZMIZ1,TFAP2B,OSR1,EP300,SMAD2
GO: Biological Process	GO:1902930	regulation of alcohol biosynthetic process	0.0227	1	0.2028	1	4	SP1,CYP51A1,DAB2,PMVK
GO: Biological Process	GO:0060350	endochondral bone morphogenesis	0.0227	1	0.2028	1	4	BPNT2,MMP16,RAP1B,OSTN
GO: Biological Process	GO:0060491	regulation of cell projection assembly	0.02303	1	0.2028	1	8	SLIT2,NRXN1,COBL,DCDC2,TBC1D15,ODF2,WDPCP,HTT
GO: Biological Process	GO:0038202	TORC1 signaling	0.02323	1	0.2029	1	3	LARS1,CASTOR2,DEPDC5
GO: Biological Process	GO:0036314	response to sterol	0.02323	1	0.2029	1	3	GRAMD1B,PMVK,SMAD2
GO: Biological Process	GO:0021602	cranial nerve morphogenesis	0.02323	1	0.2029	1	3	EPHB2,MDGA2,DMD
GO: Biological Process	GO:0007613	memory	0.02338	1	0.2037	1	6	ADCY1,PTGS2,ADCY8,PLCB1,GRIA1,GRM7
GO: Biological Process	GO:0035850	epithelial cell differentiation involved in kidney development	0.02357	1	0.2046	1	4	MAGI2,FAT4,CCNC,OSR1
GO: Biological Process	GO:0043547	positive regulation of GTPase activity	0.02358	1	0.2046	1	11	ITGA6,ADCYAP1,PLCB1,SMAP2,SEC23A,SLC27A4,TBC1D15,STXBP5,LARS1,DEPDC5,MMUT
GO: Biological Process	GO:0001676	long-chain fatty acid metabolic process	0.02369	1	0.2051	1	5	PTGS2,ACSL1,PLA2G4A,SLC27A4,DAGLB
GO: Biological Process	GO:0035050	embryonic heart tube development	0.02374	1	0.2051	1	7	COBL,CACNA1C,CEP162,SHH,ATP2A2,EP300,INVS
GO: Biological Process	GO:0045761	regulation of adenylate cyclase activity	0.02391	1	0.2061	1	8	MC3R,ADCY1,ADCY8,ADCYAP1,ARRDC3,ADGRL2,CACNA1C,GRM7
GO: Biological Process	GO:0050921	positive regulation of chemotaxis	0.02396	1	0.2061	1	6	IL34,DYSF,SLIT2,FGF10,SHH,PDGFD
GO: Biological Process	GO:0061180	mammary gland epithelium development	0.02446	1	0.2078	1	4	KDM5B,PGR,SLIT2,FGF10
GO: Biological Process	GO:0021575	hindbrain morphogenesis	0.02446	1	0.2078	1	4	NRXN1,AGTPBP1,CACNA1A,GRID2
GO: Biological Process	GO:0072112	glomerular visceral epithelial cell differentiation	0.02449	1	0.2078	1	3	MAGI2,CCNC,OSR1
GO: Biological Process	GO:0061318	renal filtration cell differentiation	0.02449	1	0.2078	1	3	MAGI2,CCNC,OSR1
GO: Biological Process	GO:0050654	chondroitin sulfate proteoglycan metabolic process	0.02449	1	0.2078	1	3	BPNT2,B3GAT1,DSEL
GO: Biological Process	GO:0007431	salivary gland development	0.02449	1	0.2078	1	3	FGF10,PLXNA1,SHH
GO: Biological Process	GO:0090092	regulation of transmembrane receptor protein serine/threonine kinase signaling pathway	0.02452	1	0.2078	1	9	DAB2,MAGI2,FGF10,LTBP4,SHH,TFAP2B,OSR1,EP300,SMAD2
GO: Biological Process	GO:0007190	activation of adenylate cyclase activity	0.02454	1	0.2078	1	6	MC3R,ADCY1,ADCY8,ADCYAP1,ARRDC3,ADGRL2
GO: Biological Process	GO:0072006	nephron development	0.02528	1	0.2123	1	7	MAGI2,FAT4,SHH,TFAP2B,CCNC,PDGFD,OSR1
GO: Biological Process	GO:0048546	digestive tract morphogenesis	0.02537	1	0.2123	1	4	FGF10,SHH,SMAD2,INVS
GO: Biological Process	GO:0032007	negative regulation of TOR signaling	0.02579	1	0.2126	1	3	UBR2,CASTOR2,DEPDC5
GO: Biological Process	GO:0150076	neuroinflammatory response	0.02579	1	0.2126	1	3	ADCY1,PTGS2,ADCY8
GO: Biological Process	GO:1901998	toxin transport	0.02579	1	0.2126	1	3	RAB28,CCT2,SLC22A1
GO: Biological Process	GO:0072311	glomerular epithelial cell differentiation	0.02579	1	0.2126	1	3	MAGI2,CCNC,OSR1
GO: Biological Process	GO:0001941	postsynaptic membrane organization	0.02579	1	0.2126	1	3	EPHB2,MAGI2,NRXN1
GO: Biological Process	GO:0010996	response to auditory stimulus	0.02579	1	0.2126	1	3	NRXN1,KCNMA1,HTT
GO: Biological Process	GO:0030518	intracellular steroid hormone receptor signaling pathway	0.02582	1	0.2126	1	5	DAB2,PGR,UBE3A,ZMIZ1,EP300
GO: Biological Process	GO:0050954	sensory perception of mechanical stimulus	0.02621	1	0.2136	1	9	ADCY1,CNTN5,SCN8A,PCDH15,KCNMA1,TBL1X,CACNB3,DCDC2,GRM7
GO: Biological Process	GO:0060119	inner ear receptor cell development	0.02629	1	0.2136	1	4	PCDH15,COBL,FAT4,WDPCP
GO: Biological Process	GO:0060027	convergent extension involved in gastrulation	0.02629	1	0.2136	1	4	ADGRA3,RAP1B,DSC3,INVS
GO: Biological Process	GO:0031076	embryonic camera-type eye development	0.02629	1	0.2136	1	4	SP1,FGF10,SHH,EFNB2
GO: Biological Process	GO:0050796	regulation of insulin secretion	0.02634	1	0.2136	1	7	ARL2BP,ADCY8,NRXN1,CACNA1A,CACNA1C,TFAP2B,EFNA5
GO: Biological Process	GO:0031016	pancreas development	0.02634	1	0.2136	1	7	PCSK1,HNF4G,PTGS2,FGF10,SHH,SMAD2,INVS
GO: Biological Process	GO:0021510	spinal cord development	0.02636	1	0.2136	1	6	MDGA2,SLIT2,CACNA1A,DPYSL2,SHH,GRIA1
GO: Biological Process	GO:0042472	inner ear morphogenesis	0.02636	1	0.2136	1	6	EPHB2,PCDH15,COBL,FGF10,DCDC2,WDPCP
GO: Biological Process	GO:0090276	regulation of peptide hormone secretion	0.02719	1	0.2199	1	8	ARL2BP,ADCY8,ADCYAP1,NRXN1,CACNA1A,CACNA1C,TFAP2B,EFNA5
GO: Biological Process	GO:0006476	protein deacetylation	0.02731	1	0.2205	1	5	DYSF,TBL1X,MSL3P1,RERE,EP300
GO: Biological Process	GO:0035725	sodium ion transmembrane transport	0.02762	1	0.2212	1	6	STOML1,SCN8A,PLCB1,DMD,SLC6A6,OSR1
GO: Biological Process	GO:0034284	response to monosaccharide	0.02798	1	0.2216	1	9	PCSK1,PTGS2,ADCY8,NRXN1,PLCB1,GRIK5,EFNA5,EP300,SMAD2
GO: Biological Process	GO:0032414	positive regulation of ion transmembrane transporter activity	0.02808	1	0.2219	1	5	EPHB2,PLCB1,DMD,CACNB3,HTT
GO: Biological Process	GO:0099601	regulation of neurotransmitter receptor activity	0.02821	1	0.2225	1	4	EPHB2,DLGAP1,NRXN1,GRIA1
GO: Biological Process	GO:0016579	protein deubiquitination	0.0292	1	0.2299	1	8	PSMA6,USP31,USP32,MAP3K7,OTUD4,MBD5,EP300,SMAD2
GO: Biological Process	GO:0060828	regulation of canonical Wnt signaling pathway	0.02937	1	0.2302	1	9	PSMA6,DAB2,FGF10,RBX1,TBL1X,AMFR,SHH,TLE1,INVS
GO: Biological Process	GO:0030317	flagellated sperm motility	0.02965	1	0.2302	1	5	FSIP2,SLC26A8,SPAG16,CLXN,DNAAF6
GO: Biological Process	GO:0006939	smooth muscle contraction	0.02965	1	0.2302	1	5	NMUR2,PTGS2,PGR,KCNMA1,CACNA1C
GO: Biological Process	GO:0060122	inner ear receptor cell stereocilium organization	0.0299	1	0.2302	1	3	PCDH15,COBL,FAT4
GO: Biological Process	GO:0042307	positive regulation of protein import into nucleus	0.0299	1	0.2302	1	3	PTGS2,SHH,EP300
GO: Biological Process	GO:0031648	protein destabilization	0.0299	1	0.2302	1	3	CTSH,EP300,HTT
GO: Biological Process	GO:0072010	glomerular epithelium development	0.0299	1	0.2302	1	3	MAGI2,CCNC,OSR1
GO: Biological Process	GO:0021795	cerebral cortex cell migration	0.0299	1	0.2302	1	3	SLIT2,ZMIZ1,DIXDC1
GO: Biological Process	GO:0045540	regulation of cholesterol biosynthetic process	0.0299	1	0.2302	1	3	SP1,CYP51A1,PMVK
GO: Biological Process	GO:0106118	regulation of sterol biosynthetic process	0.0299	1	0.2302	1	3	SP1,CYP51A1,PMVK
GO: Biological Process	GO:0031952	regulation of protein autophosphorylation	0.0299	1	0.2302	1	3	NEK10,PDGFD,EPHA7
GO: Biological Process	GO:1900087	positive regulation of G1/S transition of mitotic cell cycle	0.0299	1	0.2302	1	3	UBE2E2,PLCB1,FGF10
GO: Biological Process	GO:0060993	kidney morphogenesis	0.03045	1	0.2323	1	5	FGF10,FAT4,SHH,OSR1,INVS
GO: Biological Process	GO:0007623	circadian rhythm	0.03077	1	0.2341	1	8	KDM5B,MC3R,ADCY1,NRXN1,UBE3A,KCNMA1,DPYD,EP300
GO: Biological Process	GO:1903829	positive regulation of protein localization	0.0308	1	0.2341	1	9	EPHB2,PTGS2,NRXN1,AP2B1,CACNB3,SHH,CCT2,KAT7,EP300
GO: Biological Process	GO:0007224	smoothened signaling pathway	0.03094	1	0.2347	1	6	SALL3,FGF10,DCDC2,SHH,WDPCP,RERE
GO: Biological Process	GO:0045665	negative regulation of neuron differentiation	0.03124	1	0.2352	1	4	CASZ1,DMD,SHH,DIXDC1
GO: Biological Process	GO:0031929	TOR signaling	0.03127	1	0.2352	1	5	FAM83D,UBR2,LARS1,CASTOR2,DEPDC5
GO: Biological Process	GO:0006636	unsaturated fatty acid biosynthetic process	0.03134	1	0.2352	1	3	PTGS2,PLA2G4A,DAGLB
GO: Biological Process	GO:0001662	behavioral fear response	0.03134	1	0.2352	1	3	ADCYAP1,GRIK2,GRM7
GO: Biological Process	GO:0072666	establishment of protein localization to vacuole	0.03134	1	0.2352	1	3	SNX16,VPS8,VPS13D
GO: Biological Process	GO:0050919	negative chemotaxis	0.03134	1	0.2352	1	3	SLIT2,EFNA5,EPHA7
GO: Biological Process	GO:0021549	cerebellum development	0.03163	1	0.2365	1	6	NRXN1,AGTPBP1,CACNA1A,GRID2,DIXDC1,RERE
GO: Biological Process	GO:0044344	cellular response to fibroblast growth factor stimulus	0.03163	1	0.2365	1	6	KDM5B,NRXN1,FGF10,FAT4,POLR2B,RERE
GO: Biological Process	GO:0097722	sperm motility	0.0321	1	0.2396	1	5	FSIP2,SLC26A8,SPAG16,CLXN,DNAAF6
GO: Biological Process	GO:0007605	sensory perception of sound	0.0324	1	0.2407	1	8	ADCY1,CNTN5,SCN8A,PCDH15,KCNMA1,TBL1X,DCDC2,GRM7
GO: Biological Process	GO:0043271	negative regulation of ion transport	0.03243	1	0.2407	1	11	EPHB2,CYP51A1,DYSF,PTGS2,ADCYAP1,STOML1,CACNB3,OSTN,SHH,GRM7,OSR1
GO: Biological Process	GO:1904064	positive regulation of cation transmembrane transport	0.03305	1	0.2407	1	6	EPHB2,PLCB1,DMD,CACNA1C,CACNB3,HTT
GO: Biological Process	GO:0031279	regulation of cyclase activity	0.03352	1	0.2436	1	8	MC3R,ADCY1,ADCY8,ADCYAP1,ARRDC3,ADGRL2,CACNA1C,GRM7
GO: Biological Process	GO:0019751	polyol metabolic process	0.03381	1	0.2449	1	5	DYSF,BPNT2,PLCB1,PLA2G4A,SPTLC1
GO: Biological Process	GO:0060840	artery development	0.03381	1	0.2449	1	5	AP2B1,SHH,ZMIZ1,TFAP2B,EFNB2
GO: Biological Process	GO:1905952	regulation of lipid localization	0.03398	1	0.2457	1	7	KDM5B,DAB2,ACSL1,PLA2G4A,DPYSL2,SHH,GRM7
GO: Biological Process	GO:0006692	prostanoid metabolic process	0.03433	1	0.2461	1	3	PTGS2,PLA2G4A,DAGLB
GO: Biological Process	GO:0006693	prostaglandin metabolic process	0.03433	1	0.2461	1	3	PTGS2,PLA2G4A,DAGLB
GO: Biological Process	GO:0032309	icosanoid secretion	0.03433	1	0.2461	1	3	PROCA1,NMUR2,PLA2G4A
GO: Biological Process	GO:0060004	reflex	0.03445	1	0.2461	1	4	PCDH15,KCNMA1,GOT2,CACNA1A
GO: Biological Process	GO:0032890	regulation of organic acid transport	0.03445	1	0.2461	1	4	ACSL1,PLA2G4A,DPYSL2,GRM7
GO: Biological Process	GO:0071277	cellular response to calcium ion	0.03445	1	0.2461	1	4	ADCY1,ADCY8,NRXN1,SPAG16
GO: Biological Process	GO:0043954	cellular component maintenance	0.03445	1	0.2461	1	4	DLGAP1,ZNF804A,MAGI2,PCLO
GO: Biological Process	GO:0051339	regulation of lyase activity	0.03584	1	0.2541	1	8	MC3R,ADCY1,ADCY8,ADCYAP1,ARRDC3,ADGRL2,CACNA1C,GRM7
GO: Biological Process	GO:0034331	cell junction maintenance	0.03588	1	0.2541	1	3	DLGAP1,MAGI2,PCLO
GO: Biological Process	GO:0055123	digestive system development	0.03643	1	0.257	1	8	PTGS2,COBL,FGF10,FAT4,SHH,WDPCP,SMAD2,INVS
GO: Biological Process	GO:0032411	positive regulation of transporter activity	0.03647	1	0.257	1	5	EPHB2,PLCB1,DMD,CACNB3,HTT
GO: Biological Process	GO:0035601	protein deacylation	0.03647	1	0.257	1	5	DYSF,TBL1X,MSL3P1,RERE,EP300
GO: Biological Process	GO:0001541	ovarian follicle development	0.03669	1	0.2577	1	4	ADCYAP1,SLIT2,UBE3A,PLA2G4A
GO: Biological Process	GO:0070542	response to fatty acid	0.03669	1	0.2577	1	4	PCSK1,PTGS2,ACSL1,PLCB1
GO: Biological Process	GO:0022612	gland morphogenesis	0.03678	1	0.2579	1	6	KDM5B,PGR,SLIT2,FGF10,PLXNA1,SHH
GO: Biological Process	GO:0008543	fibroblast growth factor receptor signaling pathway	0.03739	1	0.2605	1	5	NRXN1,FGF10,FAT4,POLR2B,RERE
GO: Biological Process	GO:0032892	positive regulation of organic acid transport	0.03746	1	0.2605	1	3	ACSL1,PLA2G4A,DPYSL2
GO: Biological Process	GO:0000578	embryonic axis specification	0.03746	1	0.2605	1	3	COBL,RAP1B,SMAD2
GO: Biological Process	GO:0010463	mesenchymal cell proliferation	0.03746	1	0.2605	1	3	FAT4,SHH,OSR1
GO: Biological Process	GO:0043278	response to morphine	0.03746	1	0.2605	1	3	PCSK1,ADCY8,GOT2
GO: Biological Process	GO:0071774	response to fibroblast growth factor	0.03755	1	0.2607	1	6	KDM5B,NRXN1,FGF10,FAT4,POLR2B,RERE
GO: Biological Process	GO:0009798	axis specification	0.03832	1	0.2629	1	5	COBL,FGF10,RAP1B,SHH,SMAD2
GO: Biological Process	GO:0070646	protein modification by small protein removal	0.03888	1	0.2646	1	8	PSMA6,USP31,USP32,MAP3K7,OTUD4,MBD5,EP300,SMAD2
GO: Biological Process	GO:0098815	modulation of excitatory postsynaptic potential	0.03908	1	0.2647	1	3	CELF4,NRXN1,CACNB3
GO: Biological Process	GO:1904591	positive regulation of protein import	0.03908	1	0.2647	1	3	PTGS2,SHH,EP300
GO: Biological Process	GO:0021522	spinal cord motor neuron differentiation	0.03908	1	0.2647	1	3	MDGA2,CACNA1A,SHH
GO: Biological Process	GO:0046942	carboxylic acid transport	0.03925	1	0.2654	1	9	PROCA1,NMUR2,SLC26A8,PLA2G4A,SLC27A4,CACNA1A,DPYSL2,GRM7,SLC6A6
GO: Biological Process	GO:1903169	regulation of calcium ion transmembrane transport	0.03994	1	0.2696	1	6	DYSF,DMD,CACNA1A,CACNA1C,CACNB3,HTT
GO: Biological Process	GO:0098732	macromolecule deacylation	0.04022	1	0.271	1	5	DYSF,TBL1X,MSL3P1,RERE,EP300
GO: Biological Process	GO:0042593	glucose homeostasis	0.04041	1	0.2719	1	9	ADCY8,NRXN1,CACNA1A,CACNA1C,HECTD4,GRIK5,TFAP2B,EFNA5,MBD5
GO: Biological Process	GO:0014072	response to isoquinoline alkaloid	0.04074	1	0.2737	1	3	PCSK1,ADCY8,GOT2
GO: Biological Process	GO:0033500	carbohydrate homeostasis	0.041	1	0.274	1	9	ADCY8,NRXN1,CACNA1A,CACNA1C,HECTD4,GRIK5,TFAP2B,EFNA5,MBD5
GO: Biological Process	GO:0051899	membrane depolarization	0.04143	1	0.274	1	4	SCN8A,CACNA1A,CACNA1C,CACNB3
GO: Biological Process	GO:0045834	positive regulation of lipid metabolic process	0.04159	1	0.2745	1	6	DAB2,PTGS2,RAB38,CCDC3,PLA2G4A,DAGLB
GO: Biological Process	GO:0019933	cAMP-mediated signaling	0.04209	1	0.2758	1	8	MC3R,ADCY1,ADCY8,ADCYAP1,ARRDC3,ADGRL2,PCLO,GRM7
GO: Biological Process	GO:1902115	regulation of organelle assembly	0.04224	1	0.2758	1	7	PTPRD,NRXN1,DCDC2,TBC1D15,GRID2,ODF2,HTT
GO: Biological Process	GO:0032350	regulation of hormone metabolic process	0.04243	1	0.2758	1	3	DAB2,KCNMA1,CACNA1A
GO: Biological Process	GO:0042596	fear response	0.04243	1	0.2758	1	3	ADCYAP1,GRIK2,GRM7
GO: Biological Process	GO:0006066	alcohol metabolic process	0.04262	1	0.2758	1	10	SP1,CYP51A1,DAB2,DYSF,BPNT2,KCNMA1,PLCB1,PLA2G4A,SPTLC1,PMVK
GO: Biological Process	GO:0035272	exocrine system development	0.04266	1	0.2758	1	4	PTGS2,FGF10,PLXNA1,SHH
GO: Biological Process	GO:0070588	calcium ion transmembrane transport	0.0428	1	0.2758	1	9	DYSF,GRIN3A,DMD,CACNA1A,CACNA1C,CACNB3,GRM7,ATP2A2,HTT
GO: Biological Process	GO:0008361	regulation of cell size	0.04298	1	0.2758	1	7	SLIT2,KCNMA1,DPYSL2,LARS1,EFNA5,EP300,EPHA7
GO: Biological Process	GO:0071709	membrane assembly	0.04317	1	0.2758	1	5	EPHB2,MAGI2,PTPRD,NRXN1,DSC3
GO: Biological Process	GO:1902017	regulation of cilium assembly	0.04392	1	0.2758	1	4	DCDC2,TBC1D15,ODF2,HTT
GO: Biological Process	GO:0072132	mesenchyme morphogenesis	0.04415	1	0.2758	1	3	OSR1,SMAD2,HTT
GO: Biological Process	GO:0046456	icosanoid biosynthetic process	0.04415	1	0.2758	1	3	PTGS2,PLA2G4A,DAGLB
GO: Biological Process	GO:0032784	regulation of DNA-templated transcription, elongation	0.04415	1	0.2758	1	3	DAB2,SHH,KAT7
GO: Biological Process	GO:0030850	prostate gland development	0.04415	1	0.2758	1	3	UBE3A,FGF10,SHH
GO: Biological Process	GO:0007188	adenylate cyclase-modulating G protein-coupled receptor signaling pathway	0.04449	1	0.2758	1	7	MC3R,ADCY1,ADCY8,ADCYAP1,ARRDC3,ADGRL2,GRM7
GO: Biological Process	GO:0042475	odontogenesis of dentin-containing tooth	0.04519	1	0.2758	1	4	ITGA6,FGF10,WDR72,SHH
GO: Biological Process	GO:0060294	cilium movement involved in cell motility	0.04522	1	0.2758	1	5	FSIP2,SLC26A8,SPAG16,CLXN,DNAAF6
GO: Biological Process	GO:0045216	cell-cell junction organization	0.04526	1	0.2758	1	7	EPB41L3,CADM2,CDH20,DSC3,CDH19,EFNB2,CDH9
GO: Biological Process	GO:0022604	regulation of cell morphogenesis	0.04527	1	0.2758	1	9	WASF3,DAB2,EPB41L3,PTPRD,PLXNA1,OSTN,WDPCP,EFNA5,ZMYM6
GO: Biological Process	GO:0071560	cellular response to transforming growth factor beta stimulus	0.04688	1	0.2758	1	8	WWOX,DAB2,MAP3K7,LTBP4,ZMIZ1,PDGFD,EP300,SMAD2
GO: Biological Process	GO:0048645	animal organ formation	0.04781	1	0.2758	1	4	SLIT2,FGF10,SHH,INVS
GO: Biological Process	GO:0035418	protein localization to synapse	0.04781	1	0.2758	1	4	DLGAP1,MAGI2,NRXN1,PCLO
GO: Biological Process	GO:0046394	carboxylic acid biosynthetic process	0.04784	1	0.2758	1	9	TECRL,PTGS2,UGP2,PLA2G4A,GOT2,DAGLB,DPYD,MALRD1,HTT
GO: Biological Process	GO:0007548	sex differentiation	0.04847	1	0.2758	1	10	ADCYAP1,PGR,SLIT2,UBE3A,PLA2G4A,FGF10,SHH,ADAM29,CASP12,OSR1
GO: Biological Process	GO:0009952	anterior/posterior pattern specification	0.0485	1	0.2758	1	9	COBL,RAP1B,SHH,EFNA5,EFNB2,OSR1,EP300,SMAD2,HTT
GO: Biological Process	GO:0006814	sodium ion transport	0.04922	1	0.2762	1	7	NKAIN2,STOML1,SCN8A,PLCB1,DMD,SLC6A6,OSR1
GO: Biological Process	GO:0043401	steroid hormone mediated signaling pathway	0.04947	1	0.2762	1	5	DAB2,PGR,UBE3A,ZMIZ1,EP300
GO: Biological Process	GO:0035176	social behavior	0.04953	1	0.2762	1	3	NRXN3,NRXN1,HTT
GO: Biological Process	GO:1904322	cellular response to forskolin	0.04953	1	0.2762	1	3	ADCY1,ADCY8,EFNA5
GO: Biological Process	GO:1904321	response to forskolin	0.04953	1	0.2762	1	3	ADCY1,ADCY8,EFNA5
GO: Biological Process	GO:0071715	icosanoid transport	0.04953	1	0.2762	1	3	PROCA1,NMUR2,PLA2G4A
GO: Biological Process	GO:0019369	arachidonic acid metabolic process	0.04953	1	0.2762	1	3	PTGS2,PLA2G4A,DAGLB
GO: Biological Process	GO:0090257	regulation of muscle system process	0.04977	1	0.2771	1	8	NMUR2,PTGS2,PGR,KCNMA1,DMD,CACNA1C,ATP2A2,EP300
GO: Cellular Component	GO:0097060	synaptic membrane	3.906e-14	1.972e-11	1.972e-11	1.342e-10	32	EPHB2,DLGAP1,DGKB,ADCY1,SLITRK1,ADCY8,MAGI2,NRXN3,PTPRD,NRXN1,CNTN5,KCTD16,SCN8A,KCNMA1,GRIN3A,DMD,ADGRL2,DAGLB,CACNA1A,CACNA1C,STXBP5,GRIA1,GRID2,GRIK2,GRIK5,GRM7,SLC6A6,EFNB2,CTNNA2,CDH9,HTT,EPHA7
GO: Cellular Component	GO:0099240	intrinsic component of synaptic membrane	1.579e-11	7.976e-09	2.963e-09	2.015e-08	21	EPHB2,ADCY1,SLITRK1,ADCY8,PTPRD,NRXN1,CNTN5,SCN8A,KCNMA1,GRIN3A,ADGRL2,CACNA1A,CACNA1C,GRIA1,GRID2,GRIK5,GRM7,SLC6A6,EFNB2,CDH9,EPHA7
GO: Cellular Component	GO:0045211	postsynaptic membrane	1.76e-11	8.888e-09	2.963e-09	2.015e-08	24	EPHB2,DLGAP1,DGKB,ADCY1,SLITRK1,MAGI2,KCTD16,SCN8A,KCNMA1,GRIN3A,DMD,ADGRL2,DAGLB,CACNA1C,GRIA1,GRID2,GRIK2,GRIK5,GRM7,SLC6A6,EFNB2,CTNNA2,CDH9,EPHA7
GO: Cellular Component	GO:0099699	integral component of synaptic membrane	2.761e-11	1.394e-08	3.486e-09	2.371e-08	20	EPHB2,ADCY1,SLITRK1,ADCY8,PTPRD,NRXN1,SCN8A,KCNMA1,GRIN3A,ADGRL2,CACNA1A,CACNA1C,GRIA1,GRID2,GRIK5,GRM7,SLC6A6,EFNB2,CDH9,EPHA7
GO: Cellular Component	GO:0042734	presynaptic membrane	5.953e-11	3.006e-08	6.013e-09	4.09e-08	19	EPHB2,ADCY8,NRXN3,PTPRD,NRXN1,CNTN5,KCTD16,SCN8A,KCNMA1,CACNA1A,CACNA1C,STXBP5,GRIA1,GRIK2,GRIK5,GRM7,EFNB2,CTNNA2,CDH9
GO: Cellular Component	GO:0044306	neuron projection terminus	1.036e-09	5.229e-07	8.716e-08	5.929e-07	20	PCSK1,ADCY1,ADCY8,ADCYAP1,PGR,PTPRD,KCNMA1,MME,DMD,CACNA1C,DPYSL2,STXBP5,PCLO,GRIK2,GRIK5,GRM7,DIXDC1,CTNNA2,CDH9,EPHA7
GO: Cellular Component	GO:0098889	intrinsic component of presynaptic membrane	2.106e-09	1.063e-06	1.519e-07	1.033e-06	14	EPHB2,ADCY8,PTPRD,NRXN1,CNTN5,SCN8A,KCNMA1,CACNA1A,CACNA1C,GRIA1,GRIK5,GRM7,EFNB2,CDH9
GO: Cellular Component	GO:0099056	integral component of presynaptic membrane	5.844e-09	2.951e-06	3.689e-07	2.51e-06	13	EPHB2,ADCY8,PTPRD,NRXN1,SCN8A,KCNMA1,CACNA1A,CACNA1C,GRIA1,GRIK5,GRM7,EFNB2,CDH9
GO: Cellular Component	GO:0098984	neuron to neuron synapse	1.031e-08	5.207e-06	5.057e-07	3.44e-06	24	DLGAP1,EPB41L3,ADCY1,SLITRK1,ADCY8,MAGI2,PTPRD,SCN8A,GRIN3A,DMD,MAP3K7,CACNA1C,STXBP5,PCLO,GRIA1,GRID2,GRIK2,GRIK5,GRM7,EFNB2,CTNNA2,CDH9,HTT,EPHA7
GO: Cellular Component	GO:0098686	hippocampal mossy fiber to CA3 synapse	1.102e-08	5.563e-06	5.057e-07	3.44e-06	9	ADCY1,ADCY8,PTPRD,STXBP5,GRIK2,GRIK5,CTNNA2,CDH9,EPHA7
GO: Cellular Component	GO:0097464	thorny excrescence	1.102e-08	5.563e-06	5.057e-07	3.44e-06	9	ADCY1,ADCY8,PTPRD,STXBP5,GRIK2,GRIK5,CTNNA2,CDH9,EPHA7
GO: Cellular Component	GO:1990026	hippocampal mossy fiber expansion	1.583e-08	7.992e-06	6.66e-07	4.531e-06	9	ADCY1,ADCY8,PTPRD,STXBP5,GRIK2,GRIK5,CTNNA2,CDH9,EPHA7
GO: Cellular Component	GO:0097457	hippocampal mossy fiber	2.647e-08	1.337e-05	1.028e-06	6.994e-06	9	ADCY1,ADCY8,PTPRD,STXBP5,GRIK2,GRIK5,CTNNA2,CDH9,EPHA7
GO: Cellular Component	GO:0043195	terminal bouton	2.951e-08	1.49e-05	1.05e-06	7.143e-06	14	ADCY1,ADCY8,ADCYAP1,PTPRD,KCNMA1,DPYSL2,STXBP5,PCLO,GRIK2,GRIK5,GRM7,CTNNA2,CDH9,EPHA7
GO: Cellular Component	GO:0044302	dentate gyrus mossy fiber	3.119e-08	1.575e-05	1.05e-06	7.143e-06	9	ADCY1,ADCY8,PTPRD,STXBP5,GRIK2,GRIK5,CTNNA2,CDH9,EPHA7
GO: Cellular Component	GO:0043679	axon terminus	6.275e-08	3.169e-05	1.951e-06	1.327e-05	17	PCSK1,ADCY1,ADCY8,ADCYAP1,PGR,PTPRD,KCNMA1,DPYSL2,STXBP5,PCLO,GRIK2,GRIK5,GRM7,DIXDC1,CTNNA2,CDH9,EPHA7
GO: Cellular Component	GO:0099055	integral component of postsynaptic membrane	6.569e-08	3.317e-05	1.951e-06	1.327e-05	14	EPHB2,ADCY1,SLITRK1,SCN8A,GRIN3A,ADGRL2,CACNA1C,GRIA1,GRID2,GRIK5,SLC6A6,EFNB2,CDH9,EPHA7
GO: Cellular Component	GO:0150034	distal axon	8.082e-08	4.082e-05	2.268e-06	1.543e-05	23	PCSK1,ZNF804A,ADCY1,ADCY8,ADCYAP1,PGR,PTPRD,NRXN1,KCNMA1,COBL,AMFR,DPYSL2,STXBP5,PCLO,GRIK2,GRIK5,GRM7,DIXDC1,CTNNA2,BRSK1,PCDH9,CDH9,EPHA7
GO: Cellular Component	GO:0098936	intrinsic component of postsynaptic membrane	1.294e-07	6.533e-05	3.438e-06	2.339e-05	14	EPHB2,ADCY1,SLITRK1,SCN8A,GRIN3A,ADGRL2,CACNA1C,GRIA1,GRID2,GRIK5,SLC6A6,EFNB2,CDH9,EPHA7
GO: Cellular Component	GO:0098982	GABA-ergic synapse	1.443e-07	7.287e-05	3.643e-06	2.479e-05	11	MDGA2,SLITRK1,MAGI2,NRXN3,NRXN1,CNTN5,PLCB1,PCLO,GRM7,SLC6A6,EFNA5
GO: Cellular Component	GO:0014069	postsynaptic density	3.025e-07	0.0001528	6.943e-06	4.723e-05	21	DLGAP1,EPB41L3,ADCY1,SLITRK1,ADCY8,MAGI2,SCN8A,GRIN3A,DMD,MAP3K7,CACNA1C,PCLO,GRIA1,GRID2,GRIK2,GRIK5,GRM7,EFNB2,CTNNA2,HTT,EPHA7
GO: Cellular Component	GO:0032279	asymmetric synapse	3.025e-07	0.0001528	6.943e-06	4.723e-05	21	DLGAP1,EPB41L3,ADCY1,SLITRK1,ADCY8,MAGI2,SCN8A,GRIN3A,DMD,MAP3K7,CACNA1C,PCLO,GRIA1,GRID2,GRIK2,GRIK5,GRM7,EFNB2,CTNNA2,HTT,EPHA7
GO: Cellular Component	GO:0099061	integral component of postsynaptic density membrane	3.736e-07	0.0001887	8.203e-06	5.58e-05	9	ADCY1,SLITRK1,SCN8A,GRIN3A,GRIA1,GRID2,GRIK5,EFNB2,EPHA7
GO: Cellular Component	GO:0099146	intrinsic component of postsynaptic density membrane	7.341e-07	0.0003707	1.545e-05	0.0001051	9	ADCY1,SLITRK1,SCN8A,GRIN3A,GRIA1,GRID2,GRIK5,EFNB2,EPHA7
GO: Cellular Component	GO:0099572	postsynaptic specialization	9.836e-07	0.0004967	1.987e-05	0.0001352	21	DLGAP1,EPB41L3,ADCY1,SLITRK1,ADCY8,MAGI2,SCN8A,GRIN3A,DMD,MAP3K7,CACNA1C,PCLO,GRIA1,GRID2,GRIK2,GRIK5,GRM7,EFNB2,CTNNA2,HTT,EPHA7
GO: Cellular Component	GO:0098839	postsynaptic density membrane	1.962e-06	0.0009906	3.81e-05	0.0002592	10	ADCY1,SLITRK1,SCN8A,GRIN3A,CACNA1C,GRIA1,GRID2,GRIK5,EFNB2,EPHA7
GO: Cellular Component	GO:0099568	cytoplasmic region	4.145e-06	0.002093	7.753e-05	0.0005274	19	FSCB,FSIP2,SPAG16,DNAH6,AGTPBP1,CACNA1C,DCDC2,CLXN,CEP162,PCLO,DYNC2I1,GRIK2,ODF2,WDPCP,CTNNA2,CFAP61,CTSH,HTT,PMFBP1
GO: Cellular Component	GO:0048786	presynaptic active zone	5.7e-06	0.002879	0.0001028	0.0006994	9	ADCY8,NRXN1,SCN8A,KCNMA1,CACNA1A,PCLO,GRM7,CTNNA2,BRSK1
GO: Cellular Component	GO:0099060	integral component of postsynaptic specialization membrane	1.059e-05	0.005348	0.0001795	0.001221	9	ADCY1,SLITRK1,SCN8A,GRIN3A,GRIA1,GRID2,GRIK5,EFNB2,EPHA7
GO: Cellular Component	GO:0032838	plasma membrane bounded cell projection cytoplasm	1.066e-05	0.005385	0.0001795	0.001221	17	FSCB,FSIP2,SPAG16,DNAH6,AGTPBP1,CACNA1C,DCDC2,CLXN,CEP162,DYNC2I1,GRIK2,ODF2,WDPCP,CFAP61,CTSH,HTT,PMFBP1
GO: Cellular Component	GO:0098948	intrinsic component of postsynaptic specialization membrane	1.629e-05	0.008224	0.0002653	0.001805	9	ADCY1,SLITRK1,SCN8A,GRIN3A,GRIA1,GRID2,GRIK5,EFNB2,EPHA7
GO: Cellular Component	GO:0099059	integral component of presynaptic active zone membrane	2.356e-05	0.0119	0.0003718	0.002529	5	NRXN1,SCN8A,KCNMA1,CACNA1A,GRM7
GO: Cellular Component	GO:0099634	postsynaptic specialization membrane	2.781e-05	0.01404	0.0004256	0.002895	10	ADCY1,SLITRK1,SCN8A,GRIN3A,CACNA1C,GRIA1,GRID2,GRIK5,EFNB2,EPHA7
GO: Cellular Component	GO:0098945	intrinsic component of presynaptic active zone membrane	5.405e-05	0.02729	0.0008028	0.005461	5	NRXN1,SCN8A,KCNMA1,CACNA1A,GRM7
GO: Cellular Component	GO:0043197	dendritic spine	6.129e-05	0.03095	0.0008844	0.006016	13	ZNF804A,ADCY1,ADCY8,PGR,PTPRD,STXBP5,GRIA1,GRID2,GRIK2,GRIK5,CTNNA2,CDH9,EPHA7
GO: Cellular Component	GO:0097014	ciliary plasm	6.827e-05	0.03448	0.0009577	0.006515	13	FSCB,FSIP2,SPAG16,DNAH6,DCDC2,CLXN,CEP162,DYNC2I1,ODF2,WDPCP,CFAP61,CTSH,PMFBP1
GO: Cellular Component	GO:0044309	neuron spine	7.074e-05	0.03573	0.0009656	0.006569	13	ZNF804A,ADCY1,ADCY8,PGR,PTPRD,STXBP5,GRIA1,GRID2,GRIK2,GRIK5,CTNNA2,CDH9,EPHA7
GO: Cellular Component	GO:0030286	dynein complex	0.000101	0.05102	0.001343	0.009134	11	FSCB,FSIP2,DYNLRB2,SPAG16,DNAH6,DCDC2,CLXN,DYNC2I1,ODF2,CTSH,PMFBP1
GO: Cellular Component	GO:0098685	Schaffer collateral - CA1 synapse	0.0001113	0.05622	0.001441	0.009806	8	DGKB,ADCY1,ADCY8,PTPRD,NRXN1,STXBP5,EFNB2,EPHA7
GO: Cellular Component	GO:0043204	perikaryon	0.0001188	0.05998	0.001499	0.0102	11	PCSK1,ITGA1,ADCYAP1,PGR,ASTN2,GOT2,CACNA1A,CACNA1C,GRIK2,GRIK5,WDFY3
GO: Cellular Component	GO:0005930	axoneme	0.0002546	0.1286	0.003136	0.02133	12	FSCB,FSIP2,SPAG16,DNAH6,DCDC2,CLXN,CEP162,ODF2,WDPCP,CFAP61,CTSH,PMFBP1
GO: Cellular Component	GO:0019898	extrinsic component of membrane	0.0002823	0.1426	0.003395	0.02309	14	SNX16,ZFYVE1,MAGI2,CDH20,JAKMIP1,SEC23A,STXBP5,CDH19,VPS13D,OSR1,CTNNA2,WDFY3,ATP2A2,CDH9
GO: Cellular Component	GO:0048787	presynaptic active zone membrane	0.0003344	0.1689	0.003927	0.02672	5	NRXN1,SCN8A,KCNMA1,CACNA1A,GRM7
GO: Cellular Component	GO:0001520	outer dense fiber	0.0003986	0.2013	0.004574	0.03112	3	ODF2,CTSH,PMFBP1
GO: Cellular Component	GO:0060076	excitatory synapse	0.0005906	0.2982	0.006628	0.04509	6	ADCY8,SCN8A,PCLO,GRIA1,GRID2,CTNNA2
GO: Cellular Component	GO:0008328	ionotropic glutamate receptor complex	0.0006875	0.3472	0.007547	0.05134	5	GRIN3A,GRIA1,GRID2,GRIK2,GRIK5
GO: Cellular Component	GO:0098688	parallel fiber to Purkinje cell synapse	0.0007527	0.3801	0.00795	0.05408	4	SCN8A,PCLO,GRID2,CTNNA2
GO: Cellular Component	GO:0005858	axonemal dynein complex	0.0007557	0.3816	0.00795	0.05408	9	FSCB,FSIP2,SPAG16,DNAH6,DCDC2,CLXN,ODF2,CTSH,PMFBP1
GO: Cellular Component	GO:0098878	neurotransmitter receptor complex	0.000808	0.408	0.008327	0.05665	5	GRIN3A,GRIA1,GRID2,GRIK2,GRIK5
GO: Cellular Component	GO:0016342	catenin complex	0.0008447	0.4266	0.008532	0.05804	4	CDH20,CDH19,CTNNA2,CDH9
GO: Cellular Component	GO:0036156	inner dynein arm	0.001547	0.7811	0.01532	0.1042	8	FSCB,FSIP2,SPAG16,DNAH6,CLXN,ODF2,CTSH,PMFBP1
GO: Cellular Component	GO:0005879	axonemal microtubule	0.001604	0.8102	0.01558	0.106	8	FSCB,FSIP2,SPAG16,CLXN,CEP162,ODF2,CTSH,PMFBP1
GO: Cellular Component	GO:1902495	transmembrane transporter complex	0.001686	0.8513	0.01606	0.1093	12	SCN8A,KCNMA1,GRIN3A,CACNA1A,CACNA1C,CACNB3,STXBP5,GRIA1,GRID2,GRIK2,GRIK5,ATP2A2
GO: Cellular Component	GO:0036157	outer dynein arm	0.002058	1	0.01925	0.1309	8	FSCB,FSIP2,SPAG16,DCDC2,CLXN,ODF2,CTSH,PMFBP1
GO: Cellular Component	GO:1990351	transporter complex	0.002385	1	0.0215	0.1463	12	SCN8A,KCNMA1,GRIN3A,CACNA1A,CACNA1C,CACNB3,STXBP5,GRIA1,GRID2,GRIK2,GRIK5,ATP2A2
GO: Cellular Component	GO:0034702	ion channel complex	0.002869	1	0.02522	0.1716	11	SCN8A,KCNMA1,GRIN3A,CACNA1A,CACNA1C,CACNB3,STXBP5,GRIA1,GRID2,GRIK2,GRIK5
GO: Cellular Component	GO:0099243	extrinsic component of synaptic membrane	0.002897	1	0.02522	0.1716	3	MAGI2,STXBP5,CTNNA2
GO: Cellular Component	GO:0005875	microtubule associated complex	0.003006	1	0.02573	0.175	11	FSCB,FSIP2,DYNLRB2,SPAG16,DNAH6,DCDC2,CLXN,DYNC2I1,ODF2,CTSH,PMFBP1
GO: Cellular Component	GO:0034703	cation channel complex	0.003681	1	0.03057	0.208	9	SCN8A,KCNMA1,GRIN3A,CACNA1A,CACNA1C,CACNB3,GRIA1,GRIK2,GRIK5
GO: Cellular Component	GO:0099523	presynaptic cytosol	0.003693	1	0.03057	0.208	3	STXBP5,TRIM9,HTT
GO: Cellular Component	GO:0098857	membrane microdomain	0.004382	1	0.03569	0.2428	13	ITGA1,DYSF,ADCY1,PTGS2,ADCY8,STOML1,KCNMA1,MME,DMD,CACNA1C,RAP1B,SHH,EFNA5
GO: Cellular Component	GO:0097729	9+2 motile cilium	0.004819	1	0.03687	0.2509	7	FSCB,FSIP2,SPAG16,CLXN,ODF2,CTSH,PMFBP1
GO: Cellular Component	GO:0097540	axonemal central pair	0.004819	1	0.03687	0.2509	7	FSCB,FSIP2,SPAG16,CLXN,ODF2,CTSH,PMFBP1
GO: Cellular Component	GO:1990719	C1 axonemal microtubule	0.004819	1	0.03687	0.2509	7	FSCB,FSIP2,SPAG16,CLXN,ODF2,CTSH,PMFBP1
GO: Cellular Component	GO:1990720	C2 axonemal microtubule	0.004819	1	0.03687	0.2509	7	FSCB,FSIP2,SPAG16,CLXN,ODF2,CTSH,PMFBP1
GO: Cellular Component	GO:0034706	sodium channel complex	0.005116	1	0.03758	0.2557	3	SCN8A,GRIK2,GRIK5
GO: Cellular Component	GO:1990716	axonemal central apparatus	0.005145	1	0.03758	0.2557	7	FSCB,FSIP2,SPAG16,CLXN,ODF2,CTSH,PMFBP1
GO: Cellular Component	GO:0097650	B axonemal microtubule	0.005314	1	0.03758	0.2557	7	FSCB,FSIP2,SPAG16,CLXN,ODF2,CTSH,PMFBP1
GO: Cellular Component	GO:0097649	A axonemal microtubule	0.005314	1	0.03758	0.2557	7	FSCB,FSIP2,SPAG16,CLXN,ODF2,CTSH,PMFBP1
GO: Cellular Component	GO:0097545	axonemal outer doublet	0.005314	1	0.03758	0.2557	7	FSCB,FSIP2,SPAG16,CLXN,ODF2,CTSH,PMFBP1
GO: Cellular Component	GO:0097539	ciliary transition fiber	0.007297	1	0.04913	0.3342	4	GLB1L3,DYNC2I1,ODF2,INVS
GO: Cellular Component	GO:0031312	extrinsic component of organelle membrane	0.01011	1	0.06546	0.4453	4	SNX16,ZFYVE1,STXBP5,WDFY3
GO: Cellular Component	GO:0045121	membrane raft	0.0109	1	0.0697	0.4741	12	ITGA1,ADCY1,PTGS2,ADCY8,STOML1,KCNMA1,MME,DMD,CACNA1C,RAP1B,SHH,EFNA5
GO: Cellular Component	GO:0031463	Cul3-RING ubiquitin ligase complex	0.01117	1	0.0705	0.4796	3	KLHL2,RBX1,DEPDC5
GO: Cellular Component	GO:0036126	sperm flagellum	0.01193	1	0.07435	0.5058	6	FSCB,FSIP2,SPAG16,ODF2,CTSH,PMFBP1
GO: Cellular Component	GO:0005901	caveola	0.0123	1	0.07501	0.5103	5	PTGS2,ADCY8,KCNMA1,CACNA1C,EFNA5
GO: Cellular Component	GO:0043198	dendritic shaft	0.01233	1	0.07501	0.5103	4	ZNF804A,CACNA1C,GRIA1,GRM7
GO: Cellular Component	GO:0005912	adherens junction	0.01324	1	0.07599	0.5169	7	ITGA6,CDH20,CDH19,EFNA5,EFNB2,CTNNA2,CDH9
GO: Cellular Component	GO:0005881	cytoplasmic microtubule	0.01356	1	0.07692	0.5233	8	FSCB,FSIP2,SPAG16,CLXN,CEP162,ODF2,CTSH,PMFBP1
GO: Cellular Component	GO:0099522	cytosolic region	0.01477	1	0.08288	0.5638	3	STXBP5,TRIM9,HTT
GO: Cellular Component	GO:0030315	T-tubule	0.01551	1	0.08607	0.5855	4	DYSF,GOT2,CACNA1C,CACNB3
GO: Cellular Component	GO:0044232	organelle membrane contact site	0.01576	1	0.08652	0.5886	3	ZFYVE1,RAB38,GRAMD1B
GO: Cellular Component	GO:0005891	voltage-gated calcium channel complex	0.01896	1	0.09932	0.6756	3	CACNA1A,CACNA1C,CACNB3
GO: Cellular Component	GO:0019897	extrinsic component of plasma membrane	0.01898	1	0.09932	0.6756	7	MAGI2,CDH20,STXBP5,CDH19,CTNNA2,ATP2A2,CDH9
GO: Cellular Component	GO:0005770	late endosome	0.01908	1	0.09932	0.6756	9	SNX16,DYSF,MAGI2,STOML1,ASTN2,VPS8,RASGEF1B,CTSH,HTT
GO: Cellular Component	GO:0000123	histone acetyltransferase complex	0.02159	1	0.1101	0.7493	4	MAP3K7,KAT7,MSL3P1,EP300
GO: Cellular Component	GO:0005604	basement membrane	0.02443	1	0.1234	0.8394	5	ITGA6,FREM2,EFEMP1,EFNA5,MEGF9
GO: Cellular Component	GO:0031514	motile cilium	0.02495	1	0.1248	0.8487	8	FSCB,FSIP2,SPAG16,CLXN,ODF2,CFAP61,CTSH,PMFBP1
GO: Cellular Component	GO:0097546	ciliary base	0.02634	1	0.1291	0.8785	3	GLB1L3,DYNC2I1,INVS
GO: Cellular Component	GO:0005802	trans-Golgi network	0.03152	1	0.1513	1	8	PCSK1,GBF1,RAB38,BPNT2,MME,PCLO,FUT9,DNAAF6
GO: Cellular Component	GO:1902493	acetyltransferase complex	0.03205	1	0.1513	1	4	MAP3K7,KAT7,MSL3P1,EP300
GO: Cellular Component	GO:0031248	protein acetyltransferase complex	0.03205	1	0.1513	1	4	MAP3K7,KAT7,MSL3P1,EP300
GO: Cellular Component	GO:0044853	plasma membrane raft	0.03573	1	0.1626	1	5	PTGS2,ADCY8,KCNMA1,CACNA1C,EFNA5
GO: Cellular Component	GO:0030426	growth cone	0.0373	1	0.1682	1	7	ZNF804A,NRXN1,COBL,AMFR,DPYSL2,PCLO,PCDH9
GO: Cellular Component	GO:0031594	neuromuscular junction	0.03763	1	0.1682	1	4	STXBP5,PCLO,GRIA1,EPHA7
GO: Cellular Component	GO:0005769	early endosome	0.04068	1	0.1802	1	10	SNX16,DYSF,RAB38,ASTN2,MME,ARRDC3,VPS8,GRIA1,RASGEF1B,HTT
GO: Cellular Component	GO:0030427	site of polarized growth	0.04231	1	0.1858	1	7	ZNF804A,NRXN1,COBL,AMFR,DPYSL2,PCLO,PCDH9
GO: Cellular Component	GO:0120111	neuron projection cytoplasm	0.049	1	0.1949	1	4	AGTPBP1,CACNA1C,GRIK2,HTT
