# Supplementary material for: Adolescent binge ethanol impacts H3K36me3 regulation of synaptic genes
Source: Front Mol Neurosci. 2023 Mar 3;16:1082104. doi: 10.3389/fnmol.2023.1082104 (PMC10020663; doi:10.3389/fnmol.2023.1082104)
Supplement: SUPPLEMENTARY TABLE 15 — Summary of sample and alignment information for RNA-seq and ChIP-seq data. [file Table_15.xlsx]

## Sheet: Sequencing quality stats
Summary of sample and alignment information for RNA-seq and ChIP-seq data
RNA-seq						ChIP-seq
Sample ID	Sex	Treatment	Read number	Alignment % (STAR)		Sample ID	Sex	Treatment	Sample type	Read number	Alignment % (Bowtie2)
P1	Female	EtOH	25535988	0.9782		P1	Female	EtOH	Input	51429287	0.729
P2	Female	H2O	24809278	0.9814					H3K36me3	60193656	0.7859
P3	Male	EtOH	23771348	0.9811		P2	Female	H2O	Input	54398526	0.6967
P4	Male	H2O	31130442	0.9838					H3K36me3	50385761	0.7911
P5	Female	EtOH	23691317	0.9804		P3	Male	EtOH	Input	60149093	0.6861
P6	Female	H2O	28595882	0.9811					H3K36me3	52337257	0.7557
P7	Male	EtOH	20472809	0.9832		P4	Male	H2O	Input	51891912	0.6979
P8	Male	H2O	23939468	0.9744					H3K36me3	47554524	0.6722
P9	Female	H2O	24076426	0.984		P5	Female	EtOH	Input	51624620	0.6963
P11	Female	EtOH	27278655	0.9803					H3K36me3	55973175	0.8077
P12	Female	H2O	23907802	0.9807		P6	Female	H2O	Input	53114925	0.7181
P13	Male	EtOH	21103120	0.9825					H3K36me3	63461082	0.79
P14	Male	H2O	23401126	0.9821		P7	Male	EtOH	Input	59686217	0.7235
P15	Female	EtOH	25753389	0.983					H3K36me3	69215638	0.7951
P16	Female	H2O	21577744	0.9818		P8	Male	H2O	Input	63548974	0.6922
P17	Male	EtOH	20465993	0.9801					H3K36me3	64864697	0.7326
P18	Male	H2O	28487486	0.9823		P9	Female	H2O	Input	50108613	0.6923
P19	Female	EtOH	21040360	0.9806					H3K36me3	61124468	0.8231
P20	Male	EtOH	26724791	0.9805		P11	Female	EtOH	Input	50598198	0.7041
P21	Female	EtOH	22355923	0.9718					H3K36me3	57300498	0.8063
P22	Male	EtOH	20318707	0.9773		P12	Female	H2O	Input	63430827	0.6556
P23	Male	H2O	22730809	0.9794					H3K36me3	52340389	0.7315
						P13	Male	EtOH	Input	56840932	0.7102
									H3K36me3	61979547	0.8118
						P14	Male	H2O	Input	64336845	0.6862
									H3K36me3	61725183	0.7506
						P15	Female	EtOH	Input	54961795	0.7076
									H3K36me3	67069161	0.7823
						P16	Female	H2O	Input	54051432	0.6951
									H3K36me3	70343612	0.763
						P17	Male	EtOH	Input	58870580	0.668
									H3K36me3	52019574	0.6834
						P18	Male	H2O	Input	50582230	0.7075
									H3K36me3	56551414	0.7911
						P19	Female	EtOH	Input	58334844	0.7092
									H3K36me3	50714437	0.7466
						P20	Male	EtOH	Input	51157062	0.7086
									H3K36me3	53971575	0.8183
						P21	Female	EtOH	Input	62638756	0.685
									H3K36me3	51215961	0.7563
						P22	Male	EtOH	Input	50505726	0.7023
									H3K36me3	55418961	0.7984
						P23	Male	H2O	Input	53833226	0.6972
									H3K36me3	61872054	0.7995
